# Supplementary material for: TIE2 activation by antibody-clustered endogenous angiopoietin-2 prevents capillary loss and fibrosis in experimental kidney disease
Source: J Clin Invest. 2025 Sep 15;135(21):e190286. doi: 10.1172/JCI190286 (PMC12578391; doi:10.1172/JCI190286)
Supplement: Supplemental data set 1 [file jci-135-190286-s307.xlsx]

## Sheet: CPM
	IgG CL	IgG CL	IgG CL	IgG CL	IgG CL	IgG CL	IgG CL	IgG CL	ABT CL	ABT CL	ABT CL	ABT CL	ABT CL	ABT CL	ABT CL	IgG UUO	IgG UUO	IgG UUO	IgG UUO	IgG UUO	IgG UUO	IgG UUO	IgG UUO	ABT UUO	ABT UUO	ABT UUO	ABT UUO	ABT UUO	ABT UUO	ABT UUO	VeWT CL	VeWT CL	VeWT CL	VeWT CL	VeWT CL	VeWT CL	VeWT CL	VeKO CL	VeKO CL	VeKO CL	VeKO CL	VeKO CL	VeKO CL	VeWT UUO	VeWT UUO	VeWT UUO	VeWT UUO	VeWT UUO	VeWT UUO
	B4	A6	B6	B7	P_1	P_2	P_3	P_4	E3	F5	E6	F6	N_9	N_11	N_12	C6	D6	H6	D7	P_5	P_6	P_7	P_8	G5	H5	G6	C7	O_9	O_11	O_12	F3	A8	F9	G_5	G_6	G_7	G_8	E7	B8	G_1	G_2	G_3	G_4	H8	C9	G9	H9	H_3	H_4
Xkr4	0	0	0	0	0	0	0	0	0	0	0	0	0	0	0	3.15616	0	0	0	0	0	0	0	1.8553	0	0	0	0	2.58697	0	0	0	3.79006	0	0	0	0	0	0	0	0	0	0	0	0	0	0	0.933614	0
Gm1992	0	0	0	0	0	0	0	0	0	0	0	0	0	0	0	0	0	0	0	0	0	0	0	0	0	0	0	0	0	0	0	0	0	0	0	0	0	0	0	0	0	0	0	0	0	0	0	0	0
Gm19938	0	0	0	0	0	0	0	0	0	0.887672	0	0	0	0	0	0	0	0	0	0	0	0	0	0	0	0	0	0	1.29348	0	0	0	0	0	0	0	0.605309	3.03825	0	0	0	0	0	0	0	0	0	0	0
Gm37381	0	0	0	0	0	0	0	0	0	0	0	0	0	0	0	0	0	0	0	0	0	0	0	0	0	0	0	0	0	0	0	0	0	0	0	0	0	0	0	0	0	0	0	0	0	0	0	0	0
Rp1	1.35336	0	0.808078	0	4.26672	0	2.32255	0	2.51833	2.66302	1.22273	1.68031	2.00293	1.35764	3.0307	0	2.56589	0	0	0	1.5557	0	0	1.8553	0	0	0	0	0	0	1.31944	2.95437	0	0.869472	1.27423	0	0	6.0765	0	0.992787	0	0	0.808908	1.48755	0	0	0	0.933614	0
Sox17	1.35336	0	4.04039	7.33988	2.13336	4.0849	4.64509	1.81641	2.51833	4.43836	4.89092	0	2.00293	1.35764	1.51535	5.26027	5.13178	5.69333	17.3584	3.66436	3.11139	4.86601	0	11.1318	2.78189	7.45411	2.20412	1.40872	2.58697	2.02374	1.31944	5.90873	7.58012	16.52	7.00828	7.59509	7.26371	3.03825	3.59604	3.97115	11.4581	18.3614	2.42672	0	1.16465	0	0	8.40252	10.3908
Gm37587	0	0	0.808078	0	0	0	0	0	0.839444	0	0	0	2.00293	0	0	0	0	0	0	0	0	0	0	0	0	1.06487	0	0	0	0	0	1.47718	0	0.869472	0	0.759509	0	0	0	0	1.04164	1.02008	0	0	0	0	0	0	0.69272
Gm37323	0	0	0	0	0	0	0	0	0	0.887672	0	0	0	0	0	0	0	0	0	0	0	0	2.64806	0	0	0	0	0	0	0	0	0	0	0	0	0	0	0	0	0	0	0	0	1.48755	0	4.572	0	0	0
Mrpl15	98.7951	54.7314	118.787	73.3988	80.001	76.2514	78.9666	67.2071	90.6599	107.408	59.9138	70.5728	90.1318	80.101	72.7368	95.7369	56.4496	71.1667	52.0752	69.6228	84.0076	70.5572	82.0898	66.7908	47.2921	85.1899	77.1443	66.2098	81.4895	80.9495	79.1664	94.5397	106.122	63.4715	54.792	54.6847	52.0566	45.5737	39.5564	66.5168	60.4152	38.7631	62.2859	93.7156	100.16	91.4401	66.7851	51.3487	61.6521
Lypla1	230.071	174.619	282.019	176.157	337.071	430.276	566.701	443.204	287.929	252.099	227.428	247.005	338.495	486.037	386.414	154.652	125.729	113.867	52.0752	120.924	194.462	214.105	226.409	153.99	153.004	142.693	185.146	152.142	184.968	180.113	277.083	276.233	288.045	503.424	560.662	511.909	559.911	240.022	230.146	577.802	430.198	386.61	545.204	197.844	154.899	132.588	78.3999	239.005	253.535
Tcea1	55.4877	33.8813	58.9897	33.0295	68.2675	69.4432	78.9666	69.0235	52.0455	55.0357	51.3547	35.2864	62.0908	71.9551	60.614	61.0191	48.752	48.3933	40.5029	69.6228	90.2304	80.2892	92.6821	33.3954	44.5102	55.3734	52.899	70.4359	77.609	66.7834	63.3331	36.9296	34.1105	77.383	103.85	109.369	94.4282	48.612	64.7286	60.56	91.6645	84.6667	78.464	53.5517	58.2327	27.432	52.2666	111.1	74.121
Rgs20	0	5.21251	0	0	0	0	0	0	0	0	0	0	0	0	0	0	0	0	0	0	1.5557	2.43301	0	0	0	0	0	0	0	0	0	0	0	0	0	0	0.605309	0	0	0	0	0	0	0	0	0	0	0	0.69272
Gm16041	0	0	0	0	0	0	0	0	0	0	0	0	0	0	0	0	0	0	0	0	0	0	0	0	0	0	0	0	0	0	0	0	0	0	0	0	0	0	0	0	0	0	0	0	0	0	0	0	0
Atp6v1h	226.011	161.588	240.807	209.187	258.137	322.707	271.738	181.641	265.264	297.37	183.41	213.399	306.448	264.741	293.978	245.128	148.822	173.647	167.798	168.561	178.905	194.641	243.621	233.768	166.913	199.131	202.779	260.613	206.957	155.828	197.916	276.233	303.205	226.063	205.788	209.624	245.755	206.601	212.166	197.565	213.537	181.574	206.271	203.794	250.401	228.6	133.57	168.984	175.258
Oprk1	0	0	0	0	0	0	2.32255	0	0	0	0	1.68031	0	0	0	0	0	0	0	0	0	0	0	0	0	0	0	0	0	0	0	0	0	0	0	0	0	0	0	0	0	0	0	0	0	0	0	0	0
Npbwr1	0	0	0	0	0	0	0	0	0	0.887672	0	0	0	0	0	0	0	0	0	0	0	0	0	0	0	0	0	0	0	0	0	0	0	0	0	0	0	0	0	0	0	0	0	0	0	0	0	0	0
Rb1cc1	52.7809	46.9126	55.7574	33.0295	52.2673	47.6571	27.8706	45.4102	89.8205	75.4521	72.1411	30.2455	58.0849	50.2328	50.0065	83.1122	64.1473	48.3933	28.9307	54.9654	66.8949	48.6601	55.6093	48.2378	44.5102	68.1519	55.1031	80.297	67.2612	54.6409	73.8887	81.2451	37.9006	30.4315	48.4208	26.5828	42.3716	66.8415	57.5366	25.8125	34.3742	42.8434	41.2543	58.0144	55.9034	43.434	72.5925	38.2782	32.5578
4732440D04Rik	4.06007	7.81877	10.505	3.66994	10.6668	12.2547	6.96764	7.26563	5.87611	11.5397	3.66819	1.68031	6.00878	4.07293	4.54605	2.10411	2.56589	2.84667	0	14.6574	10.8899	12.165	6.62015	7.42121	2.78189	5.32437	8.8165	8.45231	10.3479	4.04748	6.5972	11.8175	3.79006	17.3894	17.8392	7.59509	7.86902	3.03825	3.59604	7.9423	19.7912	14.2811	13.7514	2.9751	4.65862	4.572	5.8074	19.6059	11.7762
Alkal1	0	0	0	0	0	0	0	1.81641	0	0	0	0	0	0	0	0	0	0	0	0	0	0	0	0	0	0	0	0	0	0	0	0	0	0	0	0	0	0	0	0	0	0	0	0	1.16465	0	0	0	0
St18	0	0	0	0	0	0	0	0	1.67889	0	0	0	0	0	0	0	0	0	0	0	0	0	0	0	0	0	2.20412	1.40872	0	0	0	0	0	0	0	0	0	0	0	0	0	0	0	0	0	0	0	0	0
Pcmtd1	75.788	33.8813	63.03	62.389	81.0677	98.0375	92.9018	58.1251	115.004	83.4412	73.3638	57.1304	94.1376	46.1599	75.7674	47.3424	33.3566	56.9333	46.2891	58.6297	62.2279	55.9592	60.9054	61.2249	27.8189	59.6329	44.0825	52.1226	42.685	46.546	55.4165	75.3364	26.5304	62.602	91.7447	74.4319	59.3203	57.7267	39.5564	66.5168	73.9566	83.6466	92.2155	47.6016	57.0681	38.862	55.1703	40.1454	52.6467
Gm26901	0	0	0	0	0	0	0	1.81641	0.839444	1.77534	1.22273	0	4.00586	0	0	2.10411	0	0	0	3.66436	0	0	0	1.8553	0	0	0	4.22616	2.58697	4.04748	0	1.47718	0	0.869472	1.27423	0.759509	1.81593	0	0	0	0	0	0.808908	0	0	0	0	1.86723	2.77088
Gm30414	0	0	0	0	0	0	0	0	0	0	0	0	0	0	0	0	0	0	0	0	0	2.43301	0	0	0	0	0	0	0	0	0	0	0	0	0	0	0	0	0	0	0	0	0	0	0	0	0	0	0
Sntg1	0	0	0	7.33988	0	0	0	1.81641	0	0	0	0	0	0	0	0	0	0	0	0	0	0	0	0	0	0	2.20412	0	0	0	0	1.47718	3.79006	0	0	0	0	0	0	0	0	0	0	0	0	2.286	2.9037	0.933614	0
Rrs1	27.0672	20.8501	22.6262	14.6798	24.5336	14.9779	2.32255	18.1641	31.8989	22.1918	13.45	16.8031	14.0205	14.9341	16.6688	15.7808	12.8295	19.9267	23.1445	32.9792	21.7797	19.4641	30.4527	12.9871	25.037	35.1408	24.2454	16.9046	19.4023	28.3323	23.7499	32.498	30.3205	21.7368	14.6537	34.1779	21.1858	9.11475	39.5564	16.8774	13.5413	22.4418	17.796	32.7261	20.9638	32.004	29.037	23.3403	20.0889
Adhfe1	272.025	237.169	250.504	172.487	350.938	403.043	483.09	334.219	279.535	265.414	248.214	196.596	356.521	435.804	378.837	115.726	148.822	130.947	104.15	150.239	141.568	114.351	136.375	166.977	186.387	107.552	116.819	163.411	119	129.519	233.541	254.076	155.392	602.544	591.881	591.658	652.523	221.792	197.782	659.211	505.196	602.867	618.814	142.805	149.076	105.156	107.437	271.682	276.395
2610203C22Rik	48.7209	39.0939	51.717	29.3595	62.9341	62.6351	88.2567	69.0235	61.2794	56.811	39.1274	31.9258	42.0615	77.3857	46.9758	26.3013	30.7907	28.4667	17.3584	21.9862	37.3367	26.7631	31.7767	40.8166	41.7283	28.7516	26.4495	33.8092	29.7501	40.4748	52.7776	41.3611	22.7404	86.0777	89.1962	88.1031	81.7167	42.5355	25.1723	90.3437	69.79	81.6064	85.7442	23.8008	33.775	11.43	34.8444	34.5437	36.0214
Vxn	0	0	0.808078	3.66994	0	0	0	0	0	0	0	1.68031	0	0	0	2.10411	0	0	0	0	0	0	2.64806	0	0	0	0	0	0	4.04748	1.31944	1.47718	0	0	0	0	0	3.03825	0	0.992787	2.08328	0	0	0	0	0	0	1.86723	0
Gm29520	0	0	0	0	0	0	0	0	0	0	0	0	0	0	0	0	0	0	5.78613	0	0	0	0	0	0	0	0	0	0	0	0	0	0	0	0	0	0	0	0	0	0	0	0	0	0	0	0	0	0
Mybl1	1.35336	2.60626	0.808078	0	0	2.72326	0	0	0	0.887672	2.44546	0	0	0	3.0307	4.20821	2.56589	0	0	3.66436	12.4456	2.43301	0	1.8553	2.78189	3.19462	0	0	3.88045	4.04748	0	0	0	1.73894	0	0.759509	1.21062	0	0	0	2.08328	2.04016	0	1.48755	1.16465	2.286	2.9037	0	2.77088
Vcpip1	39.2474	10.425	20.2019	14.6798	26.667	43.5722	30.1931	38.1446	27.7016	32.8439	30.5683	21.844	44.0644	29.8682	24.2456	41.0301	17.9612	39.8533	34.7168	32.9792	48.2266	38.9281	42.369	25.9742	19.4732	51.1139	22.0412	39.4441	28.4566	50.5935	25.0694	29.5437	18.9503	36.5178	49.0579	51.6466	37.5292	12.153	39.5564	30.7764	48.9572	25.502	30.7385	44.6265	30.281	20.574	40.6518	55.0832	52.6467
1700034P13Rik	6.76679	5.21251	1.61616	0	1.06668	4.0849	4.64509	3.63282	0.839444	1.77534	2.44546	1.68031	6.00878	1.35764	4.54605	3.15616	0	0	5.78613	0	4.66709	4.86601	3.97209	0	0	2.12975	2.20412	2.81744	3.88045	2.02374	3.95832	5.90873	3.79006	5.21683	8.28251	7.59509	6.6584	0	0	3.97115	1.04164	4.08032	4.04454	1.48755	2.32931	4.572	2.9037	1.86723	6.23448
Sgk3	20.3004	28.6688	19.3939	11.0098	17.0669	29.9559	13.9353	14.5313	20.1467	20.4165	14.6728	11.7621	24.0351	19.007	27.2763	10.5205	33.3566	22.7733	5.78613	32.9792	42.0038	19.4641	41.0449	14.8424	11.1276	23.4272	15.4289	35.218	19.4023	28.3323	17.1527	23.6349	18.9503	22.6063	30.5816	24.3043	20.5805	21.2677	25.1723	24.8197	22.9161	38.7631	15.3692	25.2883	15.1405	6.85801	5.8074	16.805	15.2398
Mcmdc2	0	2.60626	1.61616	0	0	6.80816	0	0	3.35778	1.77534	2.44546	1.68031	4.00586	1.35764	1.51535	2.10411	0	0	5.78613	3.66436	3.11139	4.86601	5.29612	1.8553	0	2.12975	0	5.63487	2.58697	4.04748	0	1.47718	7.58012	0	0.637116	3.03804	0.605309	0	0	1.98557	0	0	3.23563	0	0	2.286	0	0.933614	0.69272
Snhg6	13.5336	13.0313	17.7777	25.6896	18.1336	6.80816	4.64509	10.8985	17.6283	26.6302	22.0091	8.40153	14.0205	9.50351	10.6074	32.6137	33.3566	22.7733	52.0752	36.6436	18.6684	26.7631	17.2124	27.8295	27.8189	22.3623	39.6742	12.6785	15.5218	24.2849	10.5555	11.8175	15.1602	7.82525	3.18558	6.07607	5.44778	18.2295	21.5762	7.9423	3.12493	6.12048	10.5158	32.7261	30.281	20.574	31.9407	9.33614	15.2398
Tcf24	12.1802	2.60626	5.65654	18.3497	11.7335	13.6163	6.96764	14.5313	17.6283	7.10138	7.33638	10.0818	18.0264	6.78822	10.6074	22.0931	7.69768	5.69333	11.5723	29.3149	21.7797	14.598	21.1845	7.42121	5.56378	18.1028	13.2247	45.079	19.4023	26.3086	15.8333	11.8175	3.79006	4.34736	2.54846	9.87362	6.05309	0	10.7881	4.96394	7.29149	5.1004	15.3692	11.9004	16.3052	13.716	11.6148	3.73445	11.7762
Ppp1r42	0	0	0	0	1.06668	0	0	0	0	0	0	0	0	0	0	1.05205	0	0	0	0	0	0	0	0	0	1.06487	2.20412	0	0	2.02374	0	0	0	0	0.637116	0	0	0	0	0.992787	0	0	0	1.48755	1.16465	0	0	0	0.69272
Gm15818	0	0	0	0	0	0	0	0	0	0	0	0	0	0	0	0	0	0	0	0	0	0	0	0	0	0	0	0	0	0	0	0	0	0	0	0	0	0	0	0	0	0	0	0	0	0	0	0	0
Cops5	79.8481	65.1564	116.363	80.7387	97.0679	114.377	116.127	107.168	102.412	82.5535	70.9183	95.7774	70.1025	124.903	96.9823	103.101	97.5039	119.56	86.792	95.2733	93.3418	90.0213	95.3301	98.331	89.0204	102.228	83.7567	95.7929	104.772	95.1157	87.0831	97.4941	64.431	91.2946	81.5508	113.167	108.956	57.7267	61.1326	103.25	101.039	81.6064	79.273	113.054	90.843	66.294	75.4962	98.0294	123.997
Cspp1	24.3604	26.0626	34.7473	29.3595	30.9337	29.9559	53.4186	43.5938	53.7244	50.5973	47.6865	30.2455	44.0644	59.7363	39.3991	45.2383	25.6589	45.5467	52.0752	40.308	43.5595	55.9592	51.6372	29.6848	44.5102	46.8544	24.2454	59.1662	64.6742	44.5222	35.6249	32.498	18.9503	49.5599	45.2352	37.9755	40.5557	48.612	21.5762	32.762	42.7073	33.6626	38.0187	43.1389	33.775	32.004	26.1333	31.7429	29.787
Arfgef1	151.576	70.3689	104.242	84.4086	124.802	177.012	123.095	128.965	179.641	138.477	149.173	122.662	192.281	160.202	177.296	174.641	105.202	139.487	98.3643	153.903	168.015	158.145	176.096	118.739	116.839	188.483	119.023	150.733	159.098	159.875	150.416	180.216	109.912	100.859	89.8333	82.7865	85.9539	179.257	93.4969	114.171	91.6645	76.506	147.221	151.73	150.24	150.876	174.222	73.7555	105.293
Cpa6	0	0	0	0	0	0	0	0	0	0	0	1.68031	0	0	0	0	0	2.84667	0	0	0	0	0	0	0	0	0	0	0	0	0	0	0	0	0	0	0	0	0	0	0	0	0	0	0	0	0	0	0
Prex2	20.3004	13.0313	14.5454	11.0098	18.1336	34.0408	20.9029	7.26563	31.8989	15.9781	14.6728	11.7621	28.041	8.14587	25.7609	12.6246	10.2636	17.08	11.5723	3.66436	18.6684	12.165	25.1566	7.42121	2.78189	17.038	11.0206	23.9482	33.6306	18.2136	15.8333	19.2034	30.3205	19.9979	24.8475	22.0258	25.423	18.2295	7.19207	20.8485	26.041	14.2811	30.7385	20.8257	16.3052	9.14401	14.5185	18.6723	18.0107
A830018L16Rik	0	0	0.808078	0	0	0	0	0	0	0	0	0	0	0	0	1.05205	0	0	0	0	0	0	0	0	0	0	0	0	0	0	1.31944	0	0	0	0	0.759509	0	0	0	0.992787	0	0	0	1.48755	0	0	0	0	0
Gm17644	0	0	0	0	0	0	0	0	0	0	0	0	0	0	0	0	0	0	0	0	0	0	0	0	0	0	0	0	0	0	0	0	0	0	0	0	0	0	0	0	0	0	0	0	0	0	0	0	0
Gm29663	0	0	0	0	0	0	0	0	0	0	0	0	0	0	0	0	0	0	0	0	0	0	0	0	0	0	0	0	0	0	0	0	0	0	0	0	0	0	0	0	0	0	0	0	0	0	0	0	0
Sulf1	2.70672	5.21251	1.61616	0	6.40008	1.36163	0	0	2.51833	3.55069	2.44546	1.68031	10.0146	2.71529	7.57674	8.41643	2.56589	28.4667	5.78613	18.3218	37.3367	12.165	10.5922	5.5659	11.1276	7.45411	6.61237	22.5395	6.46742	24.2849	1.31944	1.47718	0	9.56419	1.27423	1.51902	1.21062	3.03825	10.7881	0	4.16657	6.12048	1.61782	19.3381	8.15258	13.716	8.7111	10.2697	6.23448
Slco5a1	1.35336	2.60626	0.808078	0	0	0	0	0	0.839444	1.77534	2.44546	3.36061	0	0	0	1.05205	0	0	0	0	9.33418	2.43301	2.64806	3.7106	0	2.12975	0	1.40872	1.29348	0	0	0	3.79006	0	0	0	0.605309	0	0	0	0	0	0	1.48755	1.16465	0	2.9037	0	0.69272
Gm29283	0	0	0	0	0	0	0	0	0	0	0	0	0	0	0	0	0	0	0	0	0	0	0	0	0	0	0	0	0	0	0	0	0	0	0	0	0	0	0	0	0	0	0	0	0	0	0	0	0
Prdm14	0	0	0	0	0	0	0	0	0.839444	0	1.22273	0	0	0	0	0	0	0	0	0	0	0	0	0	0	0	0	0	0	0	0	0	0	0	0	0	0	0	0	0	0	0	0	0	0	0	0	0	0
Ncoa2	36.5407	23.4563	17.7777	29.3595	35.2005	31.3175	23.2255	25.4297	47.0089	31.0685	33.0137	20.1637	44.0644	27.1529	40.9144	30.5096	23.093	42.7	46.2891	32.9792	37.3367	24.3301	31.7767	29.6848	25.037	37.2706	22.0412	39.4441	36.2175	18.2136	31.6666	26.5893	34.1105	65.2104	60.526	69.8748	59.3203	30.3825	35.9604	87.3653	59.3736	62.2249	80.0819	29.751	30.281	22.86	31.9407	57.884	65.8084
Gm29570	0	0	0	0	0	0	0	0	0	0	0	0	0	0	0	0	2.56589	0	0	0	0	0	0	0	0	0	0	0	0	0	0	0	0	0	0	0	0	0	0	0	0	0	0	0	0	0	0	0	0
Tram1	66.3145	65.1564	77.5754	51.3792	55.4674	66.72	51.096	65.3907	88.981	79.0028	69.6956	60.491	72.1054	47.5175	66.6754	99.9451	71.845	82.5533	69.4336	76.9515	87.119	87.5883	113.867	72.3568	47.2921	101.163	81.5526	84.5231	75.0221	66.7834	64.6526	78.2907	75.8012	168.678	156.093	176.966	178.566	57.7267	68.3247	136.012	130.205	122.41	146.412	93.7156	86.1844	68.5801	78.3999	135.374	115.684
Lactb2	384.354	359.663	371.716	249.556	524.807	558.269	696.764	592.149	445.745	348.855	357.037	352.864	434.635	604.152	469.758	274.586	236.062	182.187	133.081	216.197	228.687	270.064	300.555	283.861	214.205	258.764	321.802	225.395	262.577	226.659	353.61	379.636	401.746	661.668	719.941	739.002	671.288	285.595	348.815	694.951	548.945	511.06	760.373	243.958	285.34	224.028	168.415	311.827	317.266
Xkr9	0	0	0	0	1.06668	1.36163	4.64509	0	0	0	0	0	0	2.71529	1.51535	0	0	0	0	0	0	2.43301	0	0	0	0	0	1.40872	2.58697	0	1.31944	0	3.79006	1.73894	0.637116	3.03804	0	0	3.59604	2.97836	1.04164	0	1.61782	0	0	0	5.8074	0.933614	3.4636
Eya1	2.70672	0	0.808078	0	0	2.72326	0	0	0	0	0	0	0	0	0	0	0	0	0	0	0	2.43301	0	0	0	0	0	0	0	0	1.31944	1.47718	0	0	0	0	0	0	0	0	0	0	0	0	0	0	0	0	0
Gm9947	0	0	0	0	0	0	0	0	0	0	0	0	0	0	0	0	0	0	0	0	0	0	0	0	0	0	0	0	0	0	0	0	0	0	0	0	0	0	0	0	0	0	0	0	0	0	0	0.933614	0
Msc	0	0	0	0	0	0	0	0	0	0	0	0	0	0	0	0	0	0	0	0	3.11139	0	0	0	0	0	0	0	0	0	0	0	0	0	0	0	0	0	0	0	0	0	0	0	0	0	0	0.933614	0
Trpa1	0	0	0	3.66994	0	0	0	0	0.839444	0	0	0	0	0	0	0	0	2.84667	0	0	0	0	0	0	0	0	0	0	0	0	0	0	0	0	0	0	0	0	0	0	0	0	0	0	0	0	0	0	0
Kcnb2	0	0	0.808078	0	0	0	0	0	0	0	0	0	2.00293	0	1.51535	0	0	0	0	0	0	0	1.32403	0	5.56378	1.06487	0	0	0	2.02374	0	0	0	0	0	0	0	0	3.59604	0	0	0	0	0	2.32931	0	0	0.933614	0.69272
Terf1	20.3004	10.425	26.6666	25.6896	18.1336	17.7012	25.548	18.1641	17.6283	19.5288	15.8955	6.72122	22.0322	29.8682	18.1842	22.0931	17.9612	34.16	23.1445	25.6505	40.4481	34.0621	37.0728	18.553	30.6008	24.4921	22.0412	18.3133	24.5762	26.3086	21.111	10.3403	34.1105	36.5178	19.7506	15.9497	16.9486	6.0765	10.7881	23.8269	21.8745	29.5823	12.1336	14.8755	19.7991	20.574	17.4222	26.1412	20.7816
Sbspon	1.35336	0	0	3.66994	2.13336	0	2.32255	0	0	0	1.22273	0	8.01171	0	0	2.10411	5.13178	0	0	0	1.5557	0	1.32403	0	0	2.12975	0	0	1.29348	0	1.31944	0	0	10.4337	14.6537	6.83558	2.42124	0	3.59604	1.98557	20.8328	18.3614	0	1.48755	3.49396	0	2.9037	3.73445	2.77088
4930444P10Rik	0	0	0	0	0	0	0	0	0	0	1.22273	0	0	0	0	1.05205	0	0	0	0	1.5557	0	0	0	0	0	0	0	0	0	1.31944	0	0	0	0	0	0	0	0	0	0	0	0.808908	0	0	0	0	0.933614	0.69272
Rpl7	644.198	505.614	720.805	627.56	923.745	1002.16	850.052	662.989	684.147	689.721	673.724	695.646	709.037	700.544	762.221	951.056	864.706	1016.26	1105.15	1487.73	1288.12	1253	1353.16	795.924	856.822	936.023	985.243	1088.94	1182.24	1185.91	789.025	763.704	712.531	253.886	246.564	181.523	263.915	783.868	845.068	281.952	437.49	254	313.856	853.853	918.912	923.545	1059.85	369.711	464.815
Rdh10	20.3004	41.7001	29.8989	40.3693	17.0669	28.5943	41.8058	34.5118	47.8483	38.1699	41.5728	30.2455	24.0351	52.9481	48.4912	105.205	61.5814	148.027	104.15	87.9446	115.122	94.8873	83.4139	74.2121	72.3291	117.136	94.7773	111.289	116.414	111.306	39.5832	23.6349	34.1105	54.7767	40.1383	51.6466	35.7132	30.3825	43.1524	45.6682	20.8328	24.4819	42.8721	95.2031	48.9155	82.2961	87.111	53.216	74.8137
Gm28095	0	0	0	0	1.06668	0	0	0	0.839444	1.77534	0	0	0	0	0	0	0	0	0	0	0	0	0	0	0	0	0	1.40872	0	0	0	0	0	0	0	0	0	0	0	0	0	0	0	1.48755	0	0	2.9037	0	0
Stau2	21.6537	20.8501	12.9292	0	16.0002	19.0628	9.29018	9.08204	20.1467	25.7425	17.1182	11.7621	12.0176	21.7223	12.1228	16.8329	23.093	19.9267	11.5723	29.3149	17.1127	24.3301	22.5085	25.9742	11.1276	23.4272	8.8165	19.7221	24.5762	14.1662	22.4305	17.7262	26.5304	17.3894	27.396	27.3423	42.3716	18.2295	17.9802	23.8269	18.7496	29.5823	29.1207	19.3381	18.6345	9.14401	23.2296	39.2118	22.8598
Gm7568	0	2.60626	0	0	0	0	0	0	0.839444	0	0	0	0	0	0	1.05205	0	0	0	0	0	0	0	0	2.78189	1.06487	0	0	1.29348	0	0	0	3.79006	0.869472	0	0	0	3.03825	0	0	0	0	0	0	1.16465	2.286	0	0.933614	1.38544
Ube2w	43.3074	23.4563	45.2523	18.3497	50.134	89.8677	74.3215	65.3907	34.4172	43.4959	47.6865	42.0076	76.1113	52.9481	46.9758	38.926	43.6202	45.5467	57.8613	47.6367	77.7848	38.9281	55.6093	24.1189	27.8189	44.7247	46.2866	70.4359	64.6742	70.8308	35.6249	66.4733	37.9006	69.5578	67.5343	89.6221	84.1379	39.4972	25.1723	65.524	64.5818	89.7671	72.8017	25.2883	45.4215	29.718	26.1333	82.158	62.3448
Eloc	110.975	101.644	132.525	121.108	86.4011	70.8048	62.7087	74.4727	98.2149	96.7563	99.0411	134.424	54.0791	70.5975	78.7981	119.934	100.07	56.9333	121.509	91.609	118.233	121.65	76.7937	111.318	97.3661	118.201	127.839	92.9754	109.946	91.0682	97.6386	88.631	87.1714	73.0357	68.8085	72.9129	65.3734	88.1092	100.689	64.5312	82.2897	88.747	65.5215	113.054	131.606	118.872	90.0148	78.4235	78.2773
D030040B21Rik	0	0	0	0	0	0	0	0	0	0	0	0	0	0	0	0	0	0	0	0	0	0	0	0	0	0	0	0	1.29348	0	0	0	0	0	0	0	0	0	0	0	0	0	0	0	1.16465	0	0	0	0
Tmem70	24.3604	20.8501	34.7473	40.3693	24.5336	53.1036	32.5156	30.8789	39.4539	33.7315	23.2319	42.0076	38.0556	35.2987	45.4605	17.8849	30.7907	11.3867	11.5723	18.3218	42.0038	24.3301	33.1007	24.1189	16.6913	31.9462	22.0412	26.7657	32.3371	30.3561	34.3055	33.9752	18.9503	134.768	119.778	161.775	130.747	30.3825	25.1723	107.221	146.871	139.751	139.941	22.3132	27.9517	18.288	23.2296	91.4941	84.5118
Ly96	12.1802	7.81877	6.46462	0	5.3334	12.2547	0	7.26563	4.19722	6.21371	9.78184	3.36061	2.00293	12.2188	7.57674	8.41643	10.2636	5.69333	11.5723	7.32872	14.0013	4.86601	2.64806	7.42121	5.56378	5.32437	8.8165	4.22616	7.7609	6.07122	13.1944	5.90873	11.3702	1.73894	1.27423	5.31656	1.21062	3.03825	10.7881	8.93509	5.20821	2.04016	2.42672	2.9751	15.1405	4.572	5.8074	8.40252	6.9272
Gm28376	0	0	0	0	0	0	0	0	0	0	0	0	0	0	0	0	0	0	0	0	0	0	0	0	0	0	0	0	0	0	0	0	0	0	0	0	0	0	0	0	0	0	0	0	0	0	0	0	0
Jph1	4.06007	0	0.808078	0	1.06668	2.72326	0	0	0	0.887672	4.89092	3.36061	4.00586	1.35764	1.51535	1.05205	5.13178	0	0	0	1.5557	0	1.32403	3.7106	0	1.06487	0	0	0	2.02374	0	2.95437	0	0	1.91135	0.759509	0.605309	0	0	1.98557	1.04164	0	0	1.48755	1.16465	6.85801	2.9037	0	1.38544
Gm28783	0	0	0	0	0	0	0	0	0	0	0	0	0	0	0	0	0	0	0	0	0	0	0	0	0	0	0	0	0	0	0	0	0	0	0	0	0	0	0	0	0	0	0	0	0	0	0	0	0
Gdap1	0	5.21251	0	0	0	0	0	0	0	0.887672	0	1.68031	0	0	0	0	0	0	0	0	1.5557	0	0	0	0	1.06487	0	0	0	0	1.31944	1.47718	3.79006	0	0	0	0	0	0	0	0	0	0	0	1.16465	0	0	2.80084	0.69272
Gm28784	0	0	0	0	0	0	0	0	0	0	0	0	0	0	0	0	0	0	0	0	0	0	0	0	0	0	0	0	0	0	0	0	0	0	0	0	0	0	0	0	0	0	0	0	0	0	0	0	0
Pi15	2.70672	5.21251	1.61616	0	2.13336	0	4.64509	0	4.19722	2.66302	0	3.36061	8.01171	4.07293	1.51535	1.05205	15.3954	0	0	3.66436	3.11139	12.165	5.29612	0	11.1276	2.12975	6.61237	4.22616	2.58697	4.04748	1.31944	5.90873	0	0.869472	0	0	1.21062	0	0	0	0	1.02008	0	8.92529	3.49396	2.286	8.7111	0.933614	2.77088
Gm28154	0	0	0	0	0	1.36163	0	0	0	0.887672	0	0	0	0	0	0	0	0	0	0	0	0	0	3.7106	0	0	0	0	0	0	0	0	0	0	0	0	0	0	0	0	0	0	0	0	0	0	2.9037	0	0
Gm16070	0	0	0.808078	0	1.06668	1.36163	2.32255	0	0.839444	0.887672	0	0	0	0	1.51535	0	0	0	0	0	0	0	0	0	0	0	0	0	0	0	2.63888	1.47718	3.79006	0.869472	1.27423	0	1.21062	0	0	0	1.04164	0	0.808908	0	0	0	0	0	0.69272
Crispld1	4.06007	2.60626	5.65654	3.66994	2.13336	9.53142	4.64509	1.81641	3.35778	5.32603	3.66819	0	8.01171	0	3.0307	0	5.13178	0	0	0	0	0	2.64806	1.8553	0	0	0	0	0	2.02374	6.5972	0	7.58012	6.08631	2.54846	1.51902	1.21062	3.03825	3.59604	0.992787	3.12493	1.02008	4.85345	0	1.16465	2.286	0	0	0
Gm28153	0	0	0	0	0	0	0	0	0	0	0	0	0	0	0	0	0	0	0	0	0	0	0	0	0	0	2.20412	0	0	0	0	0	0	0	0	0	0	0	0	0	0	0	0	0	0	0	0	0	0
Gm28756	0	0	0	0	0	0	0	0	0	0	0	0	0	0	0	0	0	0	0	0	0	0	0	0	0	0	0	0	0	2.02374	0	0	0	0	0	0	0	0	0	0	0	0	0	0	0	0	0	0	0
Crisp4	0	0	0	0	0	0	0	0	0	0	0	0	0	0	0	0	0	0	0	0	0	0	0	0	0	0	0	0	0	0	0	0	0	0	0	0	0	0	0	0	0	0	0	0	0	0	0	0	0
Defb18	0	0	0	0	0	0	0	0	0	0	0	0	0	0	0	0	0	0	0	0	0	0	0	0	0	0	0	0	0	0	0	0	0	0	0	0	0	0	0	0	0	0	0	0	0	0	0	0	0
Defb41	0	0	0	0	0	0	0	0	0	0	0	0	0	0	0	0	0	0	0	0	0	0	0	0	0	0	0	0	0	0	0	0	0	0	0	0	0	0	0	0	0	0	0	0	0	0	0	0	0
Gm15825	0	0	0	0	0	0	0	0	0	0	0	0	0	0	0	1.05205	0	0	0	0	0	0	0	0	0	0	0	0	0	0	0	0	0	0	0	0	0	0	0	0	0	0	0	0	0	0	0	0	0
Tfap2d	0	0	0	0	0	0	0	0	0	0	0	0	0	0	0	0	0	0	0	0	0	0	0	0	2.78189	0	0	0	0	0	0	0	0	0	0	0	0	0	0	0	0	0	0	0	0	0	0	0	0
Tfap2b	52.7809	46.9126	42.8281	29.3595	17.0669	17.7012	6.96764	25.4297	47.8483	57.6987	42.7956	47.0485	22.0322	24.4376	31.8223	30.5096	17.9612	31.3133	23.1445	18.3218	21.7797	26.7631	11.9163	35.2507	30.6008	38.3354	30.8577	21.1308	23.2827	12.1424	36.9443	48.7471	26.5304	91.2946	82.8251	60.7607	64.1627	69.8797	43.1524	71.4807	80.2064	80.5863	49.3434	46.114	53.5741	41.148	29.037	49.4815	49.8758
Gm28340	0	0	0	0	0	0	0	0	0	0	0	0	0	0	0	0	0	0	0	0	0	0	0	0	0	0	0	0	0	0	0	0	0	0	0	0	0	0	0	0	0	0	0	0	0	0	0	0	0
Pkhd1	148.869	96.4315	138.989	102.758	210.136	281.858	141.675	179.824	158.655	197.063	172.405	104.179	292.428	211.792	189.419	193.578	177.047	216.347	121.509	274.827	300.249	345.487	352.192	148.424	158.568	269.413	156.493	308.509	314.317	230.706	153.055	190.557	68.2211	153.027	170.747	140.509	147.09	161.027	100.689	147.925	213.537	170.353	152.884	184.456	163.052	160.02	209.067	255.81	266.004
4930486I03Rik	1.35336	2.60626	1.61616	3.66994	2.13336	5.44653	4.64509	0	2.51833	3.55069	6.11365	0	0	1.35764	1.51535	3.15616	5.13178	2.84667	5.78613	3.66436	0	4.86601	7.94418	7.42121	2.78189	6.38924	2.20412	4.22616	5.17393	2.02374	2.63888	1.47718	3.79006	1.73894	5.09693	3.79755	1.21062	0	7.19207	1.98557	2.08328	0	1.61782	8.92529	1.16465	0	2.9037	2.80084	2.77088
Gm28653	0	0	0	0	0	0	0	0	0	0	0	1.68031	0	0	0	0	0	0	0	0	0	0	0	0	0	0	0	0	0	0	0	0	0	0	0	0	0	0	0	0	0	0	0	0	0	0	0	0	0
Il17a	0	0	0	0	0	0	0	0	0	0	0	0	0	0	0	0	2.56589	0	0	0	0	0	0	0	0	0	0	0	0	0	0	0	0	0	0	0	0	0	0	0	0	0	0	0	0	0	0	0.933614	0
Il17f	0	0	1.61616	3.66994	0	0	0	0	0.839444	1.77534	2.44546	0	0	1.35764	1.51535	0	0	0	0	0	0	0	0	0	2.78189	0	0	0	1.29348	0	2.63888	0	0	0	0.637116	0	1.21062	0	0	3.97115	5.20821	5.1004	0	0	0	2.286	2.9037	0.933614	0
Mcm3	10.8269	0	6.46462	3.66994	12.8002	4.0849	6.96764	16.3477	5.87611	7.98905	7.33638	8.40153	2.00293	8.14587	9.09209	32.6137	25.6589	11.3867	34.7168	36.6436	26.4468	19.4641	29.1287	11.1318	19.4732	26.6218	8.8165	23.9482	31.0436	28.3323	9.23608	2.95437	0	8.69472	8.91962	4.55705	2.42124	9.11475	14.3841	4.96394	6.24985	12.241	1.61782	19.3381	20.9638	16.002	29.037	29.8756	29.787
Gm28065	0	0	0	0	0	0	0	0	0	0	0	0	0	0	0	0	0	0	0	0	0	0	0	0	0	0	0	0	0	0	0	0	0	0	0	0	0	0	0	0	0	0	0	0	0	0	0	0	0
6720483E21Rik	0	0	0	0	0	0	0	0	0	0	0	0	0	0	0	0	0	0	0	0	0	0	0	0	0	0	0	0	1.29348	0	0	0	0	1.73894	0	0.759509	0	0	0	0	0	2.04016	0	0	0	0	0	2.80084	0
Paqr8	0	2.60626	0	0	0	1.36163	4.64509	1.81641	0	2.66302	1.22273	1.68031	4.00586	1.35764	1.51535	2.10411	0	14.2333	0	0	0	2.43301	2.64806	5.5659	0	5.32437	0	1.40872	3.88045	2.02374	1.31944	1.47718	0	0	4.45981	0	1.81593	0	0	0	2.08328	5.1004	0	7.43774	2.32931	0	0	2.80084	5.54176
Efhc1	0	2.60626	0	0	1.06668	0	0	0	0	0	0	0	0	0	0	1.05205	2.56589	0	0	0	0	0	2.64806	1.8553	0	0	6.61237	0	1.29348	0	0	0	0	0	2.54846	0	0	0	0	0	2.08328	0	0	0	2.32931	0	0	5.60168	0.69272
Tram2	8.12015	10.425	8.08078	7.33988	6.40008	4.0849	0	7.26563	11.7522	6.21371	8.55911	6.72122	6.00878	6.78822	9.09209	18.937	7.69768	11.3867	17.3584	10.9931	14.0013	12.165	13.2403	5.5659	11.1276	12.7785	19.8371	16.9046	11.6414	8.09495	6.5972	1.47718	0	25.2147	19.1135	11.3926	23.607	6.0765	7.19207	26.8053	21.8745	15.3012	16.1782	11.9004	6.98792	9.14401	17.4222	27.0748	25.6306
Gm28287	0	0	0	0	0	0	0	0	0	0	0	0	0	0	0	0	0	0	0	0	0	0	0	0	0	0	0	0	0	0	0	0	0	0	0	0	0	0	0	0	0	0	0	0	0	0	2.9037	0	0
Tmem14a	27.0672	2.60626	12.1212	18.3497	11.7335	19.0628	13.9353	21.7969	17.6283	14.2028	23.2319	13.4424	10.0146	17.6494	13.6381	15.7808	7.69768	14.2333	11.5723	7.32872	10.8899	2.43301	21.1845	11.1318	2.78189	11.7136	17.633	4.22616	16.8153	8.09495	21.111	19.2034	0	5.21683	7.00828	6.07607	7.26371	21.2677	14.3841	6.94951	8.33313	7.14056	3.23563	10.4128	19.7991	22.86	8.7111	8.40252	9.00536
Gsta3	170.523	104.25	163.232	176.157	238.936	198.798	148.643	217.969	198.948	165.995	118.605	144.506	174.255	134.407	183.357	149.392	97.5039	122.407	52.0752	128.253	84.0076	87.5883	160.208	126.16	133.531	109.682	138.86	102.836	102.185	139.638	167.569	217.146	147.812	74.7746	75.1797	134.433	109.561	164.065	255.319	85.3797	126.039	94.8675	105.158	116.029	172.369	164.592	107.437	56.0168	61.6521
Gm28836	0	0	0	0	0	0	0	1.81641	0	0	0	0	0	0	0	0	0	0	0	0	0	0	0	0	0	0	0	0	0	0	0	1.47718	0	0	0	0	1.81593	0	0	0	1.04164	0	0.808908	0	0	0	0	0.933614	0
Khdc1a	0	0	0	0	0	0	0	0	0	0	0	0	0	0	0	0	0	0	0	0	0	0	0	0	0	0	0	0	0	0	0	0	0	0	0	0	0	0	0	0	0	0	0	0	0	0	0	0	0
Khdc1c	0	0	0	0	0	0	0	0	0	0	0	0	0	0	0	0	0	0	0	0	0	0	0	0	0	0	0	0	0	0	0	0	0	0	0	0	0	0	0	0	0	0	0	0	0	0	0	0	0
Khdc1b	0	0	0	0	0	0	0	0	0	0	0	0	0	0	0	0	0	0	0	0	0	0	0	0	0	0	0	0	0	0	1.31944	0	0	0	0	0	0	0	0	0	0	0	0	0	0	0	0	0	0
Kcnq5	0	0	0.808078	0	0	0	0	1.81641	0	0	1.22273	3.36061	0	0	0	1.05205	0	0	0	0	0	0	0	0	0	1.06487	2.20412	0	0	0	2.63888	2.95437	0	0	0.637116	0	0	0	0	0	1.04164	0	0	0	0	0	0	0	0.69272
Rims1	0	0	0	0	0	1.36163	0	0	0	0	0	1.68031	0	0	0	0	0	0	0	0	1.5557	0	0	0	0	0	0	0	0	0	0	0	0	0.869472	0	0	0	0	0	0	0	2.04016	0	0	0	0	0	0	0
Gm29506	0	0	0	0	0	0	0	0	0	0	0	0	0	0	0	0	0	0	0	0	0	0	0	0	0	0	0	0	0	0	0	0	0	0	0	0	0	0	0	0	0	0	0	0	0	0	0	0	0
4933415F23Rik	0	0	0	0	0	0	0	0	0	0	0	0	0	0	0	0	0	0	0	0	0	0	0	0	0	0	0	0	0	0	0	0	0	0	0	0	0	0	0	0	0	0	0	0	0	0	0	0	0
Gm27028	2.70672	0	0	0	0	4.0849	2.32255	0	0	0.887672	2.44546	0	0	4.07293	4.54605	2.10411	0	0	0	7.32872	1.5557	2.43301	1.32403	0	0	2.12975	0	2.81744	0	0	0	0	0	0.869472	0.637116	3.03804	0.605309	0	0	1.98557	4.16657	2.04016	1.61782	0	0	0	2.9037	0	1.38544
Gm29107	0	0	0	0	0	0	0	0	1.67889	1.77534	0	0	0	0	1.51535	0	0	0	5.78613	0	0	0	1.32403	0	0	0	0	1.40872	0	0	1.31944	0	0	0	0.637116	1.51902	1.81593	0	0	2.97836	0	0	0.808908	0	0	0	0	0.933614	0.69272
Ogfrl1	14.8869	7.81877	16.1616	11.0098	7.46676	8.16979	11.6127	7.26563	12.5917	15.0904	12.2273	10.0818	8.01171	12.2188	9.09209	15.7808	15.3954	25.62	28.9307	14.6574	15.557	17.0311	17.2124	9.27651	13.9094	18.1028	11.0206	12.6785	12.9348	22.2611	15.8333	14.7718	15.1602	8.69472	10.1939	9.11411	10.2903	18.2295	0	3.97115	13.5413	5.1004	12.1336	10.4128	18.6345	4.572	8.7111	12.137	14.5471
Gm28822	0	0	0.808078	0	0	0	0	0	0	0.887672	0	0	0	0	0	0	0	0	0	0	0	0	0	0	0	0	0	0	0	0	0	0	0	0	0	0	0	0	0	0	0	0	0	0	0	0	0	0	0
B3gat2	73.0813	65.1564	60.6058	58.719	45.8673	76.2514	67.3538	69.0235	89.8205	55.0357	68.4729	40.3273	72.1054	62.4516	68.1907	64.1753	51.3178	42.7	63.6475	47.6367	82.4519	60.8252	63.5534	64.9355	58.4197	66.0221	59.5113	69.0272	53.0328	50.5935	40.9027	69.4276	34.1105	148.68	131.246	103.293	102.297	75.9562	46.7485	111.192	127.08	105.068	153.692	81.8152	61.7267	68.5801	58.074	115.768	114.991
Smap1	62.2545	78.1877	59.7977	55.0491	45.8673	74.8897	67.3538	76.2892	81.426	54.148	62.3592	48.7288	58.0849	54.3058	68.1907	62.0712	46.1861	68.32	63.6475	54.9654	79.3405	68.1242	71.4976	63.0802	69.5472	78.8006	66.1237	71.8446	59.5002	50.5935	40.9027	57.6102	37.9006	82.5999	81.5508	48.6086	65.9787	72.918	61.1326	73.4663	67.7067	61.2048	106.776	81.8152	68.7146	54.864	55.1703	64.4193	74.121
Sdhaf4	75.788	75.5815	104.242	95.4184	65.0675	57.1885	67.3538	65.3907	80.5866	75.4521	66.0274	70.5728	34.0498	46.1599	54.5526	49.4465	51.3178	68.32	52.0752	36.6436	56.0051	46.2271	34.4248	55.659	52.8559	54.3085	57.3072	30.9918	46.5654	46.546	94.9997	73.8592	79.5913	23.4757	26.7589	28.1018	39.9504	75.9562	64.7286	28.7908	27.0827	16.3213	35.5919	55.0393	67.5499	52.578	66.7851	23.3403	38.0996
Fam135a	18.947	15.6375	14.5454	11.0098	22.4003	39.4873	32.5156	25.4297	21.8255	31.0685	18.341	6.72122	16.0234	31.2258	30.307	16.8329	12.8295	14.2333	17.3584	18.3218	34.2253	36.4951	42.369	12.9871	13.9094	41.5301	13.2247	23.9482	25.8697	36.4273	18.4722	25.1121	15.1602	36.5178	33.13	19.7472	46.0035	12.153	25.1723	29.7836	21.8745	22.4418	25.885	26.7759	12.8112	27.432	37.7481	39.2118	25.6306
Col9a1	0	0	0	0	0	0	0	0	0	0	0	0	0	0	0	0	0	0	0	0	0	0	0	0	0	0	0	0	0	0	0	0	0	0	0	0	0	0	0	0	0	0	0	0	0	0	0	0	0
Col19a1	0	2.60626	0	3.66994	2.13336	1.36163	6.96764	0	3.35778	0	0	0	0	4.07293	1.51535	0	0	0	0	0	1.5557	2.43301	1.32403	0	2.78189	0	0	2.81744	0	0	1.31944	0	0	2.60842	5.73404	4.55705	4.23716	0	0	6.94951	0	0	4.04454	0	0	0	0	0	1.38544
Lmbrd1	73.0813	54.7314	86.4643	58.719	104.535	122.547	111.482	70.8399	86.4627	87.8795	61.1365	55.4501	128.187	84.1739	110.62	94.6848	79.5427	76.86	86.792	120.924	80.8962	65.6912	124.459	81.6333	83.4567	107.552	81.5526	105.654	113.827	115.353	63.3331	67.9504	34.1105	118.248	91.1076	142.788	111.377	82.0327	61.1326	78.4302	147.913	120.369	106.776	78.8401	82.6904	84.5821	92.9185	143.776	96.2881
Gm28237	0	0	0	0	0	0	0	0	0	0	0	0	0	0	0	0	0	0	0	0	0	0	0	0	0	0	0	0	0	0	0	0	0	0	0	0	0	0	0	0	0	0	0	0	0	2.286	0	0	0
Gm29414	0	0	0	0	0	0	0	0	0	0	0	0	0	0	0	0	0	0	0	0	0	0	0	0	0	0	0	0	0	0	0	0	0	0	0	0	0	0	0	0	0	0	0	0	0	0	0	0	0
Adgrb3	1.35336	2.60626	2.42423	0	0	1.36163	2.32255	0	0	1.77534	3.66819	0	0	0	1.51535	1.05205	0	8.54	0	0	0	4.86601	0	0	0	0	4.40825	1.40872	0	0	2.63888	1.47718	0	0.869472	0	0	0	0	0	0	1.04164	0	0	0	0	0	0	0.933614	0
4931408C20Rik	0	0	0	0	0	0	0	0	0	0	0	0	0	0	1.51535	0	0	0	0	0	0	0	0	0	0	0	0	0	0	0	1.31944	0	0	0	0	0	0	0	0	0	0	0	0	0	0	0	0	0	0
Gm5524	4.06007	0	8.88885	3.66994	6.40008	13.6163	2.32255	5.44923	5.03666	5.32603	2.44546	1.68031	8.01171	2.71529	3.0307	0	2.56589	0	0	0	0	0	1.32403	5.5659	0	0	0	4.22616	1.29348	2.02374	1.31944	4.43155	7.58012	3.47789	1.27423	2.27853	4.84247	0	3.59604	2.97836	13.5413	10.2008	0.808908	0	4.65862	0	0	3.73445	2.77088
Gm597	0	0	0	0	0	0	0	0	0	0	0	0	0	0	0	0	0	0	0	0	0	0	0	0	0	0	0	0	0	0	0	0	0	0	0	0	0	0	0	0	0	0	0	0	0	0	0	0	0
Gm9898	0	0	0	0	0	0	0	0	0	0	0	0	0	0	0	0	0	0	0	0	0	0	0	0	0	0	0	0	0	0	0	0	0	0	0	0	0	0	0	0	0	0	0	0	0	0	0	0	0
Phf3	60.9011	57.3377	38.7877	25.6896	38.4005	54.4653	37.1607	52.6758	69.6738	55.0357	67.2502	40.3273	36.0527	35.2987	56.0679	92.5807	61.5814	93.94	57.8613	36.6436	74.6734	70.5572	76.7937	66.7908	69.5472	71.3465	44.0825	66.2098	60.7937	89.0445	36.9443	56.133	18.9503	51.2989	49.695	49.3681	36.3185	45.5737	28.7683	59.5672	46.8739	39.7831	37.2098	58.0144	66.3853	52.578	72.5925	53.216	56.1103
Ptp4a1	37.894	44.3064	34.7473	22.0196	33.0671	43.5722	34.8382	43.5938	45.33	50.5973	31.791	36.9667	36.0527	36.6564	40.9144	100.997	87.2403	76.86	69.4336	87.9446	116.677	63.2582	105.922	40.8166	83.4567	109.682	77.1443	94.3841	82.783	115.353	31.6666	50.2242	15.1602	55.6462	75.1797	88.1031	50.2406	33.4207	53.9405	35.7403	43.749	56.1044	46.1077	102.641	80.3611	86.8681	107.437	112.034	86.59
Gm5698	0	0	1.61616	0	0	0	0	0	0	0	0	0	0	0	0	0	0	0	0	0	0	0	0	0	0	0	0	0	0	0	0	0	0	0	0	0	0	0	0	0	0	0	0	0	0	0	2.9037	0	0
4931428L18Rik	0	0	0	0	0	0	0	0	0	0	0	0	0	0	0	0	0	0	0	0	0	0	1.32403	0	0	0	0	1.40872	0	0	0	0	3.79006	0	0	0.759509	0	0	0	0	0	0	0	0	0	0	0	0	0
Gm28644	1.35336	0	0	3.66994	0	0	4.64509	0	0	0	0	0	0	0	0	0	0	0	0	0	0	0	0	0	0	0	0	0	0	0	0	0	0	0	0	0	0	0	0	0	0	0	0	0	0	0	0	0	0
Gm29128	0	0	0	0	0	0	0	0	0	0	0	0	0	0	0	0	0	0	0	0	0	0	0	0	0	0	0	0	0	0	0	0	0	0	0	0	0	0	0	0	0	0	0	0	0	0	0	0	0
Lgsn	0	0	0	0	0	0	0	0	0	0	0	0	0	0	0	0	0	0	0	0	0	2.43301	0	0	0	0	0	0	0	0	0	0	0	0	0	0	0	0	0	0	0	0	0	0	0	0	0	0	0
Pih1d3	0	0	0	0	0	0	0	0	0	0	0	0	0	0	0	0	0	0	0	0	0	0	0	0	0	0	0	0	0	0	0	0	0	0	0	0	0	0	0	0	0	0	0	0	0	0	0	0	0
Khdrbs2	0	2.60626	0	0	0	0	0	0	0.839444	0	1.22273	1.68031	0	0	0	0	0	0	0	0	0	0	0	1.8553	0	0	2.20412	0	0	0	0	1.47718	3.79006	0.869472	0	4.55705	0.605309	0	0	0	0	2.04016	0	0	1.16465	0	0	0	0.69272
Gm5415	0	0	0	0	0	0	0	0	0	0	0	0	0	0	0	0	0	0	0	0	0	0	0	0	0	0	0	0	0	0	0	0	0	0	0	0	0	0	0	0	0	0	0	0	0	0	0	0	0
Gm37724	0	0	0	0	0	0	0	0	0	0	0	0	0	0	0	0	0	0	0	0	0	0	0	0	2.78189	0	0	0	0	0	0	0	0	0	0	0	0	0	0	0	0	0	0	0	0	0	0	0	0
Gm37591	0	0	0	0	0	0	0	0	0	0	0	0	0	0	0	0	0	0	0	0	0	0	0	0	0	0	0	0	0	0	0	0	0	0	0	0	0	0	0	0	0	0	0	0	0	0	0	0	0
Prim2	1.35336	2.60626	8.08078	3.66994	13.8668	12.2547	4.64509	5.44923	3.35778	6.21371	6.11365	3.36061	8.01171	4.07293	4.54605	10.5205	0	8.54	5.78613	7.32872	20.2241	4.86601	13.2403	12.9871	5.56378	7.45411	2.20412	2.81744	27.1632	28.3323	1.31944	5.90873	3.79006	13.9116	5.73404	9.87362	12.1062	0	14.3841	2.97836	12.4997	13.261	7.28017	22.3132	15.1405	13.716	5.8074	18.6723	8.31264
Rab23	10.8269	10.425	11.3131	11.0098	10.6668	16.3396	2.32255	9.08204	9.23388	20.4165	8.55911	15.1227	4.00586	8.14587	6.0614	16.8329	15.3954	11.3867	23.1445	7.32872	15.557	12.165	17.2124	7.42121	8.34567	20.2326	4.40825	11.2697	11.6414	18.2136	11.875	7.38592	3.79006	19.1284	22.2991	29.6209	52.6619	9.11475	10.7881	29.7836	16.6663	10.2008	23.4583	28.2634	3.49396	18.288	20.3259	12.137	15.9326
Bag2	21.6537	13.0313	23.4342	25.6896	23.467	32.6792	20.9029	21.7969	18.4678	27.5178	20.7864	16.8031	36.0527	24.4376	15.1535	51.5506	38.4884	45.5467	28.9307	51.301	51.338	38.9281	75.4697	42.6719	41.7283	43.6598	26.4495	36.6267	63.3807	38.451	15.8333	17.7262	18.9503	31.301	45.2352	31.8994	32.6867	12.153	7.19207	53.6105	43.749	38.7631	39.6365	26.7759	39.5982	25.146	31.9407	102.697	88.6681
Zfp451	27.0672	10.425	21.8181	11.0098	23.467	23.1477	16.2578	18.1641	25.1833	14.2028	17.1182	15.1227	44.0644	16.2917	24.2456	29.4575	20.5271	51.24	23.1445	47.6367	34.2253	36.4951	45.017	27.8295	13.9094	28.7516	19.8371	36.6267	21.9892	30.3561	21.111	23.6349	3.79006	26.0842	25.4846	12.9117	16.9486	18.2295	14.3841	11.9134	10.4164	11.2209	15.3692	11.9004	17.4698	22.86	43.5555	20.5395	25.6306
Bend6	0	0	0.808078	0	0	0	0	0	0	1.77534	0	0	0	0	0	0	0	0	5.78613	0	1.5557	0	0	0	2.78189	0	0	0	0	0	0	0	0	0	0	0	0	0	0	0	0	0	0	0	0	0	0	0	0
Dst	208.417	203.288	133.333	194.507	315.737	291.389	239.222	274.278	277.016	269.852	271.446	162.99	414.606	290.536	307.616	168.329	189.876	148.027	144.653	201.54	210.019	226.27	255.538	168.832	153.004	200.196	92.5732	283.152	221.186	186.184	170.208	220.1	49.2708	225.193	273.96	228.612	208.226	246.098	136.649	228.341	297.91	229.518	251.57	148.755	160.722	169.164	200.355	161.515	197.425
Gm26788	9.4735	5.21251	4.04039	3.66994	7.46676	5.44653	6.96764	0	5.87611	7.10138	3.66819	1.68031	6.00878	5.43058	9.09209	1.05205	10.2636	8.54	17.3584	7.32872	3.11139	12.165	2.64806	3.7106	11.1276	6.38924	4.40825	4.22616	7.7609	6.07122	0	14.7718	0	2.60842	13.3794	9.11411	7.26371	3.03825	14.3841	7.9423	15.6246	6.12048	12.1336	7.43774	5.82327	11.43	11.6148	5.60168	4.15632
Gm37958	0	0	0	0	0	0	0	0	0	0	0	0	0	0	0	0	0	0	0	0	0	0	0	0	0	0	0	0	0	0	0	0	0	0	0	0	0	0	0	0	0	0	0	0	0	0	0	0	0
Gm37233	0	0	0	0	0	0	0	0	0	0.887672	0	0	2.00293	0	0	0	0	0	5.78613	7.32872	0	0	3.97209	1.8553	2.78189	0	0	0	1.29348	2.02374	0	0	0	1.73894	0	0	0	0	0	0	0	0	0	0	0	0	0	0	2.77088
Ccdc115	25.7138	5.21251	39.5958	33.0295	26.667	35.4024	18.5804	30.8789	21.8255	32.8439	15.8955	21.844	44.0644	28.5105	28.7916	48.3945	43.6202	25.62	46.2891	40.308	29.5582	34.0621	50.3131	38.9613	22.2551	47.9193	28.6536	29.5831	41.3915	46.546	26.3888	36.9296	26.5304	31.301	34.4043	24.3043	16.3433	27.3442	35.9604	20.8485	32.2909	34.6827	17.796	23.8008	25.6224	34.29	17.4222	39.2118	43.6414
Gm28306	12.1802	2.60626	10.505	11.0098	11.7335	14.9779	9.29018	14.5313	14.2705	24.8548	9.78184	10.0818	14.0205	9.50351	15.1535	19.989	12.8295	5.69333	0	18.3218	18.6684	9.73203	23.8325	18.553	19.4732	21.2975	22.0412	16.9046	12.9348	4.04748	9.23608	23.6349	15.1602	11.3031	21.6619	14.4307	16.3433	18.2295	14.3841	12.9062	15.6246	12.241	17.796	10.4128	18.6345	18.288	8.7111	21.4731	14.5471
Imp4	58.1944	41.7001	71.1108	51.3792	70.4009	74.8897	67.3538	61.7579	64.6372	78.1152	45.241	60.491	78.1142	73.3128	74.2521	69.4355	74.4109	51.24	69.4336	80.6159	70.0063	72.9902	91.3581	55.659	66.7653	79.8655	83.7567	74.6621	91.8373	66.7834	46.1804	64.9961	60.641	81.7304	91.1076	78.2294	90.7963	54.6885	64.7286	80.4158	84.373	88.747	86.5531	66.9397	71.0439	64.008	63.8814	109.233	100.444
Ptpn18	6.76679	2.60626	5.65654	7.33988	9.60012	4.0849	18.5804	1.81641	12.5917	9.76439	11.0046	0	6.00878	4.07293	10.6074	16.8329	5.13178	8.54	5.78613	14.6574	10.8899	14.598	2.64806	20.4083	8.34567	15.9731	8.8165	8.45231	9.05439	6.07122	17.1527	1.47718	3.79006	39.9957	37.5898	20.5067	16.3433	9.11475	10.7881	40.7043	44.7906	42.8434	21.8405	14.8755	11.6465	11.43	8.7111	38.2782	25.6306
Gm28417	1.35336	2.60626	3.23231	0	1.06668	4.0849	6.96764	1.81641	4.19722	6.21371	3.66819	1.68031	2.00293	0	4.54605	8.41643	2.56589	2.84667	5.78613	3.66436	1.5557	4.86601	1.32403	11.1318	8.34567	7.45411	6.61237	7.04359	2.58697	2.02374	13.1944	2.95437	0	21.7368	22.2991	11.3926	5.44778	0	7.19207	12.9062	20.8328	15.3012	6.47126	10.4128	5.82327	9.14401	5.8074	16.805	18.0107
4930568A12Rik	0	0	0	0	0	0	0	0	0	0	0	0	0	0	0	0	0	0	0	0	0	0	0	0	0	0	0	0	0	0	1.31944	0	0	0	0	0	0	0	0	0	0	0	0	0	0	0	0	0	0
Prss39	0	0	0	0	0	0	0	0	0	0	0	0	0	0	0	0	0	0	0	0	0	0	0	0	0	0	0	0	0	0	0	0	0	0	0	1.51902	0	0	0	0	0	0	0	1.48755	0	0	0	0	0
Cfc1	0	0	0	0	0	0	0	0	0	0	1.22273	0	0	0	0	0	0	0	0	0	0	0	0	0	0	0	0	0	0	0	0	0	0	0	0	0	0	0	0	0	0	0	0	0	0	0	0	0	0
Prss40	0	0	0	0	0	0	0	0	0	0	1.22273	0	0	0	0	0	0	0	0	0	0	0	0	0	0	0	0	0	0	0	0	0	0	0	0	0	0	0	0	0	0	0	0	0	0	0	0	0	0
1700101I19Rik	0	0	0	0	0	0	0	0	0	0	0	0	0	0	0	0	0	0	0	0	0	0	0	0	0	0	0	0	0	0	0	0	0	0	0	0	0	0	0	0	0	0	0	0	0	0	0	0	0
Amer3	0	0	0	0	0	0	0	0	0	0	0	0	0	0	0	0	0	0	0	0	0	0	0	0	0	0	0	0	0	0	0	0	0	0	0	0	0	0	0	0	0	0	0	0	0	0	0	0	0
Arhgef4	2.70672	0	3.23231	0	1.06668	2.72326	0	0	5.03666	4.43836	4.89092	3.36061	10.0146	1.35764	1.51535	12.6246	7.69768	5.69333	0	0	4.66709	7.29902	3.97209	5.5659	0	4.25949	4.40825	7.04359	3.88045	6.07122	3.95832	1.47718	3.79006	6.95578	5.09693	9.87362	4.84247	0	7.19207	0.992787	0	2.04016	4.04454	1.48755	4.65862	2.286	5.8074	3.73445	11.0835
Gm38336	0	0	0.808078	0	0	0	0	0	0	0	1.22273	0	0	0	0	1.05205	0	0	0	0	1.5557	0	0	0	0	0	0	1.40872	0	0	0	0	3.79006	0.869472	0.637116	1.51902	1.21062	0	0	0.992787	0	0	2.42672	0	0	0	0	1.86723	2.77088
Fam168b	74.4347	72.9752	56.5654	91.7485	116.268	104.846	69.6764	72.6563	110.807	121.611	77.032	70.5728	134.196	93.6775	72.7368	129.403	92.3721	150.873	144.653	102.602	124.456	124.083	139.023	81.6333	89.0204	141.628	92.5732	147.915	140.99	127.496	89.722	82.7223	64.431	39.1262	37.5898	40.254	36.9238	100.262	89.9009	36.7331	22.9161	38.7631	39.6365	101.153	115.301	130.302	133.57	56.0168	47.7977
Plekhb2	140.749	138.132	162.424	110.098	259.203	228.754	301.931	219.785	194.751	164.219	167.514	137.785	236.346	282.39	269.732	153.6	92.3721	82.5533	104.15	161.232	133.79	131.382	177.42	122.45	136.313	126.72	132.247	167.638	182.381	161.899	154.375	169.876	140.232	348.658	465.095	407.097	395.267	118.492	183.398	366.339	239.578	300.924	332.461	135.367	121.124	98.2981	148.089	233.403	231.368
Gm37068	0	0	0	0	0	0	0	0	0	0	0	0	0	0	0	0	0	0	0	0	0	0	0	0	0	0	0	0	0	0	0	0	0	0	0	0	0	0	0	0	0	0	0	0	0	0	0	0	0
Gm28415	0	0	0	0	0	0	0	0	0	0	0	0	0	0	0	0	0	0	0	0	0	0	0	0	0	0	0	0	0	0	0	0	0	0	0	0	0	0	0	0	0	0	0	0	0	0	0	0	0
1110002O04Rik	0	0	0	0	0	0	0	0	0	0	0	0	0	0	0	0	0	0	0	0	0	0	0	0	0	0	0	0	0	0	0	0	0	0	0	0	0	0	0	0	0	0	0	0	0	0	0	0	0
Gm37146	0	0	0	0	0	0	0	0	0	0	0	0	0	0	0	0	0	0	0	0	0	0	0	0	0	0	0	0	0	0	0	0	0	0	0	0	0	0	0	0	0	0	0	0	0	0	0	0	0
Gm33222	0	0	0	0	0	0	0	0	0	0	0	0	0	0	0	0	0	0	0	0	0	0	0	1.8553	0	0	0	0	0	0	0	0	0	0	0	0	0	0	0	0	0	0	0	0	0	0	0	0	0
4930535G08Rik	0	0	0	0	0	0	0	0	0	0	0	0	0	0	0	0	0	0	0	0	0	0	0	0	0	0	0	0	0	0	0	0	0	0	0	0	0	0	0	0	0	0	0	0	0	0	0	0	0
Hs6st1	79.8481	52.1251	74.3431	80.7387	70.4009	93.9526	88.2567	83.5548	67.9949	72.7891	95.3729	67.2122	86.1259	92.3198	77.2828	123.09	92.3721	85.4	133.081	47.6367	105.787	90.0213	87.386	83.4886	83.4567	92.644	70.532	88.7493	53.0328	68.8071	67.2915	88.631	60.641	94.7725	77.7281	77.4699	81.7167	72.918	118.669	87.3653	69.79	83.6466	87.362	58.0144	68.7146	80.0101	75.4962	101.764	90.7463
Gm37335	27.0672	15.6375	22.6262	22.0196	17.0669	32.6792	27.8706	16.3477	22.665	25.7425	35.4592	20.1637	32.0469	33.9411	13.6381	35.7698	20.5271	28.4667	52.0752	3.66436	26.4468	29.1961	18.5364	37.106	38.9464	31.9462	22.0412	25.3569	15.5218	22.2611	22.4305	33.9752	15.1602	23.4757	16.565	16.7092	23.0017	33.4207	35.9604	14.8918	15.6246	13.261	26.694	25.2883	23.2931	22.86	31.9407	28.942	22.8598
Gm33280	4.06007	0	0	0	1.06668	1.36163	0	0	0	0.887672	0	0	0	0	1.51535	0	0	0	0	0	1.5557	0	0	0	2.78189	0	2.20412	0	0	2.02374	0	1.47718	0	0.869472	1.27423	0	0.605309	3.03825	0	0.992787	0	0	0	2.9751	0	2.286	2.9037	0	0
Uggt1	52.7809	33.8813	51.717	47.7092	77.8677	53.1036	58.0636	50.8594	58.7611	63.0247	45.241	58.8107	76.1113	47.5175	54.5526	65.2273	43.6202	54.0867	40.5029	40.308	94.8975	46.2271	75.4697	48.2378	69.5472	62.8275	57.3072	74.6621	75.0221	38.451	35.6249	47.2699	34.1105	73.0357	99.3901	73.6724	52.6619	24.306	50.3445	51.6249	57.2903	80.5863	66.3304	65.4521	53.5741	57.15	66.7851	70.9546	64.4229
Neurl3	5.41343	5.21251	11.3131	3.66994	5.3334	6.80816	4.64509	3.63282	8.39444	11.5397	8.55911	3.36061	22.0322	5.43058	10.6074	12.6246	30.7907	19.9267	11.5723	25.6505	23.3354	31.6291	23.8325	12.9871	16.6913	21.2975	11.0206	36.6267	25.8697	26.3086	14.5138	8.8631	3.79006	3.47789	6.37116	1.51902	4.23716	9.11475	3.59604	1.98557	6.24985	4.08032	1.61782	16.363	15.1405	16.002	26.1333	10.2697	20.7816
Arid5a	1.35336	2.60626	2.42423	0	1.06668	0	0	0	0.839444	2.66302	0	0	6.00878	0	4.54605	8.41643	2.56589	14.2333	11.5723	18.3218	9.33418	12.165	10.5922	3.7106	8.34567	12.7785	8.8165	15.4959	11.6414	12.1424	1.31944	1.47718	0	0.869472	0	1.51902	1.81593	3.03825	0	3.97115	1.04164	2.04016	4.04454	11.9004	2.32931	2.286	8.7111	26.1412	24.2452
4930403P22Rik	0	0	0	0	0	0	0	0	0	0.887672	0	0	2.00293	1.35764	0	2.10411	0	0	0	3.66436	0	0	2.64806	0	0	0	2.20412	0	1.29348	0	1.31944	0	0	0	3.8227	1.51902	1.21062	0	0	0.992787	0	0	1.61782	0	0	0	0	1.86723	1.38544
Kansl3	66.3145	65.1564	51.717	73.3988	99.2013	74.8897	71.9989	65.3907	67.1555	75.4521	83.1456	58.8107	128.187	69.2399	81.8288	70.4876	69.2791	82.5533	86.792	76.9515	74.6734	94.8873	74.1457	61.2249	63.9834	58.568	59.5113	109.88	77.609	82.9733	77.847	60.5645	45.4807	72.1662	79.6395	72.1534	73.2424	69.8797	50.3445	71.4807	84.373	93.8474	67.1393	56.5268	64.056	66.294	84.2073	64.4193	69.9647
Fer1l5	4.06007	2.60626	4.04039	3.66994	7.46676	8.16979	4.64509	0	4.19722	5.32603	4.89092	3.36061	4.00586	4.07293	6.0614	7.36437	5.13178	0	5.78613	0	6.22279	2.43301	3.97209	9.27651	0	4.25949	0	11.2697	6.46742	4.04748	3.95832	5.90873	3.79006	5.21683	6.37116	9.11411	7.26371	12.153	3.59604	5.95672	8.33313	7.14056	3.23563	5.95019	6.98792	4.572	8.7111	7.46891	8.31264
Lman2l	40.6007	41.7001	49.2927	44.0393	39.4672	40.849	34.8382	39.961	31.8989	53.2603	31.791	35.2864	52.0761	36.6564	21.2149	43.1342	17.9612	42.7	23.1445	32.9792	21.7797	43.7941	38.3969	48.2378	44.5102	38.3354	39.6742	38.0354	38.8045	22.2611	30.3471	48.7471	45.4807	135.638	124.875	136.712	115.614	48.612	43.1524	125.091	117.706	96.9076	92.2155	25.2883	26.787	38.862	31.9407	86.8261	78.2773
Cnnm4	24.3604	13.0313	23.4342	18.3497	39.4672	35.4024	16.2578	21.7969	18.4678	20.4165	18.341	8.40153	32.0469	27.1529	19.6995	21.0411	15.3954	8.54	17.3584	21.9862	24.8911	29.1961	11.9163	11.1318	13.9094	15.9731	11.0206	14.0872	24.5762	6.07122	15.8333	26.5893	7.58012	65.2104	68.1714	82.027	59.9256	15.1912	17.9802	63.5384	79.1648	80.5863	42.8721	16.363	8.15258	11.43	8.7111	61.6185	49.8758
Cnnm3	12.1802	15.6375	13.7373	14.6798	16.0002	9.53142	4.64509	14.5313	11.7522	16.8658	24.4546	18.4834	20.0293	8.14587	18.1842	8.41643	7.69768	19.9267	28.9307	14.6574	21.7797	7.29902	10.5922	12.9871	22.2551	11.7136	13.2247	15.4959	5.17393	20.2374	14.5138	14.7718	3.79006	19.1284	21.6619	16.7092	16.3433	15.1912	10.7881	20.8485	23.9578	16.3213	22.6494	11.9004	12.8112	9.14401	8.7111	8.40252	21.4743
Gm38033	0	0	0	0	1.06668	0	0	1.81641	0	0.887672	0	0	0	0	0	0	0	2.84667	0	0	0	2.43301	0	1.8553	5.56378	0	0	0	0	0	0	0	0	0	0.637116	0.759509	0	0	0	0.992787	0	1.02008	0.808908	0	0	0	0	0	0
Ankrd23	2.70672	2.60626	6.46462	0	6.40008	5.44653	2.32255	1.81641	6.71555	1.77534	2.44546	0	2.00293	4.07293	0	1.05205	2.56589	0	0	14.6574	9.33418	7.29902	3.97209	3.7106	8.34567	1.06487	0	2.81744	5.17393	8.09495	3.95832	7.38592	3.79006	14.781	28.6702	14.4307	12.1062	0	0	13.899	12.4997	17.3414	6.47126	4.46265	0	0	14.5185	14.9378	14.5471
Ankrd39	13.5336	15.6375	15.3535	18.3497	12.8002	2.72326	6.96764	14.5313	11.7522	10.6521	12.2273	8.40153	10.0146	9.50351	13.6381	12.6246	12.8295	11.3867	23.1445	0	12.4456	2.43301	10.5922	9.27651	2.78189	12.7785	6.61237	14.0872	11.6414	10.1187	11.875	10.3403	11.3702	9.56419	14.6537	3.03804	11.5009	15.1912	7.19207	7.9423	18.7496	13.261	14.5603	7.43774	16.3052	13.716	8.7111	21.4731	24.2452
Sema4c	6.76679	0	1.61616	0	6.40008	5.44653	16.2578	0	3.35778	0	2.44546	1.68031	2.00293	1.35764	1.51535	6.31232	2.56589	8.54	5.78613	10.9931	10.8899	4.86601	9.26821	1.8553	11.1276	7.45411	4.40825	8.45231	10.3479	8.09495	2.63888	0	0	5.21683	6.37116	3.03804	3.02654	3.03825	7.19207	2.97836	6.24985	4.08032	4.85345	5.95019	1.16465	9.14401	5.8074	13.0706	5.54176
D430040D24Rik	1.35336	0	0	0	1.06668	1.36163	2.32255	0	0	0.887672	0	0	0	0	0	2.10411	2.56589	2.84667	0	3.66436	0	2.43301	1.32403	1.8553	0	0	0	0	0	0	1.31944	1.47718	0	0	0	0	0	0	0	0	0	0	0	1.48755	2.32931	0	0	0	1.38544
Fam178b	1.35336	0	0	0	1.06668	0	0	0	0	0	0	0	2.00293	0	1.51535	0	0	0	5.78613	0	0	2.43301	0	0	0	0	0	1.40872	0	0	0	0	0	0	0	0	0	3.03825	0	0	0	0	0	0	0	2.286	0	0	0
Cox5b	661.792	521.251	603.634	480.762	376.538	216.499	292.641	401.426	425.598	403.003	419.396	616.672	304.445	304.112	328.831	315.616	402.845	310.287	324.023	216.197	210.019	201.94	104.598	486.089	414.501	312.008	432.008	218.351	200.49	198.326	655.762	262.939	526.818	254.755	263.129	194.434	268.757	422.317	345.219	235.291	266.66	265.221	360.773	276.684	336.585	347.472	255.526	189.524	241.067
Actr1b	100.148	122.494	130.1	113.768	158.935	138.886	209.029	141.68	135.15	149.129	106.378	110.9	148.217	179.209	145.474	140.975	148.822	128.1	127.295	117.259	140.013	136.248	170.8	157.701	133.531	153.342	121.227	157.776	196.61	139.638	105.555	122.606	109.912	190.414	166.924	181.523	200.357	100.262	118.669	182.673	165.621	186.675	154.501	142.805	117.63	150.876	145.185	210.063	164.867
4933424G06Rik	0	0	0	0	0	0	0	0	0	0	0	1.68031	0	0	0	0	0	0	0	0	0	0	0	0	0	0	2.20412	0	0	0	0	0	0	0	0	0	0	0	0	0	0	0	0	0	0	0	0	0	0.69272
Gm33533	0	0	0	0	1.06668	0	0	0	0	0	0	0	0	0	0	0	0	0	0	0	0	0	0	0	0	0	0	0	0	0	0	0	0	0	0	0	0	0	0	0	0	0	0	0	0	0	0	0	0
Zap70	1.35336	0	0	3.66994	1.06668	0	0	0	0.839444	0	0	0	0	0	1.51535	1.05205	0	0	5.78613	0	4.66709	2.43301	1.32403	0	0	0	0	5.63487	1.29348	2.02374	1.31944	2.95437	0	0	0	0	0	0	0	0.992787	0	0	0.808908	0	0	0	2.9037	0.933614	2.07816
Tmem131	20.3004	13.0313	21.8181	25.6896	23.467	28.5943	11.6127	19.9805	32.7383	29.2932	24.4546	15.1227	18.0264	19.007	27.2763	33.6657	25.6589	42.7	34.7168	21.9862	28.0025	7.29902	23.8325	40.8166	19.4732	29.8164	26.4495	19.7221	24.5762	14.1662	26.3888	31.0209	15.1602	35.6484	52.2435	37.2159	41.161	24.306	25.1723	32.762	67.7067	46.9237	25.0761	35.7012	33.775	25.146	29.037	51.3487	59.5739
Gm38115	0	2.60626	0.808078	0	1.06668	4.0849	0	1.81641	0.839444	0.887672	3.66819	0	2.00293	4.07293	3.0307	0	0	2.84667	0	0	1.5557	0	6.62015	3.7106	2.78189	0	0	2.81744	1.29348	0	0	0	0	0.869472	0	0.759509	0.605309	6.0765	0	0	2.08328	0	3.23563	0	0	0	0	7.46891	0
Vwa3b	0	0	0.808078	0	0	0	0	0	0	0	0	0	0	0	0	0	0	0	0	0	0	0	0	0	0	0	0	1.40872	0	0	1.31944	0	0	0	0	0	0.605309	0	0	0	0	0	0	1.48755	0	0	0	0.933614	0.69272
Gm37020	0	0	0	0	0	0	0	0	0	0	0	0	0	0	0	0	0	0	0	0	0	0	0	0	0	0	0	0	0	0	0	0	0	0	0	0	0	0	0	0	0	0	0	0	0	0	0	0	0
Cnga3	0	0	0	0	0	0	0	0	0	0	0	0	0	0	0	0	0	0	0	0	0	0	0	0	0	0	0	0	0	0	0	0	0	0	0	0	0	0	0	0	0	0	0	0	0	0	0	0	0
Inpp4a	8.12015	10.425	11.3131	0	5.3334	5.44653	9.29018	1.81641	10.9128	8.87672	12.2273	8.40153	6.00878	9.50351	10.6074	9.46848	7.69768	5.69333	11.5723	0	18.6684	2.43301	7.94418	3.7106	2.78189	14.9082	6.61237	9.86103	11.6414	8.09495	7.91664	13.2947	3.79006	23.4757	20.3877	36.4564	15.738	3.03825	7.19207	12.9062	15.6246	17.3414	15.3692	11.9004	17.4698	2.286	5.8074	29.8756	16.6253
4930439A04Rik	0	0	0	0	1.06668	1.36163	0	0	0	0	0	0	0	0	0	0	0	0	0	0	0	0	0	0	0	0	0	0	0	0	0	0	0	0	0.637116	0	0	0	0	0	0	0	1.61782	0	0	0	0	0.933614	0
Coa5	113.682	78.1877	121.212	77.0687	161.069	181.097	160.256	116.25	110.807	92.3179	110.046	87.3759	160.234	120.83	140.927	73.6437	71.845	85.4	98.3643	87.9446	149.347	133.815	142.995	98.331	97.3661	81.9952	81.5526	125.376	116.414	107.258	84.4442	98.9713	94.7515	130.421	140.803	135.193	122.878	94.1857	97.093	154.875	148.955	148.932	130.234	92.228	66.3853	86.8681	78.3999	141.909	126.768
Unc50	28.4205	10.425	27.4746	11.0098	11.7335	27.2326	16.2578	7.26563	41.9722	29.2932	19.5637	15.1227	18.0264	12.2188	15.1535	38.926	35.9225	34.16	17.3584	40.308	34.2253	14.598	22.5085	27.8295	16.6913	36.2057	22.0412	14.0872	43.9784	22.2611	26.3888	29.5437	30.3205	57.3852	63.7116	81.2675	62.9521	33.4207	32.3643	77.4374	70.8316	78.5462	58.2414	28.2634	34.9396	11.43	23.2296	81.2244	80.3555
Mgat4a	36.5407	15.6375	57.3735	25.6896	59.7341	62.6351	20.9029	19.9805	35.2566	46.159	30.5683	31.9258	66.0966	19.007	25.7609	21.0411	48.752	28.4667	40.5029	47.6367	74.6734	41.3611	42.369	29.6848	36.1646	20.2326	33.0619	88.7493	25.8697	36.4273	26.3888	38.4068	7.58012	16.52	17.2021	18.9877	12.1062	33.4207	14.3841	6.94951	36.4575	54.0643	16.9871	50.5766	36.1043	32.004	49.3629	89.6269	18.0107
2010300C02Rik	0	0	0	0	0	0	0	0	2.51833	0	0	0	2.00293	0	1.51535	1.05205	0	0	5.78613	3.66436	0	0	1.32403	0	0	0	0	0	0	2.02374	1.31944	1.47718	3.79006	0.869472	0.637116	0	0.605309	3.03825	0	0	2.08328	0	0	2.9751	2.32931	0	0	0	0
4930556I23Rik	0	0	0	0	0	0	0	0	0	0	0	0	0	0	0	0	0	0	0	0	0	0	0	0	0	0	0	0	0	0	0	0	0	0	0	0	0	0	0	0	0	0	0	0	0	0	0	0	0
Tsga10	1.35336	0	3.23231	11.0098	2.13336	5.44653	13.9353	3.63282	10.9128	5.32603	3.66819	3.36061	12.0176	1.35764	9.09209	4.20821	0	0	5.78613	3.66436	7.77848	2.43301	2.64806	5.5659	2.78189	4.25949	2.20412	4.22616	9.05439	0	5.27776	0	0	24.3452	21.6619	12.1521	15.738	3.03825	10.7881	8.93509	13.5413	4.08032	15.3692	2.9751	1.16465	4.572	11.6148	14.0042	11.7762
Gm26805	0	0	0	0	0	0	2.32255	0	0	0	0	0	0	1.35764	0	0	2.56589	0	0	0	0	0	0	0	0	0	0	2.81744	0	0	0	0	0	0	0	0	0	0	0	0.992787	0	0	0	0	0	0	0	0.933614	0
Lipt1	4.06007	2.60626	5.65654	11.0098	7.46676	14.9779	11.6127	3.63282	7.55499	5.32603	2.44546	5.04092	8.01171	5.43058	12.1228	1.05205	0	5.69333	0	7.32872	6.22279	12.165	14.5643	0	2.78189	6.38924	4.40825	12.6785	3.88045	4.04748	3.95832	4.43155	7.58012	18.2589	17.8392	9.11411	16.3433	12.153	7.19207	4.96394	10.4164	11.2209	13.7514	8.92529	5.82327	0	11.6148	6.53529	7.61992
Mitd1	8.12015	2.60626	11.3131	7.33988	11.7335	19.0628	13.9353	9.08204	19.3072	13.3151	9.78184	13.4424	18.0264	14.9341	12.1228	11.5726	15.3954	19.9267	23.1445	43.9723	34.2253	24.3301	18.5364	12.9871	8.34567	18.1028	8.8165	39.4441	23.2827	30.3561	9.23608	16.249	7.58012	16.52	20.3877	10.6331	9.68494	12.153	10.7881	17.8702	15.6246	17.3414	14.5603	19.3381	17.4698	13.716	26.1333	14.9378	20.0889
Mrpl30	116.389	117.282	156.767	84.4086	133.335	144.333	125.417	145.313	128.435	127.825	103.932	122.662	82.1201	92.3198	71.2214	99.9451	118.031	85.4	109.937	128.253	146.235	114.351	76.7937	107.607	111.276	120.331	88.165	85.9318	82.783	64.7596	135.902	103.403	159.183	72.1662	67.5343	50.1276	61.7415	109.377	111.477	60.56	72.9149	68.3454	100.305	83.3027	110.642	105.156	84.2073	56.9504	74.8137
Lyg2	0	0	0.808078	0	0	0	0	0	0	0	0	0	0	0	0	0	0	0	0	0	0	0	0	0	0	0	0	0	0	0	0	1.47718	0	0	0	0	0	0	0	0	0	0	0	0	0	0	0	0	0
Gm15457	0	0	0	0	0	0	0	0	0.839444	0	0	0	0	0	0	0	0	0	0	0	0	0	0	0	0	0	0	0	0	0	0	0	0	0	0	0	0	0	0	0	0	0	0	0	0	0	0	0	0
Lyg1	0	0	0	0	0	0	0	0	0.839444	0	0	0	0	0	0	0	0	0	0	0	0	0	0	0	0	0	0	0	0	0	0	0	0	0	0	0	0	0	0	0	0	0	0	0	0	0	0	0	0
Txndc9	87.9682	57.3377	96.1612	91.7485	92.8012	92.591	97.5469	89.004	76.3894	86.9919	52.5774	85.6956	74.1083	76.0281	115.167	92.5807	87.2403	102.48	104.15	87.9446	143.124	94.8873	137.699	94.6204	91.8023	110.747	110.206	102.836	126.761	125.472	83.1248	91.5854	109.912	71.2967	72.6312	78.9889	96.2441	72.918	79.1128	79.423	66.6651	84.6667	70.375	72.8899	101.325	109.728	98.7259	106.432	122.611
Eif5b	110.975	99.0378	75.1512	69.7289	66.1342	95.3142	65.0313	49.043	125.077	105.633	122.273	77.294	64.0937	76.0281	80.3135	151.496	164.217	148.027	133.081	95.2733	107.343	124.083	115.191	120.595	136.313	153.342	112.41	116.924	94.4243	105.234	98.958	60.5645	72.0112	108.684	112.132	118.483	109.561	127.606	79.1128	110.199	99.9976	116.289	80.0819	141.317	131.606	123.444	159.704	111.1	158.633
Rev1	17.5936	15.6375	12.9292	7.33988	6.40008	24.5094	13.9353	19.9805	20.9861	25.7425	20.7864	8.40153	36.0527	17.6494	22.7302	18.937	20.5271	17.08	28.9307	21.9862	42.0038	19.4641	23.8325	14.8424	8.34567	13.8434	15.4289	22.5395	24.5762	24.2849	21.111	16.249	15.1602	8.69472	17.8392	9.11411	13.9221	24.306	7.19207	21.8413	10.4164	10.2008	12.1336	13.3879	16.3052	9.14401	20.3259	13.0706	21.4743
Gm37062	0	0	0	0	0	1.36163	0	1.81641	0	0	0	0	0	1.35764	0	0	2.56589	0	0	0	3.11139	0	2.64806	0	0	0	0	0	0	0	1.31944	1.47718	0	0	0	0	0.605309	0	0	0	0	1.02008	0	1.48755	0	0	0	0	0
Gm5099	0	0	0	0	0	0	0	0	0	0	0	1.68031	0	0	0	0	0	0	0	0	0	0	0	0	0	0	0	0	0	0	0	0	0	0	0	0.759509	0	0	0	0	0	0	0	0	0	0	0	0	0
Aff3	6.76679	2.60626	0.808078	0	1.06668	0	2.32255	1.81641	2.51833	0.887672	1.22273	1.68031	0	1.35764	0	5.26027	2.56589	8.54	5.78613	0	1.5557	0	1.32403	1.8553	2.78189	3.19462	4.40825	0	0	6.07122	1.31944	1.47718	0	0	0	0	0	0	0	0	0	0	0	1.48755	2.32931	2.286	0	0.933614	0
Gm16150	0	0	0	0	0	0	0	0	0	0	0	0	0	0	0	0	0	0	0	0	0	0	0	0	0	0	0	0	0	2.02374	0	0	0	0	0	0	0	3.03825	0	0	0	0	0	0	0	0	0	0	0
Gm16151	0	0	0	0	0	0	0	0	0	0	0	0	0	0	0	0	0	0	0	0	0	0	0	0	0	0	0	0	0	0	0	0	0	0	0	0	0	0	0	0	0	0	0	0	0	0	0	0	0
Gm16152	0	0	0	0	0	0	0	0	0	0.887672	0	0	0	0	1.51535	0	0	0	0	0	0	0	0	0	0	0	0	0	0	0	0	1.47718	0	0	0	0	0	0	0	0	0	0	0	0	0	0	0	0	0
Lonrf2	0	0	0.808078	0	1.06668	0	0	0	0.839444	0	0	0	0	0	0	0	0	0	5.78613	0	0	0	0	0	0	1.06487	4.40825	0	0	0	0	0	3.79006	0.869472	0	0	0.605309	0	0	0	0	4.08032	0	0	0	0	0	0	0
Chst10	1.35336	0	0.808078	0	0	1.36163	0	0	0	0	0	0	0	0	0	1.05205	0	0	0	0	0	2.43301	0	1.8553	0	0	0	0	0	2.02374	1.31944	0	0	0	0	2.27853	0	0	0	0	0	0	0	1.48755	1.16465	0	0	0	0
Gm37707	0	0	0	0	0	0	0	0	0	0	0	0	0	0	0	0	0	0	0	0	0	0	0	0	0	0	0	0	0	0	0	0	0	0	0	0	0	0	0	0	0	0	0	0	0	0	0	0	0
Nms	0	0	0	0	0	0	0	0	0	0	0	0	0	0	0	0	0	0	0	0	0	0	0	0	0	1.06487	0	0	0	0	0	0	0	0	0	0	0	0	0	0	0	0	0	0	0	0	0	0	0
Pdcl3	83.9082	49.5189	84.0401	84.4086	83.2011	76.2514	55.7411	74.4727	90.6599	103.858	68.4729	55.4501	76.1113	58.3787	74.2521	113.622	74.4109	102.48	63.6475	73.2872	96.4532	92.4543	88.71	90.9098	119.621	104.358	121.227	70.4359	109.946	113.329	73.8887	85.6766	41.6907	106.945	79.6395	98.7362	70.2158	45.5737	75.5168	81.4086	69.79	103.028	75.2284	72.8899	105.984	93.7261	87.111	100.83	87.9754
Gm37821	0	0	0	0	0	0	0	0	0	0	0	0	0	0	0	0	0	0	0	0	0	0	0	0	0	0	0	0	0	0	0	0	0	0	0	0	0	0	0	0	0	0	0	0	0	0	0	0	0
Npas2	1.35336	0	0	3.66994	2.13336	4.0849	4.64509	9.08204	0.839444	1.77534	0	1.68031	2.00293	1.35764	3.0307	3.15616	2.56589	0	0	7.32872	3.11139	2.43301	5.29612	0	0	5.32437	0	7.04359	5.17393	10.1187	1.31944	0	0	1.73894	6.37116	1.51902	1.21062	3.03825	0	1.98557	3.12493	0	4.85345	1.48755	0	0	2.9037	1.86723	4.15632
Rpl31	374.88	263.232	342.625	363.324	268.803	126.632	139.353	236.133	277.016	262.751	297.123	334.381	222.325	199.574	215.18	351.386	413.109	435.54	509.18	315.135	267.58	277.363	235.677	354.363	372.773	392.938	392.334	215.534	275.512	388.558	373.402	276.233	405.537	85.2083	75.8168	62.2797	84.1379	370.666	320.047	74.4591	101.039	71.4056	122.145	376.35	384.336	461.772	426.844	111.1	147.549
Tbc1d8	2.70672	7.81877	8.08078	0	9.60012	1.36163	4.64509	5.44923	0.839444	3.55069	3.66819	3.36061	12.0176	1.35764	0	8.41643	2.56589	5.69333	5.78613	0	9.33418	12.165	5.29612	3.7106	0	9.58386	8.8165	5.63487	12.9348	12.1424	2.63888	5.90873	0	4.34736	8.91962	6.83558	5.44778	3.03825	3.59604	4.96394	6.24985	9.18072	4.85345	7.43774	6.98792	11.43	2.9037	13.0706	14.5471
Cnot11	17.5936	13.0313	12.9292	7.33988	10.6668	13.6163	11.6127	10.8985	21.8255	24.8548	12.2273	10.0818	12.0176	17.6494	18.1842	14.7287	23.093	14.2333	11.5723	10.9931	10.8899	24.3301	10.5922	25.9742	13.9094	21.2975	26.4495	12.6785	6.46742	18.2136	9.23608	25.1121	26.5304	27.8231	22.9362	24.3043	19.9752	12.153	14.3841	18.863	14.583	13.261	23.4583	19.3381	18.6345	13.716	23.2296	8.40252	24.9379
Gm15832	18.947	15.6375	27.4746	22.0196	13.8668	12.2547	4.64509	12.7149	23.5044	21.3041	15.8955	15.1227	18.0264	12.2188	18.1842	18.937	10.2636	17.08	28.9307	21.9862	20.2241	17.0311	22.5085	5.5659	25.037	26.6218	22.0412	19.7221	14.2283	22.2611	26.3888	14.7718	18.9503	18.2589	18.4764	15.1902	19.3699	21.2677	10.7881	30.7764	19.7912	14.2811	25.885	20.8257	25.6224	27.432	23.2296	18.6723	29.0942
Rnf149	56.841	36.4876	60.6058	66.0589	49.0673	59.9118	25.548	34.5118	63.7977	69.2384	47.6865	52.0895	64.0937	47.5175	63.6447	61.0191	38.4884	54.0867	86.792	76.9515	51.338	46.2271	62.2294	46.3825	52.8559	72.4114	52.899	90.158	64.6742	60.7122	54.0971	62.0417	60.641	39.9957	43.3239	37.9755	60.5309	60.765	53.9405	62.5456	49.9988	44.8835	71.9928	58.0144	64.056	82.2961	63.8814	57.884	76.1992
Creg2	0	2.60626	0	0	0	0	0	0	0	0	0	0	2.00293	0	0	0	0	0	0	0	0	2.43301	1.32403	0	0	0	0	0	0	0	1.31944	2.95437	0	0	0	0	0.605309	0	0	0	1.04164	0	0	1.48755	1.16465	0	0	0	0.69272
D930019O06Rik	0	0	0	0	0	0	0	0	0	0	1.22273	0	0	0	0	0	0	0	0	0	0	0	0	0	0	0	0	0	0	0	0	0	0	0	0	0	0	0	0	0	0	0	0	0	0	0	2.9037	0	0.69272
Rfx8	0	0	0	0	0	0	0	0	0	0	0	0	0	0	0	0	0	0	0	0	0	0	0	0	0	0	0	0	0	0	0	0	0	0	0	0	0	0	0	0	0	0	0	0	0	0	0	0	0
Gm3646	0	0	0	0	0	0	0	0	0	0	0	0	0	0	0	0	0	0	0	0	0	0	0	0	0	0	0	0	0	0	0	0	0	0	0	0	0	0	0	0	0	0	0	0	0	0	0	0	0
1700066B17Rik	0	0	0	0	0	0	0	0	0	0	0	0	0	0	0	0	0	0	0	0	0	0	0	0	0	0	0	0	0	0	0	0	0	0	0	0	0	0	0	0	0	0	0	0	0	0	0	0	0
Map4k4	28.4205	20.8501	33.1312	18.3497	41.6005	38.1257	23.2255	18.1641	37.775	39.0576	30.5683	30.2455	32.0469	31.2258	22.7302	90.4766	94.938	74.0133	121.509	87.9446	98.0089	77.8562	108.57	55.659	50.074	83.0601	68.3278	88.7493	69.8481	101.187	22.4305	20.6806	22.7404	25.2147	23.5733	20.5067	17.554	6.0765	64.7286	8.93509	33.3325	27.5422	14.5603	89.2529	48.9155	84.5821	101.63	50.4151	64.4229
Il1r2	0	0	2.42423	0	0	0	2.32255	0	0	1.77534	0	1.68031	4.00586	0	1.51535	2.10411	2.56589	0	0	7.32872	3.11139	2.43301	2.64806	1.8553	0	1.06487	2.20412	2.81744	0	4.04748	0	1.47718	0	0.869472	0.637116	0	0	0	0	0	0	0	0	1.48755	2.32931	0	0	0.933614	1.38544
Gm16894	0	0	0	0	1.06668	0	0	0	0	0.887672	0	0	0	2.71529	1.51535	0	0	0	0	0	0	0	0	0	0	0	0	0	0	0	0	0	0	0.869472	0.637116	0	0	0	3.59604	0	0	1.02008	0	0	0	0	0	1.86723	0
Il1r1	5.41343	2.60626	4.04039	3.66994	5.3334	2.72326	4.64509	1.81641	6.71555	6.21371	3.66819	11.7621	8.01171	1.35764	6.0614	28.4054	12.8295	8.54	5.78613	21.9862	15.557	4.86601	10.5922	11.1318	16.6913	13.8434	11.0206	28.1744	14.2283	18.2136	9.23608	2.95437	3.79006	13.0421	7.64539	9.11411	4.23716	0	3.59604	3.97115	9.37478	8.16064	4.04454	14.8755	13.9758	13.716	11.6148	21.4731	9.69808
Il1rl2	2.70672	0	1.61616	3.66994	1.06668	0	0	1.81641	2.51833	0.887672	0	1.68031	0	0	0	3.15616	23.093	0	0	10.9931	6.22279	9.73203	7.94418	5.5659	11.1276	1.06487	15.4289	4.22616	7.7609	8.09495	3.95832	0	0	0.869472	0.637116	3.79755	0.605309	0	3.59604	0.992787	1.04164	5.1004	0.808908	8.92529	4.65862	2.286	2.9037	5.60168	6.9272
Il1rl1	0	0	0	0	1.06668	1.36163	0	0	0.839444	0	0	0	0	0	1.51535	5.26027	5.13178	8.54	5.78613	7.32872	10.8899	4.86601	3.97209	0	8.34567	5.32437	2.20412	4.22616	2.58697	14.1662	0	0	3.79006	0.869472	0	0	0	0	3.59604	0	0	0	0.808908	1.48755	2.32931	2.286	0	12.137	2.77088
Il18r1	1.35336	0	0	0	0	1.36163	0	1.81641	0	0	0	3.36061	4.00586	0	0	2.10411	7.69768	2.84667	0	3.66436	9.33418	12.165	5.29612	5.5659	2.78189	6.38924	0	9.86103	10.3479	18.2136	5.27776	0	0	3.47789	0.637116	0	1.81593	0	0	0.992787	0	3.06024	0	5.95019	1.16465	0	8.7111	9.33614	1.38544
Il18rap	0	0	1.61616	0	0	0	0	5.44923	0	0	0	3.36061	8.01171	1.35764	0	3.15616	2.56589	2.84667	0	3.66436	3.11139	4.86601	7.94418	0	0	3.19462	0	9.86103	3.88045	8.09495	0	0	0	0	0.637116	0	0	0	3.59604	0	1.04164	1.02008	0.808908	4.46265	1.16465	2.286	8.7111	6.53529	3.4636
Gm35801	0	0	0	0	0	0	0	0	0	0	0	0	0	1.35764	0	0	0	2.84667	0	0	0	0	1.32403	0	0	0	0	0	0	0	0	0	0	0	0	0	0	0	0	0	0	0	0	0	0	0	0	0.933614	0.69272
Slc9a4	2.70672	0	2.42423	0	0	5.44653	0	0	1.67889	4.43836	0	1.68031	6.00878	2.71529	0	3.15616	0	2.84667	0	3.66436	9.33418	4.86601	5.29612	5.5659	0	2.12975	2.20412	4.22616	2.58697	2.02374	2.63888	1.47718	0	3.47789	3.8227	3.03804	2.42124	3.03825	0	2.97836	1.04164	8.16064	1.61782	2.9751	1.16465	2.286	2.9037	9.33614	6.9272
Slc9a2	18.947	33.8813	31.515	25.6896	23.467	47.6571	34.8382	21.7969	41.9722	39.9452	50.1319	18.4834	18.0264	27.1529	28.7916	16.8329	17.9612	11.3867	11.5723	7.32872	24.8911	21.8971	23.8325	12.9871	27.8189	24.4921	19.8371	16.9046	16.8153	12.1424	17.1527	31.0209	30.3205	52.1683	48.4208	58.4822	48.4247	36.459	25.1723	51.6249	63.5401	45.9036	41.2543	19.3381	26.787	9.14401	11.6148	28.0084	23.5525
Gm37623	0	0	0	0	2.13336	0	0	0	0	0	0	0	0	1.35764	0	1.05205	0	0	0	0	0	0	0	0	0	0	0	0	0	0	0	0	0	0.869472	0	0	0	0	0	0.992787	0	0	0	1.48755	0	0	0	0	0
Gm37915	21.6537	7.81877	24.2423	11.0098	26.667	23.1477	20.9029	25.4297	28.5411	17.7534	25.6773	10.0818	34.0498	38.014	12.1228	8.41643	2.56589	17.08	5.78613	10.9931	15.557	17.0311	14.5643	7.42121	16.6913	7.45411	13.2247	12.6785	9.05439	10.1187	26.3888	16.249	3.79006	10.4337	29.3073	30.3804	29.0548	15.1912	21.5762	25.8125	36.4575	25.502	19.4138	13.3879	16.3052	9.14401	14.5185	14.0042	18.0107
Mfsd9	24.3604	7.81877	26.6666	14.6798	29.867	24.5094	25.548	30.8789	31.0594	22.1918	25.6773	13.4424	44.0644	46.1599	12.1228	10.5205	5.13178	17.08	5.78613	14.6574	17.1127	19.4641	15.8884	7.42121	16.6913	10.6487	13.2247	14.0872	9.05439	12.1424	25.0694	16.249	3.79006	14.781	44.5981	43.292	46.0035	12.153	17.9802	43.6826	48.9572	37.743	32.3563	13.3879	16.3052	9.14401	14.5185	29.8756	31.8651
Tmem182	0	0	0	0	3.20004	0	0	0	2.51833	0	0	1.68031	0	0	1.51535	1.05205	0	0	0	0	4.66709	0	0	0	2.78189	0	0	0	0	0	0	0	0	1.73894	0	0.759509	1.81593	0	0	1.98557	1.04164	1.02008	0	0	0	0	0	0	0.69272
4930448I06Rik	0	0	0	0	0	0	0	0	0	0	0	0	0	0	0	0	0	0	0	0	0	0	0	0	0	0	0	0	0	0	0	0	0	0	0	0	0	0	0	0	0	0	0	0	0	0	0	0	0
Gm28634	0	0	0	0	0	0	0	0	0	0	1.22273	0	0	0	0	0	0	0	0	0	0	0	0	0	0	0	0	0	0	0	0	0	0	0	0	0	0	0	0	0	0	0	0	0	0	0	0	0	0
Gm29260	0	0	0	0	0	0	0	0	0	0	0	0	0	0	0	0	0	0	0	0	0	0	0	0	0	0	0	0	0	0	0	0	0	0	0	0	0	0	0	0	0	0	0	0	0	0	0	0	0
Gm9915	0	0	0	0	0	0	0	0	0	0	1.22273	0	0	0	0	0	0	0	0	0	0	0	0	0	0	0	0	0	1.29348	0	0	0	0	0	0	0	0	0	0	0	0	0	0	0	0	0	0	0	0
Gm29664	0	0	0	0	0	0	0	0	0	0	0	0	0	0	0	0	0	0	0	0	0	0	0	0	0	0	0	0	0	0	0	0	0	0	0	0	0	0	0	0	0	0	0	0	0	0	0	0	0
Gm28175	0	0	0	0	0	0	0	0	0	0	0	0	0	0	0	0	0	0	0	0	0	0	1.32403	0	0	0	0	0	0	0	0	0	0	0	0	0	0	0	0	0	2.08328	0	0	0	0	0	0	0	0
Gm28140	0	0	0	0	0	0	0	0	0	0	0	0	0	0	0	0	0	0	0	0	0	0	0	0	0	0	0	0	0	0	0	0	0	0	0	0	0	0	0	0	0	0	0	0	0	0	0	0	0
Pantr1	32.4806	31.2751	43.6362	25.6896	29.867	21.7861	20.9029	23.6133	33.5778	44.3836	37.9046	42.0076	18.0264	28.5105	25.7609	14.7287	23.093	17.08	5.78613	14.6574	10.8899	4.86601	14.5643	14.8424	8.34567	12.7785	15.4289	8.45231	5.17393	14.1662	38.2638	25.1121	30.3205	12.1726	15.9279	14.4307	20.5805	42.5355	7.19207	7.9423	13.5413	13.261	14.5603	14.8755	19.7991	32.004	14.5185	8.40252	8.31264
Gm20646	0	2.60626	1.61616	0	0	1.36163	0	0	2.51833	2.66302	0	0	0	2.71529	4.54605	1.05205	0	0	0	0	0	0	0	0	0	1.06487	0	0	0	0	2.63888	1.47718	3.79006	0.869472	3.18558	0	0	3.03825	0	3.97115	2.08328	0	1.61782	0	0	0	0	0	0
Pou3f3	90.675	52.1251	51.717	36.6994	43.7339	81.6979	20.9029	54.4923	71.3527	70.1261	79.4775	45.3682	52.0761	35.2987	42.4298	41.0301	41.0543	34.16	46.2891	36.6436	52.8937	31.6291	41.0449	50.0931	63.9834	74.5411	35.266	61.9836	40.098	60.7122	46.1804	81.2451	7.58012	66.9494	57.9776	64.5583	44.7929	75.9562	28.7683	59.5672	101.039	59.1647	48.5345	50.5766	48.9155	45.72	43.5555	54.1496	40.1778
Pantr2	4.06007	0	7.2727	0	4.26672	8.16979	0	3.63282	4.19722	2.66302	3.66819	1.68031	0	4.07293	3.0307	2.10411	2.56589	0	0	0	10.8899	4.86601	1.32403	0	2.78189	7.45411	0	4.22616	1.29348	4.04748	2.63888	0	0	7.82525	4.45981	7.59509	3.02654	3.03825	0	1.98557	7.29149	5.1004	0	1.48755	2.32931	6.85801	2.9037	6.53529	4.15632
Dalir	0	0	0	0	0	0	0	0	0	0	0	0	0	0	0	0	0	0	0	0	0	0	0	0	0	1.06487	0	0	0	2.02374	0	0	0	0	0	0	0	0	0	0	0	0	0	0	0	0	0	0	0
Mrps9	60.9011	65.1564	72.727	29.3595	48.0006	44.9338	81.2891	59.9415	82.2655	71.0138	53.8001	28.5652	56.082	71.9551	56.0679	64.1753	53.8837	28.4667	46.2891	36.6436	76.2291	58.3922	67.5255	48.2378	55.6378	72.4114	79.3485	71.8446	76.3155	66.7834	75.2081	64.9961	56.8509	67.8188	56.7033	70.6343	66.584	36.459	50.3445	77.4374	89.5812	75.4859	69.5661	56.5268	65.2206	64.008	63.8814	77.4899	81.7409
Gpr45	0	2.60626	0	0	0	0	0	0	0	0	0	0	0	0	0	0	0	0	0	0	0	2.43301	0	0	2.78189	0	0	0	0	2.02374	1.31944	1.47718	0	0	0	0	0	0	0	0	0	0	0	1.48755	0	0	2.9037	0	0
Tgfbrap1	36.5407	33.8813	33.1312	47.7092	30.9337	25.871	23.2255	43.5938	38.6144	37.2822	56.2456	21.844	18.0264	35.2987	33.3377	30.5096	43.6202	37.0067	23.1445	25.6505	24.8911	19.4641	35.7488	31.5401	33.3827	40.4652	35.266	21.1308	25.8697	34.4036	38.2638	26.5893	26.5304	29.5621	27.396	37.9755	40.5557	39.4972	25.1723	33.7548	32.2909	36.7229	33.1652	28.2634	26.787	32.004	26.1333	21.4731	29.787
Gm28782	0	0	0	0	0	0	0	0	0	0	0	0	0	0	0	0	0	0	0	0	0	0	0	0	0	0	0	0	0	0	0	0	0	0	0	0	0	0	0	0	0	0	0	0	0	0	0	0	0
8430432A02Rik	0	0	0	0	2.13336	0	0	0	0	0.887672	0	0	0	0	0	0	0	0	0	0	0	0	1.32403	0	0	0	0	0	0	0	0	0	0	0	0.637116	0	1.21062	0	0	3.97115	1.04164	1.02008	0.808908	0	0	0	0	1.86723	0
AI597479	18.947	5.21251	21.01	22.0196	24.5336	29.9559	13.9353	10.8985	16.7889	15.0904	9.78184	15.1227	38.0556	21.7223	18.1842	17.8849	7.69768	5.69333	5.78613	40.308	24.8911	34.0621	11.9163	14.8424	11.1276	17.038	22.0412	35.218	11.6414	24.2849	14.5138	10.3403	7.58012	22.6063	24.8475	18.9877	15.738	3.03825	14.3841	11.9134	19.7912	18.3614	7.28017	7.43774	13.9758	11.43	11.6148	28.942	16.6253
Fhl2	18.947	13.0313	16.1616	14.6798	23.467	10.8931	18.5804	10.8985	21.8255	19.5288	4.89092	15.1227	4.00586	4.07293	18.1842	38.926	51.3178	51.24	46.2891	84.2803	63.7835	65.6912	33.1007	38.9613	19.4732	48.9842	46.2866	52.1226	51.7393	56.6647	21.111	8.8631	15.1602	19.9979	24.8475	12.9117	3.63185	12.153	28.7683	9.92787	17.7079	23.4618	5.66235	46.114	45.4215	32.004	37.7481	68.1538	31.1724
Gm29040	0	0	0	0	0	0	0	0	0	0	0	0	0	0	0	0	0	0	0	0	0	0	0	0	0	0	0	0	0	0	0	1.47718	0	0	0	0	0	0	0	0	0	0	0	0	0	0	0	0	0.69272
Nck2	10.8269	2.60626	8.88885	14.6798	19.2002	8.16979	9.29018	14.5313	15.9494	7.98905	7.33638	6.72122	18.0264	9.50351	16.6688	15.7808	12.8295	25.62	17.3584	7.32872	10.8899	24.3301	18.5364	18.553	11.1276	17.038	13.2247	26.7657	19.4023	20.2374	9.23608	14.7718	7.58012	13.0421	12.7423	6.83558	9.68494	6.0765	10.7881	7.9423	8.33313	7.14056	9.70689	14.8755	10.4819	16.002	26.1333	10.2697	6.9272
Ecrg4	1.35336	5.21251	8.88885	3.66994	2.13336	5.44653	6.96764	0	3.35778	7.10138	2.44546	1.68031	0	0	0	3.15616	0	11.3867	0	0	3.11139	0	1.32403	7.42121	8.34567	5.32437	4.40825	0	3.88045	2.02374	3.95832	4.43155	7.58012	0.869472	0.637116	0.759509	0.605309	3.03825	0	0.992787	4.16657	1.02008	0.808908	4.46265	8.15258	9.14401	5.8074	2.80084	1.38544
Gm29155	0	0	0.808078	0	0	0	0	0	0	0	0	0	0	0	0	1.05205	0	0	0	0	1.5557	0	0	0	0	0	2.20412	0	0	0	0	1.47718	0	0	0	0	0	0	0	1.98557	0	0	0.808908	0	0	0	0	0.933614	0
Gm29157	0	0	0	0	0	0	0	0	0	0	0	0	0	0	0	1.05205	0	0	0	0	0	0	0	0	0	0	0	0	0	0	0	0	0	0	0	0	0	0	0	0	0	0	0	0	0	0	0	0	0.69272
Gm29156	0	0	0.808078	0	0	0	0	3.63282	0	0.887672	0	0	0	0	1.51535	2.10411	0	0	0	0	0	0	0	0	0	0	0	0	0	0	0	0	0	0	0.637116	0.759509	1.21062	0	0	0.992787	1.04164	0	0	0	1.16465	0	0	0	0.69272
Uxs1	50.0742	20.8501	63.8381	22.0196	42.6672	57.1885	65.0313	72.6563	56.2427	47.9343	36.6819	47.0485	46.0674	51.5905	57.5833	66.2794	56.4496	51.24	46.2891	40.308	84.0076	43.7941	79.4418	33.3954	50.074	70.2816	52.899	61.9836	68.5546	80.9495	44.861	42.8383	72.0112	51.2989	55.4291	66.8368	59.3203	66.8415	32.3643	64.5312	90.6228	71.4056	63.0948	35.7012	52.4094	64.008	72.5925	82.158	63.7302
Tpp2	36.5407	26.0626	32.3231	55.0491	42.6672	61.2734	53.4186	29.0625	47.8483	44.3836	36.6819	26.8849	46.0674	39.3717	33.3377	54.7068	53.8837	34.16	34.7168	76.9515	76.2291	55.9592	51.6372	29.6848	38.9464	58.568	57.3072	70.4359	46.5654	48.5697	34.3055	38.4068	22.7404	53.0378	49.695	56.2037	44.7929	36.459	43.1524	52.6177	38.5407	53.0442	56.6235	58.0144	50.0801	61.722	52.2666	63.4857	56.1103
Mettl21c	0	0	0	0	0	0	0	0	0.839444	0	1.22273	0	2.00293	0	0	0	2.56589	2.84667	0	0	1.5557	0	2.64806	0	0	0	0	1.40872	0	0	0	0	0	1.73894	0	2.27853	1.81593	0	0	0.992787	2.08328	2.04016	0.808908	0	0	0	0	0.933614	0.69272
Gm8251	0	0	0	0	0	0	0	0	0.839444	0	1.22273	0	0	1.35764	0	0	0	0	5.78613	0	4.66709	0	1.32403	0	2.78189	0	0	0	1.29348	0	0	2.95437	3.79006	0	0	0	0	0	0	0	1.04164	0	0	0	0	0	0	0.933614	0
Tex30	9.4735	10.425	12.9292	7.33988	13.8668	9.53142	11.6127	14.5313	6.71555	11.5397	1.22273	15.1227	12.0176	14.9341	7.57674	18.937	7.69768	8.54	11.5723	18.3218	14.0013	17.0311	21.1845	11.1318	8.34567	14.9082	8.8165	21.1308	29.7501	30.3561	5.27776	5.90873	7.58012	12.1726	5.73404	12.1521	13.9221	6.0765	7.19207	8.93509	10.4164	18.3614	11.3247	8.92529	10.4819	6.85801	17.4222	16.805	18.7034
Poglut2	16.2403	10.425	18.5858	7.33988	25.6003	27.2326	23.2255	27.2461	15.9494	27.5178	7.33638	18.4834	36.0527	29.8682	19.6995	23.1452	20.5271	39.8533	11.5723	40.308	62.2279	34.0621	41.0449	24.1189	11.1276	22.3623	26.4495	35.218	38.8045	32.3798	15.8333	25.1121	11.3702	20.8673	27.396	25.8233	15.738	18.2295	7.19207	18.863	10.4164	27.5422	32.3563	35.7012	33.775	27.432	17.4222	43.8798	35.3287
Bivm	8.12015	10.425	21.01	14.6798	18.1336	16.3396	25.548	19.9805	20.9861	20.4165	11.0046	15.1227	22.0322	27.1529	12.1228	24.1972	15.3954	19.9267	5.78613	18.3218	24.8911	26.7631	26.4806	16.6977	13.9094	12.7785	22.0412	26.7657	21.9892	28.3323	19.7916	5.90873	3.79006	27.8231	26.7589	18.2282	38.7398	15.1912	14.3841	11.9134	31.2493	28.5622	30.7385	22.3132	11.6465	16.002	20.3259	28.942	22.167
Ercc5	8.12015	28.6688	15.3535	25.6896	11.7335	23.1477	6.96764	18.1641	21.8255	13.3151	19.5637	5.04092	20.0293	13.5764	22.7302	18.937	15.3954	11.3867	0	3.66436	26.4468	29.1961	19.8604	16.6977	19.4732	21.2975	17.633	26.7657	24.5762	24.2849	13.1944	7.38592	3.79006	23.4757	21.0248	15.9497	10.8956	18.2295	25.1723	15.8846	16.6663	21.4217	19.4138	14.8755	19.7991	6.85801	29.037	31.7429	22.8598
Mettl21e	0	0	0	0	0	0	0	0	0	0	0	0	0	0	0	0	0	0	0	0	0	0	0	0	0	0	0	0	0	0	0	0	0	0	0	0	0	0	0	0	0	0	0	0	0	0	0	0	0
Gm28893	0	0	0	0	0	0	0	0	0	0	0	0	0	0	0	0	0	0	0	0	0	0	0	0	0	0	0	0	0	0	0	1.47718	0	0	0	0	0	0	0	0	0	0	0	0	0	0	0	0	0
Gulp1	4.06007	0	8.08078	3.66994	6.40008	9.53142	4.64509	3.63282	5.03666	6.21371	1.22273	5.04092	4.00586	0	3.0307	8.41643	10.2636	5.69333	0	3.66436	7.77848	2.43301	11.9163	3.7106	5.56378	10.6487	8.8165	15.4959	9.05439	10.1187	5.27776	1.47718	7.58012	5.21683	7.64539	2.27853	3.63185	0	10.7881	1.98557	2.08328	3.06024	2.42672	10.4128	11.6465	4.572	17.4222	12.137	6.23448
4930521E06Rik	0	0	0	0	1.06668	0	0	0	0	0	0	0	0	0	0	0	0	0	0	0	1.5557	0	0	0	0	0	0	0	0	0	1.31944	0	0	0	0	0	0	0	0	0	0	0	0	0	0	0	0	0	0
Col3a1	52.7809	23.4563	50.1008	58.719	59.7341	35.4024	51.096	36.3282	31.0594	47.9343	36.6819	42.0076	38.0556	23.08	63.6447	538.651	623.512	600.647	717.48	729.208	880.524	751.799	537.556	250.466	436.757	524.982	456.254	535.313	614.405	704.261	77.847	42.8383	37.9006	75.6441	100.027	27.3423	15.738	30.3825	240.934	15.8846	27.0827	87.7269	21.8405	651.546	584.656	656.082	714.311	450.002	329.735
Col5a2	16.2403	31.2751	23.4342	22.0196	33.0671	24.5094	23.2255	32.6954	34.4172	42.6083	26.9001	15.1227	20.0293	14.9341	22.7302	36.8219	76.9768	42.7	75.2197	47.6367	90.2304	51.0932	64.8775	38.9613	80.6748	58.568	39.6742	47.8964	62.0872	72.8546	17.1527	59.0873	7.58012	53.9073	69.4456	61.5202	42.9769	18.2295	14.3841	54.6033	54.1654	35.7028	55.8146	71.4023	52.4094	54.864	55.1703	59.7513	56.803
Wdr75	10.8269	5.21251	13.7373	11.0098	14.9335	19.0628	18.5804	36.3282	20.1467	23.9671	20.7864	13.4424	20.0293	17.6494	31.8223	39.978	23.093	8.54	28.9307	25.6505	40.4481	24.3301	25.1566	27.8295	16.6913	39.4003	33.0619	36.6267	37.511	24.2849	15.8333	26.5893	18.9503	44.3431	11.4681	14.4307	35.7132	12.153	7.19207	22.8341	14.583	27.5422	17.796	46.114	36.1043	27.432	26.1333	35.4773	42.9486
Gm5269	0	0	0	0	0	0	0	0	0	0	0	0	0	0	0	0	0	2.84667	0	0	0	0	0	0	0	0	0	0	0	0	0	0	0	0	0	1.51902	0	0	0	0	0	0	0	0	0	0	0	0	0
Slc40a1	40.6007	23.4563	36.3635	29.3595	101.335	73.5281	51.096	43.5938	42.8116	60.3617	44.0183	25.2046	130.19	59.7363	48.4912	83.1122	59.0155	45.5467	81.0059	135.581	183.572	94.8873	127.107	64.9355	52.8559	69.2168	61.7155	164.82	150.044	105.234	50.1387	57.6102	18.9503	37.3873	75.1797	106.331	95.6388	51.6502	39.5564	64.5312	91.6645	121.39	41.2543	58.0144	61.7267	77.7241	60.9777	229.669	117.07
Dnah7b	14.8869	7.81877	9.69693	3.66994	16.0002	17.7012	13.9353	7.26563	11.7522	16.8658	13.45	5.04092	18.0264	12.2188	15.1535	9.46848	0	19.9267	0	18.3218	26.4468	19.4641	13.2403	11.1318	8.34567	13.8434	4.40825	8.45231	23.2827	12.1424	13.1944	7.38592	7.58012	7.82525	14.6537	4.55705	12.1062	18.2295	3.59604	11.9134	15.6246	7.14056	6.47126	2.9751	4.65862	2.286	17.4222	1.86723	11.0835
Dnah7c	1.35336	2.60626	2.42423	3.66994	1.06668	2.72326	2.32255	1.81641	1.67889	4.43836	2.44546	3.36061	0	0	1.51535	4.20821	2.56589	0	0	3.66436	3.11139	4.86601	1.32403	1.8553	0	2.12975	0	2.81744	2.58697	0	2.63888	4.43155	0	3.47789	2.54846	1.51902	3.02654	6.0765	0	0.992787	1.04164	0	2.42672	5.95019	1.16465	0	2.9037	0.933614	1.38544
Slc39a10	32.4806	10.425	31.515	14.6798	25.6003	29.9559	46.4509	29.0625	25.1833	31.0685	17.1182	15.1227	36.0527	31.2258	30.307	48.3945	20.5271	56.9333	34.7168	36.6436	51.338	43.7941	58.2573	18.553	36.1646	61.7626	39.6742	47.8964	72.4351	50.5935	25.0694	25.1121	11.3702	14.781	33.13	47.8491	29.6601	15.1912	10.7881	30.7764	24.9994	16.3213	17.796	28.2634	22.1284	16.002	40.6518	41.079	28.4015
Gm28151	1.35336	0	0.808078	0	1.06668	2.72326	0	0	0.839444	0.887672	0	0	2.00293	0	1.51535	0	0	5.69333	0	7.32872	0	0	0	0	0	1.06487	0	0	0	0	0	0	0	0.869472	1.91135	2.27853	0	0	0	0.992787	0	0	1.61782	0	0	0	0	0	0
Gm28826	0	0	0	0	0	0	0	0	0	0	0	0	0	0	0	0	0	0	0	0	1.5557	0	0	0	0	0	0	0	0	0	0	0	0	0	0	0	0	0	0	0	0	0	0	0	0	0	0	0	0
C230029F24Rik	0	0	0	0	0	0	0	0	0	0	0	0	0	0	0	0	0	0	0	0	0	0	0	0	0	0	0	0	0	0	0	0	0	0	0	0	0	0	0	0	0	0	0	0	0	0	0	0	0
4933411E06Rik	0	0	0	0	0	0	0	0	0	0	0	0	0	0	0	0	0	0	0	0	0	0	0	0	0	0	0	0	0	0	0	0	0	0	0	0	0	0	0	0	0	0	0	0	0	0	0	0	0
Gm29665	0	0	0	0	0	0	0	0	0	0	0	0	0	0	0	0	0	0	0	0	0	0	0	0	0	0	0	0	0	0	0	0	0	0	0	0	0	0	0	0	0	0	0	0	0	0	0	0	0
Gm28321	0	0	0	0	0	0	0	0	0	0	0	0	0	0	0	0	0	0	0	0	0	0	0	0	0	0	0	0	0	0	0	0	0	0	0	0	0	0	0	0	0	0	0	0	0	0	0	0	0
Tmeff2	0	0	0	0	0	0	0	0	0	0.887672	0	0	0	0	1.51535	0	0	0	0	0	0	0	1.32403	0	2.78189	0	0	0	1.29348	0	0	1.47718	0	0	3.8227	0	0	0	0	3.97115	1.04164	0	0	1.48755	1.16465	2.286	0	0.933614	0
Gm28322	0	0	0	0	0	0	0	0	0	0	0	0	0	0	0	0	0	0	0	0	0	2.43301	0	0	0	0	0	0	0	0	0	0	0	0	0	0	0	0	0	0	0	0	0	0	0	0	0	0	0
Gm28319	0	0	0	0	0	0	0	0	0	0	0	0	0	0	0	0	0	0	0	0	0	0	0	0	0	0	0	0	0	0	0	0	0	0	0	0	0	0	0	0	0	0	0	0	0	0	0	0	0
Gm28320	0	0	0	0	0	0	0	0	0	0	0	0	0	0	0	0	0	0	0	0	0	0	0	0	0	0	0	0	0	0	0	0	0	0	0	0	0	0	0	0	0	0	0	0	0	0	0	0	0
Gm29325	0	0	0	0	0	0	0	0	0	0	0	0	0	0	0	0	0	0	0	0	0	0	0	0	0	0	0	0	0	0	0	0	0	0	0	0	0	0	0	0	0	0	0	0	0	0	0	0	0
9330175M20Rik	0	0	0	3.66994	0	0	0	0	0	0	0	0	0	0	0	0	0	0	0	0	0	0	0	0	0	0	0	0	0	0	0	0	0	0	0	0	0	0	0	0	0	0	0	0	0	0	0	0	0
Cavin2	54.1343	41.7001	43.6362	22.0196	52.2673	63.9967	27.8706	39.961	52.885	68.3508	35.4592	25.2046	54.0791	32.5835	24.2456	15.7808	20.5271	11.3867	5.78613	21.9862	24.8911	21.8971	11.9163	25.9742	36.1646	13.8434	39.6742	29.5831	15.5218	10.1187	31.6666	59.0873	26.5304	51.2989	39.5012	41.773	33.8973	42.5355	25.1723	29.7836	32.2909	52.0241	23.4583	23.8008	37.2689	25.146	14.5185	22.4067	9.69808
1700072G22Rik	0	0	0	0	0	0	0	0	0	0	0	0	0	0	0	0	0	0	0	0	0	0	0	0	0	0	0	0	0	0	0	0	0	0	0	0	0	0	0	0	0	0	0	0	0	0	0	0	0
Nabp1	92.0283	54.7314	79.9997	51.3792	122.668	140.248	111.482	54.4923	87.3022	93.2056	89.2593	65.5319	132.193	89.6045	78.7981	99.9451	35.9225	76.86	34.7168	62.2941	90.2304	51.0932	99.3022	83.4886	50.074	79.8655	77.1443	70.4359	85.3699	72.8546	68.6109	76.8135	60.641	75.6441	84.7364	72.9129	58.715	94.1857	86.3049	76.4446	57.2903	45.9036	79.273	59.5019	78.0318	45.72	55.1703	63.4857	74.121
Gm17767	2.70672	7.81877	6.46462	3.66994	3.20004	2.72326	0	7.26563	9.23388	13.3151	7.33638	13.4424	12.0176	4.07293	4.54605	5.26027	2.56589	0	5.78613	0	1.5557	0	0	0	5.56378	3.19462	4.40825	0	0	2.02374	11.875	8.8631	11.3702	13.9116	5.09693	18.2282	9.07963	12.153	3.59604	6.94951	12.4997	12.241	16.1782	1.48755	1.16465	6.85801	0	1.86723	9.00536
Gm28055	0	2.60626	0.808078	0	0	0	0	0	0	0	0	0	0	0	0	0	0	0	0	0	0	0	0	0	0	0	0	0	0	0	0	0	0	0	0	0	0	0	0	0	0	0	0	0	0	0	0	0	0
Myo1b	8.12015	0	9.69693	11.0098	13.8668	9.53142	9.29018	9.08204	6.71555	6.21371	11.0046	10.0818	22.0322	6.78822	18.1842	28.4054	20.5271	14.2333	23.1445	25.6505	37.3367	29.1961	30.4527	18.553	19.4732	33.0111	24.2454	12.6785	12.9348	26.3086	15.8333	22.1578	11.3702	30.4315	10.831	17.4687	2.42124	9.11475	10.7881	2.97836	36.4575	20.4016	11.3247	40.1638	29.1164	29.718	23.2296	33.6101	23.5525
Gm29453	0	0	1.61616	0	0	1.36163	0	0	0	0	0	1.68031	0	0	0	0	0	0	0	0	1.5557	0	1.32403	0	0	0	0	0	0	0	0	0	0	0	0	0	0	0	0	0	0	0	0	0	0	0	0	0	0
Gm28323	0	0	0	0	0	0	0	1.81641	0	0.887672	1.22273	0	0	1.35764	0	0	0	0	0	0	0	0	0	1.8553	0	0	0	1.40872	0	0	0	0	0	0	0	0	0	0	3.59604	0	0	0	0	0	0	0	0	1.86723	0.69272
Stat4	0	0	0.808078	0	0	0	0	0	0	0.887672	1.22273	0	0	0	4.54605	3.15616	0	0	5.78613	3.66436	3.11139	0	2.64806	3.7106	0	1.06487	0	2.81744	0	4.04748	0	0	0	0	0	1.51902	0	0	0	0	0	0	0	0	0	0	0	0.933614	2.07816
Gm31812	4.06007	0	4.04039	7.33988	3.20004	1.36163	2.32255	0	0.839444	1.77534	0	0	0	2.71529	0	1.05205	0	0	5.78613	0	0	0	0	0	0	2.12975	0	1.40872	0	0	5.27776	1.47718	0	0.869472	1.27423	2.27853	1.21062	0	0	0	1.04164	0	0	0	0	2.286	5.8074	2.80084	0.69272
Stat1	28.4205	15.6375	28.2827	47.7092	50.134	50.3804	16.2578	30.8789	23.5044	29.2932	19.5637	25.2046	48.0703	33.9411	28.7916	76.7999	25.6589	48.3933	34.7168	65.9585	85.5633	68.1242	76.7937	25.9742	30.6008	74.5411	61.7155	77.4795	71.1416	91.0682	46.1804	38.4068	34.1105	33.0399	53.5177	43.292	35.1079	36.459	46.7485	43.6826	62.4985	33.6626	35.5919	66.9397	47.7508	45.72	63.8814	70.021	85.8973
Gls	167.816	187.651	185.05	146.798	182.402	219.223	218.319	237.949	225.81	207.715	185.855	174.752	162.237	236.23	169.719	238.816	135.992	202.113	162.012	208.868	241.133	231.136	184.04	191.096	197.514	236.402	198.371	271.883	222.479	165.947	186.041	196.465	98.5416	272.145	349.14	255.955	297.812	212.677	136.649	314.714	207.287	175.454	292.016	226.107	204.979	185.166	235.2	160.582	207.123
Nab1	43.3074	49.5189	46.8685	40.3693	39.4672	50.3804	41.8058	49.043	36.0961	31.9562	37.9046	33.6061	58.0849	38.014	48.4912	34.7178	30.7907	48.3933	17.3584	76.9515	62.2279	55.9592	62.2294	38.9613	30.6008	59.6329	48.4907	57.7575	71.1416	64.7596	32.986	41.3611	53.0609	33.9094	68.8085	37.2159	30.8708	45.5737	53.9405	44.6754	26.041	24.4819	29.9296	38.6763	26.787	48.006	34.8444	25.2076	27.7088
Gm553	0	0	0	0	0	0	0	0	0.839444	0	0	0	0	0	0	0	2.56589	0	0	0	0	0	0	0	0	0	0	0	1.29348	0	0	0	0	0	0	0	0	0	0	0	0	0	0	0	0	0	0	0	0
Gm28178	0	0	0	0	0	0	0	0	0	0	0	0	0	0	0	0	0	0	0	0	0	0	0	0	0	0	0	0	0	0	0	0	0	0	0	0	0	0	3.59604	0	0	1.02008	0	0	0	0	0	0	0
Nemp2	2.70672	0	1.61616	3.66994	3.20004	1.36163	0	1.81641	4.19722	0	2.44546	0	4.00586	0	0	5.26027	2.56589	8.54	0	10.9931	10.8899	7.29902	5.29612	0	2.78189	3.19462	2.20412	7.04359	9.05439	4.04748	3.95832	0	3.79006	1.73894	5.73404	3.79755	1.21062	0	3.59604	1.98557	7.29149	4.08032	6.47126	0	1.16465	4.572	8.7111	5.60168	9.00536
Mfsd6	29.7739	18.2438	32.3231	25.6896	23.467	29.9559	20.9029	19.9805	26.0228	22.1918	29.3455	13.4424	42.0615	23.08	33.3377	29.4575	30.7907	28.4667	34.7168	21.9862	51.338	24.3301	50.3131	25.9742	38.9464	40.4652	33.0619	47.8964	37.511	46.546	19.7916	28.0665	15.1602	20.8673	16.565	7.59509	12.7115	15.1912	14.3841	17.8702	18.7496	14.2811	20.2227	34.2136	29.1164	18.288	31.9407	31.7429	32.5578
Gm29670	0	0	0.808078	0	0	0	0	0	0.839444	0	0	0	0	0	0	0	0	0	0	0	0	0	0	0	0	0	0	0	0	0	0	0	0	0	0	0	0.605309	0	0	0	0	0	0	0	0	0	0	0	0.69272
Inpp1	12.1802	18.2438	5.65654	11.0098	13.8668	10.8931	11.6127	14.5313	14.2705	13.3151	15.8955	13.4424	20.0293	19.007	16.6688	10.5205	10.2636	0	0	10.9931	10.8899	17.0311	21.1845	14.8424	5.56378	13.8434	6.61237	11.2697	25.8697	18.2136	10.5555	14.7718	11.3702	13.0421	15.9279	20.5067	18.1593	12.153	21.5762	13.899	9.37478	20.4016	15.3692	5.95019	8.15258	9.14401	8.7111	28.0084	25.6306
Hibch	86.6149	44.3064	99.3935	51.3792	83.2011	100.761	106.837	108.985	130.114	96.7563	89.2593	89.0562	84.123	142.553	109.105	76.7999	71.845	48.3933	28.9307	47.6367	46.6709	65.6912	71.4976	74.2121	69.5472	71.3465	66.1237	83.1144	67.2612	38.451	112.152	101.926	87.1714	87.8167	131.246	123.8	124.088	75.9562	75.5168	124.098	118.747	97.9277	112.438	87.7654	78.0318	52.578	55.1703	74.6891	83.8191
1700019D03Rik	4.06007	0	1.61616	0	3.20004	5.44653	0	3.63282	1.67889	4.43836	1.22273	0	6.00878	2.71529	1.51535	1.05205	0	0	0	0	0	2.43301	0	3.7106	5.56378	0	2.20412	1.40872	2.58697	2.02374	2.63888	2.95437	3.79006	0.869472	1.27423	1.51902	0.605309	3.03825	0	0.992787	8.33313	13.261	4.04454	1.48755	3.49396	0	0	4.66807	0
Mstn	0	0	0	0	0	0	0	0	0	0.887672	0	0	0	0	0	0	0	0	0	0	0	0	0	0	0	0	0	2.81744	0	0	0	0	0	0	0	0	0	0	0	0	0	0	0	1.48755	0	0	0	0	0
1700019A02Rik	0	0	0	0	0	0	0	0	0	0	0	0	0	0	0	0	0	0	0	0	0	0	0	0	0	0	0	0	0	0	0	0	0	0	0.637116	0	0	0	0	0.992787	0	0	0	0	0	0	0	0	0
Pms1	0	2.60626	4.84847	0	8.53344	8.16979	13.9353	5.44923	9.23388	7.98905	2.44546	3.36061	14.0205	1.35764	6.0614	3.15616	5.13178	0	5.78613	10.9931	7.77848	12.165	7.94418	1.8553	2.78189	6.38924	6.61237	2.81744	9.05439	6.07122	3.95832	7.38592	3.79006	8.69472	7.64539	8.3546	9.68494	6.0765	3.59604	5.95672	10.4164	10.2008	4.85345	7.43774	3.49396	6.85801	2.9037	4.66807	4.15632
Gm28777	0	0	0.808078	0	2.13336	1.36163	0	1.81641	0.839444	0.887672	0	0	4.00586	0	3.0307	0	0	0	0	0	1.5557	0	0	0	0	1.06487	0	0	1.29348	0	0	0	0	0.869472	0	3.03804	0	0	0	0	0	0	0.808908	1.48755	0	0	0	0	0.69272
Ormdl1	36.5407	20.8501	39.5958	22.0196	58.6674	46.2955	37.1607	41.7774	39.4539	38.1699	24.4546	35.2864	58.0849	46.1599	53.0372	53.6547	17.9612	54.0867	46.2891	36.6436	63.7835	68.1242	74.1457	25.9742	27.8189	39.4003	48.4907	49.3051	68.5546	64.7596	34.3055	25.1121	45.4807	33.0399	50.9693	57.7227	42.3716	18.2295	43.1524	62.5456	38.5407	49.9839	35.5919	40.1638	43.0922	20.574	34.8444	44.8135	48.4904
Osgepl1	25.7138	20.8501	38.7877	18.3497	32.0004	55.8269	37.1607	39.961	41.9722	26.6302	28.1228	23.5243	40.0586	55.6634	37.8837	24.1972	23.093	22.7733	5.78613	29.3149	43.5595	34.0621	45.017	20.4083	16.6913	25.557	33.0619	35.218	31.0436	24.2849	38.2638	47.2699	37.9006	50.4294	60.526	48.6086	48.4247	33.4207	25.1723	38.7187	31.2493	30.6024	44.4899	25.2883	23.2931	22.86	20.3259	33.6101	31.1724
Asnsd1	23.0071	23.4563	27.4746	18.3497	42.6672	43.5722	41.8058	30.8789	23.5044	36.3946	15.8955	38.647	46.0674	27.1529	34.853	30.5096	15.3954	19.9267	34.7168	40.308	65.3392	41.3611	47.6651	22.2636	27.8189	31.9462	22.0412	74.6621	46.5654	52.6172	25.0694	33.9752	18.9503	44.3431	83.4622	72.9129	58.1097	18.2295	32.3643	44.6754	43.749	45.9036	46.1077	28.2634	24.4577	34.29	31.9407	59.7513	40.8705
Asdurf	4.06007	2.60626	4.84847	3.66994	4.26672	4.0849	6.96764	3.63282	1.67889	3.55069	3.66819	5.04092	4.00586	1.35764	3.0307	4.20821	2.56589	2.84667	0	3.66436	6.22279	2.43301	6.62015	3.7106	5.56378	3.19462	4.40825	9.86103	6.46742	6.07122	3.95832	2.95437	3.79006	3.47789	7.64539	7.59509	6.05309	0	3.59604	4.96394	7.29149	10.2008	4.85345	2.9751	1.16465	2.286	2.9037	11.2034	4.15632
Dnah7a	0	0	0	0	0	0	0	0	0.839444	1.77534	0	0	0	0	0	0	2.56589	2.84667	0	0	0	0	0	0	0	0	0	1.40872	0	0	0	2.95437	0	0	0	0	0	0	0	0	1.04164	0	0	0	1.16465	0	0	0	0
Stk17b	14.8869	7.81877	8.88885	14.6798	10.6668	5.44653	4.64509	12.7149	9.23388	15.0904	9.78184	5.04092	18.0264	1.35764	12.1228	22.0931	17.9612	14.2333	40.5029	25.6505	42.0038	21.8971	30.4527	12.9871	5.56378	26.6218	8.8165	43.6703	36.2175	22.2611	5.27776	17.7262	3.79006	6.08631	7.64539	7.59509	9.07963	0	10.7881	10.9207	23.9578	6.12048	11.3247	16.363	22.1284	13.716	11.6148	16.805	27.0161
Hecw2	6.76679	0	3.23231	3.66994	3.20004	8.16979	2.32255	5.44923	5.87611	8.87672	2.44546	3.36061	6.00878	2.71529	6.0614	3.15616	2.56589	5.69333	0	7.32872	4.66709	14.598	6.62015	3.7106	2.78189	5.32437	8.8165	11.2697	2.58697	4.04748	5.27776	4.43155	3.79006	7.82525	8.28251	12.1521	3.02654	9.11475	7.19207	1.98557	15.6246	19.3815	7.28017	2.9751	6.98792	6.85801	11.6148	8.40252	10.3908
Ccdc150	2.70672	0	0	0	0	1.36163	0	0	0	0	0	0	0	0	0	0	0	0	0	0	0	2.43301	0	1.8553	0	1.06487	0	0	1.29348	0	1.31944	0	0	0	0.637116	0	0	0	0	1.98557	0	0	0	0	0	0	2.9037	0	0.69272
Gtf3c3	20.3004	18.2438	13.7373	14.6798	21.3336	24.5094	30.1931	25.4297	21.8255	24.8548	24.4546	21.844	34.0498	27.1529	25.7609	18.937	25.6589	19.9267	28.9307	36.6436	20.2241	21.8971	34.4248	16.6977	13.9094	25.557	15.4289	19.7221	20.6957	24.2849	22.4305	22.1578	0	26.9536	36.3156	28.1018	33.8973	30.3825	14.3841	17.8702	30.2076	31.6225	14.5603	19.3381	20.9638	22.86	23.2296	26.1412	22.8598
Gm34066	0	0	0	0	0	0	0	0	0	0	0	0	0	0	0	0	0	0	0	0	0	0	0	0	0	0	0	0	0	0	0	0	0	0	0.637116	0	0	0	0	0	0	0	0	0	0	0	0	0	0
Pgap1	23.0071	15.6375	25.8585	14.6798	24.5336	19.0628	18.5804	23.6133	38.6144	46.159	26.9001	23.5243	34.0498	28.5105	33.3377	22.0931	38.4884	19.9267	23.1445	43.9723	34.2253	24.3301	27.8046	18.553	8.34567	20.2326	22.0412	29.5831	25.8697	26.3086	17.1527	35.4524	7.58012	13.0421	15.2908	15.9497	30.8708	33.4207	10.7881	11.9134	30.2076	31.6225	22.6494	28.2634	25.6224	32.004	20.3259	16.805	15.9326
Ankrd44	10.8269	15.6375	11.3131	14.6798	13.8668	21.7861	11.6127	3.63282	8.39444	14.2028	8.55911	10.0818	14.0205	17.6494	13.6381	16.8329	20.5271	22.7733	23.1445	7.32872	28.0025	38.9281	14.5643	20.4083	19.4732	23.4272	19.8371	25.3569	21.9892	30.3561	13.1944	14.7718	7.58012	15.6505	10.831	16.7092	18.1593	18.2295	10.7881	12.9062	22.9161	19.3815	14.5603	13.3879	20.9638	11.43	17.4222	21.4731	22.8598
4930444A19Rik	0	0	0.808078	3.66994	1.06668	0	0	1.81641	0.839444	0.887672	1.22273	0	4.00586	0	3.0307	2.10411	0	2.84667	0	0	0	2.43301	0	0	2.78189	0	2.20412	2.81744	0	0	1.31944	0	3.79006	0	0.637116	0.759509	1.81593	0	0	0	1.04164	0	0	0	1.16465	0	0	0.933614	1.38544
Sf3b1	169.17	119.888	151.919	106.428	211.203	254.625	197.416	167.11	201.467	230.795	172.405	117.621	270.395	238.945	233.364	224.087	174.481	241.967	214.087	333.457	367.144	328.456	288.639	183.675	150.222	227.883	160.901	390.215	271.632	265.11	175.486	172.83	72.0112	213.021	233.184	186.839	222.148	200.524	172.61	182.673	191.662	194.835	194.138	209.744	214.296	144.018	252.622	249.275	254.921
Coq10b	56.841	46.9126	60.6058	40.3693	57.6007	55.8269	51.096	49.043	89.8205	74.5645	73.3638	35.2864	70.1025	57.0211	33.3377	51.5506	33.3566	45.5467	46.2891	58.6297	48.2266	51.0932	45.017	31.5401	36.1646	34.0759	59.5113	46.4877	37.511	42.4985	85.7636	64.9961	41.6907	65.2104	70.7199	42.5325	71.4265	30.3825	46.7485	59.5672	79.1648	65.2851	63.0948	32.7261	55.9034	50.292	23.2296	44.8135	36.0214
Hspd1	610.364	547.314	487.271	620.22	658.142	674.008	719.989	733.829	713.527	673.743	659.052	546.099	749.095	738.558	674.33	556.536	441.333	444.08	387.671	362.772	402.925	403.879	578.601	545.459	381.119	595.264	498.132	498.686	433.317	485.697	573.957	779.953	553.349	603.414	647.947	660.013	626.495	653.223	647.286	677.081	535.404	565.124	626.095	492.379	517.106	477.774	348.444	371.578	371.298
Hspe1	493.976	401.364	424.241	535.811	340.271	183.82	294.963	314.239	394.539	395.902	321.578	490.649	226.331	283.748	240.94	370.323	372.054	324.52	254.59	238.183	262.913	214.105	142.995	406.311	342.172	346.084	401.151	163.411	263.871	254.991	507.985	410.657	553.349	119.118	131.883	126.079	132.563	398.011	334.431	116.156	113.539	84.6667	177.151	367.424	393.653	432.054	313.6	59.7513	121.919
Mob4	52.7809	39.0939	65.4543	44.0393	48.0006	74.8897	92.9018	89.004	78.9077	67.4631	62.3592	58.8107	72.1054	80.101	48.4912	61.0191	35.9225	85.4	34.7168	65.9585	90.2304	94.8873	87.386	50.0931	44.5102	72.4114	70.532	67.6185	71.1416	93.092	44.861	63.5189	56.8509	96.5114	145.9	119.243	151.933	72.918	32.3643	131.048	108.331	106.088	111.629	47.6016	67.5499	68.5801	43.5555	121.37	101.83
Rftn2	2.70672	0	4.04039	0	4.26672	2.72326	0	0	2.51833	0	1.22273	0	6.00878	1.35764	1.51535	2.10411	2.56589	2.84667	0	3.66436	6.22279	7.29902	5.29612	3.7106	5.56378	3.19462	4.40825	4.22616	1.29348	6.07122	1.31944	4.43155	3.79006	5.21683	14.0166	1.51902	2.42124	3.03825	0	3.97115	4.16657	3.06024	4.85345	8.92529	2.32931	0	0	3.73445	3.4636
Gm10561	0	0	0.808078	0	0	0	0	0	0	0	0	1.68031	0	0	0	0	0	0	0	0	0	0	1.32403	0	0	0	0	2.81744	1.29348	0	0	1.47718	0	0	1.27423	0.759509	0	0	0	0	0	0	0	1.48755	1.16465	0	0	0	1.38544
Mars2	10.8269	7.81877	9.69693	22.0196	14.9335	16.3396	13.9353	25.4297	11.7522	15.9781	3.66819	10.0818	6.00878	13.5764	9.09209	18.937	15.3954	14.2333	0	7.32872	6.22279	21.8971	7.94418	7.42121	5.56378	14.9082	13.2247	23.9482	16.8153	10.1187	10.5555	22.1578	11.3702	13.0421	34.4043	10.6331	16.9486	9.11475	3.59604	17.8702	10.4164	14.2811	21.0316	11.9004	12.8112	16.002	14.5185	26.1412	11.7762
Boll	0	0	0	0	0	0	2.32255	1.81641	0	0	0	0	0	0	0	0	0	2.84667	0	0	0	0	1.32403	0	0	0	0	0	0	0	0	0	0	0	0	0	0	3.03825	0	0.992787	1.04164	2.04016	0	0	0	0	0	0	0
Plcl1	21.6537	5.21251	22.6262	25.6896	12.8002	25.871	16.2578	3.63282	24.3439	48.822	24.4546	15.1227	34.0498	14.9341	24.2456	24.1972	12.8295	17.08	23.1445	14.6574	23.3354	12.165	9.26821	11.1318	13.9094	25.557	13.2247	16.9046	11.6414	12.1424	14.5138	31.0209	18.9503	17.3894	21.0248	17.4687	18.1593	18.2295	17.9802	16.8774	27.0827	26.5221	17.796	11.9004	25.6224	13.716	11.6148	16.805	18.7034
9130227L01Rik	0	0	0	0	0	0	0	0	0	0	0	0	0	0	0	0	0	0	0	0	0	0	0	0	0	0	0	0	0	0	0	0	0	0	0	0	0	0	0	0	0	0	0	0	0	0	0	0	0
1700003I22Rik	0	0	0	0	0	0	0	0	0	0	0	0	0	0	0	0	0	0	0	0	0	0	0	0	0	0	0	0	0	0	0	0	0	0	0	0	0	0	0	0	0	0	0	0	0	0	0	0	0
Gm28240	0	0	0	0	0	0	0	0	0	0	0	0	0	0	0	0	0	0	0	0	0	0	0	0	0	0	0	0	0	0	0	0	0	0	0	0	0	0	0	0	0	0	0	0	0	0	0	0	0
Hsfy2	0	0	0	0	0	0	0	0	0	0	0	0	0	0	0	0	0	0	0	0	0	0	0	0	0	0	0	0	0	0	0	0	0	0	0	0	0	0	0	0	0	0	0	0	0	0	0	0	0
Satb2	13.5336	10.425	8.08078	7.33988	6.40008	20.4245	4.64509	7.26563	22.665	19.5288	11.0046	16.8031	2.00293	13.5764	25.7609	10.5205	17.9612	8.54	11.5723	7.32872	10.8899	17.0311	10.5922	12.9871	19.4732	11.7136	15.4289	9.86103	7.7609	14.1662	2.63888	17.7262	15.1602	17.3894	18.4764	12.1521	9.07963	21.2677	3.59604	11.9134	20.8328	18.3614	18.6049	16.363	8.15258	20.574	8.7111	20.5395	20.0889
9130024F11Rik	2.70672	0	3.23231	0	2.13336	1.36163	0	0	1.67889	3.55069	0	0	4.00586	2.71529	3.0307	1.05205	0	0	5.78613	3.66436	7.77848	7.29902	0	3.7106	0	0	0	1.40872	3.88045	0	2.63888	1.47718	3.79006	6.95578	5.09693	4.55705	3.02654	0	0	2.97836	5.20821	10.2008	4.04454	4.46265	2.32931	2.286	0	5.60168	5.54176
1700126A01Rik	0	0	0	0	0	0	0	0	0	0	1.22273	0	0	0	0	0	0	0	0	0	0	0	0	0	0	0	0	0	0	0	0	0	0	0	0	0	0	0	0	0	0	0	0	0	0	0	0	0	0
BC055402	0	0	0	0	0	0	0	0	0	0	0	0	0	0	0	0	0	0	0	0	0	0	0	0	0	0	0	0	0	0	0	0	0	0	0	0	0	0	0	0	0	0	0	0	0	0	0	0	0.69272
4930558J18Rik	0	0	0	0	0	0	0	0	0	0	0	0	0	0	0	0	0	0	0	0	0	0	0	0	2.78189	1.06487	0	0	0	0	0	0	0	0	0	0	0	0	0	0	0	0	0	1.48755	1.16465	0	0	0	0.69272
1700066M21Rik	5.41343	2.60626	5.65654	0	2.13336	8.16979	0	1.81641	2.51833	7.10138	3.66819	1.68031	14.0205	6.78822	4.54605	5.26027	5.13178	8.54	0	14.6574	4.66709	7.29902	1.32403	3.7106	2.78189	3.19462	2.20412	5.63487	6.46742	8.09495	2.63888	7.38592	3.79006	11.3031	21.0248	7.59509	7.86902	0	14.3841	9.92787	11.4581	12.241	9.70689	2.9751	2.32931	6.85801	8.7111	9.33614	10.3908
Tyw5	23.0071	28.6688	24.2423	22.0196	28.8004	24.5094	30.1931	34.5118	32.7383	31.0685	24.4546	21.844	28.041	24.4376	19.6995	33.6657	30.7907	37.0067	28.9307	43.9723	35.781	36.4951	30.4527	24.1189	5.56378	40.4652	35.266	38.0354	34.9241	44.5222	32.986	28.0665	30.3205	22.6063	21.0248	22.0258	30.2654	36.459	25.1723	32.762	20.8328	23.4618	30.7385	26.7759	36.1043	16.002	31.9407	34.5437	37.4069
Maip1	41.9541	54.7314	48.4847	36.6994	51.2007	38.1257	69.6764	49.043	57.0822	41.7206	36.6819	35.2864	50.0732	51.5905	37.8837	51.5506	43.6202	45.5467	23.1445	43.9723	35.781	51.0932	43.693	37.106	19.4732	48.9842	50.6949	49.3051	41.3915	58.6884	47.4999	44.3155	18.9503	42.6041	40.1383	41.0135	41.161	27.3442	32.3643	30.7764	41.6657	33.6626	47.7256	46.114	52.4094	41.148	49.3629	42.9462	36.0214
Spats2l	8.12015	10.425	11.3131	3.66994	16.0002	10.8931	23.2255	14.5313	10.0733	20.4165	7.33638	11.7621	8.01171	5.43058	7.57674	8.41643	10.2636	22.7733	17.3584	3.66436	4.66709	12.165	13.2403	12.9871	5.56378	13.8434	4.40825	12.6785	15.5218	16.1899	10.5555	10.3403	3.79006	38.2568	36.3156	34.9374	22.3964	6.0765	3.59604	24.8197	5.20821	23.4618	25.885	14.8755	11.6465	6.85801	5.8074	17.7387	24.2452
Gm17234	0	0	0	0	0	0	0	0	0	0	0	0	0	0	0	0	0	0	0	0	0	2.43301	0	0	0	0	0	0	0	2.02374	0	0	0	0	0	0	0	0	0	0	0	0	0	0	0	0	0	0	0
Kctd18	5.41343	0	5.65654	0	8.53344	23.1477	9.29018	9.08204	8.39444	8.87672	13.45	8.40153	16.0234	10.8612	16.6688	13.6767	7.69768	17.08	5.78613	14.6574	9.33418	19.4641	11.9163	5.5659	5.56378	11.7136	4.40825	29.5831	21.9892	12.1424	6.5972	17.7262	3.79006	9.56419	5.09693	12.1521	7.26371	3.03825	14.3841	3.97115	6.24985	4.08032	5.66235	16.363	9.31723	13.716	11.6148	16.805	13.1617
Sgo2a	1.35336	0	0.808078	0	1.06668	0	2.32255	3.63282	1.67889	0.887672	4.89092	0	2.00293	0	0	4.20821	7.69768	8.54	5.78613	3.66436	4.66709	4.86601	13.2403	1.8553	0	5.32437	0	4.22616	7.7609	12.1424	0	0	0	1.73894	0	0	0	3.03825	0	0	1.04164	1.02008	0	2.9751	4.65862	6.85801	0	3.73445	3.4636
Aox1	0	0	0.808078	0	2.13336	0	0	0	0	0	1.22273	0	0	1.35764	1.51535	1.05205	0	5.69333	5.78613	0	1.5557	12.165	9.26821	1.8553	0	1.06487	2.20412	4.22616	5.17393	2.02374	1.31944	1.47718	0	2.60842	2.54846	0.759509	0	0	3.59604	0	1.04164	0	0.808908	4.46265	0	2.286	5.8074	1.86723	4.84904
Aox3	2.70672	0	0.808078	0	0	2.72326	0	3.63282	2.51833	0	0	1.68031	0	2.71529	1.51535	0	2.56589	0	0	0	0	9.73203	0	0	0	1.06487	0	1.40872	0	0	5.27776	1.47718	3.79006	0.869472	3.18558	0	0	0	0	0	2.08328	1.02008	1.61782	0	1.16465	0	0	6.53529	1.38544
Aox4	0	0	0.808078	0	0	0	0	0	0.839444	0	0	0	0	1.35764	0	0	0	0	0	0	0	0	0	0	2.78189	1.06487	0	0	0	0	0	0	0	0	0	0	0	0	0	0	1.04164	0	0	0	0	0	0	0	0
Gm15759	0	0	0.808078	0	0	0	0	0	0	0	0	0	0	0	0	1.05205	0	0	0	0	0	0	0	0	0	0	0	0	0	0	0	0	0	0	0	0	0	0	0	0	0	0	0	0	0	0	0	0	0
Aox2	0	0	0	0	1.06668	0	0	0	0	0	0	0	0	0	0	0	0	0	0	0	0	0	1.32403	0	2.78189	0	0	1.40872	0	0	0	0	0	0	0	0	0.605309	0	0	0	0	0	0.808908	0	0	0	0	0.933614	0
Bzw1	108.269	75.5815	126.868	113.768	188.802	200.16	197.416	168.926	153.618	149.129	99.0411	107.54	254.372	145.268	162.142	241.972	153.954	167.953	127.295	227.19	287.804	206.806	311.147	141.003	100.148	186.353	152.085	263.43	250.936	281.3	114.791	134.424	102.332	162.591	243.378	240.005	196.12	133.683	143.841	150.904	192.704	229.518	174.724	175.531	167.71	162.306	191.644	292.221	242.452
Clk1	58.1944	62.5502	76.7674	73.3988	131.202	144.333	102.192	101.719	106.609	86.1042	96.5957	53.7698	166.243	105.896	104.559	93.6328	43.6202	91.0933	98.3643	157.567	166.459	172.744	160.208	61.2249	55.6378	83.0601	48.4907	153.55	148.751	174.042	83.1248	96.0169	75.8012	113.031	99.3901	89.6221	99.2707	66.8415	75.5168	61.5528	95.831	124.45	86.5531	113.054	75.7025	64.008	90.0148	126.038	132.309
Ppil3	39.2474	23.4563	43.6362	3.66994	51.2007	34.0408	23.2255	38.1446	45.33	34.6192	35.4592	8.40153	26.0381	31.2258	24.2456	68.3835	41.0543	65.4733	28.9307	40.308	40.4481	41.3611	51.6372	25.9742	50.074	35.1408	39.6742	30.9918	58.2068	54.6409	23.7499	33.9752	30.3205	17.3894	17.8392	12.9117	17.554	45.5737	28.7683	17.8702	19.7912	12.241	17.796	44.6265	57.0681	57.15	23.2296	26.1412	35.3287
Nif3l1	50.0742	28.6688	47.6766	29.3595	49.0673	40.849	30.1931	61.7579	36.9355	46.159	39.1274	21.844	38.0556	39.3717	62.1293	58.915	46.1861	74.0133	46.2891	47.6367	57.5608	43.7941	70.1736	42.6719	55.6378	61.7626	57.3072	53.5313	56.9133	48.5697	32.986	41.3611	49.2708	45.2126	41.4125	41.773	42.3716	54.6885	39.5564	48.6466	45.8322	35.7028	34.783	46.114	55.9034	57.15	23.2296	71.8882	49.1831
Orc2	14.8869	10.425	25.0504	33.0295	17.0669	27.2326	18.5804	21.7969	20.9861	20.4165	15.8955	16.8031	22.0322	16.2917	25.7609	33.6657	25.6589	28.4667	11.5723	10.9931	32.6696	14.598	30.4527	12.9871	27.8189	27.6867	22.0412	42.2616	23.2827	44.5222	23.7499	22.1578	18.9503	32.1705	24.2104	27.3423	22.3964	36.459	17.9802	26.8053	33.3325	24.4819	13.7514	35.7012	19.7991	18.288	26.1333	25.2076	40.8705
Gm15834	1.35336	0	3.23231	0	1.06668	1.36163	2.32255	3.63282	3.35778	6.21371	3.66819	3.36061	0	1.35764	1.51535	2.10411	5.13178	5.69333	0	0	1.5557	0	2.64806	7.42121	2.78189	0	0	1.40872	1.29348	2.02374	7.91664	2.95437	7.58012	0	5.73404	2.27853	1.21062	3.03825	3.59604	3.97115	2.08328	1.02008	3.23563	1.48755	2.32931	0	8.7111	2.80084	3.4636
Fam126b	44.6608	41.7001	49.2927	25.6896	67.2009	96.6758	39.4833	70.8399	84.7838	65.6877	79.4775	45.3682	52.0761	46.1599	65.16	57.8629	41.0543	39.8533	40.5029	40.308	52.8937	60.8252	78.1178	44.5272	47.2921	45.7895	59.5113	60.5749	47.8589	68.8071	52.7776	66.4733	53.0609	31.301	45.2352	40.254	50.8459	57.7267	61.1326	54.6033	36.4575	36.7229	59.8592	55.0393	58.2327	41.148	49.3629	25.2076	33.2506
Ndufb3	308.566	231.957	286.868	300.935	153.602	95.3142	111.482	123.516	271.98	255.65	239.655	307.496	100.146	109.969	133.351	187.266	202.705	162.26	208.301	98.9377	119.789	104.619	83.4139	226.347	222.551	214.04	284.332	92.9754	103.479	95.1157	303.471	218.623	360.056	82.5999	82.8251	75.9509	79.9008	203.563	215.762	80.4158	66.6651	57.1245	115.674	215.695	238.754	166.878	211.97	51.3487	72.0429
Flacc1	2.70672	2.60626	8.88885	7.33988	5.3334	8.16979	9.29018	1.81641	7.55499	4.43836	6.11365	3.36061	16.0234	5.43058	0	4.20821	10.2636	5.69333	5.78613	0	0	2.43301	2.64806	3.7106	5.56378	1.06487	4.40825	0	2.58697	2.02374	5.27776	7.38592	3.79006	3.47789	2.54846	1.51902	3.02654	6.0765	3.59604	2.97836	1.04164	4.08032	4.85345	2.9751	3.49396	4.572	0	1.86723	2.77088
Cflar	108.269	112.069	134.949	102.758	178.136	194.713	120.772	143.496	169.568	172.208	132.055	90.7365	182.266	177.851	142.443	153.6	161.651	182.187	156.226	208.868	177.349	226.27	205.225	142.858	144.658	135.239	114.614	238.073	228.947	172.018	108.194	125.561	79.5913	169.547	143.351	143.547	154.959	94.1857	122.265	148.918	149.996	146.892	176.342	156.193	171.204	107.442	153.896	170.851	180.107
Casp8	36.5407	26.0626	37.1716	44.0393	25.6003	43.5722	16.2578	21.7969	36.0961	32.8439	33.0137	16.8031	50.0732	29.8682	25.7609	46.2904	28.2248	56.9333	23.1445	36.6436	54.4494	36.4951	50.3131	16.6977	27.8189	34.0759	37.4701	57.7575	46.5654	48.5697	40.9027	36.9296	26.5304	69.5578	56.7033	71.3939	59.3203	24.306	21.5762	53.6105	53.1237	47.9438	52.579	34.2136	39.5982	20.574	37.7481	91.4941	68.5793
Trak2	96.0884	75.5815	113.939	77.0687	120.535	100.761	106.837	152.578	131.793	109.184	112.491	73.9334	158.231	104.539	127.289	70.4876	64.1473	85.4	81.0059	65.9585	102.676	87.5883	121.811	72.3568	30.6008	92.644	44.0825	95.7929	78.9025	74.8783	72.5692	101.926	34.1105	182.589	214.071	171.649	208.226	130.645	57.5366	137.005	174.996	179.534	149.648	71.4023	81.5258	77.7241	66.7851	106.432	108.757
Stradb	20.3004	18.2438	15.3535	18.3497	19.2002	28.5943	18.5804	32.6954	31.8989	26.6302	20.7864	15.1227	12.0176	23.08	24.2456	26.3013	23.093	19.9267	17.3584	18.3218	20.2241	21.8971	22.5085	18.553	11.1276	17.038	17.633	21.1308	21.9892	10.1187	26.3888	26.5893	26.5304	73.0357	93.656	53.9251	75.0583	12.153	3.59604	61.5528	69.79	56.1044	73.6106	20.8257	9.31723	22.86	23.2296	59.7513	51.2613
C2cd6	0	0	0	0	1.06668	0	0	0	0	1.77534	0	0	0	0	0	0	0	0	0	0	0	0	0	0	0	0	2.20412	0	0	0	0	0	0	0	0	0	0	0	0	0	0	0	0	0	0	0	0	0	0
AC169382.1	0	0	0	0	0	0	0	0	0	0.887672	0	0	0	0	0	0	0	0	0	0	0	0	0	0	0	0	2.20412	0	0	0	0	0	0	0	0	0	0	0	0	0	0	0	0	0	0	0	0	0	0
Gm29018	0	0	0	0	0	0	0	0	0	0	0	0	0	0	0	0	0	0	0	0	0	0	0	0	0	0	0	0	0	0	0	0	0	0	0	0	0	0	0	0	0	0	0	0	0	0	0	0	0
Tmem237	28.4205	28.6688	34.7473	22.0196	24.5336	46.2955	48.7735	39.961	42.8116	37.2822	24.4546	26.8849	26.0381	65.1669	42.4298	50.4986	59.0155	56.9333	11.5723	29.3149	34.2253	34.0621	62.2294	16.6977	16.6913	56.4383	44.0825	45.079	56.9133	56.6647	46.1804	23.6349	34.1105	153.027	107.035	101.015	130.141	24.306	43.1524	99.2787	39.5824	47.9438	88.9798	43.1389	37.2689	34.29	37.7481	68.1538	79.6628
G730003C15Rik	1.35336	2.60626	0.808078	0	2.13336	0	2.32255	1.81641	2.51833	0.887672	2.44546	0	2.00293	1.35764	4.54605	1.05205	2.56589	0	0	0	0	0	2.64806	1.8553	0	3.19462	0	0	1.29348	0	1.31944	4.43155	0	3.47789	7.00828	1.51902	5.44778	0	3.59604	3.97115	4.16657	0	4.85345	2.9751	0	0	0	1.86723	6.9272
Mpp4	8.12015	2.60626	9.69693	0	7.46676	10.8931	4.64509	0	10.9128	10.6521	9.78184	5.04092	8.01171	9.50351	10.6074	11.5726	5.13178	2.84667	0	0	4.66709	4.86601	2.64806	5.5659	8.34567	10.6487	6.61237	7.04359	7.7609	10.1187	5.27776	14.7718	18.9503	9.56419	14.6537	12.9117	10.2903	6.0765	0	9.92787	9.37478	9.18072	8.08908	14.8755	4.65862	11.43	0	7.46891	9.69808
Gm29017	1.35336	2.60626	2.42423	7.33988	3.20004	6.80816	0	5.44923	3.35778	5.32603	3.66819	5.04092	0	5.43058	9.09209	4.20821	5.13178	2.84667	5.78613	0	1.5557	4.86601	3.97209	0	5.56378	3.19462	0	2.81744	5.17393	2.02374	2.63888	4.43155	3.79006	0.869472	3.18558	3.79755	4.84247	9.11475	0	2.97836	0	2.04016	5.66235	5.95019	3.49396	0	2.9037	4.66807	2.77088
Als2	25.7138	20.8501	33.9393	40.3693	33.0671	42.2106	41.8058	50.8594	32.7383	32.8439	30.5683	33.6061	42.0615	55.6634	50.0065	50.4986	28.2248	17.08	34.7168	18.3218	45.1152	51.0932	59.5813	20.4083	22.2551	45.7895	24.2454	32.4005	31.0436	50.5935	27.7083	31.0209	41.6907	25.2147	39.5012	39.4945	43.5822	27.3442	10.7881	47.6538	28.1243	30.6024	38.0187	40.1638	31.4457	34.29	23.2296	44.8135	45.0268
Cdk15	0	0	0.808078	0	0	0	0	0	0	0	0	0	0	0	0	0	0	0	0	0	0	0	0	0	0	0	0	0	1.29348	0	0	0	0	0	0	0	0	0	0	0	0	0	0.808908	0	1.16465	0	0	0	0
Gm29016	0	0	0	0	0	0	0	0	0	0	0	0	0	0	0	0	0	0	0	0	0	0	0	0	0	0	0	0	0	0	0	0	0	0	0	0	0	0	0	0	0	0	0	0	0	0	0	0	0
Fzd7	8.12015	2.60626	15.3535	14.6798	10.6668	16.3396	13.9353	12.7149	10.9128	17.7534	11.0046	3.36061	16.0234	9.50351	10.6074	16.8329	15.3954	14.2333	23.1445	21.9862	29.5582	17.0311	23.8325	7.42121	11.1276	18.1028	8.8165	9.86103	18.1088	24.2849	6.5972	13.2947	0	4.34736	7.00828	7.59509	6.6584	9.11475	14.3841	6.94951	13.5413	9.18072	14.5603	13.3879	17.4698	11.43	17.4222	10.2697	14.5471
Gm26813	1.35336	0	0.808078	0	1.06668	0	0	0	0.839444	0	1.22273	0	2.00293	0	0	1.05205	0	2.84667	0	3.66436	0	0	0	0	0	0	0	2.81744	0	0	1.31944	0	0	0	0	0	0	0	7.19207	0	0	2.04016	0	0	0	0	0	1.86723	1.38544
Gm973	0	2.60626	0	0	0	0	0	0	1.67889	0	0	1.68031	0	0	0	0	0	0	0	0	0	0	0	0	0	0	0	0	0	0	0	0	0	0	0	0	0	0	0	0.992787	0	0	0	0	0	0	0	0	1.38544
Gm28411	0	0	0	0	0	0	0	0	0	0	0	0	0	0	0	0	0	0	0	0	0	0	0	0	0	0	0	0	0	0	0	0	0	0	0	0	0	0	0	0	0	0	0	0	0	0	0	0	0
1700122D07Rik	0	0	0	0	0	0	0	0	0	0	1.22273	0	0	0	0	0	0	0	0	0	0	0	0	0	0	0	0	0	0	0	0	0	0	0	0	0	0	0	0	0	0	0	0	0	0	0	0	0	0
Sumo1	170.523	91.219	138.181	150.468	161.069	186.544	148.643	139.863	148.582	148.241	107.6	129.383	122.179	152.056	172.75	159.912	125.729	148.027	138.867	146.574	172.682	177.61	193.308	131.726	102.93	159.731	138.86	111.289	179.794	204.398	184.722	156.581	174.343	132.16	137.617	148.104	151.933	136.721	165.418	152.889	148.955	146.892	131.043	117.516	145.582	160.02	101.63	154.98	155.169
Nop58	67.6679	23.4563	46.0604	29.3595	40.5339	62.6351	25.548	34.5118	64.6372	63.9124	31.791	42.0076	46.0674	47.5175	43.9451	97.841	76.9768	99.6333	63.6475	47.6367	105.787	82.7222	121.811	50.0931	80.6748	100.098	103.594	77.4795	82.783	74.8783	54.0971	63.5189	41.6907	39.9957	50.9693	27.3423	33.8973	54.6885	68.3247	24.8197	46.8739	38.7631	26.694	71.4023	71.0439	75.4381	119.052	79.3572	67.8865
Bmpr2	79.8481	49.5189	43.6362	55.0491	66.1342	85.7828	51.096	58.1251	86.4627	93.2056	66.0274	40.3273	80.1171	50.2328	60.614	71.5396	69.2791	59.78	86.792	47.6367	85.5633	68.1242	70.1736	55.659	58.4197	80.9304	48.4907	95.7929	87.9569	87.0208	60.6943	60.5645	22.7404	59.9936	73.2683	91.1411	64.1627	88.1092	64.7286	69.4951	80.2064	83.6466	89.7888	86.2778	90.843	59.436	78.3999	62.5521	72.7356
Fam117b	21.6537	20.8501	33.1312	18.3497	27.7337	32.6792	20.9029	27.2461	35.2566	34.6192	29.3455	18.4834	18.0264	32.5835	28.7916	33.6657	38.4884	39.8533	28.9307	32.9792	28.0025	34.0621	39.7209	35.2507	11.1276	37.2706	17.633	32.4005	40.098	32.3798	22.4305	29.5437	37.9006	31.301	20.3877	23.5448	16.9486	24.306	32.3643	24.8197	19.7912	24.4819	18.6049	29.751	41.9275	32.004	23.2296	20.5395	18.0107
Ica1l	1.35336	0	6.46462	0	4.26672	5.44653	0	7.26563	4.19722	4.43836	1.22273	5.04092	2.00293	8.14587	7.57674	5.26027	7.69768	11.3867	5.78613	3.66436	6.22279	12.165	6.62015	5.5659	0	1.06487	2.20412	5.63487	2.58697	4.04748	5.27776	4.43155	3.79006	6.08631	1.27423	3.03804	3.02654	3.03825	7.19207	4.96394	3.12493	2.04016	3.23563	0	5.82327	2.286	5.8074	0.933614	2.07816
Wdr12	44.6608	20.8501	33.1312	11.0098	48.0006	24.5094	37.1607	32.6954	41.9722	56.811	35.4592	25.2046	52.0761	48.8752	39.3991	56.8109	43.6202	56.9333	46.2891	40.308	79.3405	53.5262	82.0898	46.3825	44.5102	72.4114	52.899	76.0708	58.2068	58.6884	55.4165	36.9296	45.4807	31.301	59.2518	42.5325	38.7398	42.5355	46.7485	31.7692	32.2909	57.1245	34.783	41.6514	60.562	61.722	69.6888	69.0874	59.5739
Carf	8.12015	5.21251	9.69693	3.66994	6.40008	14.9779	6.96764	7.26563	4.19722	8.87672	14.6728	1.68031	8.01171	4.07293	13.6381	6.31232	2.56589	0	0	3.66436	20.2241	14.598	7.94418	0	5.56378	8.51899	2.20412	16.9046	11.6414	6.07122	5.27776	8.8631	7.58012	23.4757	21.0248	17.4687	14.5274	0	0	12.9062	9.37478	16.3213	12.1336	8.92529	4.65862	6.85801	14.5185	14.0042	8.31264
Nbeal1	48.7209	44.3064	46.8685	66.0589	64.0008	69.4432	48.7735	65.3907	99.0544	57.6987	84.3684	47.0485	88.1288	51.5905	30.307	98.893	69.2791	74.0133	104.15	91.609	87.119	111.918	88.71	74.2121	44.5102	94.7737	52.899	70.4359	73.7286	87.0208	67.2915	79.7679	34.1105	52.1683	77.091	50.1276	58.1097	54.6885	46.7485	51.6249	76.0398	65.2851	51.7701	84.7903	75.7025	59.436	66.7851	87.7597	72.0429
Cyp20a1	29.7739	15.6375	32.3231	14.6798	34.1338	38.1257	55.7411	36.3282	30.22	20.4165	29.3455	25.2046	44.0644	27.1529	30.307	46.2904	59.0155	25.62	46.2891	58.6297	59.1165	65.6912	68.8496	51.9484	30.6008	48.9842	41.8784	100.019	58.2068	44.5222	35.6249	39.884	22.7404	32.1705	34.4043	30.3804	26.0283	27.3442	14.3841	26.8053	43.749	39.7831	15.3692	52.0642	47.7508	66.294	31.9407	53.216	48.4904
Abi2	24.3604	13.0313	16.1616	33.0295	20.2669	27.2326	13.9353	18.1641	27.7016	25.7425	23.2319	10.0818	26.0381	16.2917	27.2763	25.2493	20.5271	31.3133	57.8613	14.6574	32.6696	29.1961	21.1845	24.1189	27.8189	26.6218	19.8371	26.7657	16.8153	22.2611	23.7499	17.7262	11.3702	20.8673	36.9527	40.254	27.2389	27.3442	17.9802	36.7331	37.4991	35.7028	21.8405	20.8257	16.3052	32.004	14.5185	50.4151	26.3234
Raph1	20.3004	20.8501	14.5454	18.3497	34.1338	24.5094	20.9029	14.5313	15.9494	19.5288	19.5637	6.72122	16.0234	13.5764	10.6074	30.5096	12.8295	19.9267	28.9307	32.9792	28.0025	48.6601	38.3969	12.9871	19.4732	27.6867	11.0206	45.079	31.0436	34.4036	21.111	20.6806	15.1602	26.0842	21.0248	27.3423	12.1062	15.1912	21.5762	13.899	23.9578	23.4618	15.3692	13.3879	10.4819	6.85801	26.1333	24.274	29.0942
Cd28	1.35336	0	1.61616	0	2.13336	0	0	0	1.67889	0.887672	0	0	0	0	0	3.15616	0	2.84667	5.78613	0	1.5557	2.43301	0	1.8553	0	1.06487	2.20412	1.40872	0	0	1.31944	0	0	1.73894	0	0	0	0	3.59604	0	0	0	0	5.95019	0	0	0	0.933614	1.38544
Gm11579	0	0	0	0	0	0	0	0	0	0	0	0	0	0	0	1.05205	0	0	0	0	0	0	0	0	0	0	0	0	0	0	0	0	0	0	0	0	0	0	0	0	0	0	0	0	0	0	0	0	0
2310016D23Rik	0	0	0	0	0	0	0	0	0	0	0	0	0	0	0	0	0	0	0	0	0	0	0	0	0	0	0	0	0	0	0	0	0	0	0	0	0	0	0	0	0	0	0	0	0	0	0	0	0
Ctla4	0	0	0	0	0	0	0	0	0	0	0	0	0	0	0	0	0	0	0	0	0	0	0	0	0	0	0	0	1.29348	0	0	0	0	0	0	0	0	0	0	0	0	0	0	0	0	0	0	0	0
Icos	0	2.60626	0	0	2.13336	0	0	0	0.839444	0	0	0	0	0	0	1.05205	0	0	0	0	1.5557	4.86601	1.32403	0	2.78189	2.12975	0	2.81744	0	2.02374	1.31944	1.47718	0	0.869472	0	0	0	3.03825	0	0	0	0	0	2.9751	0	4.572	0	1.86723	4.15632
Gm28083	0	0	0	0	0	0	0	0	0	0	0	0	0	0	0	0	0	0	0	0	0	0	0	0	0	0	0	0	0	0	0	0	0	0	0	0	0	0	0	0	0	0	0	0	0	0	0	0	0
Gm11587	0	0	0	0	0	0	0	0	0	0	0	0	0	0	0	0	0	0	0	0	0	0	0	0	0	0	0	0	1.29348	0	0	0	0	0	0	0	0	0	0	0	0	0	0	0	0	0	0	0	0
9530026F06Rik	0	0	0	0	1.06668	0	0	0	0	0	0	0	0	0	0	0	0	0	0	0	0	0	0	0	0	0	0	0	0	0	0	1.47718	0	0	0	0	0	0	0	0	0	0	0	0	0	0	0	0	0
Gm11588	0	0	0	0	0	0	0	0	0	0	0	0	0	0	0	0	0	0	0	0	0	0	0	0	0	0	0	0	0	0	0	0	0	0	0	0	0	0	0	0	0	0	0	0	0	0	0	0	0
Gm28449	0	0	0	0	0	0	0	0	0	0	0	0	0	0	0	0	0	0	0	0	0	0	0	0	0	0	0	0	0	0	0	0	0	0	0	0	0	0	0	0	0	0	0	0	0	0	0	0	0
4930587A21Rik	0	0	0	0	0	0	0	0	0	0	0	0	0	0	0	0	0	0	0	0	0	0	0	0	0	0	0	0	0	0	0	1.47718	0	0	0	0	0	0	0	0	0	0	0	0	0	0	0	0	0
Pard3b	29.7739	13.0313	17.7777	14.6798	14.9335	12.2547	11.6127	9.08204	29.3805	22.1918	23.2319	11.7621	18.0264	9.50351	12.1228	19.989	15.3954	28.4667	11.5723	7.32872	9.33418	14.598	18.5364	11.1318	25.037	31.9462	19.8371	18.3133	28.4566	14.1662	7.91664	10.3403	7.58012	13.0421	7.00828	3.79755	7.26371	30.3825	21.5762	3.97115	10.4164	11.2209	8.89798	20.8257	24.4577	22.86	31.9407	16.805	5.54176
Pard3bos1	0	0	0	0	0	0	2.32255	0	0.839444	0.887672	1.22273	0	0	0	0	0	0	0	0	0	1.5557	0	1.32403	0	2.78189	4.25949	0	4.22616	0	0	2.63888	1.47718	0	0.869472	0.637116	0	0	0	3.59604	0	1.04164	1.02008	0	0	0	0	0	0	0
Pard3bos2	0	0	0	0	0	0	0	0	0	0	0	0	0	0	0	0	0	0	0	0	0	0	0	0	2.78189	0	0	0	0	0	0	0	0	0	0.637116	0	0	0	0	0	0	0	0	0	0	0	0	0	0
Pard3bos3	0	0	0	0	0	0	0	0	0	0	0	0	0	0	0	1.05205	0	0	0	0	0	0	0	1.8553	0	0	0	0	0	0	0	0	0	0.869472	0	0.759509	0	0	0	1.98557	0	0	0	1.48755	0	0	0	0	0
Gm29084	0	0	0	0	1.06668	0	0	0	1.67889	0	0	0	0	0	0	0	0	0	0	0	0	0	0	0	0	0	0	0	0	0	0	1.47718	0	0	0	0.759509	0.605309	0	0	0	0	0	0	1.48755	0	0	0	0	0
Nrp2	18.947	10.425	16.9696	14.6798	12.8002	21.7861	9.29018	16.3477	17.6283	19.5288	7.33638	5.04092	14.0205	14.9341	16.6688	27.3534	30.7907	28.4667	46.2891	40.308	35.781	34.0621	19.8604	22.2636	30.6008	36.2057	37.4701	25.3569	32.3371	30.3561	19.7916	14.7718	26.5304	17.3894	15.2908	8.3546	12.1062	9.11475	7.19207	3.97115	17.7079	35.7028	8.08908	22.3132	34.9396	41.148	37.7481	33.6101	24.2452
Gm29083	0	2.60626	0	0	0	0	0	0	0	0	0	0	0	0	0	0	0	0	0	0	0	0	0	0	0	0	0	0	0	0	0	0	0	0	0	0	0	0	0	0	0	0	0.808908	0	0	0	0	0	0.69272
Gm4208	6.76679	7.81877	4.84847	3.66994	2.13336	2.72326	11.6127	12.7149	6.71555	9.76439	3.66819	6.72122	0	10.8612	1.51535	4.20821	0	0	0	0	0	0	0	1.8553	2.78189	2.12975	8.8165	1.40872	1.29348	0	6.5972	7.38592	15.1602	15.6505	13.3794	9.11411	6.6584	6.0765	0	15.8846	2.08328	4.08032	31.5474	14.8755	0	2.286	0	0.933614	4.15632
Ino80d	23.0071	28.6688	21.01	11.0098	29.867	27.2326	6.96764	38.1446	43.6511	33.7315	46.4637	23.5243	46.0674	20.3647	21.2149	45.2383	38.4884	59.78	57.8613	47.6367	29.5582	55.9592	52.9612	40.8166	27.8189	62.8275	22.0412	42.2616	49.1524	40.4748	19.7916	42.8383	22.7404	28.6926	25.4846	32.6589	23.0017	21.2677	28.7683	38.7187	37.4991	27.5422	45.2988	25.2883	26.787	38.862	40.6518	46.6807	46.4122
Ino80dos	67.6679	18.2438	58.9897	55.0491	67.2009	74.8897	97.5469	61.7579	64.6372	74.5645	45.241	35.2864	80.1171	66.5246	60.614	32.6137	30.7907	34.16	23.1445	21.9862	28.0025	34.0621	21.1845	44.5272	13.9094	33.0111	35.266	59.1662	40.098	40.4748	58.0554	78.2907	49.2708	70.4272	76.4539	80.508	73.8477	42.5355	53.9405	67.5095	59.3736	85.6867	64.7126	22.3132	39.5982	27.432	29.037	42.9462	31.1724
Gm20342	2.70672	7.81877	8.08078	7.33988	22.4003	6.80816	16.2578	18.1641	9.23388	13.3151	15.8955	1.68031	16.0234	23.08	22.7302	7.36437	5.13178	19.9267	0	7.32872	18.6684	17.0311	17.2124	3.7106	0	6.38924	0	9.86103	19.4023	18.2136	9.23608	11.8175	0	3.47789	21.6619	10.6331	3.63185	12.153	0	9.92787	7.29149	6.12048	16.9871	1.48755	5.82327	4.572	5.8074	12.137	10.3908
Ndufs1	439.841	255.413	410.503	352.314	523.74	495.634	527.218	455.918	447.424	484.669	370.487	280.611	622.911	446.665	440.967	292.471	223.233	204.96	115.723	245.512	166.459	236.002	266.13	339.52	264.279	250.245	260.087	309.918	244.468	214.516	379.999	468.267	318.365	392.132	421.771	413.932	475.168	328.131	338.027	413	377.074	458.016	390.702	239.495	328.432	233.172	177.126	233.403	193.962
Eef1b2	404.654	344.026	430.705	440.393	425.605	329.515	399.478	323.321	352.566	371.047	280.005	423.437	308.451	274.244	327.315	518.662	582.458	683.2	578.613	769.515	667.394	678.809	593.165	499.076	511.868	559.058	568.664	519.817	578.187	580.813	452.568	384.068	496.498	90.4251	90.4705	79.7485	102.903	328.131	474.677	105.235	140.622	67.3253	101.922	531.055	546.223	653.796	685.274	121.37	165.56
Gpr1	0	0	0	0	0	0	0	0	0	0	0	0	0	0	0	0	0	0	0	0	0	0	0	0	0	0	0	0	0	0	0	0	0	0	0	0	0	0	0	0	0	0	0	0	0	0	0	0	0
Platr12	0	0	0	0	0	0	0	0	0.839444	0	0	0	0	0	0	0	0	0	0	0	0	0	0	0	0	0	0	0	0	0	0	0	0	0	0	0	0	0	0	0	0	0	0	0	0	0	0	0	0
Gm11608	0	0	0	0	0	0	0	0	0	0	0	0	0	0	0	0	0	0	0	0	0	0	0	0	0	0	0	0	0	0	0	0	0	0	0	0	0	0	0	0	0	0	0	0	0	0	0	0	0
Zdbf2	0	0	0.808078	0	0	1.36163	0	0	0	0.887672	1.22273	0	0	0	0	0	0	0	0	0	1.5557	0	0	0	0	0	0	0	0	0	0	0	3.79006	0	0	0	0	0	0	0	0	0	0	0	0	0	0	0	0
Adam23	0	0	0	0	4.26672	1.36163	0	0	1.67889	0	0	0	0	0	0	2.10411	0	0	0	0	0	2.43301	0	0	5.56378	0	0	4.22616	0	2.02374	0	0	0	0	0	0	0	3.03825	3.59604	0	0	0	0	5.95019	2.32931	2.286	5.8074	0.933614	0.69272
Gm39653	0	0	0	0	0	0	0	0	0	0	0	0	0	0	0	0	0	0	0	0	0	0	0	0	0	0	0	0	0	0	0	0	0	0	0	0	0	0	0	0	0	0	0	0	0	0	0	0	0
Dytn	0	0	0	0	0	0	0	0	0	0	0	0	0	0	0	0	0	0	0	0	0	0	0	0	0	0	0	0	0	0	0	0	0	0	0	0	0	0	0	0	0	0	0	0	0	0	0	0	0
Mdh1b	0	0	1.61616	0	1.06668	0	0	0	0	0	0	0	4.00586	0	0	2.10411	0	2.84667	0	0	0	0	0	0	0	0	0	0	0	0	1.31944	0	0	0	0	0	0	3.03825	0	0	0	0	0.808908	0	0	0	0	1.86723	0.69272
Fastkd2	27.0672	31.2751	39.5958	29.3595	52.2673	36.7641	60.3862	65.3907	33.5778	36.3946	31.791	21.844	60.0878	52.9481	53.0372	25.2493	10.2636	22.7733	11.5723	43.9723	49.7823	48.6601	51.6372	20.4083	22.2551	30.8813	35.266	64.8011	46.5654	78.9258	40.9027	48.7471	34.1105	68.6883	73.2683	74.4319	54.4778	18.2295	21.5762	51.6249	45.8322	49.9839	40.4454	37.1887	33.775	29.718	8.7111	67.2202	48.4904
4933402D24Rik	0	0	0	0	1.06668	0	0	0	0.839444	0	0	0	0	0	3.0307	1.05205	0	0	0	0	0	0	0	0	0	0	0	0	0	0	0	0	0	0.869472	0.637116	0	0	0	0	0	0	0	0	0	0	0	0	0	0
Gm13749	0	0	0	0	1.06668	0	0	0	0	0	0	0	0	1.35764	0	0	0	0	0	0	0	0	0	0	0	0	0	0	0	0	0	0	0	0	0	0	0	0	0	0	0	0	0	0	0	0	0	0	0
Klf7	10.8269	15.6375	13.7373	18.3497	12.8002	17.7012	16.2578	14.5313	20.9861	26.6302	12.2273	10.0818	24.0351	14.9341	15.1535	26.3013	33.3566	25.62	23.1445	21.9862	28.0025	31.6291	26.4806	33.3954	25.037	9.58386	19.8371	39.4441	38.8045	36.4273	14.5138	26.5893	11.3702	18.2589	13.3794	7.59509	10.2903	12.153	32.3643	5.95672	21.8745	21.4217	9.70689	23.8008	25.6224	13.716	37.7481	24.274	20.7816
Gm13748	0	0	0.808078	3.66994	1.06668	0	0	0	2.51833	1.77534	0	0	0	1.35764	0	3.15616	2.56589	0	0	0	1.5557	0	0	0	2.78189	0	0	1.40872	0	2.02374	0	2.95437	0	0	1.27423	0	1.21062	0	3.59604	0	1.04164	3.06024	0.808908	0	1.16465	0	2.9037	1.86723	0.69272
Gm28981	0	0	0	0	0	0	0	0	0	0	0	0	0	0	0	0	0	0	0	0	0	0	0	0	0	0	0	0	0	0	0	0	0	0	0	0	0	0	0	0	0	0	0	0	0	0	0	0	0
Creb1	39.2474	18.2438	24.2423	14.6798	26.667	47.6571	20.9029	29.0625	41.9722	39.0576	50.1319	40.3273	12.0176	21.7223	30.307	47.3424	30.7907	74.0133	69.4336	76.9515	42.0038	46.2271	45.017	44.5272	19.4732	39.4003	19.8371	47.8964	32.3371	56.6647	30.3471	42.8383	22.7404	17.3894	30.5816	30.3804	29.0548	42.5355	57.5366	16.8774	15.6246	32.6426	21.8405	46.114	31.4457	34.29	23.2296	37.3445	37.4069
Mettl21a	4.06007	5.21251	10.505	7.33988	20.2669	21.7861	20.9029	9.08204	13.4311	18.6411	12.2273	20.1637	16.0234	10.8612	13.6381	29.4575	35.9225	19.9267	5.78613	10.9931	32.6696	31.6291	50.3131	9.27651	13.9094	18.1028	26.4495	29.5831	27.1632	42.4985	7.91664	14.7718	15.1602	15.6505	24.2104	19.7472	10.2903	21.2677	14.3841	17.8702	13.5413	20.4016	12.9425	16.363	29.1164	13.716	8.7111	28.0084	20.0889
Gm28982	0	0	0	0	0	0	0	0	0	0	0	0	0	0	0	0	0	0	0	0	1.5557	0	0	0	0	0	0	0	0	0	0	0	0	0	0.637116	0	0	0	0	0	0	0	0	0	0	0	0	0.933614	0
Gm29152	0	0	0	0	0	0	0	0	0	0	0	0	0	0	0	0	0	0	0	0	0	0	0	0	0	0	0	0	0	0	0	0	0	0	0	0	0	0	0	0	0	0	0	0	0	0	0	0	0
2810408I11Rik	0	0	2.42423	0	0	0	0	0	0.839444	0.887672	2.44546	0	2.00293	2.71529	0	3.15616	5.13178	0	5.78613	0	3.11139	0	3.97209	0	8.34567	2.12975	0	4.22616	1.29348	0	1.31944	1.47718	0	0.869472	1.27423	0.759509	0.605309	3.03825	0	0	1.04164	1.02008	1.61782	0	1.16465	2.286	0	1.86723	0
Ccnyl1	0	10.425	13.7373	3.66994	6.40008	5.44653	2.32255	10.8985	8.39444	10.6521	12.2273	1.68031	10.0146	9.50351	9.09209	8.41643	15.3954	11.3867	0	10.9931	9.33418	0	11.9163	0	19.4732	12.7785	6.61237	14.0872	15.5218	12.1424	6.5972	5.90873	7.58012	9.56419	6.37116	5.31656	11.5009	6.0765	3.59604	5.95672	5.20821	3.06024	4.85345	7.43774	5.82327	9.14401	5.8074	14.0042	6.23448
Fzd5	14.8869	5.21251	15.3535	18.3497	16.0002	10.8931	6.96764	21.7969	20.1467	15.0904	22.0091	16.8031	12.0176	12.2188	9.09209	25.2493	12.8295	25.62	5.78613	7.32872	18.6684	9.73203	14.5643	12.9871	11.1276	7.45411	2.20412	15.4959	11.6414	14.1662	9.23608	14.7718	15.1602	17.3894	20.3877	21.2663	11.5009	21.2677	7.19207	16.8774	13.5413	22.4418	17.796	14.8755	11.6465	18.288	8.7111	15.8714	6.9272
Plekhm3	1.35336	2.60626	6.46462	11.0098	7.46676	5.44653	6.96764	7.26563	11.7522	15.0904	3.66819	3.36061	16.0234	4.07293	4.54605	9.46848	12.8295	5.69333	11.5723	3.66436	10.8899	19.4641	19.8604	9.27651	11.1276	21.2975	4.40825	19.7221	16.8153	22.2611	3.95832	4.43155	3.79006	7.82525	7.64539	5.31656	3.02654	6.0765	7.19207	5.95672	4.16657	3.06024	4.04454	14.8755	15.1405	11.43	0	14.0042	13.1617
Akr1cl	0	0	0.808078	0	0	0	0	0	0	0	0	0	0	0	0	1.05205	0	0	0	0	0	0	0	0	0	0	2.20412	0	0	0	0	0	0	0	0	0	0	0	0	0	0	0	0	0	1.16465	0	0	0	0
Cryge	0	0	0	0	0	0	0	0	0.839444	0	0	0	0	0	0	0	0	0	0	0	0	0	0	0	0	0	0	0	0	0	0	0	0	0	0	0	0	0	0	0	0	0	0	0	0	0	0	0	0
Crygd	0	0	0	0	0	0	0	0	0	0	0	0	0	0	0	0	0	0	0	0	0	0	0	0	0	0	0	0	0	0	0	0	0	0	0	0	0	0	0	0	0	0	0	0	0	0	0	0	0
Crygc	0	0	0	0	0	0	0	0	0	0	0	0	0	0	0	0	0	0	0	0	0	0	0	0	0	0	0	0	0	0	0	0	0	0	0	0	0	0	0	0	0	0	0	0	0	0	0	0	0
Crygb	0	0	0	0	0	0	0	0	0	0	0	0	0	0	0	0	0	0	0	0	0	0	0	0	0	0	0	0	0	0	0	0	0	0	0	0	0	0	0	0	0	0	0	0	0	0	0	0	0
Cryga	2.70672	2.60626	5.65654	3.66994	0	2.72326	2.32255	0	0.839444	1.77534	0	3.36061	0	1.35764	0	1.05205	2.56589	0	0	0	1.5557	0	0	0	2.78189	0	0	0	2.58697	0	1.31944	1.47718	0	0.869472	0.637116	0	0	0	3.59604	0	1.04164	0	0	4.46265	1.16465	0	0	0	0
D630023F18Rik	116.389	36.4876	115.555	84.4086	113.068	134.802	55.7411	52.6758	62.1188	121.611	62.3592	84.0153	80.1171	69.2399	50.0065	31.5616	28.2248	34.16	11.5723	21.9862	26.4468	41.3611	19.8604	68.6461	44.5102	29.8164	68.3278	18.3133	15.5218	16.1899	104.236	155.104	60.641	26.9536	26.7589	25.0638	35.1079	118.492	32.3643	18.863	73.9566	41.8233	35.5919	29.751	85.0198	50.292	26.1333	19.6059	14.5471
Idh1	686.152	377.907	602.826	708.298	1009.08	1132.88	861.665	810.118	825.173	756.297	575.906	504.092	991.449	758.923	742.521	734.333	636.341	472.547	306.665	630.27	586.497	520.664	701.736	597.407	584.197	641.054	711.932	811.422	529.035	540.338	629.373	822.791	686.001	486.904	469.554	550.644	510.275	677.529	690.439	492.423	546.862	570.225	575.942	502.791	752.367	672.084	415.229	431.329	429.486
Pikfyve	28.4205	20.8501	30.7069	22.0196	34.1338	31.3175	23.2255	30.8789	37.775	46.159	29.3455	10.0818	42.0615	35.2987	37.8837	29.4575	23.093	28.4667	34.7168	32.9792	28.0025	43.7941	52.9612	29.6848	16.6913	28.7516	17.633	53.5313	47.8589	44.5222	31.6666	32.498	3.79006	28.6926	35.6785	15.1902	33.292	42.5355	25.1723	39.7115	36.4575	26.5221	38.0187	17.8506	31.4457	20.574	29.037	35.4773	43.6414
Pth2r	0	0	0	0	0	0	0	0	0	0	0	0	2.00293	0	0	0	2.56589	0	0	0	0	0	0	1.8553	0	1.06487	0	1.40872	0	4.04748	1.31944	0	0	0	0	0	0	0	0	0	0	0	0	1.48755	0	2.286	2.9037	0.933614	3.4636
Crygf	0	0	0	0	0	0	0	0	0	0	0	0	0	0	0	0	0	0	0	0	0	0	0	0	0	0	0	0	0	0	0	0	0	0	0	0	0	0	0	0	0	0	0	0	0	0	0	0	0
Map2	8.12015	7.81877	8.08078	25.6896	8.53344	5.44653	2.32255	3.63282	9.23388	13.3151	7.33638	5.04092	2.00293	4.07293	12.1228	3.15616	5.13178	2.84667	5.78613	7.32872	12.4456	9.73203	6.62015	11.1318	0	4.25949	4.40825	5.63487	5.17393	2.02374	3.95832	4.43155	3.79006	10.4337	21.0248	12.1521	6.05309	9.11475	0	2.97836	12.4997	14.2811	7.28017	7.43774	3.49396	4.572	17.4222	8.40252	6.23448
Gm10558	0	0	0	0	1.06668	0	0	0	0	0.887672	0	0	0	0	0	0	0	0	0	0	0	0	0	0	0	0	0	0	0	0	0	0	0	0	0	0	0.605309	0	0	0	0	0	0	0	1.16465	0	0	0	0.69272
Unc80	0	0	0	0	0	0	0	0	0	0	0	0	0	0	1.51535	0	0	0	0	0	0	2.43301	0	0	0	1.06487	2.20412	0	0	0	0	0	0	0	0	0	0	3.03825	0	0	0	0	0	1.48755	0	0	0	0	0
Rpe	32.4806	44.3064	55.7574	18.3497	68.2675	63.9967	55.7411	39.961	40.2933	57.6987	46.4637	36.9667	56.082	46.1599	46.9758	53.6547	48.752	39.8533	11.5723	40.308	48.2266	41.3611	50.3131	25.9742	33.3827	60.6978	39.6742	52.1226	68.5546	42.4985	32.986	53.1786	18.9503	47.821	79.0024	62.2797	59.3203	45.5737	39.5564	52.6177	57.2903	58.1446	67.1393	47.6016	46.5862	29.718	49.3629	62.5521	43.6414
Kansl1l	41.9541	52.1251	43.6362	25.6896	48.0006	65.3583	37.1607	43.5938	52.885	47.0466	48.9092	28.5652	38.0556	57.0211	43.9451	51.5506	17.9612	65.4733	46.2891	73.2872	90.2304	68.1242	74.1457	42.6719	41.7283	89.4493	46.2866	64.8011	77.609	70.8308	39.5832	39.884	18.9503	33.9094	30.5816	44.0515	40.5557	69.8797	39.5564	44.6754	32.2909	28.5622	55.8146	58.0144	51.2448	36.576	66.7851	51.3487	49.8758
Acadl	322.099	310.145	315.958	282.585	340.271	356.747	339.092	446.836	424.759	358.62	354.592	273.89	384.562	446.665	433.39	330.345	320.737	298.9	271.948	241.848	278.47	257.899	280.694	248.61	233.679	317.332	290.944	345.136	307.849	257.015	328.541	341.229	329.735	429.519	406.48	448.11	440.665	291.672	280.491	449.733	347.908	367.229	402.836	316.848	270.2	221.742	188.741	296.889	283.322
Myl1	2.70672	2.60626	0	11.0098	0	0	0	0	0	0.887672	1.22273	0	2.00293	1.35764	0	0	0	0	5.78613	0	0	0	0	3.7106	0	0	2.20412	0	2.58697	0	2.63888	8.8631	0	0	0	0	0	0	10.7881	0	0	0	0	0	0	0	0	0	0
Lancl1	48.7209	33.8813	40.4039	40.3693	42.6672	42.2106	32.5156	27.2461	41.9722	45.2713	41.5728	30.2455	40.0586	43.4446	34.853	53.6547	48.752	62.6267	46.2891	43.9723	65.3392	31.6291	45.017	46.3825	36.1646	40.4652	48.4907	57.7575	47.8589	50.5935	46.1804	35.4524	53.0609	48.6904	32.4929	35.6969	47.8194	33.4207	39.5564	44.6754	53.1237	44.8835	37.2098	47.6016	45.4215	57.15	55.1703	62.5521	53.3394
Cps1	1.35336	0	0.808078	0	0	0	0	0	0	0	0	1.68031	6.00878	0	0	0	5.13178	0	5.78613	0	0	2.43301	0	0	0	0	2.20412	0	0	0	0	1.47718	0	0	0	0	0	0	0	0	0	0	0	0	1.16465	0	0	0	0
Gm15668	0	0	0	0	0	0	0	0	0.839444	0	0	0	0	0	0	0	0	0	0	0	0	0	0	0	0	0	0	0	0	0	0	0	0	0	0	0	0	0	0	0	0	0	0	0	0	2.286	0	0	0
Gm15669	0	0	0	0	0	0	0	0	0	0	0	0	0	0	0	0	0	0	0	0	0	0	0	0	0	0	0	0	0	0	0	0	0	0	0	0	0	0	0	0	0	0	0	0	0	0	0	0	0
Gm15671	0	0	0	0	0	0	0	0	0	0	0	0	0	0	0	0	0	0	0	0	0	0	0	0	0	0	0	0	0	0	0	0	0	0	0	0	0	0	0	0	0	0	0	0	0	0	0	0	0
Erbb4	35.1873	28.6688	23.4342	14.6798	19.2002	38.1257	20.9029	30.8789	48.6877	31.9562	28.1228	30.2455	44.0644	19.007	21.2149	21.0411	35.9225	11.3867	23.1445	29.3149	23.3354	21.8971	21.1845	18.553	36.1646	17.038	15.4289	21.1308	15.5218	14.1662	14.5138	11.8175	18.9503	26.9536	14.6537	13.6712	16.9486	48.612	21.5762	15.8846	27.0827	25.502	25.885	25.2883	18.6345	25.146	34.8444	27.0748	22.167
Gm16076	0	0	0	0	0	0	0	0	0	0	0	0	0	0	0	1.05205	0	0	0	0	0	0	0	0	0	1.06487	0	0	0	0	0	0	0	0	0	0.759509	1.21062	0	0	0.992787	0	0	0.808908	0	0	0	0	0.933614	2.07816
Gm28497	0	0	0	0	0	0	0	0	0	0	0	0	0	0	0	0	0	0	0	0	1.5557	0	0	0	0	0	0	0	0	0	0	0	0	0.869472	0	0	0.605309	0	0	0	0	0	0	0	0	0	0	0	0
Gm29113	0	0	0	0	1.06668	1.36163	0	3.63282	0.839444	0	0	0	0	0	0	0	0	0	0	0	0	0	0	0	0	1.06487	0	0	0	0	0	0	0	0	0	0	0.605309	0	0	0	0	0	0	0	0	0	0	0	0
Gm29114	1.35336	0	0.808078	0	0	0	0	0	0	0.887672	0	1.68031	0	0	0	0	0	0	0	0	0	0	0	0	0	1.06487	0	1.40872	0	0	0	1.47718	0	0	0.637116	0	0	0	0	0	0	0	0.808908	0	0	0	0	0	0
Ikzf2	12.1802	2.60626	4.04039	0	16.0002	13.6163	4.64509	9.08204	15.11	14.2028	12.2273	3.36061	10.0146	5.43058	6.0614	18.937	7.69768	11.3867	5.78613	14.6574	10.8899	9.73203	9.26821	5.5659	8.34567	9.58386	13.2247	22.5395	12.9348	10.1187	5.27776	16.249	0	16.52	5.09693	4.55705	7.26371	21.2677	3.59604	5.95672	12.4997	1.02008	4.04454	5.95019	6.98792	6.85801	2.9037	8.40252	4.84904
Gm29112	0	0	0	0	0	0	0	0	0	0	0	0	0	0	0	0	0	0	0	0	0	0	0	0	0	1.06487	0	0	1.29348	0	0	0	0	0	0	0	0.605309	0	0	0	0	0	0	0	0	0	0	0	0
Gm28112	0	0	0	0	0	1.36163	0	0	0.839444	0	1.22273	0	0	0	0	1.05205	2.56589	2.84667	0	0	0	0	0	0	0	0	0	1.40872	2.58697	0	0	0	0	2.60842	3.8227	1.51902	2.42124	0	0	1.98557	1.04164	4.08032	0	0	0	0	0	8.40252	3.4636
Spag16	0	0	0.808078	0	0	0	0	0	0	0	0	0	0	0	0	1.05205	0	5.69333	0	0	1.5557	0	0	0	0	0	0	0	0	0	0	0	0	0	0	0	0	0	0	0	0	0	0	0	0	0	0	0	0
Vwc2l	0	0	0	0	0	0	0	0	0	0	1.22273	0	0	0	0	0	0	0	0	0	0	0	0	0	0	0	0	0	1.29348	0	0	0	0	0	0	0	0	0	0	0	0	0	0	0	0	0	0	0	0
Bard1	1.35336	0	0.808078	0	1.06668	0	0	1.81641	4.19722	3.55069	0	0	0	0	0	3.15616	0	5.69333	5.78613	0	6.22279	2.43301	2.64806	3.7106	2.78189	8.51899	0	8.45231	1.29348	4.04748	2.63888	0	0	3.47789	5.09693	2.27853	0	0	7.19207	0.992787	1.04164	4.08032	0.808908	4.46265	4.65862	0	5.8074	4.66807	15.2398
Abca12	0	2.60626	0	0	0	0	0	0	0	0.887672	0	0	0	0	0	0	0	0	0	0	0	0	0	0	0	0	0	0	0	0	0	0	0	0	0	0	0	0	0	0	0	0	0	0	1.16465	2.286	0	0	0
Atic	24.3604	15.6375	9.69693	3.66994	12.8002	23.1477	25.548	9.08204	12.5917	16.8658	15.8955	8.40153	14.0205	19.007	9.09209	36.8219	41.0543	34.16	17.3584	14.6574	31.1139	24.3301	37.0728	20.4083	8.34567	26.6218	13.2247	45.079	33.6306	42.4985	15.8333	16.249	15.1602	33.9094	59.8889	50.1276	44.1876	24.306	46.7485	36.7331	31.2493	51.004	26.694	25.2883	19.7991	18.288	29.037	43.8798	65.8084
Fn1	33.8339	23.4563	28.2827	29.3595	51.2007	29.9559	34.8382	16.3477	20.1467	27.5178	14.6728	26.8849	24.0351	10.8612	30.307	171.485	189.876	222.04	208.301	190.547	214.686	201.94	135.051	102.042	175.259	169.315	160.901	167.638	214.718	145.709	21.111	23.6349	22.7404	35.6484	52.2435	23.5448	13.9221	36.459	93.4969	22.8341	56.2487	70.3855	25.0761	214.207	186.345	173.736	241.007	362.242	292.328
Apol7d	2.70672	0	0.808078	0	1.06668	0	0	0	0.839444	0	0	0	0	1.35764	0	4.20821	2.56589	2.84667	17.3584	3.66436	4.66709	0	5.29612	1.8553	0	2.12975	2.20412	1.40872	3.88045	0	0	0	0	0	0.637116	0.759509	0	3.03825	0	0	1.04164	3.06024	0	5.95019	3.49396	9.14401	5.8074	11.2034	5.54176
Gm8883	1.35336	0	0.808078	0	0	1.36163	0	0	0	1.77534	0	0	0	0	0	1.05205	2.56589	2.84667	0	0	1.5557	0	0	0	0	2.12975	0	0	0	0	0	2.95437	0	0	0	0	0	0	0	0	1.04164	3.06024	0	0	1.16465	0	0	0.933614	0
Gm28818	2.70672	0	1.61616	0	0	4.0849	0	0	0	0	1.22273	0	2.00293	0	0	0	0	0	0	0	0	4.86601	0	0	0	1.06487	0	1.40872	0	0	2.63888	0	0	0	1.91135	0	0	0	0	0	3.12493	2.04016	0	1.48755	0	4.572	0	5.60168	0.69272
4933417E11Rik	0	0	0	0	0	0	0	0	0	0	0	0	0	0	0	0	0	0	0	0	0	0	0	0	0	0	0	0	0	0	0	0	0	0	0	0	0	0	0	0	0	0	0	0	0	0	0	0	0
4930556G22Rik	0	0	0	0	0	0	0	0	0	0	0	0	0	0	0	0	0	0	0	0	0	0	0	0	0	0	0	0	0	0	0	0	0	0	0	0	0	0	0	0	0	0	0	0	0	0	0	0	0
Gm4319	0	0	0	0	0	0	0	0	0	0	0	0	0	0	0	0	0	0	0	0	0	0	0	0	0	0	0	0	0	0	0	0	0	0	0	0	0	0	0	0	0	0	0	0	0	0	0	0	0
Mreg	0	0	3.23231	0	2.13336	0	0	3.63282	0.839444	4.43836	2.44546	0	0	1.35764	0	0	0	5.69333	0	0	0	0	0	0	2.78189	1.06487	2.20412	1.40872	0	2.02374	3.95832	2.95437	3.79006	0	1.91135	3.03804	0	0	0	0	5.20821	5.1004	3.23563	0	1.16465	2.286	0	1.86723	2.77088
Pecr	560.29	667.202	551.109	671.599	657.075	638.605	1158.95	833.731	643.853	571.661	497.651	665.401	500.732	1148.57	1050.14	470.268	269.419	313.133	248.804	208.868	227.132	313.858	374.7	404.456	411.72	421.69	608.338	246.526	338.893	335.941	723.053	607.122	981.626	522.553	481.66	534.694	573.228	589.42	773.148	696.937	428.115	288.683	665.731	464.115	442.569	329.184	226.489	163.382	299.948
Tmem169	12.1802	7.81877	8.88885	7.33988	14.9335	14.9779	13.9353	12.7149	10.0733	2.66302	7.33638	5.04092	18.0264	9.50351	6.0614	14.7287	7.69768	5.69333	17.3584	7.32872	6.22279	12.165	11.9163	9.27651	11.1276	11.7136	2.20412	14.0872	5.17393	12.1424	7.91664	4.43155	0	26.9536	17.8392	6.07607	21.1858	9.11475	3.59604	10.9207	16.6663	16.3213	13.7514	10.4128	2.32931	6.85801	11.6148	13.0706	18.7034
Xrcc5	44.6608	31.2751	40.4039	29.3595	49.0673	76.2514	34.8382	54.4923	57.9216	55.0357	50.1319	42.0076	46.0674	33.9411	48.4912	56.8109	33.3566	45.5467	40.5029	32.9792	51.338	72.9902	37.0728	33.3954	38.9464	70.2816	41.8784	66.2098	51.7393	34.4036	44.861	48.7471	45.4807	53.0378	53.5177	78.2294	85.9539	36.459	39.5564	60.56	45.8322	70.3855	59.0503	66.9397	61.7267	41.148	49.3629	66.2866	67.1938
March4	0	0	0	0	0	0	0	0	0.839444	0	0	0	0	0	0	0	0	0	0	0	0	0	0	0	0	0	0	0	0	0	0	0	0	0	0	0	0	0	0	0	0	0	0	0	0	0	0	0	0
Smarcal1	12.1802	15.6375	14.5454	14.6798	21.3336	14.9779	18.5804	18.1641	18.4678	21.3041	19.5637	20.1637	18.0264	16.2917	15.1535	27.3534	12.8295	28.4667	17.3584	10.9931	14.0013	34.0621	14.5643	20.4083	16.6913	19.1677	24.2454	16.9046	33.6306	18.2136	17.1527	17.7262	11.3702	12.1726	15.2908	12.9117	23.0017	18.2295	14.3841	13.899	16.6663	26.5221	14.5603	25.2883	15.1405	9.14401	14.5185	20.5395	18.0107
Gm39662	0	0	0	0	0	0	0	0	0	0	0	0	0	0	0	0	0	0	0	0	1.5557	0	0	0	0	0	0	1.40872	0	0	0	0	0	0	0.637116	0	0	0	0	0	0	0	0	0	0	0	0	0	0
Ankar	0	0	0	0	0	0	0	0	0	0	0	0	0	0	0	0	0	2.84667	0	0	0	0	0	0	0	0	0	0	0	0	0	0	0	0	0	0	0	6.0765	3.59604	0	0	0	0	0	0	0	0	0	0
Rpl37a	476.382	435.245	353.938	506.452	253.87	122.547	118.45	208.887	304.718	280.504	332.583	515.854	290.425	244.376	272.763	421.873	495.217	626.267	856.348	337.121	314.251	262.765	201.253	534.327	578.633	457.895	551.031	343.727	368.643	420.938	390.554	273.279	413.117	133.029	114.044	85.8245	95.0335	413.202	510.637	82.4014	136.455	115.269	154.501	453.702	536.906	589.788	728.829	154.98	216.129
Igfbp2	0	0	1.61616	0	0	1.36163	0	0	0.839444	0	0	0	0	1.35764	1.51535	2.10411	2.56589	2.84667	0	3.66436	0	0	1.32403	0	2.78189	1.06487	4.40825	0	0	0	1.31944	0	0	6.08631	3.8227	6.07607	2.42124	0	0	1.98557	4.16657	6.12048	0	1.48755	0	0	2.9037	9.33614	2.77088
Igfbp5	192.177	190.257	193.131	271.576	198.403	156.588	181.159	170.742	219.095	206.828	173.628	159.629	192.281	180.567	242.456	132.559	159.085	116.713	75.2197	91.609	132.234	99.7533	80.7658	204.083	158.568	170.38	121.227	98.6103	95.7178	125.472	233.541	141.81	121.282	437.345	581.687	340.26	247.571	197.486	161.822	248.197	441.656	587.566	210.316	117.516	151.405	114.3	81.3036	265.146	125.382
1700027A15Rik	0	0	0	0	0	0	0	0	0	0	0	0	0	0	0	0	0	0	0	0	0	0	0	0	0	0	0	0	1.29348	0	1.31944	0	0	0	0	0	0	0	0	0	0	0	0	0	0	0	0	0	0
Tnp1	0	0	0	0	0	0	0	0	0	0	0	0	0	0	0	0	0	0	0	0	0	0	0	0	0	0	0	0	0	0	0	0	0	0	0	0	0	0	0	0	0	0	0	0	0	0	0	0	0
Gm29185	1.35336	0	0	0	0	0	0	0	0	0	0	0	0	0	0	0	0	0	0	0	0	0	0	0	0	0	0	0	0	0	0	0	0	0	0	0	0	0	0	0	0	0	0	0	0	0	0	0	0
Pinc	0	0	0	0	0	0	0	0	0	0	0	0	2.00293	0	0	0	0	0	0	0	0	0	0	0	0	0	0	0	0	0	0	0	0	0	0	0	0	0	0	0	0	0	0	0	0	0	0	0	0
D530049I02Rik	0	0	0	0	0	0	0	0	0	0	0	0	0	0	0	0	0	0	0	0	0	0	0	0	0	0	0	0	0	0	0	0	0	0	0	0	0	0	0	0	0	0	0	0	0	0	0	0	0
C530043A13Rik	0	0	0	0	0	0	0	0	0	0	0	0	0	0	0	0	0	0	0	0	0	0	0	0	0	0	0	0	0	0	0	0	0	0	0	0	0	0	0	0	0	0	0	0	0	0	0	0	0
Gm29186	0	0	0	0	0	0	0	0	0	0	0	0	0	0	0	0	0	0	0	0	0	0	0	0	0	0	0	0	0	0	0	0	0	0	0	0	0	0	0	0	0	0	0	0	0	0	0	0	0
6030407O03Rik	0	0	0	0	0	0	0	0	0	0	0	0	0	0	0	0	0	0	0	0	0	0	0	0	0	0	0	0	1.29348	0	0	0	0	0	0	0	0	0	0	0	0	0	0	0	0	0	0	0	0
Gm29183	0	0	0	0	0	0	0	0	0	0	0	0	0	0	0	0	0	2.84667	0	0	0	0	0	0	0	0	0	0	1.29348	0	0	0	0	0	0	0	0	0	0	0	0	0	0	0	0	0	0	0	0
Tns1	525.103	594.227	400.806	491.772	520.54	597.756	466.832	603.048	544.799	618.708	597.915	448.641	554.811	555.276	640.993	557.588	469.558	441.233	376.099	450.716	510.268	506.065	475.327	486.089	442.32	555.864	310.781	563.487	469.535	469.507	430.138	493.379	238.774	968.592	1000.91	1121.79	1116.79	501.311	402.756	1077.17	1120.81	1133.31	1216.6	425.439	450.721	445.77	484.918	862.659	991.282
Rufy4	1.35336	7.81877	0.808078	3.66994	3.20004	9.53142	0	9.08204	4.19722	0.887672	7.33638	1.68031	12.0176	1.35764	3.0307	0	2.56589	0	0	0	1.5557	0	0	0	0	0	2.20412	1.40872	0	0	1.31944	2.95437	0	3.47789	5.09693	0.759509	7.26371	3.03825	3.59604	2.97836	5.20821	2.04016	0.808908	0	2.32931	0	0	2.80084	1.38544
Cxcr2	0	0	0	0	0	0	0	0	0	0	0	0	0	0	1.51535	0	2.56589	0	0	0	0	0	0	1.8553	0	0	0	1.40872	0	2.02374	1.31944	0	0	0	0	0	0	0	3.59604	0	0	0	0	2.9751	2.32931	2.286	0	0	0.69272
Cxcr1	0	0	0	0	0	0	0	0	0	0.887672	0	0	0	0	0	0	0	0	0	0	0	0	0	0	0	1.06487	0	0	0	0	0	0	0	0	0	0	0	0	0	0	0	0	0	0	0	0	0	0	0
Arpc2	125.862	49.5189	122.02	91.7485	58.6674	77.613	132.385	81.7384	112.485	107.408	107.6	87.3759	106.155	100.466	98.4977	146.235	133.426	130.947	98.3643	87.9446	147.791	121.65	109.894	98.331	141.876	188.483	105.798	107.063	125.468	131.543	102.916	104.88	106.122	259.103	228.725	276.461	234.255	85.071	118.669	209.478	186.454	236.659	190.093	141.317	138.594	150.876	133.57	284.752	268.775
Gpbar1	0	0	0	0	0	0	0	0	0.839444	0	0	0	0	0	0	0	0	2.84667	0	0	1.5557	0	1.32403	0	0	1.06487	2.20412	0	1.29348	0	0	0	0	0	0	0.759509	0.605309	0	0	0	1.04164	0	0	1.48755	3.49396	0	0	1.86723	2.07816
Aamp	255.785	224.138	269.898	238.546	322.137	349.939	308.899	305.157	235.884	279.617	195.637	211.718	390.571	415.439	359.138	254.597	243.76	261.893	243.018	249.176	276.914	248.167	275.398	226.347	250.37	230.013	251.27	336.684	340.186	323.798	240.138	193.511	200.873	406.044	333.212	392.666	404.952	218.754	230.146	443.776	323.951	376.41	397.174	248.421	262.047	219.456	235.2	398.653	364.371
Gm28364	67.6679	57.3377	74.3431	44.0393	78.9343	80.3363	78.9666	69.0235	49.5272	79.0028	44.0183	42.0076	98.1435	90.9622	96.9823	62.0712	74.4109	54.0867	86.792	62.2941	60.6722	65.6912	71.4976	57.5143	61.2016	58.568	70.532	88.7493	116.414	84.997	54.0971	59.0873	64.431	110.423	84.7364	92.6601	107.14	51.6502	46.7485	113.178	92.7061	97.9277	95.4511	55.0393	73.3732	50.292	60.9777	97.0958	89.3609
Pnkd	129.922	122.494	134.949	117.438	99.2013	69.4432	81.2891	105.352	108.288	119.836	91.7048	94.0971	56.082	76.0281	72.7368	81.0081	100.07	76.86	63.6475	69.6228	80.8962	58.3922	45.017	79.778	89.0204	101.163	121.227	47.8964	38.8045	54.6409	118.75	116.697	140.232	201.718	183.489	192.156	157.38	69.8797	115.073	150.904	103.123	108.129	187.667	83.3027	119.959	107.442	69.6888	83.0916	105.986
Tmbim1	32.4806	18.2438	40.4039	14.6798	33.0671	38.1257	32.5156	30.8789	42.8116	38.1699	33.0137	26.8849	54.0791	44.8023	33.3377	71.5396	43.6202	76.86	69.4336	62.2941	82.4519	72.9902	87.386	40.8166	44.5102	62.8275	68.3278	84.5231	85.3699	123.448	36.9443	23.6349	41.6907	77.383	63.7116	49.3681	42.3716	24.306	64.7286	48.6466	44.7906	88.747	35.5919	80.3276	51.2448	61.722	75.4962	136.308	85.8973
Gm29358	0	0	0.808078	0	1.06668	1.36163	0	1.81641	1.67889	0	2.44546	0	6.00878	0	1.51535	1.05205	0	0	0	0	0	0	1.32403	3.7106	0	0	2.20412	2.81744	1.29348	2.02374	0	0	0	1.73894	1.27423	0	0.605309	0	0	2.97836	0	0	0.808908	0	0	0	0	0.933614	3.4636
Catip	0	0	0	0	0	1.36163	0	0	0	0.887672	0	0	0	0	0	1.05205	2.56589	0	0	0	1.5557	0	0	0	5.56378	1.06487	2.20412	1.40872	1.29348	2.02374	0	2.95437	0	0	0	0	0	0	0	1.98557	0	2.04016	0	0	2.32931	2.286	2.9037	0	2.07816
Slc11a1	2.70672	0	1.61616	0	5.3334	5.44653	2.32255	5.44923	0	7.10138	2.44546	0	4.00586	2.71529	1.51535	6.31232	15.3954	2.84667	0	21.9862	28.0025	12.165	11.9163	3.7106	11.1276	4.25949	4.40825	7.04359	12.9348	12.1424	3.95832	5.90873	7.58012	1.73894	5.09693	3.03804	0.605309	6.0765	0	0	2.08328	3.06024	2.42672	5.95019	9.31723	11.43	8.7111	12.137	15.9326
Ctdsp1	70.3746	39.0939	67.8785	95.4184	43.7339	47.6571	30.1931	54.4923	55.4033	45.2713	50.1319	35.2864	40.0586	42.087	51.5219	59.967	69.2791	56.9333	57.8613	54.9654	40.4481	55.9592	42.369	42.6719	47.2921	40.4652	55.1031	42.2616	56.9133	44.5222	47.4999	45.7927	41.6907	129.551	83.4622	91.1411	89.5857	24.306	115.073	107.221	74.9982	93.8474	103.54	74.3774	52.4094	50.292	75.4962	71.8882	86.59
Vil1	94.735	104.25	77.5754	51.3792	172.802	164.757	174.191	178.008	115.843	97.6439	80.7002	78.9743	140.205	177.851	124.259	115.726	71.845	111.02	86.792	131.917	129.123	124.083	117.839	76.0674	55.6378	128.85	72.7361	156.368	139.696	123.448	58.0554	103.403	121.282	162.591	194.32	172.409	201.568	94.1857	82.7088	177.709	131.247	117.309	166.635	92.228	86.1844	80.0101	63.8814	146.577	159.326
Usp37	20.3004	15.6375	12.9292	18.3497	25.6003	31.3175	25.548	27.2461	26.8622	23.9671	28.1228	13.4424	48.0703	16.2917	24.2456	26.3013	35.9225	42.7	46.2891	18.3218	20.2241	31.6291	42.369	18.553	22.2551	28.7516	19.8371	26.7657	27.1632	38.451	23.7499	23.6349	18.9503	36.5178	37.5898	60.0012	47.2141	12.153	28.7683	37.7259	22.9161	47.9438	53.3879	14.8755	23.2931	20.574	23.2296	41.079	48.4904
Cnot9	18.947	26.0626	22.6262	14.6798	18.1336	40.849	25.548	27.2461	32.7383	20.4165	24.4546	23.5243	34.0498	33.9411	30.307	25.2493	7.69768	19.9267	34.7168	14.6574	26.4468	31.6291	39.7209	16.6977	41.7283	24.4921	28.6536	25.3569	41.3915	28.3323	18.4722	28.0665	18.9503	58.2546	54.1549	84.3055	70.2158	27.3442	10.7881	38.7187	30.2076	52.0241	65.5215	28.2634	18.6345	25.146	14.5185	47.6143	53.3394
Plcd4	12.1802	5.21251	5.65654	11.0098	14.9335	8.16979	2.32255	9.08204	7.55499	9.76439	13.45	1.68031	8.01171	9.50351	4.54605	12.6246	2.56589	5.69333	23.1445	14.6574	10.8899	2.43301	6.62015	9.27651	2.78189	14.9082	4.40825	7.04359	2.58697	8.09495	6.5972	14.7718	3.79006	6.95578	6.37116	4.55705	7.86902	15.1912	0	2.97836	8.33313	12.241	3.23563	10.4128	10.4819	13.716	5.8074	7.46891	4.15632
Zfp142	8.12015	5.21251	4.84847	3.66994	11.7335	16.3396	6.96764	9.08204	15.9494	8.87672	9.78184	5.04092	8.01171	9.50351	7.57674	16.8329	5.13178	5.69333	34.7168	32.9792	26.4468	17.0311	10.5922	12.9871	2.78189	15.9731	6.61237	12.6785	12.9348	18.2136	6.5972	11.8175	3.79006	7.82525	11.4681	10.6331	13.3168	9.11475	7.19207	15.8846	14.583	18.3614	14.5603	7.43774	9.31723	13.716	5.8074	14.0042	18.7034
Bcs1l	23.0071	13.0313	37.1716	3.66994	22.4003	32.6792	27.8706	16.3477	22.665	22.1918	20.7864	30.2455	22.0322	39.3717	36.3684	23.1452	20.5271	19.9267	5.78613	10.9931	21.7797	19.4641	37.0728	25.9742	22.2551	18.1028	22.0412	25.3569	24.5762	14.1662	23.7499	25.1121	15.1602	46.9515	40.1383	41.0135	26.6336	21.2677	28.7683	46.661	24.9994	47.9438	33.9741	19.3381	23.2931	29.718	26.1333	27.0748	38.0996
Rnf25	10.8269	18.2438	18.5858	7.33988	22.4003	21.7861	16.2578	19.9805	16.7889	11.5397	22.0091	11.7621	24.0351	28.5105	13.6381	26.3013	12.8295	19.9267	11.5723	18.3218	24.8911	14.598	27.8046	18.553	16.6913	21.2975	26.4495	28.1744	31.0436	28.3323	14.5138	25.1121	11.3702	42.6041	29.3073	41.773	42.9769	9.11475	10.7881	30.7764	30.2076	37.743	25.0761	28.2634	18.6345	13.716	23.2296	24.274	43.6414
Stk36	1.35336	5.21251	2.42423	0	2.13336	4.0849	2.32255	1.81641	5.03666	2.66302	3.66819	3.36061	4.00586	2.71529	10.6074	4.20821	5.13178	14.2333	0	14.6574	9.33418	9.73203	2.64806	3.7106	0	9.58386	2.20412	4.22616	7.7609	0	2.63888	5.90873	0	3.47789	7.00828	5.31656	2.42124	6.0765	0	4.96394	6.24985	7.14056	3.23563	1.48755	3.49396	0	2.9037	5.60168	12.469
Ttll4	17.5936	15.6375	16.1616	22.0196	20.2669	29.9559	34.8382	23.6133	33.5778	30.1809	28.1228	15.1227	38.0556	29.8682	22.7302	32.6137	10.2636	22.7733	17.3584	36.6436	49.7823	63.2582	31.7767	16.6977	8.34567	18.1028	19.8371	56.3487	51.7393	36.4273	11.875	29.5437	18.9503	33.0399	45.8723	44.811	42.3716	12.153	17.9802	40.7043	32.2909	31.6225	55.0057	34.2136	27.9517	13.716	20.3259	20.5395	34.636
Cyp27a1	24.3604	26.0626	15.3535	47.7092	34.1338	14.9779	30.1931	19.9805	29.3805	15.9781	23.2319	18.4834	22.0322	29.8682	21.2149	24.1972	15.3954	14.2333	5.78613	14.6574	10.8899	24.3301	23.8325	16.6977	22.2551	17.038	17.633	19.7221	14.2283	18.2136	22.4305	20.6806	34.1105	82.5999	51.6064	84.3055	63.5574	18.2295	17.9802	51.6249	46.8739	44.8835	89.7888	29.751	30.281	18.288	20.3259	57.884	74.121
Prkag3	1.35336	7.81877	2.42423	3.66994	3.20004	9.53142	4.64509	1.81641	3.35778	3.55069	6.11365	0	4.00586	8.14587	1.51535	6.31232	0	2.84667	0	0	0	4.86601	9.26821	0	2.78189	2.12975	8.8165	1.40872	2.58697	2.02374	1.31944	2.95437	0	9.56419	5.73404	16.7092	10.8956	3.03825	3.59604	12.9062	10.4164	2.04016	5.66235	5.95019	2.32931	0	5.8074	10.2697	10.3908
Wnt6	0	2.60626	0	3.66994	0	0	0	0	0	0	0	0	0	0	0	0	0	2.84667	0	0	0	0	0	1.8553	0	1.06487	0	1.40872	0	0	0	0	0	0	0	0	0	0	0	0	0	0	0	0	1.16465	0	2.9037	0.933614	0
Gm29539	0	0	0	0	0	0	0	0	0	0	0	0	0	0	0	0	0	0	0	0	0	0	0	0	0	0	0	0	0	0	0	0	0	0	0	0	0	0	0	0	0	0	0	0	0	0	0	0	0
Wnt10a	0	0	0	0	0	0	0	0	2.51833	0	0	0	0	0	0	0	2.56589	5.69333	0	0	0	0	0	0	2.78189	4.25949	4.40825	0	1.29348	0	0	0	0	1.73894	3.18558	0.759509	0.605309	0	0	0	5.20821	1.02008	0	1.48755	2.32931	0	0	4.66807	0.69272
Gm16582	0	2.60626	0	0	0	0	0	0	0	0	0	0	0	0	0	0	0	0	0	3.66436	0	0	0	0	0	0	0	0	0	0	0	0	0	0	0	0	0	0	0	0	0	0	0	0	0	0	0	0	0
Cdk5r2	0	0	0	0	0	0	0	0	0	0	0	0	0	0	0	0	0	0	0	0	0	0	0	0	0	0	0	0	0	0	0	1.47718	0	0	0	0	0	0	0	0	0	0	0	1.48755	0	0	0	0	1.38544
Fev	0	0	0	0	0	0	0	0	0	0	0	0	0	0	0	0	0	0	0	0	0	0	0	0	0	0	0	0	0	0	0	0	0	0	0	0	0	0	0	0	0	0	0	1.48755	0	0	0	0	0
Cryba2	0	0	0	0	0	0	0	0	0	0	0	0	0	0	0	0	0	0	0	0	0	0	0	0	0	0	0	0	0	0	0	0	0	0	0	0	0	0	0	0	0	0	0	0	0	0	0	0	0
Cfap65	1.35336	2.60626	0	0	0	2.72326	0	0	1.67889	0.887672	0	1.68031	2.00293	1.35764	3.0307	2.10411	2.56589	5.69333	0	3.66436	9.33418	9.73203	1.32403	0	2.78189	2.12975	2.20412	2.81744	5.17393	4.04748	1.31944	2.95437	0	4.34736	4.45981	6.07607	4.84247	3.03825	3.59604	3.97115	3.12493	2.04016	6.47126	4.46265	3.49396	6.85801	8.7111	11.2034	8.31264
Gm15841	0	0	0	0	0	0	0	0	0	0	0	0	0	0	0	0	0	2.84667	0	0	1.5557	0	0	0	0	0	0	0	1.29348	0	0	0	0	0.869472	0	0	0	0	0	0	0	0	0	0	0	0	0	2.80084	0
Ihh	10.8269	2.60626	6.46462	3.66994	5.3334	13.6163	4.64509	3.63282	6.71555	7.98905	6.11365	3.36061	8.01171	8.14587	7.57674	3.15616	10.2636	14.2333	11.5723	21.9862	29.5582	7.29902	17.2124	11.1318	2.78189	11.7136	4.40825	15.4959	11.6414	30.3561	9.23608	10.3403	11.3702	0	4.45981	3.79755	2.42124	18.2295	14.3841	10.9207	19.7912	10.2008	8.08908	4.46265	12.8112	13.716	11.6148	17.7387	17.318
Nhej1	2.70672	7.81877	7.2727	7.33988	8.53344	2.72326	4.64509	1.81641	3.35778	7.98905	4.89092	5.04092	2.00293	5.43058	4.54605	8.41643	2.56589	14.2333	5.78613	3.66436	4.66709	12.165	5.29612	1.8553	2.78189	8.51899	2.20412	7.04359	6.46742	2.02374	5.27776	4.43155	7.58012	6.95578	9.55674	4.55705	7.86902	6.0765	3.59604	4.96394	4.16657	4.08032	4.85345	1.48755	8.15258	6.85801	5.8074	6.53529	7.61992
Slc23a3	9.4735	10.425	12.9292	18.3497	18.1336	9.53142	2.32255	3.63282	13.4311	19.5288	8.55911	11.7621	24.0351	12.2188	7.57674	9.46848	2.56589	11.3867	0	7.32872	10.8899	12.165	6.62015	7.42121	5.56378	10.6487	11.0206	22.5395	9.05439	12.1424	17.1527	19.2034	15.1602	24.3452	29.3073	28.1018	16.3433	15.1912	10.7881	15.8846	27.0827	19.3815	14.5603	8.92529	18.6345	11.43	2.9037	20.5395	31.8651
Cnppd1	46.0142	41.7001	62.222	58.719	57.6007	35.4024	55.7411	32.6954	58.7611	67.4631	64.8047	42.0076	52.0761	42.087	62.1293	71.5396	87.2403	76.86	75.2197	62.2941	84.0076	41.3611	54.2852	72.3568	50.074	78.8006	63.9196	46.4877	62.0872	66.7834	68.6109	53.1786	49.2708	115.64	115.955	120.762	110.772	72.918	57.5366	98.286	107.289	110.169	88.1709	77.3525	64.056	61.722	60.9777	182.055	165.56
Retreg2	98.7951	104.25	105.05	91.7485	64.0008	55.8269	48.7735	78.1056	99.8938	88.7672	101.487	112.58	54.0791	81.4587	86.3749	108.362	133.426	96.7867	133.081	43.9723	56.0051	80.2892	72.8216	131.726	94.5842	87.3196	96.9815	63.3923	84.0764	70.8308	96.3192	81.2451	128.862	161.722	131.246	120.762	125.904	121.53	82.7088	151.896	112.497	104.048	108.394	104.128	93.1723	105.156	133.57	126.971	108.757
Zfand2b	27.0672	20.8501	33.1312	11.0098	24.5336	24.5094	39.4833	21.7969	26.0228	19.5288	20.7864	38.647	16.0234	29.8682	19.6995	31.5616	35.9225	28.4667	11.5723	18.3218	28.0025	9.73203	25.1566	27.8295	27.8189	31.9462	22.0412	23.9482	28.4566	18.2136	39.5832	39.884	37.9006	53.9073	37.5898	53.9251	55.0831	9.11475	25.1723	40.7043	37.4991	38.7631	38.8276	26.7759	22.1284	11.43	20.3259	42.0126	40.8705
Abcb6	77.1414	39.0939	82.4239	73.3988	77.8677	96.6758	67.3538	108.985	80.5866	79.8905	50.1319	68.8925	112.164	105.896	116.682	78.904	48.752	59.78	52.0752	40.308	57.5608	63.2582	68.8496	51.9484	55.6378	67.087	57.3072	98.6103	80.196	84.997	62.0137	75.3364	45.4807	79.9914	83.4622	74.4319	79.9008	45.5737	46.7485	82.4014	81.2481	86.7068	67.1393	43.1389	58.2327	45.72	40.6518	68.1538	72.7356
Atg9a	20.3004	15.6375	26.6666	36.6994	16.0002	12.2547	20.9029	9.08204	34.4172	16.8658	20.7864	21.844	20.0293	9.50351	21.2149	27.3534	25.6589	37.0067	17.3584	10.9931	17.1127	29.1961	11.9163	31.5401	13.9094	22.3623	13.2247	7.04359	15.5218	14.1662	32.986	31.0209	18.9503	73.0357	107.673	105.572	82.9273	21.2677	17.9802	73.4663	67.7067	83.6466	87.362	26.7759	18.6345	38.862	29.037	70.9546	51.954
Ankzf1	31.1272	26.0626	39.5958	25.6896	59.7341	46.2955	58.0636	63.5743	53.7244	45.2713	40.3501	30.2455	58.0849	39.3717	50.0065	41.0301	48.752	31.3133	46.2891	40.308	59.1165	34.0621	55.6093	44.5272	38.9464	51.1139	19.8371	57.7575	64.6742	56.6647	34.3055	33.9752	26.5304	75.6441	70.0828	76.7104	75.0583	54.6885	35.9604	89.3509	74.9982	53.0442	84.1264	50.5766	40.7629	34.29	40.6518	60.6849	81.0482
Glb1l	82.5548	52.1251	87.2724	66.0589	154.669	142.971	116.127	119.883	109.967	102.082	79.4775	73.9334	166.243	166.99	130.32	84.1643	64.1473	82.5533	46.2891	95.2733	107.343	119.217	127.107	89.0545	61.2016	70.2816	74.9402	100.019	138.403	113.329	77.847	93.0626	56.8509	192.153	193.683	199.751	193.094	66.8415	64.7286	178.702	193.745	164.233	195.756	84.7903	92.0077	82.2961	75.4962	142.843	188.42
Stk16	59.5477	59.9439	95.3532	69.7289	56.5341	87.1444	67.3538	39.961	90.6599	80.7782	75.8093	73.9334	66.0966	67.8822	37.8837	62.0712	53.8837	59.78	40.5029	43.9723	57.5608	34.0621	48.9891	50.0931	69.5472	76.6709	85.9608	36.6267	59.5002	64.7596	71.2498	69.4276	49.2708	206.065	198.143	193.675	194.304	69.8797	53.9405	173.738	170.829	172.394	208.698	71.4023	55.9034	66.294	55.1703	164.316	132.309
Tuba4a	201.65	200.682	241.615	220.196	187.736	187.905	155.611	165.293	231.686	229.019	184.632	218.44	144.211	158.844	168.204	140.975	187.31	136.64	115.723	109.931	88.6747	55.9592	90.034	176.254	205.86	137.369	132.247	116.924	115.12	72.8546	167.569	208.283	166.763	279.101	258.032	221.777	249.993	218.754	172.61	319.678	347.908	284.602	258.85	139.83	158.393	132.588	113.244	179.254	185.649
A630095N17Rik	0	0	0	0	0	0	0	0	0	0	0	0	0	0	0	0	0	0	0	0	0	2.43301	0	0	0	0	0	0	0	0	0	1.47718	0	0	0	0	0.605309	0	0	0	1.04164	1.02008	0.808908	0	0	0	0	0	0
Dnajb2	37.894	33.8813	35.5554	55.0491	37.3338	32.6792	23.2255	19.9805	36.0961	44.3836	37.9046	26.8849	34.0498	19.007	25.7609	49.4465	33.3566	62.6267	57.8613	36.6436	28.0025	34.0621	33.1007	42.6719	33.3827	61.7626	41.8784	46.4877	47.8589	42.4985	47.4999	57.6102	41.6907	51.2989	63.0745	46.3301	38.1345	24.306	53.9405	38.7187	41.6657	58.1446	40.4454	56.5268	33.775	38.862	40.6518	57.884	46.4122
Ptprn	0	0	0	3.66994	0	0	0	1.81641	1.67889	0	1.22273	1.68031	0	1.35764	0	3.15616	0	8.54	5.78613	0	3.11139	12.165	1.32403	0	0	0	2.20412	1.40872	7.7609	2.02374	2.63888	2.95437	3.79006	0	0	0.759509	0	0	0	0	1.04164	0	0	5.95019	0	0	8.7111	4.66807	10.3908
Gm28294	0	0	0	0	0	0	0	0	0	0	0	0	0	0	0	1.05205	0	0	0	0	0	0	0	0	0	0	0	0	1.29348	0	0	0	0	0	0	0	0	0	0	0	0	0	0	0	0	0	0	0.933614	0.69272
Resp18	0	0	0.808078	0	0	0	0	0	0	0	1.22273	0	0	0	0	0	0	0	0	0	0	0	0	0	0	0	0	0	0	0	0	1.47718	0	0	0	0	0	0	0	0	0	0	0	0	0	0	0	0	0
Gm28902	0	0	0	0	0	0	0	0	0	0	0	0	0	0	0	0	0	0	0	0	0	0	0	0	0	0	0	0	0	0	0	0	0	0	0	0	0	0	0	0	0	0	0	0	0	0	0	0	0
Dnpep	55.4877	36.4876	81.6158	58.719	83.2011	68.0816	85.9342	72.6563	49.5272	59.474	52.5774	38.647	74.1083	81.4587	83.3442	74.6958	76.9768	51.24	40.5029	80.6159	101.12	85.1553	86.0619	55.659	55.6378	50.049	57.3072	78.8882	97.0113	93.092	75.2081	70.9048	30.3205	100.859	83.4622	102.534	89.5857	30.3825	50.3445	110.199	92.7061	109.149	98.6867	78.8401	82.6904	66.294	55.1703	157.781	155.169
Des	10.8269	5.21251	11.3131	11.0098	11.7335	4.0849	2.32255	7.26563	5.87611	7.98905	3.66819	10.0818	4.00586	1.35764	6.0614	10.5205	20.5271	14.2333	0	3.66436	26.4468	19.4641	6.62015	11.1318	11.1276	10.6487	4.40825	14.0872	6.46742	6.07122	11.875	5.90873	7.58012	16.52	13.3794	18.2282	7.26371	6.0765	3.59604	8.93509	11.4581	25.502	10.5158	25.2883	12.8112	16.002	20.3259	39.2118	33.2506
Gm15179	0	0	0	0	0	0	0	0	0	0	0	0	0	0	0	0	0	0	0	0	0	0	0	0	0	0	0	0	0	0	0	0	0	0	0	0	0	0	0	0	0	0	0	1.48755	0	0	0	0	0
Speg	2.70672	13.0313	7.2727	3.66994	4.26672	8.16979	9.29018	0	5.03666	14.2028	6.11365	1.68031	2.00293	5.43058	3.0307	10.5205	10.2636	14.2333	17.3584	10.9931	15.557	7.29902	3.97209	14.8424	2.78189	9.58386	15.4289	5.63487	9.05439	10.1187	5.27776	5.90873	3.79006	6.08631	4.45981	2.27853	3.63185	3.03825	7.19207	2.97836	10.4164	5.1004	4.85345	7.43774	9.31723	4.572	5.8074	18.6723	17.318
Gm15178	0	0	0	0	0	0	0	0	0	0	0	0	0	0	0	0	0	0	0	0	0	0	0	0	0	0	0	0	0	0	0	0	0	0	0	0	0	0	0	0	0	0	0	0	0	0	0	0	0
Gmppa	14.8869	10.425	22.6262	25.6896	24.5336	29.9559	16.2578	16.3477	15.9494	23.9671	14.6728	18.4834	30.0439	23.08	22.7302	22.0931	20.5271	17.08	23.1445	25.6505	32.6696	41.3611	37.0728	25.9742	30.6008	23.4272	19.8371	30.9918	31.0436	24.2849	13.1944	22.1578	26.5304	49.5599	53.5177	57.7227	49.6353	15.1912	10.7881	42.6899	37.4991	60.1847	47.7256	22.3132	15.1405	20.574	8.7111	69.0874	62.3448
Asic4	0	0	0	0	0	0	0	0	0	0.887672	0	0	0	0	0	0	0	0	0	0	0	0	0	0	0	0	0	0	0	0	0	0	0	0	0	0	0	0	0	0	0	0	1.61782	0	0	0	0	0	0
Chpf	18.947	7.81877	8.08078	3.66994	14.9335	8.16979	9.29018	1.81641	8.39444	7.98905	4.89092	1.68031	4.00586	4.07293	9.09209	17.8849	17.9612	22.7733	17.3584	10.9931	23.3354	17.0311	17.2124	27.8295	19.4732	12.7785	13.2247	12.6785	12.9348	26.3086	9.23608	1.47718	3.79006	15.6505	18.4764	16.7092	11.5009	0	10.7881	7.9423	12.4997	15.3012	10.5158	37.1887	18.6345	18.288	29.037	21.4731	13.8544
Obsl1	2.70672	5.21251	1.61616	3.66994	1.06668	1.36163	0	1.81641	0.839444	1.77534	6.11365	1.68031	0	2.71529	1.51535	3.15616	0	5.69333	0	7.32872	7.77848	0	7.94418	1.8553	5.56378	10.6487	6.61237	7.04359	9.05439	8.09495	1.31944	0	0	0.869472	3.8227	1.51902	1.81593	0	3.59604	0	3.12493	5.1004	0	4.46265	5.82327	6.85801	8.7111	5.60168	3.4636
Tmem198	0	0	0	0	0	0	0	1.81641	0	0	1.22273	1.68031	0	1.35764	0	0	0	0	0	0	0	0	1.32403	1.8553	2.78189	0	0	2.81744	1.29348	0	0	0	0	1.73894	1.91135	0	0.605309	0	3.59604	1.98557	0	0	0.808908	1.48755	2.32931	2.286	0	0.933614	0
Inha	0	0	0	0	1.06668	1.36163	2.32255	0	0.839444	0.887672	3.66819	0	0	0	0	0	0	2.84667	0	0	3.11139	0	0	0	2.78189	1.06487	2.20412	2.81744	1.29348	0	0	0	0	0.869472	3.18558	0.759509	0	0	0	0.992787	1.04164	2.04016	0	0	2.32931	0	0	1.86723	4.84904
Stk11ip	6.76679	0	4.04039	3.66994	5.3334	8.16979	9.29018	7.26563	12.5917	8.87672	8.55911	13.4424	12.0176	8.14587	10.6074	15.7808	15.3954	17.08	11.5723	10.9931	20.2241	7.29902	15.8884	1.8553	19.4732	9.58386	6.61237	18.3133	19.4023	14.1662	9.23608	11.8175	3.79006	16.52	20.3877	14.4307	11.5009	12.153	14.3841	17.8702	30.2076	16.3213	13.7514	16.363	8.15258	4.572	23.2296	58.8177	34.636
Slc4a3	2.70672	5.21251	8.08078	0	11.7335	4.0849	4.64509	5.44923	5.87611	9.76439	9.78184	1.68031	16.0234	5.43058	9.09209	9.46848	5.13178	5.69333	11.5723	10.9931	9.33418	9.73203	11.9163	5.5659	8.34567	11.7136	0	18.3133	7.7609	6.07122	5.27776	7.38592	3.79006	24.3452	14.6537	18.2282	4.23716	15.1912	7.19207	7.9423	20.8328	11.2209	8.08908	4.46265	3.49396	4.572	2.9037	24.274	9.00536
Gm29065	0	0	0	0	0	0	0	0	0	0	0	0	0	0	0	0	0	0	0	0	0	0	0	0	0	0	0	0	0	0	0	0	0	0	0	0	0	0	0	0	0	0	0	0	0	0	0	0	0
Gm29069	0	0	0	0	0	0	0	0	0	0	0	0	0	0	0	0	0	0	0	0	0	0	0	0	0	0	0	0	0	0	0	0	0	0	0	0	0	0	0	0	0	0	0	0	0	0	0	0	0
Gm17751	0	0	0	0	0	0	0	0	0	0	0	0	0	0	0	0	0	0	0	0	0	0	0	0	0	0	0	0	0	0	0	0	0	0	0	0	0	0	0	0	0	0	0	0	0	0	0	0	0
Gm816	0	0	0	0	0	0	0	0	0	0.887672	0	0	0	0	0	0	0	0	0	0	0	0	0	0	0	0	0	0	0	0	0	0	0	0	0	0	0	0	0	0	0	0	0	0	0	0	0	0	0
Epha4	4.06007	15.6375	8.08078	3.66994	4.26672	5.44653	2.32255	7.26563	0.839444	8.87672	7.33638	5.04092	4.00586	4.07293	6.0614	4.20821	2.56589	5.69333	11.5723	3.66436	14.0013	7.29902	9.26821	5.5659	2.78189	9.58386	2.20412	8.45231	7.7609	8.09495	5.27776	10.3403	0	10.4337	14.6537	0	3.63185	0	10.7881	6.94951	16.6663	12.241	1.61782	20.8257	6.98792	11.43	5.8074	14.9378	5.54176
Gm28386	0	0	0	0	0	0	0	0	0.839444	0	0	0	0	0	0	0	0	0	0	0	0	0	0	0	0	0	0	0	0	0	0	0	0	0	0	0	0	0	0	0	0	0	0	0	0	0	0	0	1.38544
Gm28387	0	0	0	0	0	0	0	0	0	0	0	0	0	0	0	0	0	0	0	0	0	0	0	0	0	1.06487	0	0	0	0	0	1.47718	0	0	0	0	0	0	0	0	0	0	0	0	0	0	0	0	0
Pax3	0	0	0	0	0	0	0	0	0	0	0	0	0	1.35764	0	0	0	0	0	0	0	0	0	0	0	0	0	0	0	0	0	0	0	0	0	0	0	0	3.59604	0	0	0	0	0	0	0	0	0	0
Sgpp2	18.947	10.425	19.3939	29.3595	23.467	36.7641	20.9029	18.1641	26.0228	31.9562	30.5683	13.4424	46.0674	23.08	25.7609	18.937	15.3954	2.84667	11.5723	21.9862	15.557	19.4641	17.2124	20.4083	36.1646	15.9731	22.0412	26.7657	14.2283	22.2611	21.111	32.498	22.7404	47.821	59.8889	47.0896	32.6867	42.5355	21.5762	40.7043	70.8316	79.5663	32.3563	20.8257	12.8112	13.716	11.6148	48.5479	17.318
Gm28410	0	0	0	0	0	0	0	0	0	0	0	1.68031	0	0	0	0	0	0	0	0	1.5557	0	0	0	0	1.06487	0	0	0	0	0	0	0	0	0	0	0	3.03825	0	0	0	0	0	0	0	0	0	0	0
Farsb	37.894	44.3064	61.4139	36.6994	51.2007	88.5061	90.5793	45.4102	62.1188	65.6877	39.1274	38.647	94.1376	92.3198	57.5833	88.3725	64.1473	54.0867	11.5723	43.9723	94.8975	82.7222	116.515	59.3696	50.074	74.5411	59.5113	90.158	72.4351	70.8308	35.6249	54.6558	22.7404	88.6862	134.431	94.1791	99.876	27.3442	64.7286	85.3797	62.4985	76.506	66.3304	56.5268	52.4094	59.436	63.8814	54.1496	67.1938
BC035947	29.7739	67.7627	35.5554	44.0393	24.5336	65.3583	143.998	94.4532	58.7611	23.9671	41.5728	68.8925	60.0878	188.713	128.805	50.4986	20.5271	31.3133	28.9307	43.9723	63.7835	77.8562	75.4697	16.6977	30.6008	29.8164	46.2866	60.5749	68.5546	72.8546	27.7083	32.498	68.2211	228.671	282.879	269.626	340.789	27.3442	68.3247	317.692	76.0398	80.5863	256.424	35.7012	23.2931	22.86	29.037	68.1538	185.649
Mogat1	63.6078	119.888	68.6866	117.438	36.2671	84.4212	204.384	178.008	135.99	40.8329	70.9183	84.0153	46.0674	272.886	190.934	103.101	23.093	76.86	46.2891	32.9792	45.1152	90.0213	86.0619	37.106	33.3827	66.0221	96.9815	69.0272	111.24	91.0682	72.5692	54.6558	113.702	213.89	226.813	249.878	284.495	30.3825	115.073	305.779	49.9988	58.1446	248.335	86.2778	54.7387	52.578	52.2666	31.7429	134.388
5730419F03Rik	0	0	0	0	0	0	0	0	0	0	0	0	0	0	0	0	0	0	0	0	0	0	0	0	0	0	0	0	0	0	0	0	0	0	0	0	0	0	0	0	0	0	0	0	0	0	0	0	0
Gm29611	0	0	0	0	0	0	0	0	0	0	0	0	0	0	0	0	0	0	0	0	0	0	0	0	0	0	0	0	0	0	0	0	0	0	0	0.759509	0.605309	0	0	0	0	0	0	0	0	0	0	0	0
Acsl3	24.3604	28.6688	27.4746	18.3497	41.6005	20.4245	23.2255	27.2461	50.3666	35.5069	25.6773	20.1637	24.0351	25.7952	34.853	21.0411	30.7907	8.54	11.5723	18.3218	23.3354	24.3301	30.4527	16.6977	11.1276	27.6867	26.4495	22.5395	19.4023	12.1424	19.7916	26.5893	22.7404	22.6063	19.7506	31.1399	12.7115	18.2295	10.7881	19.8557	7.29149	14.2811	18.6049	23.8008	26.787	18.288	17.4222	10.2697	13.1617
Utp14b	2.70672	0	4.04039	0	5.3334	2.72326	4.64509	9.08204	5.87611	4.43836	2.44546	3.36061	0	2.71529	0	2.10411	0	2.84667	0	0	6.22279	2.43301	2.64806	3.7106	0	5.32437	4.40825	0	5.17393	2.02374	3.95832	5.90873	11.3702	1.73894	1.27423	3.79755	1.81593	9.11475	17.9802	0.992787	7.29149	1.02008	6.47126	11.9004	4.65862	0	8.7111	1.86723	4.15632
Gm29536	0	0	0	0	0	0	0	0	0	0	0	0	0	0	0	0	0	0	0	0	0	0	0	0	0	0	0	1.40872	0	0	0	0	0	0	0	0	0	0	0	0	0	0	0	0	0	0	0	0	0
Kcne4	0	0	2.42423	0	1.06668	0	0	3.63282	0.839444	1.77534	3.66819	5.04092	6.00878	0	3.0307	4.20821	2.56589	0	0	0	1.5557	4.86601	7.94418	1.8553	0	1.06487	4.40825	9.86103	5.17393	4.04748	3.95832	0	3.79006	6.95578	12.7423	9.11411	1.81593	3.03825	3.59604	0	6.24985	10.2008	2.42672	0	3.49396	4.572	2.9037	3.73445	0.69272
Gm29187	0	0	0	0	0	0	0	0	0	0	0	0	0	0	0	0	0	0	0	0	0	0	0	0	0	0	0	1.40872	0	0	0	0	0	0	0	0	0	0	0	0	0	0	0	0	0	0	0	0	0
Scg2	1.35336	2.60626	0	0	0	0	0	0	0	0	0	5.04092	0	0	0	0	0	0	5.78613	0	0	0	0	0	0	0	0	0	0	0	1.31944	1.47718	3.79006	0	0	0	0	0	0	0	0	0	0	2.9751	0	0	2.9037	0	0
Ap1s3	2.70672	5.21251	4.84847	0	6.40008	1.36163	4.64509	3.63282	5.03666	2.66302	1.22273	10.0818	2.00293	0	1.51535	5.26027	0	5.69333	5.78613	0	4.66709	2.43301	6.62015	3.7106	0	2.12975	4.40825	2.81744	5.17393	2.02374	2.63888	2.95437	3.79006	18.2589	31.8558	28.8613	9.07963	3.03825	3.59604	7.9423	14.583	14.2811	6.47126	0	0	6.85801	2.9037	14.0042	10.3908
Wdfy1	18.947	15.6375	22.6262	18.3497	41.6005	32.6792	62.7087	36.3282	28.5411	16.8658	36.6819	18.4834	40.0586	35.2987	28.7916	29.4575	30.7907	34.16	17.3584	10.9931	66.8949	38.9281	22.5085	24.1189	58.4197	27.6867	57.3072	49.3051	38.8045	40.4748	36.9443	26.5893	11.3702	43.4736	47.1466	47.0896	36.3185	24.306	21.5762	45.6682	40.624	21.4217	35.5919	62.477	25.6224	13.716	29.037	32.6765	42.9486
Mrpl44	66.3145	41.7001	78.3835	47.7092	56.5341	62.6351	74.3215	45.4102	63.7977	63.9124	57.4683	50.4092	48.0703	51.5905	57.5833	46.2904	46.1861	39.8533	23.1445	43.9723	62.2279	51.0932	68.8496	46.3825	75.111	57.5031	59.5113	50.7139	59.5002	76.9021	63.3331	66.4733	49.2708	60.8631	59.8889	59.2417	60.5309	42.5355	53.9405	67.5095	76.0398	55.0843	59.0503	49.0891	53.5741	36.576	49.3629	39.2118	51.954
Serpine2	16.2403	5.21251	10.505	0	16.0002	20.4245	23.2255	19.9805	15.9494	12.4274	6.11365	8.40153	24.0351	17.6494	12.1228	49.4465	76.9768	54.0867	81.0059	58.6297	49.7823	48.6601	42.369	22.2636	38.9464	57.5031	41.8784	39.4441	51.7393	24.2849	22.4305	13.2947	26.5304	37.3873	49.0579	35.6969	33.292	12.153	21.5762	18.863	43.749	72.4257	24.2672	52.0642	39.5982	34.29	87.111	92.4277	77.5846
9830004L10Rik	0	0	0	0	0	0	0	0	0	0	0	0	0	0	0	0	0	0	0	0	0	0	0	0	0	0	0	0	0	0	0	0	0	0	0	0	0	0	0	0	0	0	0	0	0	0	0	0	0
Fam124b	0	0	0	0	0	0	0	1.81641	0	0	0	0	0	0	0	0	0	0	0	0	0	0	0	0	0	0	0	0	0	2.02374	0	0	0	0	0	0	0	0	0	0	0	0	0	0	0	0	0	0	0
2310015K22Rik	0	0	0	0	0	0	0	0	0	0	0	0	0	0	0	0	0	0	0	0	0	0	0	0	0	0	0	0	0	0	1.31944	0	0	0	0	0	0	0	0	0	0	0	0	0	0	0	0	0	0
Cul3	70.3746	59.9439	75.9593	51.3792	55.4674	81.6979	62.7087	63.5743	96.536	62.1371	81.9229	73.9334	68.0996	65.1669	86.3749	68.3835	51.3178	54.0867	69.4336	69.6228	60.6722	70.5572	76.7937	68.6461	58.4197	75.606	55.1031	71.8446	60.7937	68.8071	83.1248	78.2907	56.8509	111.292	75.1797	87.3435	76.2689	60.765	71.9207	87.3653	70.8316	68.3454	104.349	72.8899	64.056	77.7241	87.111	57.884	76.1992
Gm29125	0	0	0	0	0	0	0	0	0	0	0	0	0	0	0	0	0	0	0	0	0	0	1.32403	0	0	0	0	0	0	0	0	0	0	0	0	0	0	0	0	0	0	0	0	0	0	0	0	0	0.69272
1700016L21Rik	0	0	0	0	0	0	0	0	0	0	1.22273	0	0	0	0	0	0	0	0	0	0	0	0	0	0	0	0	0	0	0	0	0	0	0	0	0	0	0	0	0	0	0	0	0	0	0	0	0	0
Gm45261	0	0	0	0	0	0	0	0	0	0	0	0	0	0	0	0	0	0	0	0	0	0	0	0	0	0	0	0	0	0	0	0	0	0	0	0	0	0	0	0	0	0	0	0	0	0	0	0	0
Dock10	5.41343	5.21251	5.65654	7.33988	10.6668	9.53142	13.9353	5.44923	4.19722	7.10138	6.11365	0	12.0176	8.14587	12.1228	26.3013	20.5271	48.3933	34.7168	36.6436	62.2279	75.4232	56.9333	35.2507	25.037	35.1408	24.2454	67.6185	65.9677	34.4036	7.91664	5.90873	3.79006	7.82525	5.73404	6.07607	7.26371	3.03825	21.5762	6.94951	5.20821	1.02008	9.70689	49.0891	12.8112	13.716	31.9407	58.8177	36.0214
Nyap2	0	0	0	0	0	0	0	0	0	0	0	0	0	0	0	0	0	0	0	0	0	0	0	0	0	0	0	1.40872	0	0	0	0	0	0	0	0	0	0	0	0	0	0	0	0	0	0	0	0	0
Irs1	41.9541	20.8501	41.212	33.0295	45.8673	31.3175	18.5804	21.7969	42.8116	39.9452	42.7956	16.8031	64.0937	38.014	36.3684	17.8849	28.2248	14.2333	11.5723	7.32872	24.8911	19.4641	9.26821	38.9613	13.9094	18.1028	17.633	12.6785	12.9348	12.1424	31.6666	36.9296	15.1602	39.1262	36.9527	25.8233	26.6336	39.4972	14.3841	20.8485	36.4575	35.7028	28.3118	25.2883	23.2931	13.716	17.4222	13.0706	15.9326
Gm9747	31.1272	18.2438	27.4746	14.6798	35.2005	21.7861	9.29018	14.5313	27.7016	23.0795	24.4546	11.7621	50.0732	24.4376	31.8223	10.5205	20.5271	2.84667	0	7.32872	17.1127	12.165	6.62015	25.9742	11.1276	7.45411	11.0206	8.45231	11.6414	12.1424	21.111	23.6349	0	17.3894	21.0248	12.9117	11.5009	27.3442	7.19207	11.9134	19.7912	15.3012	16.9871	16.363	16.3052	6.85801	17.4222	7.46891	7.61992
Rhbdd1	9.4735	15.6375	12.9292	3.66994	30.9337	21.7861	11.6127	27.2461	8.39444	9.76439	15.8955	6.72122	36.0527	16.2917	9.09209	16.8329	12.8295	8.54	23.1445	25.6505	21.7797	14.598	35.7488	18.553	13.9094	19.1677	15.4289	16.9046	38.8045	30.3561	7.91664	7.38592	3.79006	31.301	28.0331	33.4184	28.4495	21.2677	17.9802	19.8557	29.166	32.6426	26.694	13.3879	11.6465	11.43	20.3259	33.6101	54.0321
Gm28940	0	0	0	0	0	0	0	0	0	0	0	0	0	0	1.51535	0	0	2.84667	0	0	0	0	0	0	0	0	0	0	0	0	0	1.47718	0	0	0.637116	0	0	0	3.59604	0	0	0	0	0	0	0	0	0	0
Col4a4	100.148	99.0378	94.5451	77.0687	124.802	127.993	106.837	92.6368	106.609	147.354	117.382	77.294	136.199	127.619	113.651	75.7479	89.8062	48.3933	46.2891	73.2872	107.343	63.2582	64.8775	76.0674	83.4567	83.0601	70.532	88.7493	60.7937	82.9733	83.1248	98.9713	49.2708	233.888	272.049	221.017	232.439	115.453	46.7485	225.363	235.411	232.578	203.845	56.5268	73.3732	68.5801	55.1703	102.697	130.924
Col4a3	341.046	247.594	231.918	231.206	439.472	585.502	383.22	330.586	296.324	353.294	299.569	201.637	444.65	338.053	322.769	206.202	195.008	82.5533	121.509	205.204	261.357	240.868	181.392	198.517	200.296	207.65	165.309	250.752	156.512	161.899	188.68	301.345	102.332	590.372	623.099	600.772	492.721	279.519	190.59	588.723	560.403	718.137	502.332	166.605	209.638	189.738	139.378	434.13	300.64
C430014B12Rik	46.0142	18.2438	33.1312	36.6994	72.5343	103.484	67.3538	50.8594	33.5778	38.1699	37.9046	28.5652	100.146	77.3857	78.7981	26.3013	25.6589	8.54	11.5723	43.9723	46.6709	55.9592	25.1566	27.8295	22.2551	20.2326	28.6536	45.079	36.2175	38.451	30.3471	35.4524	7.58012	126.073	117.866	116.205	113.193	42.5355	39.5564	110.199	110.414	162.193	109.203	11.9004	25.6224	20.574	17.4222	106.432	80.3555
Mff	74.4347	62.5502	93.737	95.4184	57.6007	73.5281	58.0636	56.3087	90.6599	110.071	62.3592	89.0562	72.1054	55.6634	68.1907	82.0602	74.4109	76.86	57.8613	62.2941	80.8962	48.6601	75.4697	70.5015	61.2016	87.3196	96.9815	53.5313	90.5439	80.9495	77.847	66.4733	102.332	147.81	173.933	162.535	165.249	69.8797	46.7485	136.012	174.996	174.434	156.928	44.6265	92.0077	77.7241	55.1703	170.851	131.617
Gm28941	0	0	0	0	1.06668	1.36163	2.32255	1.81641	0	0.887672	1.22273	1.68031	0	1.35764	0	1.05205	0	2.84667	0	3.66436	0	2.43301	1.32403	0	0	1.06487	0	1.40872	1.29348	2.02374	1.31944	0	0	0	0.637116	0	0	0	0	0	0	1.02008	0	0	0	0	0	0	0
Tm4sf20	1.35336	0	0	0	2.13336	0	0	0	0	0	0	1.68031	0	2.71529	0	0	2.56589	0	0	0	0	7.29902	0	0	0	1.06487	0	0	1.29348	0	0	0	0	0.869472	3.8227	0.759509	1.81593	0	3.59604	0	0	0	1.61782	1.48755	1.16465	0	0	0.933614	1.38544
Gm47791	0	0	0	0	0	0	0	0	0	0	0	0	0	0	1.51535	0	0	0	0	0	0	0	0	0	0	0	0	0	0	0	0	0	0	0	0	0	0	0	0	0	0	0	0	0	0	0	0	0	0
Gm28942	0	0	0	0	0	0	0	0	0	0	0	0	0	0	0	0	0	0	0	0	0	0	0	0	0	0	0	0	0	0	0	0	0	0	0	0	0	0	0	0	0	0	0	0	0	0	0	0	0
Agfg1	20.3004	31.2751	26.6666	18.3497	27.7337	24.5094	16.2578	34.5118	26.0228	30.1809	33.0137	28.5652	30.0439	29.8682	36.3684	55.7588	33.3566	51.24	34.7168	54.9654	51.338	46.2271	63.5534	44.5272	22.2551	44.7247	63.9196	38.0354	58.2068	32.3798	34.3055	31.0209	22.7404	16.52	40.7754	15.9497	31.4761	42.5355	25.1723	30.7764	29.166	31.6225	38.0187	50.5766	34.9396	52.578	37.7481	20.5395	47.7977
A030005L19Rik	0	0	0	0	0	0	0	0	0	0	0	0	2.00293	0	0	0	0	0	5.78613	0	0	2.43301	1.32403	0	0	0	0	1.40872	0	0	0	0	0	0	0	0	0.605309	0	0	0	0	0	0.808908	0	1.16465	0	0	0	1.38544
A030014E15Rik	0	0	0	0	0	0	0	0	0	0	0	0	0	0	0	0	0	0	0	0	0	0	0	0	0	0	0	0	0	0	0	0	0	0	0	0	0	0	0	0	0	0	0	0	0	0	0	0	0
Gm6217	0	0	0	0	0	0	0	0	0	0	0	0	0	0	0	0	0	0	0	0	0	0	0	0	0	0	0	0	0	0	0	0	0	0	0	0	0	0	0	0	0	0	0	0	0	0	0	0	0
A030003K21Rik	0	0	0	0	0	0	0	0	0	0	0	0	0	0	0	0	0	0	0	0	0	0	0	0	0	0	0	0	0	0	0	0	0	0	0	0	0	0	0	0	0	0	0	0	0	0	0	0	0
Gm7544	0	0	0	0	0	0	0	0	0	0	0	0	0	0	0	0	0	0	0	0	0	0	0	0	0	0	0	0	0	0	0	0	0	0	0	0	0	0	0	0	0	0	0	0	0	0	0	0	0
Gm47955	0	0	0	0	0	0	0	0	0	0	0	0	0	0	0	0	0	0	0	0	0	0	0	0	0	0	0	0	0	0	0	0	0	0	0	0	0	0	0	0	0	0	0	0	0	0	0	0	0
Gm47959	0	0	0	0	0	0	0	0	0	0	0	0	0	0	0	0	0	0	0	0	0	0	0	0	0	0	0	0	0	0	0	0	0	0	0	0	0	0	0	0	0	0	0	0	0	0	0	0	0
Slc19a3	14.8869	7.81877	18.5858	18.3497	22.4003	43.5722	16.2578	18.1641	10.0733	11.5397	13.45	16.8031	12.0176	29.8682	19.6995	11.5726	10.2636	5.69333	0	25.6505	12.4456	21.8971	15.8884	11.1318	5.56378	9.58386	8.8165	19.7221	14.2283	18.2136	9.23608	11.8175	0	19.9979	33.13	20.5067	20.5805	18.2295	10.7881	11.9134	36.4575	28.5622	23.4583	5.95019	5.82327	13.716	5.8074	31.7429	19.3962
Krtap28-10	0	0	0	0	0	0	0	0	0	0	0	0	0	0	0	0	0	0	0	0	0	0	0	0	0	0	0	0	0	0	0	0	0	0	0	0	0	0	0	0	0	0	0	0	0	0	0	0	0
Gm47969	0	0	0	0	0	0	0	0	0	0	0	0	0	0	0	0	0	0	0	0	0	0	0	0	0	0	0	0	0	0	0	0	0	0	0	0	0	0	0	0	0	0	0	0	0	0	0	0	0
A030005K14Rik	0	0	0	0	0	0	0	0	0	0	0	0	0	0	0	0	0	0	0	0	0	0	0	0	0	0	0	0	0	0	0	0	0	0	0	0	0	0	0	0	0	0	0	0	0	0	0	0	0
Krtap28-13	0	0	0	0	0	0	0	0	0	0	0	0	0	0	0	0	0	0	0	0	0	0	0	0	0	0	0	0	0	0	0	0	0	0	0	0	0	0	0	0	0	0	0	0	0	0	0	0	0
Ccl20	0	0	0	0	0	0	0	0	0	0.887672	1.22273	0	0	0	0	14.7287	15.3954	19.9267	5.78613	58.6297	52.8937	26.7631	17.2124	3.7106	13.9094	17.038	11.0206	14.0872	11.6414	12.1424	0	1.47718	0	0	0	0	0	0	7.19207	0	0	0	0	16.363	17.4698	18.288	14.5185	0.933614	0
Daw1	1.35336	0	0	0	1.06668	0	0	0	0	0.887672	1.22273	0	0	0	0	0	0	2.84667	0	3.66436	0	0	1.32403	0	0	0	2.20412	4.22616	2.58697	0	0	1.47718	0	4.34736	0	0	0	3.03825	0	0	2.08328	0	0	1.48755	1.16465	0	0	0	0.69272
Sphkap	0	0	0	0	0	0	0	0	0	1.77534	0	0	0	0	0	0	0	0	0	0	0	0	0	0	0	0	0	0	0	0	0	0	0	0	0	0	0	0	3.59604	0	0	0	0	1.48755	0	0	0	0	0
4933436I20Rik	0	0	0	0	0	0	0	0	0	0	0	0	0	0	0	0	0	0	0	0	0	0	0	0	0	0	0	0	0	2.02374	0	0	0	0	0	0	0	0	0	0	0	0	0	0	0	0	0	0	0
Pid1	8.12015	2.60626	0.808078	7.33988	2.13336	6.80816	2.32255	5.44923	0.839444	4.43836	1.22273	6.72122	4.00586	0	3.0307	15.7808	15.3954	19.9267	11.5723	21.9862	14.0013	14.598	9.26821	11.1318	8.34567	5.32437	8.8165	12.6785	19.4023	22.2611	2.63888	5.90873	0	12.1726	12.7423	2.27853	1.21062	9.11475	3.59604	0.992787	15.6246	19.3815	1.61782	10.4128	8.15258	11.43	2.9037	16.805	16.6253
Dner	0	2.60626	0	3.66994	1.06668	0	0	0	0	0	0	0	0	1.35764	0	0	2.56589	2.84667	0	0	1.5557	0	0	0	0	0	0	0	0	0	0	0	0	0	0	0	0	0	0	0	0	0	0	0	1.16465	0	0	0	0
Trip12	123.156	101.644	123.636	139.458	138.668	166.119	141.675	156.211	172.086	151.792	130.832	82.335	170.249	133.049	169.719	194.63	135.992	196.42	150.439	139.246	172.682	148.413	255.538	126.16	100.148	240.661	154.289	240.891	178.501	149.757	139.861	143.287	121.282	155.636	176.481	176.966	179.171	136.721	133.053	148.918	166.663	155.052	135.088	185.944	189.839	128.016	159.704	180.187	180.107
Fbxo36	9.4735	10.425	17.7777	7.33988	14.9335	23.1477	20.9029	27.2461	12.5917	23.0795	12.2273	18.4834	8.01171	27.1529	16.6688	12.6246	7.69768	8.54	11.5723	10.9931	15.557	17.0311	19.8604	12.9871	11.1276	14.9082	13.2247	15.4959	20.6957	14.1662	11.875	16.249	15.1602	39.9957	45.2352	65.3178	45.3982	9.11475	25.1723	59.5672	24.9994	17.3414	42.0632	22.3132	15.1405	9.14401	8.7111	17.7387	39.485
Slc16a14	37.894	13.0313	25.0504	25.6896	8.53344	28.5943	30.1931	41.7774	36.0961	47.0466	35.4592	16.8031	14.0205	36.6564	9.09209	41.0301	7.69768	14.2333	0	3.66436	7.77848	19.4641	19.8604	25.9742	11.1276	30.8813	17.633	2.81744	2.58697	4.04748	19.7916	36.9296	30.3205	38.2568	49.0579	89.6221	102.903	18.2295	35.9604	78.4302	49.9988	32.6426	68.7572	5.95019	39.5982	20.574	11.6148	31.7429	54.7249
C130026I21Rik	2.70672	0	0	0	0	2.72326	0	0	0	0	0	0	0	0	0	2.10411	2.56589	2.84667	0	0	1.5557	0	1.32403	0	2.78189	3.19462	2.20412	0	0	0	0	1.47718	0	0	0	2.27853	1.21062	0	0	0	0	0	0.808908	0	0	2.286	0	0	2.77088
A530032D15Rik	0	2.60626	0	0	3.20004	1.36163	0	0	0	0.887672	1.22273	0	0	2.71529	0	1.05205	0	0	0	0	0	0	0	0	0	2.12975	2.20412	0	0	0	0	4.43155	0	0.869472	0	2.27853	0.605309	3.03825	0	0.992787	0	1.02008	0.808908	0	1.16465	2.286	2.9037	0	1.38544
Gm10553	0	0	0	0	1.06668	0	0	0	0	0.887672	1.22273	0	0	0	0	0	0	0	0	0	1.5557	0	0	0	0	0	0	0	0	0	0	0	0	0	0	0	0	0	0	0	0	0	0	0	0	0	0	0	1.38544
A530040E14Rik	1.35336	0	0	0	0	0	0	0	0	0.887672	0	0	0	0	1.51535	1.05205	2.56589	2.84667	0	3.66436	0	2.43301	1.32403	0	2.78189	2.12975	2.20412	0	2.58697	2.02374	0	0	0	0	0	1.51902	0	0	0	0	0	0	0	1.48755	1.16465	0	0	0	3.4636
Gm16028	1.35336	0	0	0	0	0	0	0	0	0	0	0	0	0	0	0	0	0	0	0	0	0	0	0	0	0	0	0	0	0	0	1.47718	0	0	0	0	0.605309	0	0	0	0	0	0	0	0	0	0	0	0.69272
Gm16025	0	0	0	0	0	0	0	0	0	0	0	0	0	0	0	0	0	2.84667	0	0	0	0	1.32403	0	0	0	0	0	0	0	0	0	0	0	0	0	0	0	0	0	0	0	0	0	0	0	0	0	0
Gm16092	0	0	0	0	0	0	0	0	0.839444	0	0	1.68031	0	0	0	0	0	0	0	0	0	0	0	0	2.78189	2.12975	0	0	1.29348	0	0	0	0	1.73894	1.27423	0	0	0	0	0	0	0	0.808908	0	1.16465	0	0	0	0.69272
G530012D18Rik	4.06007	0	3.23231	0	5.3334	0	0	0	0.839444	6.21371	2.44546	1.68031	2.00293	2.71529	3.0307	5.26027	7.69768	5.69333	17.3584	10.9931	3.11139	7.29902	9.26821	7.42121	5.56378	8.51899	4.40825	1.40872	6.46742	10.1187	3.95832	1.47718	0	2.60842	0	1.51902	1.21062	3.03825	3.59604	0	4.16657	2.04016	1.61782	5.95019	8.15258	6.85801	5.8074	2.80084	2.07816
Sp110	6.76679	0	6.46462	7.33988	13.8668	2.72326	2.32255	0	6.71555	12.4274	8.55911	6.72122	6.00878	6.78822	7.57674	17.8849	23.093	19.9267	28.9307	25.6505	32.6696	21.8971	14.5643	9.27651	11.1276	18.1028	11.0206	9.86103	18.1088	24.2849	10.5555	8.8631	7.58012	6.95578	8.28251	6.07607	1.81593	6.0765	7.19207	3.97115	15.6246	9.18072	4.04454	19.3381	16.3052	13.716	8.7111	19.6059	18.7034
Gm16094	0	0	0	0	0	0	0	0	0	0	0	0	0	0	0	0	0	0	0	0	0	0	0	0	0	0	0	0	0	0	0	0	0	0	0	0	0	0	0	0	1.04164	0	0	0	0	0	0	0	0
Sp140	4.06007	0	0.808078	0	8.53344	9.53142	2.32255	0	3.35778	2.66302	3.66819	1.68031	0	6.78822	3.0307	6.31232	0	8.54	0	3.66436	23.3354	7.29902	7.94418	5.5659	8.34567	7.45411	8.8165	12.6785	10.3479	12.1424	7.91664	2.95437	0	4.34736	1.27423	1.51902	9.07963	0	14.3841	0.992787	2.08328	6.12048	3.23563	11.9004	9.31723	4.572	11.6148	14.0042	12.469
Gm10552	0	0	0	0	0	0	0	0	0	0	0	0	0	0	0	0	0	0	0	0	3.11139	0	1.32403	0	0	0	0	1.40872	0	0	0	0	0	0	0.637116	0	0	0	0	0	0	0	0	2.9751	1.16465	0	0	0	2.07816
Gm17017	2.70672	0	0.808078	0	2.13336	5.44653	0	0	0.839444	0.887672	2.44546	0	0	5.43058	1.51535	2.10411	0	5.69333	0	0	6.22279	0	1.32403	1.8553	2.78189	3.19462	2.20412	5.63487	3.88045	4.04748	1.31944	1.47718	0	0.869472	0.637116	0	5.44778	0	3.59604	0	0	2.04016	1.61782	5.95019	3.49396	2.286	2.9037	4.66807	7.61992
Sp100	9.4735	2.60626	11.3131	11.0098	11.7335	6.80816	9.29018	9.08204	10.0733	10.6521	3.66819	10.0818	6.00878	8.14587	15.1535	16.8329	10.2636	11.3867	5.78613	65.9585	37.3367	19.4641	17.2124	14.8424	11.1276	19.1677	8.8165	32.4005	20.6957	34.4036	9.23608	5.90873	7.58012	26.0842	35.6785	15.9497	11.5009	18.2295	14.3841	13.899	32.2909	30.6024	8.89798	17.8506	23.2931	34.29	23.2296	32.6765	31.8651
A630001G21Rik	4.06007	2.60626	0.808078	0	2.13336	1.36163	2.32255	1.81641	1.67889	0	3.66819	1.68031	2.00293	1.35764	1.51535	6.31232	2.56589	2.84667	5.78613	0	6.22279	0	5.29612	3.7106	0	3.19462	4.40825	2.81744	5.17393	10.1187	1.31944	0	0	0.869472	1.27423	0.759509	1.81593	3.03825	0	0	0	0	0.808908	0	3.49396	0	2.9037	4.66807	4.15632
9930111H07Rik	0	0	0	0	0	0	0	0	0	0	0	0	0	0	0	0	0	0	0	0	0	0	0	0	0	0	0	0	0	0	0	0	0	0	0	0	0	0	0	0	0	0	0	0	0	0	0	0	0
Cab39	100.148	101.644	113.131	95.4184	105.601	110.292	78.9666	107.168	130.953	134.039	105.155	70.5728	124.182	55.6634	107.59	94.6848	51.3178	79.7067	63.6475	98.9377	112.01	82.7222	108.57	102.042	80.6748	121.396	74.9402	118.332	69.8481	121.424	96.3192	113.743	90.9615	44.3431	50.9693	37.9755	38.1345	103.3	64.7286	52.6177	51.0404	22.4418	59.0503	107.103	104.819	96.0121	90.0148	37.3445	48.4904
Itm2c	94.735	49.5189	123.636	47.7092	62.9341	74.8897	32.5156	65.3907	75.5499	98.5316	78.2547	77.294	90.1318	57.0211	62.1293	133.611	120.597	162.26	138.867	128.253	130.678	104.619	96.6542	103.897	94.5842	142.693	147.676	129.602	128.055	109.282	101.597	87.1538	56.8509	134.768	143.988	140.509	116.825	82.0327	71.9207	76.4446	178.121	201.976	78.464	172.556	160.722	182.88	159.704	265.146	173.873
4933407L21Rik	0	0	0	3.66994	0	0	0	0	0	0	0	0	0	0	0	0	0	0	0	0	0	0	0	0	0	0	0	0	0	0	0	1.47718	0	0	0	0	0	0	0	0	0	1.02008	0	0	0	0	0	0	0
Gm28884	0	0	0	0	0	0	0	0	0	0	1.22273	0	0	0	0	0	0	0	0	0	0	0	0	0	0	0	0	0	0	2.02374	1.31944	0	0	0	0	0	0	0	0	0	0	0	0	0	0	0	0	0.933614	0
Gpr55	0	0	1.61616	0	0	0	0	0	0.839444	0	0	0	0	0	0	1.05205	0	0	0	0	1.5557	0	0	0	0	1.06487	0	0	0	0	1.31944	0	0	0	0	0	0	0	0	0	0	0	0.808908	1.48755	0	0	0	0	0
Gm28100	0	0	0.808078	0	0	0	0	0	0	0	0	0	0	0	0	0	0	0	0	0	0	0	0	0	0	0	0	0	0	0	0	0	0	0	0	0	0	0	0	0	0	0	0	0	0	0	0	0	0
Spata3	0	0	0	0	0	0	0	0	0	0	0	0	0	0	0	0	0	0	0	0	0	0	0	0	0	0	0	0	0	0	0	0	0	0	0	0	0	0	0	0	0	0	0	0	0	0	0	0	0
2810459M11Rik	0	0	0	0	0	0	0	0	0.839444	0	1.22273	0	0	1.35764	1.51535	2.10411	2.56589	0	0	0	0	0	1.32403	3.7106	0	3.19462	0	0	0	0	1.31944	1.47718	3.79006	0.869472	3.18558	0.759509	0.605309	0	0	0.992787	2.08328	0	1.61782	0	2.32931	2.286	0	0	1.38544
Psmd1	135.336	127.707	143.838	132.118	161.069	211.053	206.707	174.375	203.985	151.792	100.264	102.499	186.272	199.574	169.719	251.441	189.876	270.433	179.37	142.91	197.573	153.279	247.594	133.582	178.041	216.169	165.309	273.291	196.61	176.065	125.347	131.469	94.7515	144.332	237.007	232.41	210.648	103.3	136.649	217.42	190.62	160.153	160.973	194.869	168.875	155.448	165.511	196.059	191.883
Htr2b	0	0	0.808078	0	3.20004	0	2.32255	0	0	0.887672	0	1.68031	2.00293	0	0	1.05205	0	0	0	0	1.5557	0	0	0	0	0	0	0	3.88045	4.04748	0	0	0	2.60842	1.27423	0	1.21062	0	0	0	0	7.14056	0	0	0	0	0	1.86723	2.77088
Armc9	6.76679	7.81877	12.1212	14.6798	17.0669	10.8931	9.29018	14.5313	15.11	8.87672	15.8955	6.72122	22.0322	23.08	21.2149	17.8849	12.8295	11.3867	5.78613	25.6505	24.8911	21.8971	11.9163	16.6977	5.56378	15.9731	6.61237	14.0872	24.5762	36.4273	10.5555	7.38592	7.58012	18.2589	24.2104	25.0638	16.9486	12.153	14.3841	26.8053	18.7496	29.5823	29.9296	13.3879	9.31723	9.14401	11.6148	26.1412	22.167
Gm16341	0	0	0	0	0	0	0	0	0	0	0	0	0	0	0	0	0	0	0	0	0	0	0	0	0	0	0	0	0	0	0	0	0	0	0	0	0	0	0	0	1.04164	0	0	0	0	0	0	0	1.38544
B3gnt7	2.70672	0	4.84847	0	2.13336	6.80816	0	1.81641	1.67889	5.32603	2.44546	3.36061	2.00293	0	0	4.20821	2.56589	0	0	3.66436	0	0	1.32403	3.7106	0	2.12975	4.40825	1.40872	1.29348	0	2.63888	2.95437	0	7.82525	12.1052	6.83558	6.6584	3.03825	0	9.92787	28.1243	11.2209	2.42672	4.46265	1.16465	4.572	2.9037	17.7387	7.61992
Gm28626	0	0	0	0	1.06668	0	0	0	0	0	0	1.68031	2.00293	0	0	1.05205	0	0	0	0	0	0	0	0	0	0	2.20412	0	0	0	0	0	0	0.869472	1.91135	0	0	0	0	1.98557	1.04164	1.02008	0.808908	0	0	2.286	0	1.86723	0.69272
Ncl	350.52	239.776	239.191	293.595	294.404	370.364	262.448	286.993	409.649	388.8	343.587	183.153	410.6	304.112	304.585	474.476	390.016	483.933	457.105	373.765	494.711	420.91	511.076	319.112	311.572	547.345	379.109	502.913	503.165	416.89	299.513	301.345	162.973	261.711	244.015	257.474	262.704	288.634	258.915	221.392	299.993	216.257	249.144	441.802	435.581	448.056	423.94	332.366	319.344
C130036L24Rik	1.35336	0	0	0	2.13336	0	0	1.81641	0.839444	0	1.22273	0	2.00293	0	0	1.05205	0	0	0	0	1.5557	2.43301	1.32403	1.8553	0	0	0	0	2.58697	4.04748	1.31944	0	0	0	3.18558	0	0	0	0	0.992787	0	3.06024	1.61782	4.46265	0	2.286	0	0	0
Nmur1	0	0	0	0	0	0	0	0	0	0	0	0	0	0	0	0	0	0	0	0	0	0	0	0	0	0	0	0	1.29348	0	0	0	0	0	0	0	0	0	0	0	0	0	0	0	0	0	0	0	0
Tex44	0	0	0	0	0	0	0	0	0	0	0	0	0	0	0	0	0	0	0	0	0	0	0	0	0	0	0	0	0	0	0	0	0	0	0	0	0	0	0	0	0	0	0	0	0	0	0	0	0
Ptma	572.47	479.551	558.382	634.9	490.673	432.999	443.606	457.735	471.767	553.907	460.969	515.854	410.6	575.641	574.317	934.224	1023.79	1232.61	1157.23	967.391	913.194	871.017	863.267	727.278	906.896	949.867	927.936	1000.19	1188.71	1092.82	571.318	508.151	595.04	449.517	379.721	356.21	340.789	574.229	737.187	415.978	431.24	334.586	388.276	1057.65	836.222	946.405	1300.86	617.119	720.429
Pde6d	2.70672	5.21251	4.04039	0	1.06668	5.44653	2.32255	3.63282	8.39444	2.66302	7.33638	1.68031	4.00586	4.07293	4.54605	9.46848	2.56589	8.54	17.3584	10.9931	3.11139	9.73203	5.29612	5.5659	5.56378	8.51899	11.0206	7.04359	5.17393	6.07122	5.27776	5.90873	7.58012	48.6904	59.8889	44.811	53.8725	12.153	3.59604	36.7331	37.4991	36.7229	38.8276	11.9004	4.65862	9.14401	17.4222	62.5521	44.3341
Cops7b	12.1802	13.0313	13.7373	3.66994	8.53344	4.0849	2.32255	10.8985	16.7889	11.5397	8.55911	8.40153	8.01171	10.8612	7.57674	13.6767	2.56589	19.9267	11.5723	14.6574	17.1127	12.165	10.5922	11.1318	8.34567	9.58386	15.4289	15.4959	11.6414	12.1424	14.5138	10.3403	7.58012	28.6926	27.396	11.3926	18.1593	6.0765	7.19207	24.8197	20.8328	11.2209	24.2672	13.3879	5.82327	6.85801	31.9407	25.2076	33.2506
Nppc	0	0	0	0	1.06668	0	0	0	0	0	0	0	2.00293	0	1.51535	1.05205	0	0	0	0	1.5557	0	0	0	0	0	0	0	0	0	0	0	0	0	0	0	0	0	0	0	0	0	0	0	0	2.286	0	0	0
Dis3l2	24.3604	15.6375	17.7777	11.0098	16.0002	19.0628	2.32255	18.1641	23.5044	11.5397	13.45	8.40153	10.0146	13.5764	24.2456	22.0931	15.3954	17.08	11.5723	7.32872	7.77848	24.3301	19.8604	16.6977	5.56378	15.9731	17.633	16.9046	14.2283	18.2136	13.1944	11.8175	7.58012	50.4294	32.4929	25.0638	42.3716	3.03825	14.3841	24.8197	26.041	26.5221	42.8721	22.3132	8.15258	11.43	8.7111	24.274	18.7034
Gm29055	0	0	0	3.66994	2.13336	0	2.32255	1.81641	0	0.887672	0	0	0	0	0	1.05205	0	0	0	0	0	0	1.32403	0	2.78189	3.19462	0	0	0	0	0	0	0	0	0	0	0	0	0	0.992787	0	0	0	0	0	0	0	0.933614	0
Gm28375	0	0	0	0	0	0	0	0	0	0	0	0	0	0	0	0	0	0	0	0	0	0	0	0	0	0	0	0	0	2.02374	0	0	0	0	0	0	0	0	0	0	1.04164	1.02008	0	0	0	0	0	0	0.69272
Gm29371	0	0	0	0	0	0	0	0	0	0	0	0	0	0	0	0	0	0	0	0	1.5557	0	0	0	0	0	0	0	0	0	0	0	0	0	0	0	0	0	0	0	0	0	0	1.48755	0	0	0	0	0
Alppl2	0	0	0	0	0	0	0	0	0	0	0	0	0	0	0	0	0	0	0	0	0	0	0	0	0	0	0	0	0	0	0	0	0	0	0	0	0	0	0	0	0	0	0	0	0	0	0	0	0
Alpi	0	0	0	0	0	0	0	0	0	0	0	0	0	0	0	0	0	0	0	0	0	0	0	0	0	0	0	0	0	0	0	0	0	0	0	0	0	0	0	0	0	0	0	0	0	0	0	0	0
Akp3	0	0	0	0	0	0	0	0	0	0	0	0	0	0	0	0	0	0	0	0	0	0	0	0	0	0	0	0	0	0	0	0	0	0	0	0	0	0	0	0	0	0	0	0	0	0	0	0	0
Gm29374	0	0	0	0	0	0	0	0	0	0	0	0	0	0	0	0	0	0	0	0	0	0	0	0	0	0	0	0	0	0	0	0	0	0	0	0	0	0	0	0	0	0	0	0	0	0	0	0	0
Ecel1	0	0	0	0	0	0	0	0	0	0	0	0	0	0	0	0	0	0	0	0	0	0	0	0	0	0	0	0	0	0	0	0	0	0	0	0	0	0	0	0	0	0	0	0	0	0	0	0	0
Prss56	0	0	0	0	0	0	0	0	0.839444	0	0	0	0	0	0	0	2.56589	0	0	0	0	0	0	0	2.78189	0	0	0	0	0	0	0	0	0	0	0	0	0	0	0	0	0	0	2.9751	1.16465	0	0	0	0
Chrnd	0	0	0	0	0	0	0	0	0	0	0	0	0	0	0	0	0	0	0	0	0	0	0	0	0	0	0	0	0	0	0	0	0	0	0	0	0	0	0	0	0	0	0.808908	0	0	0	0	0	0
Chrng	0	0	0	0	0	0	0	0	0	0	0	0	0	1.35764	0	0	0	0	0	0	1.5557	0	0	0	0	1.06487	0	0	0	0	0	0	0	0	0	0	0	0	0	0	2.08328	0	0	0	0	2.286	0	0	0
Eif4e2	71.728	54.7314	133.333	106.428	124.802	130.717	116.127	94.4532	93.1783	98.5316	90.482	99.138	74.1083	123.546	110.62	111.518	115.465	82.5533	81.0059	150.239	113.566	104.619	137.699	109.463	89.0204	121.396	114.614	132.42	137.109	109.282	112.152	113.743	64.431	64.3409	87.922	77.4699	67.1893	88.1092	97.093	56.5889	60.4152	85.6867	59.0503	102.641	126.947	89.1541	81.3036	88.6933	97.6735
Efhd1	43.3074	52.1251	52.525	40.3693	45.8673	34.0408	18.5804	30.8789	73.8711	52.3727	39.1274	33.6061	24.0351	25.7952	31.8223	24.1972	17.9612	17.08	23.1445	10.9931	18.6684	4.86601	0	44.5272	55.6378	12.7785	17.633	9.86103	3.88045	14.1662	56.7359	63.5189	26.5304	115.64	124.238	106.331	93.8229	36.459	43.1524	103.25	162.496	141.791	101.922	32.7261	26.787	38.862	20.3259	53.216	27.0161
Efhd1os	1.35336	0	0	0	1.06668	1.36163	0	0	0.839444	2.66302	1.22273	0	0	0	0	0	0	0	0	0	0	0	0	0	2.78189	1.06487	0	1.40872	0	0	0	1.47718	0	21.7368	20.3877	17.4687	24.8177	0	0	17.8702	26.041	42.8434	25.885	0	1.16465	0	0	6.53529	4.84904
Gigyf2	82.5548	33.8813	63.03	69.7289	76.801	70.8048	67.3538	50.8594	100.733	101.195	72.1411	47.0485	96.1406	58.3787	81.8288	83.1122	89.8062	102.48	81.0059	109.931	85.5633	85.1553	90.034	94.6204	47.2921	90.5142	77.1443	121.15	80.196	66.7834	69.9303	91.5854	49.2708	95.6419	57.9776	82.7865	67.1893	97.224	57.5366	67.5095	112.497	96.9076	91.4066	107.103	72.2086	75.4381	119.052	78.4235	88.6681
Kcnj13	1.35336	0	3.23231	0	1.06668	4.0849	4.64509	3.63282	1.67889	1.77534	3.66819	1.68031	4.00586	2.71529	4.54605	0	2.56589	2.84667	0	10.9931	1.5557	0	1.32403	0	2.78189	1.06487	0	1.40872	6.46742	0	2.63888	4.43155	0	4.34736	4.45981	4.55705	2.42124	0	3.59604	0.992787	7.29149	15.3012	1.61782	1.48755	3.49396	0	0	5.60168	2.07816
Snorc	0	0	0	0	1.06668	0	2.32255	0	0	0	1.22273	0	0	0	0	0	0	0	0	0	0	0	0	0	0	0	0	0	0	0	1.31944	0	0	0	0.637116	0	0	0	0	0.992787	1.04164	0	0	0	0	0	0	0	0
Ngef	43.3074	20.8501	17.7777	11.0098	30.9337	38.1257	34.8382	30.8789	30.22	34.6192	35.4592	25.2046	42.0615	43.4446	33.3377	22.0931	33.3566	31.3133	5.78613	40.308	18.6684	12.165	22.5085	9.27651	36.1646	21.2975	19.8371	32.4005	23.2827	14.1662	36.9443	35.4524	7.58012	89.5556	103.85	107.091	101.087	57.7267	17.9802	59.5672	80.2064	68.3454	71.1839	16.363	13.9758	13.716	11.6148	56.9504	31.8651
Neu2	8.12015	10.425	7.2727	14.6798	7.46676	6.80816	6.96764	1.81641	5.87611	0.887672	3.66819	8.40153	16.0234	6.78822	4.54605	3.15616	2.56589	0	17.3584	0	4.66709	0	5.29612	9.27651	5.56378	5.32437	4.40825	1.40872	10.3479	2.02374	3.95832	4.43155	11.3702	27.8231	34.4043	28.8613	31.4761	12.153	7.19207	28.7908	27.0827	21.4217	26.694	2.9751	4.65862	0	0	9.33614	13.1617
Inpp5d	4.06007	2.60626	3.23231	3.66994	3.20004	8.16979	6.96764	1.81641	2.51833	5.32603	4.89092	1.68031	6.00878	6.78822	3.0307	8.41643	7.69768	11.3867	11.5723	21.9862	20.2241	21.8971	11.9163	5.5659	2.78189	8.51899	13.2247	7.04359	15.5218	22.2611	1.31944	4.43155	0	6.08631	4.45981	6.07607	4.84247	3.03825	0	2.97836	4.16657	5.1004	2.42672	2.9751	8.15258	9.14401	2.9037	12.137	22.167
Atg16l1	16.2403	18.2438	16.1616	25.6896	19.2002	28.5943	18.5804	23.6133	20.1467	23.0795	24.4546	25.2046	20.0293	27.1529	22.7302	22.0931	15.3954	28.4667	28.9307	43.9723	40.4481	34.0621	35.7488	20.4083	11.1276	34.0759	13.2247	45.079	46.5654	22.2611	21.111	38.4068	18.9503	54.7767	56.0662	54.6847	44.1876	36.459	21.5762	39.7115	39.5824	51.004	63.9037	31.2385	26.787	36.576	31.9407	61.6185	42.9486
Sag	1.35336	0	0.808078	0	0	0	0	0	0	0	1.22273	1.68031	0	1.35764	0	2.10411	0	2.84667	0	3.66436	1.5557	0	1.32403	0	0	0	0	1.40872	3.88045	0	0	1.47718	0	0	0	0	0	0	0	0	0	0	0	1.48755	0	2.286	0	0	0.69272
Dgkd	31.1272	57.3377	36.3635	29.3595	71.4676	46.2955	41.8058	63.5743	57.0822	39.0576	41.5728	43.6879	76.1113	77.3857	42.4298	50.4986	35.9225	54.0867	34.7168	65.9585	59.1165	58.3922	63.5534	37.106	22.2551	44.7247	24.2454	67.6185	53.0328	64.7596	56.7359	56.133	45.4807	66.0799	67.5343	74.4319	49.6353	42.5355	39.5564	73.4663	33.3325	65.2851	67.9482	60.9895	58.2327	34.29	58.074	59.7513	60.2666
Gm19582	0	5.21251	0	0	0	0	2.32255	0	1.67889	0.887672	2.44546	1.68031	2.00293	2.71529	0	1.05205	0	0	0	0	3.11139	0	1.32403	0	0	0	0	2.81744	0	0	0	0	3.79006	0	1.91135	1.51902	1.81593	0	3.59604	0.992787	1.04164	0	0	0	1.16465	0	0	1.86723	1.38544
Usp40	36.5407	26.0626	25.0504	18.3497	32.0004	44.9338	37.1607	36.3282	36.0961	64.8001	31.791	20.1637	52.0761	39.3717	27.2763	59.967	35.9225	28.4667	28.9307	32.9792	68.4506	63.2582	68.8496	24.1189	33.3827	45.7895	26.4495	81.7057	53.0328	54.6409	27.7083	44.3155	22.7404	34.7789	22.9362	47.8491	32.0814	21.2677	28.7683	31.7692	34.3742	33.6626	36.4008	29.751	44.2569	25.146	49.3629	61.6185	56.803
Ugt1a10	725.4	317.963	644.846	521.132	896.011	976.29	469.154	403.243	773.967	726.116	663.942	453.682	1231.8	464.314	418.236	284.054	638.907	259.047	237.231	545.99	437.151	389.281	434.282	575.143	781.711	261.959	310.781	683.229	342.773	388.558	618.818	938.011	379.006	453.864	442.158	638.747	529.645	811.212	560.982	514.264	913.52	830.345	545.204	386.763	581.162	491.49	296.178	524.691	388.616
Gm20528	295.032	117.282	254.544	238.546	380.805	438.445	199.739	178.008	339.135	316.899	282.451	166.35	482.706	190.07	186.388	115.726	248.892	99.6333	115.723	256.505	189.795	153.279	193.308	235.623	344.954	106.487	130.043	264.839	130.642	137.614	254.652	418.043	155.392	187.806	185.401	274.183	203.384	343.322	219.358	217.42	378.116	351.928	243.481	162.143	244.577	237.744	127.763	219.399	153.784
Ugt1a9	721.34	315.357	640.805	517.462	838.411	966.758	457.542	385.079	768.091	717.239	657.829	450.322	1159.7	446.665	413.69	279.846	602.985	259.047	231.445	502.017	420.038	374.683	405.153	567.722	751.11	258.764	306.373	611.384	333.719	366.297	617.498	933.58	371.426	453.864	440.884	638.747	528.435	802.098	543.001	514.264	901.02	806.884	543.586	379.325	561.363	480.06	284.563	473.342	380.996
Ugt1a8	721.34	315.357	640.805	517.462	838.411	962.674	457.542	385.079	768.091	717.239	657.829	450.322	1159.7	446.665	412.175	279.846	600.419	259.047	231.445	498.353	413.815	374.683	402.505	567.722	748.328	258.764	306.373	607.158	331.132	366.297	617.498	932.103	371.426	452.126	441.521	638.747	529.645	802.098	543.001	514.264	897.895	806.884	542.777	380.812	561.363	477.774	284.563	470.541	378.225
Ugt1a7c	770.06	380.514	693.331	623.89	1009.08	1123.35	729.279	570.352	862.948	776.713	716.52	517.534	1343.96	680.18	563.71	342.969	636.341	313.133	289.307	549.654	483.822	498.766	581.249	617.815	773.365	324.786	370.293	728.307	482.469	487.721	666.317	1001.53	458.597	606.892	632.019	889.385	802.034	832.48	636.498	660.204	998.934	935.414	762.8	423.951	616.102	534.924	336.829	561.102	554.176
Ugt1a6b	721.34	320.57	640.805	521.132	839.477	962.674	459.864	388.711	768.931	720.79	659.052	452.002	1161.7	452.096	413.69	281.95	602.985	267.587	231.445	498.353	413.815	374.683	402.505	569.578	748.328	260.894	312.986	609.975	332.425	366.297	617.498	933.58	371.426	456.473	444.07	643.304	529.04	802.098	546.597	517.242	897.895	807.904	550.866	380.812	561.363	480.06	284.563	470.541	383.074
Ugt1a6a	728.106	315.357	645.654	524.801	864.011	988.545	478.444	388.711	777.325	729.667	666.388	458.723	1193.75	457.526	415.206	283.002	600.419	261.893	231.445	502.017	420.038	386.848	411.773	573.288	753.892	265.153	306.373	624.062	333.719	370.344	624.095	949.829	371.426	460.82	456.812	646.342	533.882	808.174	546.597	518.235	918.728	833.406	552.484	382.3	568.351	486.918	287.466	483.612	385.152
Ugt1a5	737.58	315.357	648.886	528.471	845.877	964.035	457.542	385.079	774.807	730.554	668.833	453.682	1163.7	448.023	412.175	279.846	610.682	261.893	237.231	502.017	413.815	374.683	401.181	582.565	751.11	258.764	306.373	609.975	331.132	366.297	633.331	940.966	371.426	452.126	442.158	639.507	529.04	823.365	546.597	515.257	908.312	810.964	542.777	394.2	574.174	484.632	290.37	471.475	378.225
Ugt1a2	905.396	317.963	820.199	623.89	1482.69	1642.13	459.864	388.711	878.898	907.201	830.234	539.378	1928.82	449.38	413.69	284.054	697.923	278.973	283.521	743.865	580.275	411.178	401.181	682.751	898.55	267.283	310.781	863.544	333.719	374.392	775.831	1177.32	371.426	452.995	441.521	639.507	529.645	944.895	568.174	514.264	1392.67	1474.02	545.204	416.514	701.122	633.222	319.407	665.666	378.918
Dnajb3	0	0	1.61616	0	0	0	0	0	0.839444	0	1.22273	0	2.00293	0	1.51535	0	0	0	0	3.66436	0	0	0	1.8553	2.78189	0	4.40825	0	0	0	0	0	0	0.869472	1.27423	0.759509	1.81593	0	0	0.992787	3.12493	0	2.42672	4.46265	2.32931	2.286	0	0.933614	2.07816
Ugt1a1	722.693	315.357	644.038	517.462	846.944	965.397	462.187	385.079	768.091	720.79	657.829	452.002	1163.7	446.665	412.175	279.846	600.419	261.893	231.445	502.017	418.482	374.683	402.505	569.578	748.328	259.829	308.577	611.384	333.719	368.32	620.137	932.103	371.426	453.864	441.521	637.988	528.435	802.098	543.001	515.257	905.187	808.924	542.777	380.812	561.363	477.774	284.563	474.276	378.918
Mroh2a	0	0	3.23231	0	4.26672	1.36163	0	5.44923	0	0.887672	2.44546	0	0	1.35764	6.0614	1.05205	2.56589	2.84667	0	3.66436	6.22279	2.43301	2.64806	7.42121	0	2.12975	0	4.22616	3.88045	2.02374	2.63888	0	0	1.73894	5.73404	3.79755	1.21062	0	0	0	3.12493	1.02008	4.85345	4.46265	0	0	0	2.80084	4.15632
Hjurp	14.8869	13.0313	24.2423	29.3595	44.8006	23.1477	44.1284	52.6758	24.3439	29.2932	25.6773	20.1637	42.0615	23.08	37.8837	27.3534	28.2248	37.0067	46.2891	65.9585	79.3405	92.4543	71.4976	20.4083	22.2551	44.7247	22.0412	54.94	75.0221	64.7596	23.7499	14.7718	18.9503	65.2104	44.5981	45.5705	48.4247	9.11475	32.3643	36.7331	62.4985	76.506	41.2543	20.8257	29.1164	32.004	66.7851	88.6933	118.455
Trpm8	0	0	0	0	0	0	0	0	0	0	0	0	2.00293	0	0	0	0	0	0	0	0	0	0	0	0	0	0	0	1.29348	0	0	0	0	0	0	0	0	0	0	0	0	0	0	0	0	0	0	0	0
4930453O03Rik	0	0	0	0	0	0	0	0	0	0	0	0	0	0	0	0	0	0	0	0	0	0	0	0	0	0	0	0	0	0	0	0	0	0	0	0	0	0	0	0	0	0	0	0	0	0	0	0	0
Spp2	971.711	315.357	734.542	733.988	993.079	751.621	506.315	296.075	457.497	798.905	473.197	559.542	580.849	329.908	345.5	237.764	446.465	159.413	173.584	219.862	136.901	114.351	149.615	591.841	520.213	211.91	390.13	253.569	150.044	161.899	794.303	890.742	451.017	134.768	110.858	161.775	135.589	598.535	391.968	144.947	449.989	370.289	211.934	199.331	667.347	546.354	159.704	107.366	63.0375
Gm29538	0	0	0	0	0	0	0	0	0	0	0	0	0	0	0	0	0	0	0	0	0	0	0	0	0	0	0	0	0	0	0	0	0	0	0	0	0	0	0	0	0	0	0	0	0	0	0	0	0
Gm28888	0	0	0	0	0	0	2.32255	0	0	0	0	0	0	0	0	0	0	0	0	0	0	0	0	0	0	0	0	0	0	0	0	0	0	0	0	0	0	0	0	0	0	0	0	0	0	0	0	0	0
Glrp1	0	0	0	0	0	0	0	0	0	0	0	0	0	0	0	0	0	0	0	0	1.5557	0	0	0	0	0	0	0	0	0	0	0	0	0	0	0	0	0	0	0	0	0	0	2.9751	0	0	0	0	0
Gm19589	0	0	0	0	0	0	0	0	0	0	1.22273	0	0	0	0	0	0	0	0	0	0	0	0	0	0	0	0	0	0	0	0	0	0	0	0	0	0	0	0	0	0	0	0	0	0	0	0	0	0
Gm29336	0	0	0	0	0	0	0	0	0	0	0	0	0	0	0	0	0	0	0	0	0	0	0	0	0	0	0	0	0	0	0	0	0	0	0	0	0	0	0	0	0	0	0	0	0	0	0	0	0
Arl4c	14.8869	2.60626	10.505	0	6.40008	6.80816	6.96764	1.81641	10.0733	6.21371	9.78184	6.72122	4.00586	6.78822	1.51535	27.3534	28.2248	22.7733	23.1445	29.3149	37.3367	21.8971	26.4806	29.6848	25.037	40.4652	22.0412	22.5395	20.6957	26.3086	5.27776	7.38592	0	3.47789	5.09693	0	2.42124	9.11475	17.9802	2.97836	0	5.1004	4.04454	52.0642	23.2931	16.002	52.2666	18.6723	20.0889
Platr5	1.35336	0	0	0	0	0	0	0	0.839444	0	0	0	2.00293	0	0	0	0	0	0	0	0	0	0	0	0	1.06487	0	0	0	0	0	0	0	0	0	0	0	0	0	0	0	0	0	0	0	0	0	0	0
Gm29337	0	0	0	3.66994	5.3334	2.72326	0	0	0.839444	4.43836	1.22273	0	6.00878	0	0	1.05205	5.13178	2.84667	0	3.66436	12.4456	2.43301	3.97209	1.8553	2.78189	1.06487	2.20412	4.22616	2.58697	6.07122	0	2.95437	3.79006	0	0	0	0	9.11475	0	0	5.20821	1.02008	0	1.48755	3.49396	6.85801	5.8074	1.86723	0
1700067G17Rik	0	0	0	0	0	0	0	0	0	0	0	0	0	0	0	1.05205	0	0	0	0	0	0	0	0	0	0	0	0	0	0	0	1.47718	0	0.869472	0	0	0	0	0	0	0	0	0	0	0	0	0	0	0.69272
Sh3bp4	12.1802	5.21251	25.0504	11.0098	24.5336	21.7861	18.5804	21.7969	24.3439	29.2932	25.6773	28.5652	22.0322	12.2188	16.6688	49.4465	15.3954	25.62	46.2891	29.3149	34.2253	38.9281	46.341	25.9742	25.037	43.6598	13.2247	50.7139	42.685	22.2611	25.0694	17.7262	0	24.3452	21.6619	21.2663	25.423	21.2677	21.5762	16.8774	45.8322	32.6426	20.2227	43.1389	37.2689	16.002	26.1333	49.4815	53.3394
Gm28342	0	0	0	0	0	0	0	0	0	0	0	0	0	0	0	0	0	0	0	0	0	0	0	0	0	0	0	0	0	0	0	0	0	0	0	0	0	0	0	0	0	0	0	0	0	0	0	0	0
C030007H22Rik	0	0	0	0	0	0	0	0	0	0	0	0	0	0	0	0	0	0	0	0	0	0	0	0	0	0	0	0	0	0	0	0	0	0	0	0	0	0	0	0	0	0	0	0	0	0	0	0	0
Agap1	86.6149	57.3377	54.9493	47.7092	40.5339	59.9118	55.7411	69.0235	79.7472	83.4412	63.582	47.0485	58.0849	74.6704	75.7674	88.3725	64.1473	68.32	52.0752	65.9585	65.3392	58.3922	92.6821	64.9355	69.5472	93.7088	59.5113	95.7929	72.4351	76.9021	54.0971	57.6102	26.5304	57.3852	56.7033	69.8748	70.8211	75.9562	64.7286	61.5528	48.9572	52.0241	54.1968	96.6907	57.0681	82.2961	72.5925	62.5521	71.3501
Gm28499	0	0	0	0	0	0	0	0	0.839444	0	0	0	0	0	0	0	0	0	0	0	0	0	0	0	0	0	0	0	1.29348	2.02374	0	0	0	0	0	0	0.605309	0	0	0	0	0	0	0	0	0	0	0.933614	1.38544
4933400F21Rik	1.35336	0	0	0	2.13336	0	0	3.63282	5.87611	2.66302	0	1.68031	4.00586	2.71529	0	0	0	0	0	0	4.66709	4.86601	2.64806	1.8553	5.56378	3.19462	0	1.40872	2.58697	2.02374	0	0	0	0	0	0.759509	0.605309	0	0	0.992787	2.08328	1.02008	1.61782	0	1.16465	0	2.9037	0	2.77088
Gbx2	0	0	0	0	0	0	0	0	0	0	0	0	0	0	0	0	0	0	0	0	0	0	0	0	0	0	0	0	0	0	0	0	3.79006	0	0	0	0	0	0	0	0	0	0	0	0	0	2.9037	0	2.07816
D130058E05Rik	0	0	0	0	0	0	0	0	1.67889	0	0	0	0	0	0	1.05205	0	0	0	3.66436	0	0	1.32403	0	0	0	0	0	0	0	0	0	0	0	0	0	0	0	0	0	0	0	0	0	0	0	0	1.86723	0
Asb18	0	0	0	0	0	0	0	0	0	0	0	0	0	0	0	0	0	0	0	0	0	0	0	0	0	0	0	0	0	0	0	0	0	0	0	0	0	0	0	0	0	0	0	0	0	0	0	0	0
Iqca	0	2.60626	0	0	1.06668	0	0	0	0	1.77534	0	1.68031	0	0	1.51535	0	0	2.84667	0	0	0	0	0	3.7106	0	0	0	0	0	2.02374	0	1.47718	0	0	0	0	0	0	0	0	2.08328	0	0	0	0	0	0	0	0
4930434B07Rik	2.70672	0	0.808078	0	2.13336	2.72326	2.32255	0	3.35778	4.43836	1.22273	0	0	0	0	0	0	2.84667	0	0	3.11139	0	0	0	0	0	2.20412	0	0	0	1.31944	2.95437	3.79006	0.869472	0.637116	0	1.81593	3.03825	0	0	6.24985	2.04016	0.808908	1.48755	0	0	0	0	0
Ackr3	51.4276	31.2751	53.3331	66.0589	45.8673	59.9118	65.0313	39.961	49.5272	64.8001	57.4683	43.6879	80.1171	51.5905	71.2214	77.852	69.2791	88.2467	34.7168	98.9377	65.3392	65.6912	55.6093	53.8037	30.6008	84.125	66.1237	61.9836	46.5654	60.7122	67.2915	60.5645	53.0609	71.2967	59.8889	52.4061	99.876	39.4972	32.3643	70.4879	80.2064	108.129	46.9166	41.6514	61.7267	52.578	34.8444	125.104	83.8191
Gm28721	0	0	0	0	0	0	0	0	0	0	0	0	0	0	0	0	0	0	0	0	0	0	0	0	2.78189	0	0	0	0	0	0	0	0	1.73894	0	0	0	0	0	0	0	0	0	0	1.16465	0	0	0	0
Gm28723	0	0	0	0	0	0	0	0	0	0	0	0	0	0	0	0	0	0	0	0	0	0	0	0	0	0	0	0	0	0	0	0	0	0	1.27423	0	0	0	0	0	0	0	0	2.9751	0	0	0	0	0.69272
Gm28722	0	0	0	0	0	0	0	0	0	0	0	0	0	0	0	0	0	0	0	0	0	0	0	0	0	0	0	0	0	0	0	0	0	0	0	0	0.605309	0	0	0	0	0	0	0	0	0	0	0	0
Cops8	43.3074	39.0939	56.5654	25.6896	90.6678	70.8048	71.9989	50.8594	49.5272	47.0466	46.4637	55.4501	46.0674	65.1669	92.4363	77.852	23.093	79.7067	17.3584	54.9654	88.6747	53.5262	101.95	38.9613	55.6378	67.087	46.2866	59.1662	85.3699	44.5222	55.4165	57.6102	34.1105	73.0357	84.7364	86.584	99.2707	30.3825	35.9604	97.2932	106.247	131.59	62.2859	41.6514	72.2086	52.578	81.3036	120.436	95.5953
Gm9991	0	0	0	0	0	0	0	0	0	0	0	0	0	0	0	0	0	0	0	0	0	0	0	0	0	1.06487	0	0	0	0	0	0	0	0	0	0	0	0	0	0	1.04164	0	0	0	0	0	0	0	0
Col6a3	18.947	10.425	20.2019	18.3497	21.3336	20.4245	25.548	10.8985	8.39444	16.8658	4.89092	11.7621	2.00293	10.8612	12.1228	57.8629	112.899	82.5533	98.3643	95.2733	116.677	107.052	97.9782	42.6719	58.4197	67.087	70.532	73.2534	97.0113	91.0682	18.4722	5.90873	15.1602	14.781	8.91962	3.79755	5.44778	18.2295	14.3841	9.92787	13.5413	31.6225	4.85345	98.1782	64.056	66.294	110.341	71.8882	53.3394
Mlph	13.5336	7.81877	7.2727	7.33988	11.7335	8.16979	6.96764	12.7149	5.03666	12.4274	7.33638	8.40153	8.01171	9.50351	6.0614	7.36437	10.2636	11.3867	5.78613	0	4.66709	9.73203	13.2403	14.8424	11.1276	10.6487	6.61237	4.22616	19.4023	8.09495	0	8.8631	7.58012	13.9116	20.3877	12.1521	22.3964	6.0765	0	18.863	13.5413	11.2209	12.9425	7.43774	16.3052	6.85801	11.6148	29.8756	26.3234
Prlh	0	0	0	0	0	0	0	0	0	0	0	0	0	0	0	0	0	0	0	0	0	0	0	0	0	0	0	0	0	0	0	0	0	0	0	0	0	0	0	0	0	0	0	0	0	0	0	0	0
Rab17	66.3145	72.9752	92.9289	47.7092	66.1342	43.5722	67.3538	65.3907	54.5638	77.2275	30.5683	57.1304	86.1259	58.3787	68.1907	39.978	51.3178	28.4667	28.9307	40.308	34.2253	51.0932	37.0728	53.8037	41.7283	44.7247	81.5526	46.4877	40.098	36.4273	67.2915	50.2242	90.9615	65.2104	54.792	63.0393	51.4513	36.459	64.7286	65.524	44.7906	49.9839	57.4324	44.6265	65.2206	48.006	37.7481	39.2118	38.0996
Gm28199	0	0	0	0	0	0	0	0	0	0	0	0	0	0	0	0	0	0	0	0	0	0	0	0	0	0	0	0	0	0	0	0	0	0	0	0	0	0	0	0	0	0	0	0	0	0	0	0	0
Lrrfip1	62.2545	36.4876	53.3331	51.3792	70.4009	62.6351	27.8706	38.1446	62.9583	70.1261	74.5865	35.2864	62.0908	48.8752	43.9451	66.2794	59.0155	54.0867	63.6475	69.6228	84.0076	90.0213	66.2015	55.659	94.5842	93.7088	41.8784	81.7057	69.8481	48.5697	43.5415	69.4276	18.9503	60.8631	54.792	50.1276	35.7132	54.6885	39.5564	38.7187	69.79	93.8474	38.8276	65.4521	53.5741	48.006	55.1703	90.5605	60.9593
Rbm44	1.35336	0	0	0	0	0	0	0	0	1.77534	0	0	0	0	0	1.05205	0	2.84667	0	0	0	0	0	0	0	0	0	0	0	0	0	0	0	0	0	0	0	0	0	0	0	0	0	0	0	0	0	0	0
Ramp1	2.70672	0	6.46462	3.66994	1.06668	1.36163	4.64509	3.63282	0.839444	4.43836	4.89092	0	0	5.43058	0	3.15616	7.69768	14.2333	11.5723	0	6.22279	2.43301	5.29612	1.8553	5.56378	2.12975	4.40825	2.81744	2.58697	2.02374	1.31944	1.47718	3.79006	0.869472	0.637116	1.51902	1.21062	3.03825	7.19207	0	3.12493	2.04016	0.808908	0	6.98792	4.572	0	2.80084	4.15632
Ube2f	31.1272	33.8813	61.4139	18.3497	36.2671	55.8269	48.7735	50.8594	49.5272	41.7206	33.0137	30.2455	42.0615	39.3717	28.7916	67.3314	38.4884	28.4667	34.7168	65.9585	62.2279	75.4232	66.2015	40.8166	41.7283	48.9842	55.1031	50.7139	81.4895	56.6647	50.1387	38.4068	45.4807	74.7746	56.0662	59.2417	56.2937	33.4207	28.7683	50.6322	61.4569	54.0643	50.9612	55.0393	43.0922	38.862	46.4592	52.2824	54.7249
Scly	36.5407	33.8813	44.4443	51.3792	70.4009	58.5502	58.0636	43.5938	28.5411	46.159	44.0183	16.8031	54.0791	31.2258	42.4298	49.4465	41.0543	28.4667	52.0752	29.3149	45.1152	48.6601	62.2294	37.106	44.5102	29.8164	30.8577	46.4877	55.6198	50.5935	39.5832	44.3155	18.9503	142.593	170.11	157.978	158.591	21.2677	25.1723	142.961	128.122	149.952	162.59	25.2883	23.2931	11.43	31.9407	144.71	137.851
Gm17090	0	2.60626	3.23231	0	6.40008	1.36163	6.96764	7.26563	3.35778	4.43836	2.44546	1.68031	8.01171	1.35764	1.51535	3.15616	5.13178	0	0	0	9.33418	2.43301	6.62015	5.5659	5.56378	1.06487	4.40825	2.81744	3.88045	2.02374	1.31944	1.47718	0	16.52	26.7589	19.7472	21.7911	0	3.59604	11.9134	14.583	13.261	18.6049	2.9751	1.16465	0	0	14.9378	11.7762
Espnl	0	0	0	0	0	0	0	0	0	0	0	0	0	0	0	0	2.56589	0	0	0	0	0	0	0	0	0	0	0	0	0	0	0	0	3.47789	0	0	0	0	0	0	1.04164	0	0	0	0	0	0	0	0
Klhl30	0	0	0	0	0	1.36163	0	0	0	0.887672	2.44546	0	0	0	0	2.10411	0	0	0	0	1.5557	2.43301	0	0	8.34567	1.06487	0	2.81744	0	0	0	1.47718	0	2.60842	0	0	0	0	0	0.992787	0	0	0.808908	0	1.16465	0	0	1.86723	2.07816
Erfe	0	0	0	0	1.06668	0	0	0	1.67889	1.77534	0	0	0	1.35764	0	2.10411	5.13178	0	5.78613	3.66436	1.5557	0	1.32403	0	0	1.06487	2.20412	1.40872	1.29348	2.02374	2.63888	1.47718	0	0	0.637116	0	1.21062	0	0	0.992787	1.04164	3.06024	0.808908	0	2.32931	0	0	0	2.07816
Ilkap	29.7739	13.0313	27.4746	18.3497	28.8004	24.5094	32.5156	19.9805	33.5778	40.8329	29.3455	18.4834	10.0146	27.1529	21.2149	46.2904	28.2248	11.3867	52.0752	32.9792	32.6696	34.0621	34.4248	27.8295	22.2551	26.6218	19.8371	30.9918	40.098	42.4985	30.3471	25.1121	26.5304	61.7325	57.9776	47.8491	62.9521	27.3442	10.7881	58.5745	58.3319	48.9639	51.7701	32.7261	29.1164	25.146	29.037	53.216	64.4229
1700020N18Rik	0	0	0	0	0	0	0	0	0	0	0	0	0	0	0	0	0	0	0	0	0	0	0	0	0	0	0	0	0	0	0	0	0	0	0.637116	0	0	0	0	0	0	0	0	0	0	0	0	0	0
Hes6	28.4205	39.0939	33.1312	36.6994	8.53344	13.6163	23.2255	9.08204	32.7383	26.6302	20.7864	30.2455	4.00586	5.43058	15.1535	18.937	10.2636	25.62	23.1445	3.66436	9.33418	2.43301	7.94418	18.553	19.4732	19.1677	17.633	18.3133	3.88045	12.1424	40.9027	16.249	18.9503	70.4272	60.526	98.7362	93.8229	24.306	17.9802	80.4158	57.2903	52.0241	71.9928	19.3381	30.281	18.288	23.2296	37.3445	45.0268
Per2	10.8269	10.425	14.5454	7.33988	13.8668	8.16979	13.9353	32.6954	23.5044	16.8658	20.7864	3.36061	8.01171	14.9341	19.6995	2.10411	2.56589	8.54	11.5723	18.3218	6.22279	7.29902	10.5922	7.42121	5.56378	10.6487	6.61237	5.63487	12.9348	16.1899	17.1527	17.7262	0	25.2147	24.2104	31.8994	39.9504	15.1912	10.7881	31.7692	46.8739	24.4819	37.2098	10.4128	3.49396	9.14401	8.7111	12.137	19.3962
Gm28382	0	0	0	0	0	0	0	0	0	0	0	0	0	0	0	0	0	0	0	0	0	0	0	0	0	0	0	0	0	0	0	0	0	0	0	0	0	0	0	0	0	0	0	0	0	0	0	0	0
Traf3ip1	13.5336	15.6375	9.69693	22.0196	9.60012	2.72326	4.64509	9.08204	13.4311	14.2028	12.2273	5.04092	14.0205	16.2917	19.6995	14.7287	15.3954	14.2333	11.5723	10.9931	14.0013	14.598	9.26821	9.27651	27.8189	13.8434	17.633	7.04359	16.8153	10.1187	15.8333	16.249	3.79006	16.52	17.2021	17.4687	16.9486	15.1912	7.19207	13.899	22.9161	17.3414	21.8405	19.3381	5.82327	4.572	8.7111	18.6723	20.7816
Asb1	14.8869	7.81877	16.1616	22.0196	17.0669	10.8931	11.6127	14.5313	16.7889	12.4274	11.0046	6.72122	10.0146	17.6494	13.6381	11.5726	5.13178	11.3867	11.5723	14.6574	10.8899	4.86601	11.9163	11.1318	22.2551	18.1028	4.40825	9.86103	11.6414	12.1424	3.95832	14.7718	7.58012	5.21683	10.831	9.11411	6.6584	24.306	7.19207	5.95672	7.29149	11.2209	11.3247	11.9004	6.98792	20.574	14.5185	10.2697	8.31264
Gm28380	0	0	0	0	0	0	0	0	0	0	0	0	0	0	0	0	0	0	0	0	0	0	0	0	0	0	0	0	0	0	0	0	0	0	0	0	0	0	0	0	0	0	0	0	0	0	0	0	0
Gm29100	0	0	0	0	0	0	2.32255	0	0	0	0	0	0	0	0	0	0	0	0	0	0	0	0	0	0	0	0	0	0	0	0	0	0	0	0	0	0	0	0	0	0	0	0	0	0	0	0	0.933614	0
Twist2	0	0	0	0	0	0	2.32255	0	0	0	0	0	0	0	0	1.05205	0	0	0	0	0	0	0	0	0	0	0	0	0	0	0	0	0	0	0	0	0	0	0	0	0	0	0	0	0	0	0	0.933614	0.69272
Gm29101	0	0	0	0	0	0	0	0	0	0	0	0	0	0	0	0	0	0	0	0	0	0	0	0	0	0	0	0	1.29348	0	0	0	0	0	0	0	0	0	0	0	0	0	0	0	0	0	0	0	0
Hdac4	20.3004	13.0313	16.1616	11.0098	21.3336	12.2547	18.5804	16.3477	22.665	24.8548	29.3455	16.8031	40.0586	14.9341	36.3684	31.5616	43.6202	28.4667	5.78613	21.9862	26.4468	26.7631	31.7767	22.2636	27.8189	25.557	15.4289	21.1308	29.7501	16.1899	11.875	14.7718	7.58012	20.8673	30.5816	25.8233	16.9486	3.03825	25.1723	32.762	12.4997	25.502	22.6494	29.751	23.2931	34.29	20.3259	29.8756	29.787
Gm29099	0	0	0	0	0	0	0	0	0	0	0	0	0	0	0	0	0	0	0	0	0	0	0	0	0	0	0	0	0	0	0	0	0	0	0	0	0	0	0	0	0	0	0	0	0	0	0	0	0
Ndufa10	393.827	344.026	389.493	333.965	466.139	516.058	564.379	543.106	359.282	430.521	338.696	299.094	512.75	585.145	559.164	278.794	269.419	185.033	156.226	300.477	289.36	287.095	327.035	294.993	328.263	222.558	279.924	325.414	271.632	267.133	354.929	379.636	306.995	543.42	512.241	552.923	518.75	325.093	352.412	558.939	488.53	534.522	563	352.549	296.987	198.882	174.222	293.155	365.063
Olfr1416	0	0	0	0	0	0	0	0	0	0	0	0	0	0	0	0	0	0	0	0	0	0	0	0	0	0	0	0	0	0	1.31944	0	0	0	0	0	0	0	0	0	0	0	0	0	0	0	0	0	0
Olfr1415	0	0	0	0	0	0	0	0	0	0	0	0	0	0	0	0	0	0	0	0	0	0	0	0	0	0	0	0	0	0	0	1.47718	0	0	0	0	0	0	0	0	0	0	0	0	0	0	0	0	0
Olfr1414	0	2.60626	0	0	0	0	0	0	0	0	0	0	0	0	0	0	0	0	0	0	0	0	0	0	0	0	0	0	0	0	0	0	0	0	0	0	0	0	0	0	0	0	0	0	0	0	0	0	0
Olfr1413	0	0	0	0	0	0	0	0	0	0	0	1.68031	0	0	1.51535	0	0	0	0	0	0	0	0	0	0	0	0	0	0	0	0	1.47718	0	0	0	0	0	0	0	0	0	0	0	1.48755	0	0	0	0	0
1700054K02Rik	0	0	0	0	0	0	0	0	0	0	0	0	0	0	0	0	0	0	0	0	0	0	0	0	0	0	0	0	0	0	0	0	0	0	0	0	0	0	0	0	0	0	0	0	0	0	0	0	0
Olfr1412	0	0	0	0	0	0	0	0	0	0	1.22273	0	0	0	0	0	0	0	0	0	0	0	0	0	0	0	0	0	0	0	0	0	0	0	0	0	0	0	0	0	0	0	0	0	0	0	0	0	0
Olfr1411	0	0	0	0	0	0	0	0	0	0	0	0	0	0	0	0	0	0	0	0	0	0	0	0	0	0	0	0	0	0	0	0	0	0	0	0	0	0	0	0	0	0	0	0	0	0	0	0	0
Olfr1410	0	0	0	0	0	0	0	0	0	0	1.22273	0	0	0	0	0	0	0	0	0	0	0	0	0	0	0	0	0	0	0	0	1.47718	0	0	0	0	0	0	0	0	0	0	0	0	0	0	0	0	0
Olfr12	0	0	0	0	0	0	0	0	0	0	1.22273	0	0	0	0	0	0	0	0	0	0	0	0	0	0	0	0	0	0	0	0	1.47718	0	0	0	0	0	0	0	0	0	0	0	0	0	0	0	0.933614	0
Cops9	259.845	151.163	230.302	179.827	94.9345	62.6351	90.5793	119.883	154.458	178.422	162.623	267.169	88.1288	128.976	121.228	160.964	164.217	148.027	173.584	95.2733	102.676	77.8562	63.5534	187.385	242.024	171.445	176.33	104.245	117.707	137.614	225.624	132.947	216.033	47.821	51.6064	33.4184	53.8725	209.639	154.63	47.6538	48.9572	43.8635	56.6235	177.018	210.802	201.168	180.03	35.4773	64.4229
Otos	1.35336	0	0.808078	0	0	0	0	0	0	0	1.22273	0	0	0	0	0	0	0	0	0	1.5557	0	0	0	0	0	0	0	0	0	0	1.47718	0	0.869472	1.27423	0	0	0	0	0	0	0	0	0	0	0	2.9037	0	0
Gm29483	0	0	0	0	0	0	0	0	0	0	0	0	0	0	0	0	0	0	0	0	0	0	0	0	0	0	0	0	0	0	0	0	0	0	0	0	0	0	0	0	0	0	0	0	0	0	0	0	0
Gm29482	0	0	0	0	0	0	0	0	0	0	0	0	0	0	0	0	0	0	0	0	0	0	0	0	0	0	0	0	0	0	0	0	0	0	0	0	0	0	0	0	0	0	0	0	0	0	0	0	0
Gm29481	0	0	0	0	0	0	0	0	0	0	0	0	0	0	0	0	0	0	0	0	0	0	0	0	0	0	0	0	0	0	0	0	0	0	0	0	0.605309	0	0	0	0	0	0	0	0	0	0	0	0
Gpc1	16.2403	13.0313	15.3535	11.0098	13.8668	10.8931	4.64509	9.08204	13.4311	10.6521	8.55911	15.1227	6.00878	13.5764	6.0614	7.36437	17.9612	8.54	5.78613	10.9931	17.1127	14.598	11.9163	9.27651	33.3827	7.45411	6.61237	14.0872	7.7609	6.07122	9.23608	8.8631	11.3702	19.9979	14.0166	18.9877	17.554	15.1912	0	17.8702	27.0827	26.5221	15.3692	7.43774	11.6465	9.14401	11.6148	24.274	14.5471
Gm29480	0	0	0	0	1.06668	1.36163	0	0	0	0	0	0	0	0	0	0	0	0	0	0	0	0	0	0	0	0	0	0	0	0	0	0	0	0	0	0	0.605309	0	0	0	0	0	0	0	0	0	0	0	0
Ankmy1	5.41343	5.21251	4.04039	0	3.20004	4.0849	0	0	5.87611	4.43836	2.44546	8.40153	0	4.07293	3.0307	1.05205	5.13178	5.69333	11.5723	3.66436	1.5557	2.43301	1.32403	3.7106	19.4732	3.19462	2.20412	2.81744	1.29348	2.02374	3.95832	4.43155	7.58012	3.47789	3.18558	3.79755	3.02654	9.11475	0	7.9423	7.29149	9.18072	3.23563	4.46265	3.49396	6.85801	2.9037	3.73445	2.07816
Dusp28	23.0071	2.60626	17.7777	18.3497	12.8002	5.44653	13.9353	12.7149	19.3072	17.7534	11.0046	11.7621	10.0146	9.50351	9.09209	8.41643	7.69768	0	0	18.3218	9.33418	4.86601	2.64806	9.27651	11.1276	8.51899	11.0206	4.22616	5.17393	2.02374	13.1944	8.8631	11.3702	15.6505	13.3794	29.6209	13.9221	18.2295	14.3841	22.8341	24.9994	26.5221	20.2227	13.3879	5.82327	11.43	5.8074	14.0042	13.8544
5033417F24Rik	2.70672	2.60626	1.61616	0	1.06668	0	0	0	0.839444	1.77534	0	0	2.00293	1.35764	0	1.05205	0	0	0	3.66436	0	0	0	0	0	0	0	0	0	0	1.31944	0	0	0	0	2.27853	0	6.0765	0	4.96394	1.04164	2.04016	2.42672	0	2.32931	0	0	0.933614	0
Rnpepl1	115.035	125.1	84.0401	168.817	106.668	96.6758	125.417	139.863	94.8571	121.611	143.059	78.9743	76.1113	104.539	107.59	110.466	87.2403	85.4	109.937	76.9515	91.7861	92.4543	83.4139	128.016	102.93	107.552	92.5732	80.297	73.7286	101.187	110.833	98.9713	83.3813	72.1662	51.6064	45.5705	51.4513	139.759	104.285	68.5023	73.9566	49.9839	94.6422	99.6657	78.0318	96.0121	63.8814	53.216	56.1103
9430060I03Rik	1.35336	0	2.42423	0	1.06668	1.36163	4.64509	1.81641	2.51833	2.66302	0	0	0	0	1.51535	0	2.56589	0	0	3.66436	1.5557	4.86601	0	1.8553	2.78189	3.19462	0	1.40872	1.29348	4.04748	2.63888	0	0	4.34736	6.37116	2.27853	2.42124	0	0	3.97115	6.24985	5.1004	4.04454	1.48755	2.32931	2.286	0	4.66807	2.77088
Capn10	14.8869	13.0313	21.01	22.0196	11.7335	19.0628	13.9353	10.8985	20.1467	17.7534	14.6728	13.4424	12.0176	8.14587	21.2149	14.7287	15.3954	17.08	5.78613	14.6574	18.6684	19.4641	18.5364	20.4083	11.1276	22.3623	13.2247	7.04359	19.4023	16.1899	29.0277	23.6349	3.79006	39.1262	34.4043	9.87362	23.0017	30.3825	10.7881	13.899	29.166	31.6225	18.6049	2.9751	15.1405	18.288	11.6148	20.5395	17.318
Gpr35	0	0	1.61616	0	3.20004	0	2.32255	1.81641	0.839444	1.77534	0	1.68031	2.00293	0	0	3.15616	0	8.54	0	3.66436	3.11139	0	1.32403	1.8553	8.34567	2.12975	2.20412	0	1.29348	0	1.31944	2.95437	0	0	0	0	0	0	7.19207	0	1.04164	3.06024	0.808908	1.48755	6.98792	2.286	0	7.46891	2.77088
Aqp12	0	0	0	0	0	0	0	0	0	0	0	0	0	0	0	0	0	0	0	0	0	0	0	0	0	0	0	0	0	0	0	0	0	0	0	0	0	0	0	0	0	0	0	0	0	0	0	0	0
Kif1a	0	5.21251	4.04039	7.33988	1.06668	0	0	0	0.839444	1.77534	1.22273	3.36061	0	0	1.51535	3.15616	5.13178	2.84667	0	0	7.77848	0	0	1.8553	2.78189	4.25949	4.40825	2.81744	0	2.02374	1.31944	1.47718	0	0	1.91135	0.759509	0	3.03825	7.19207	0	1.04164	0	0	2.9751	1.16465	6.85801	5.8074	2.80084	6.9272
Gm28086	0	0	0	0	0	0	0	0	0	0	0	0	0	0	0	0	0	0	0	0	0	0	0	0	0	0	0	0	0	0	0	0	0	0	0	0	0	0	0	0	0	0	0	0	0	0	0	0	0
Agxt	0	0	0	0	0	0	0	0	0	0	0	0	0	0	0	1.05205	0	0	0	0	0	0	0	0	0	1.06487	0	0	0	0	0	0	0	0	0	0	0	0	0	0	0	0	0	0	1.16465	0	0	0	0
Mab21l4	1.35336	0	4.04039	0	0	5.44653	2.32255	1.81641	0.839444	2.66302	0	5.04092	4.00586	1.35764	1.51535	1.05205	2.56589	0	0	3.66436	6.22279	4.86601	7.94418	3.7106	0	3.19462	0	2.81744	3.88045	2.02374	2.63888	2.95437	0	2.60842	7.64539	9.11411	0	0	10.7881	0.992787	14.583	9.18072	0.808908	1.48755	4.65862	0	2.9037	2.80084	9.69808
Crocc2	0	0	0	0	0	0	0	0	0	0	0	0	0	0	0	0	2.56589	0	0	0	1.5557	0	0	0	0	0	0	0	1.29348	0	0	0	0	0	0	0	0	0	0	0	1.04164	0	0	0	0	0	0	0.933614	0
Sned1	21.6537	10.425	10.505	18.3497	28.8004	12.2547	16.2578	23.6133	10.0733	8.87672	11.0046	15.1227	26.0381	16.2917	19.6995	7.36437	10.2636	11.3867	28.9307	3.66436	28.0025	38.9281	21.1845	11.1318	11.1276	15.9731	15.4289	16.9046	25.8697	30.3561	13.1944	8.8631	0	39.1262	26.1218	12.9117	21.1858	12.153	7.19207	13.899	35.4158	21.4217	20.2227	20.8257	6.98792	4.572	26.1333	23.3403	24.9379
Mterf4	36.5407	23.4563	45.2523	25.6896	48.0006	53.1036	20.9029	27.2461	31.8989	29.2932	30.5683	28.5652	54.0791	38.014	51.5219	37.8739	28.2248	31.3133	57.8613	18.3218	57.5608	58.3922	46.341	38.9613	27.8189	29.8164	26.4495	32.4005	53.0328	48.5697	26.3888	32.498	41.6907	32.1705	27.396	26.5828	35.7132	21.2677	25.1723	32.762	45.8322	26.5221	37.2098	25.2883	31.4457	18.288	31.9407	37.3445	32.5578
Gm28535	0	0	0	3.66994	1.06668	0	2.32255	0	0	0.887672	0	0	0	0	0	1.05205	0	0	0	0	0	0	1.32403	0	0	0	0	4.22616	2.58697	0	0	0	0	0	0	1.51902	1.21062	0	0	0	0	1.02008	0	0	0	0	2.9037	3.73445	1.38544
Pask	5.41343	0	0.808078	3.66994	2.13336	8.16979	2.32255	1.81641	4.19722	4.43836	1.22273	0	0	5.43058	1.51535	11.5726	5.13178	8.54	5.78613	3.66436	7.77848	0	10.5922	1.8553	2.78189	1.06487	0	15.4959	9.05439	8.09495	0	1.47718	3.79006	0.869472	1.91135	3.79755	2.42124	0	0	0	2.08328	4.08032	3.23563	2.9751	4.65862	2.286	8.7111	4.66807	6.23448
Ppp1r7	58.1944	36.4876	51.717	51.3792	71.4676	38.1257	37.1607	32.6954	57.0822	61.2494	42.7956	47.0485	38.0556	59.7363	75.7674	62.0712	43.6202	56.9333	81.0059	69.6228	66.8949	51.0932	63.5534	53.8037	47.2921	85.1899	83.7567	56.3487	49.1524	46.546	44.861	79.7679	37.9006	48.6904	60.526	87.3435	52.0566	88.1092	32.3643	48.6466	64.5818	64.2651	44.4899	68.4272	72.2086	38.862	58.074	76.5563	78.9701
Ano7	0	0	0	0	0	0	0	0	0	0	0	0	0	0	0	0	0	0	0	0	0	0	0	0	0	0	0	0	0	0	0	0	0	0	0	1.51902	0	3.03825	0	0	0	0	0	0	0	0	0	0	0
Hdlbp	138.042	166.8	143.03	190.837	205.869	187.905	215.997	203.438	174.604	177.534	149.173	94.0971	190.278	232.157	203.057	162.016	177.047	176.493	167.798	164.896	183.572	226.27	235.677	113.173	194.732	161.861	130.043	239.482	196.61	186.184	112.152	128.515	125.072	364.309	419.859	418.489	366.817	103.3	136.649	383.216	323.951	280.522	327.608	185.944	149.076	144.018	153.896	337.968	335.276
Sept2	70.3746	93.8253	84.0401	51.3792	90.6678	122.547	92.9018	79.922	96.536	94.0933	69.6956	52.0895	88.1288	71.9551	89.4056	167.277	118.031	210.653	185.156	267.498	217.797	194.641	223.761	116.884	108.494	189.547	127.839	171.864	175.914	188.208	79.1664	79.7679	83.3813	169.547	208.337	231.65	161.012	78.9945	97.093	161.824	157.288	246.859	149.648	211.232	154.899	146.304	165.511	316.495	258.385
Farp2	9.4735	0	10.505	14.6798	29.867	20.4245	13.9353	19.9805	20.9861	20.4165	19.5637	5.04092	24.0351	13.5764	15.1535	14.7287	28.2248	11.3867	11.5723	32.9792	12.4456	21.8971	11.9163	22.2636	16.6913	19.1677	8.8165	23.9482	24.5762	24.2849	14.5138	5.90873	18.9503	29.5621	24.8475	30.3804	33.8973	6.0765	7.19207	20.8485	48.9572	39.7831	34.783	8.92529	13.9758	18.288	31.9407	27.0748	24.2452
Stk25	64.9612	72.9752	93.737	58.719	96.0012	70.8048	55.7411	69.0235	88.1416	71.9014	74.5865	57.1304	76.1113	57.0211	75.7674	95.7369	92.3721	130.947	75.2197	142.91	116.677	153.279	111.219	76.0674	58.4197	104.358	57.3072	150.733	113.827	125.472	88.4025	72.382	79.5913	146.071	128.697	142.788	126.51	51.6502	64.7286	118.142	167.704	162.193	105.158	93.7156	74.5379	84.5821	90.0148	222.2	171.102
Gm28536	0	0	0	0	4.26672	0	2.32255	1.81641	0	1.77534	1.22273	0	6.00878	4.07293	3.0307	0	0	5.69333	0	3.66436	3.11139	2.43301	1.32403	0	0	1.06487	2.20412	2.81744	1.29348	0	2.63888	0	0	14.781	15.2908	17.4687	12.7115	0	0	15.8846	24.9994	20.4016	11.3247	0	0	0	0	41.079	33.2506
Bok	18.947	28.6688	20.2019	22.0196	12.8002	13.6163	34.8382	10.8985	14.2705	16.8658	13.45	23.5243	14.0205	32.5835	18.1842	50.4986	59.0155	42.7	63.6475	54.9654	79.3405	75.4232	46.341	35.2507	55.6378	61.7626	59.5113	57.7575	54.3263	48.5697	32.986	13.2947	30.3205	54.7767	45.8723	41.773	36.9238	3.03825	21.5762	32.762	47.9155	56.1044	37.2098	63.9646	39.5982	43.434	58.074	95.2286	51.954
Thap4	152.929	78.1877	205.252	121.108	98.1346	108.931	81.2891	107.168	141.027	159.781	107.6	188.194	78.1142	73.3128	115.167	88.3725	71.845	96.7867	81.0059	80.6159	104.232	65.6912	58.2573	113.173	122.403	88.3845	121.227	71.8446	67.2612	64.7596	168.888	134.424	128.862	53.9073	63.0745	46.3301	62.3468	133.683	86.3049	39.7115	59.3736	54.0643	49.3434	86.2778	125.783	121.158	104.533	58.8177	54.7249
Gm10550	1.35336	0	0.808078	0	4.26672	1.36163	4.64509	0	0.839444	0.887672	0	0	2.00293	1.35764	4.54605	0	0	2.84667	0	3.66436	3.11139	4.86601	2.64806	3.7106	5.56378	3.19462	2.20412	0	7.7609	4.04748	3.95832	4.43155	0	12.1726	17.2021	14.4307	13.3168	0	0	6.94951	8.33313	12.241	12.1336	2.9751	3.49396	0	2.9037	16.805	11.0835
Atg4b	31.1272	15.6375	52.525	44.0393	54.4007	47.6571	44.1284	39.961	29.3805	39.9452	37.9046	30.2455	48.0703	47.5175	56.0679	45.2383	56.4496	65.4733	40.5029	47.6367	54.4494	48.6601	54.2852	25.9742	22.2551	39.4003	24.2454	74.6621	55.6198	38.451	39.5832	39.884	26.5304	108.684	69.4456	72.1534	74.453	24.306	28.7683	70.4879	63.5401	76.506	43.681	38.6763	38.4336	36.576	34.8444	75.6227	105.293
Dtymk	59.5477	31.2751	69.4947	29.3595	51.2007	32.6792	30.1931	36.3282	49.5272	51.485	44.0183	53.7698	40.0586	46.1599	56.0679	79.9561	87.2403	51.24	69.4336	91.609	59.1165	75.4232	68.8496	50.0931	44.5102	90.5142	88.165	52.1226	77.609	58.6884	58.0554	26.5893	56.8509	39.1262	42.0497	49.3681	44.1876	39.4972	35.9604	35.7403	39.5824	26.5221	40.4454	68.4272	68.7146	52.578	81.3036	57.884	69.9647
Ing5	18.947	7.81877	17.7777	11.0098	21.3336	14.9779	11.6127	16.3477	19.3072	16.8658	13.45	15.1227	18.0264	13.5764	16.6688	35.7698	28.2248	37.0067	0	36.6436	23.3354	12.165	27.8046	20.4083	16.6913	15.9731	28.6536	16.9046	29.7501	8.09495	27.7083	23.6349	0	17.3894	19.1135	12.1521	26.6336	12.153	25.1723	38.7187	27.0827	27.5422	12.1336	17.8506	25.6224	29.718	26.1333	28.0084	22.167
D2hgdh	20.3004	20.8501	17.7777	18.3497	21.3336	32.6792	34.8382	27.2461	28.5411	20.4165	26.9001	21.844	34.0498	14.9341	15.1535	14.7287	17.9612	8.54	11.5723	21.9862	18.6684	9.73203	22.5085	37.106	11.1276	15.9731	8.8165	26.7657	9.05439	14.1662	25.0694	28.0665	11.3702	57.3852	68.1714	72.9129	56.2937	18.2295	17.9802	59.5672	35.4158	74.4659	58.2414	19.3381	18.6345	6.85801	8.7111	48.5479	35.3287
Gal3st2	0	0	0	0	0	0	0	0	0	0	0	0	0	0	0	1.05205	0	0	0	0	1.5557	0	0	0	0	0	0	0	0	0	0	0	0	0	0	0	0	0	0	0	0	1.02008	0	1.48755	2.32931	0	2.9037	0	0.69272
Gal3st2b	0	0	0	0	0	0	0	0	0	0	0	0	0	0	0	0	0	0	0	0	0	0	0	0	0	0	2.20412	0	0	0	0	0	0	0	0	0	0	0	0	0	0	0	0	0	0	0	0	0	0
Gal3st2c	0	0	0	0	0	0	0	0	0	0	0	0	0	0	0	0	0	0	0	0	0	0	0	0	0	0	0	0	0	0	1.31944	0	0	0	0	0	0	0	0	0	0	0	0	0	0	0	0	0	0
Neu4	0	0	0	0	0	0	0	0	0	0	0	0	0	0	0	0	0	0	0	0	0	0	0	0	0	0	0	0	0	0	0	0	0	0	0	0	0	0	0	0	0	0	0	0	0	0	0	0	0
Pdcd1	0	0	0	0	0	0	0	0	0	0	0	0	0	0	0	0	0	0	0	0	1.5557	0	0	0	0	0	0	1.40872	2.58697	2.02374	0	0	0	0	1.91135	0	0	0	0	0	0	0	0	2.9751	0	0	8.7111	0.933614	0.69272
4930440C22Rik	0	0	0	0	0	0	0	0	0	0	0	0	0	0	0	0	0	0	0	0	0	0	0	0	0	0	0	0	0	0	0	0	0	0	0	0	0	0	3.59604	0	0	0	0	0	0	0	0	0	0
Fam174a	6.76679	15.6375	19.3939	11.0098	6.40008	6.80816	2.32255	9.08204	15.9494	12.4274	8.55911	11.7621	6.00878	4.07293	4.54605	14.7287	17.9612	28.4667	11.5723	7.32872	12.4456	12.165	3.97209	18.553	11.1276	14.9082	8.8165	12.6785	14.2283	8.09495	10.5555	10.3403	15.1602	39.1262	32.4929	34.1779	24.8177	3.03825	0	17.8702	29.166	38.7631	32.3563	17.8506	13.9758	9.14401	8.7111	29.8756	31.8651
St8sia4	5.41343	0	4.04039	0	3.20004	2.72326	6.96764	1.81641	3.35778	2.66302	4.89092	6.72122	4.00586	1.35764	4.54605	8.41643	2.56589	11.3867	5.78613	7.32872	9.33418	2.43301	9.26821	5.5659	2.78189	9.58386	6.61237	4.22616	3.88045	6.07122	1.31944	1.47718	3.79006	1.73894	3.8227	0.759509	5.44778	3.03825	3.59604	0	6.24985	5.1004	2.42672	7.43774	4.65862	11.43	11.6148	9.33614	6.23448
4930598F16Rik	0	0	0	0	0	0	0	0	0	0	0	0	0	0	0	0	0	0	0	0	0	0	0	0	0	0	0	0	0	0	0	0	0	0	0	0	0	0	0	0	0	0	0	0	0	0	0	0	0
1700063A18Rik	0	0	0	0	0	0	0	0	0	0	0	0	0	0	0	0	0	0	0	0	0	0	0	0	0	0	0	0	0	0	0	0	0	0	0	0	0	0	0	0	0	0	0	0	0	0	0	0	0
Gm29601	0	0	0	0	0	0	0	0	0	0	0	0	0	0	0	0	0	0	0	0	0	0	0	0	0	0	0	0	0	0	0	0	0	0	0	0	0	0	0	0	0	0	0	0	0	0	0	0	0
4930533P14Rik	0	0	0	0	0	0	0	0	0	0	0	0	0	0	0	0	0	0	0	0	0	0	0	0	0	0	0	0	0	0	0	0	0	0	0	0	0	0	0	0	0	0	0	0	0	0	0	0	0
Slco4c1	13.5336	18.2438	9.69693	11.0098	13.8668	23.1477	46.4509	41.7774	30.22	10.6521	22.0091	10.0818	22.0322	28.5105	42.4298	19.989	10.2636	17.08	0	14.6574	7.77848	14.598	21.1845	3.7106	0	13.8434	13.2247	16.9046	19.4023	20.2374	17.1527	7.38592	7.58012	24.3452	64.3487	53.9251	41.7663	12.153	17.9802	39.7115	6.24985	15.3012	30.7385	14.8755	5.82327	9.14401	11.6148	7.46891	21.4743
Panct2	2.70672	7.81877	3.23231	0	4.26672	2.72326	0	5.44923	3.35778	5.32603	2.44546	6.72122	6.00878	8.14587	4.54605	1.05205	2.56589	8.54	0	3.66436	9.33418	7.29902	3.97209	0	0	1.06487	2.20412	4.22616	1.29348	0	1.31944	0	3.79006	6.08631	1.91135	9.87362	2.42124	9.11475	3.59604	6.94951	6.24985	2.04016	10.5158	0	1.16465	4.572	5.8074	6.53529	6.9272
Gm28901	2.70672	0	0.808078	0	0	2.72326	0	0	0	0.887672	2.44546	0	0	0	0	2.10411	0	0	0	0	0	0	0	0	0	1.06487	2.20412	0	0	0	1.31944	1.47718	0	0.869472	0	1.51902	0	0	3.59604	0	0	0	0	4.46265	5.82327	2.286	0	0	0
Slco6c1	0	0	0	0	0	0	0	0	0	0	1.22273	0	0	0	0	0	0	0	0	0	0	0	0	0	0	0	0	0	0	0	0	0	0	0	0	0	0	0	0	0	0	0	0	0	0	0	0	0	0
D1Ertd622e	33.8339	26.0626	37.1716	40.3693	35.2005	31.3175	39.4833	67.2071	35.2566	40.8329	31.791	21.844	48.0703	19.007	25.7609	34.7178	41.0543	28.4667	11.5723	32.9792	43.5595	38.9281	58.2573	22.2636	16.6913	37.2706	30.8577	47.8964	28.4566	32.3798	27.7083	29.5437	30.3205	54.7767	43.3239	54.6847	46.0035	42.5355	17.9802	41.6971	67.7067	60.1847	41.2543	37.1887	32.6103	11.43	26.1333	70.021	49.8758
Ppip5k2	14.8869	15.6375	29.0908	25.6896	37.3338	32.6792	48.7735	16.3477	20.9861	14.2028	23.2319	25.2046	38.0556	24.4376	22.7302	31.5616	33.3566	31.3133	28.9307	14.6574	35.781	51.0932	58.2573	25.9742	25.037	40.4652	28.6536	57.7575	41.3915	36.4273	22.4305	36.9296	30.3205	33.0399	40.7754	16.7092	41.161	24.306	43.1524	30.7764	30.2076	31.6225	16.1782	43.1389	24.4577	9.14401	29.037	49.4815	38.0996
Gin1	21.6537	10.425	19.3939	29.3595	17.0669	16.3396	32.5156	14.5313	17.6283	20.4165	9.78184	15.1227	16.0234	21.7223	24.2456	11.5726	33.3566	17.08	17.3584	14.6574	17.1127	17.0311	21.1845	7.42121	5.56378	8.51899	22.0412	15.4959	16.8153	10.1187	19.7916	13.2947	22.7404	25.2147	29.3073	14.4307	22.3964	24.306	39.5564	6.94951	21.8745	23.4618	12.1336	14.8755	13.9758	6.85801	5.8074	24.274	19.3962
Pam	115.035	67.7627	70.3027	95.4184	61.8675	62.6351	55.7411	69.0235	96.536	122.499	96.5957	72.2531	96.1406	84.1739	92.4363	110.466	82.1085	125.253	75.2197	80.6159	76.2291	82.7222	80.7658	100.186	89.0204	119.266	77.1443	77.4795	64.6742	70.8308	106.875	81.2451	75.8012	68.6883	70.0828	73.6724	68.3999	94.1857	82.7088	46.661	71.8733	51.004	66.3304	139.83	123.453	96.0121	95.8222	47.6143	67.1938
B230216N24Rik	2.70672	18.2438	2.42423	3.66994	11.7335	6.80816	11.6127	5.44923	10.9128	10.6521	8.55911	6.72122	4.00586	13.5764	12.1228	5.26027	0	14.2333	5.78613	7.32872	4.66709	4.86601	9.26821	1.8553	0	7.45411	2.20412	7.04359	7.7609	16.1899	3.95832	4.43155	7.58012	14.781	9.55674	6.07607	7.86902	3.03825	7.19207	9.92787	7.29149	4.08032	13.7514	10.4128	3.49396	2.286	5.8074	1.86723	9.00536
1810006J02Rik	0	0	0	0	0	0	0	0	0.839444	0	0	0	0	0	0	0	0	0	0	0	0	0	0	0	0	0	0	1.40872	0	0	0	0	0	0	0.637116	0	0	0	0	0	0	0	0	0	0	0	0	0	0
Gm29461	0	0	0	0	0	0	0	0	0	0	0	0	0	0	0	0	0	0	0	0	0	0	0	0	0	0	0	0	0	0	1.31944	0	3.79006	0	0	0	0	0	0	0	0	0	0	0	0	0	0	0	0
Slco6d1	0	0	0	0	0	0	0	0	0	0	0	0	2.00293	0	0	0	0	0	0	0	0	0	0	0	0	0	0	0	0	2.02374	0	0	0	0	0	0	0	0	0	0	0	0	0	0	0	0	0	0	0
Gm7967	0	0	0.808078	0	0	0	0	0	0	0	0	0	0	0	0	0	0	0	0	0	0	0	0	0	0	0	0	1.40872	0	0	0	0	0	0	0	0.759509	0	0	0	0	0	0	0	0	0	0	0	0	0
Cntnap5b	0	0	0	0	0	0	0	0	0	0	0	0	0	0	0	0	0	0	0	0	0	0	0	0	0	0	0	0	0	0	0	0	0	0	0	0	0	0	0	0	0	0	0	0	0	0	0	0	0
Gm20268	0	0	0	0	0	0	0	0	0	0	0	0	0	0	0	0	0	0	0	0	0	0	0	0	0	0	0	0	0	0	0	0	0	0	0	0	0	0	0	0	0	0	0	0	0	0	0	0	0
Gm28187	0	0	0	0	0	0	0	0	0	0	0	0	0	0	0	0	0	0	0	0	0	0	0	0	0	0	0	0	0	0	0	0	0	0	0	0	0	0	0	0	0	0	0	0	0	0	0	0	0
Cdh20	0	0	0	0	0	0	0	0	0	0.887672	0	0	0	1.35764	0	1.05205	0	0	0	0	0	0	0	0	0	0	0	0	0	0	1.31944	0	0	0	0	0	0	0	0	0	2.08328	0	0	1.48755	0	0	2.9037	0	0
Gm15699	0	0	0	0	0	0	0	0	0	0	0	0	0	0	0	0	0	0	0	0	0	0	0	0	0	0	0	0	0	0	0	0	0	0	0	0	0	0	0	0	0	0	0	0	0	0	0	0	0
Gm29012	1.35336	5.21251	0	0	2.13336	5.44653	11.6127	3.63282	0	0	2.44546	0	2.00293	0	3.0307	0	0	0	0	0	0	0	0	0	0	0	0	0	0	2.02374	1.31944	2.95437	0	3.47789	5.73404	3.79755	6.6584	0	0	6.94951	2.08328	6.12048	5.66235	0	1.16465	0	0	0	0.69272
Rnf152	41.9541	41.7001	33.9393	40.3693	46.9339	43.5722	51.096	43.5938	75.5499	67.4631	59.9138	26.8849	48.0703	38.014	48.4912	32.6137	30.7907	19.9267	40.5029	21.9862	14.0013	24.3301	23.8325	25.9742	36.1646	30.8813	28.6536	39.4441	15.5218	26.3086	46.1804	67.9504	30.3205	42.6041	45.8723	48.6086	51.4513	66.8415	35.9604	38.7187	49.9988	43.8635	65.5215	17.8506	24.4577	34.29	11.6148	16.805	16.6253
Gm17634	4.06007	0	4.84847	7.33988	3.20004	2.72326	0	3.63282	2.51833	1.77534	2.44546	1.68031	4.00586	5.43058	4.54605	0	5.13178	0	0	3.66436	0	2.43301	1.32403	1.8553	2.78189	1.06487	2.20412	1.40872	0	4.04748	2.63888	1.47718	3.79006	0.869472	0.637116	0.759509	1.81593	6.0765	3.59604	1.98557	2.08328	1.02008	0	0	0	2.286	2.9037	1.86723	1.38544
Gm28403	0	0	0	0	0	0	0	0	0	0	0	0	0	0	0	0	0	0	0	3.66436	0	0	0	0	0	0	0	0	0	0	0	0	0	0	0	0	0	0	0	0	0	0	0	0	0	0	0	0	0
Pign	9.4735	15.6375	11.3131	11.0098	22.4003	21.7861	37.1607	29.0625	26.0228	16.8658	18.341	11.7621	18.0264	32.5835	16.6688	33.6657	25.6589	19.9267	23.1445	32.9792	56.0051	31.6291	42.369	18.553	5.56378	33.0111	19.8371	64.8011	41.3915	40.4748	18.4722	22.1578	11.3702	22.6063	29.9444	29.6209	16.3433	18.2295	17.9802	13.899	13.5413	24.4819	18.6049	14.8755	15.1405	20.574	17.4222	36.4109	25.6306
Gm28404	0	0	0	0	0	0	0	0	0	0	0	0	0	0	0	0	0	0	0	0	0	0	0	0	0	0	0	0	0	0	0	0	0	0	0	0	0	0	0	0	0	0	0	0	0	0	0	0	0
Relch	18.947	10.425	14.5454	22.0196	24.5336	44.9338	18.5804	16.3477	19.3072	25.7425	15.8955	16.8031	24.0351	17.6494	27.2763	27.3534	0	28.4667	5.78613	14.6574	26.4468	43.7941	19.8604	9.27651	16.6913	21.2975	17.633	45.079	21.9892	22.2611	19.7916	14.7718	11.3702	38.2568	33.13	35.6969	32.0814	3.03825	21.5762	30.7764	23.9578	10.2008	29.1207	14.8755	17.4698	13.716	26.1333	35.4773	36.7142
Tnfrsf11a	1.35336	2.60626	1.61616	3.66994	2.13336	2.72326	9.29018	0	5.87611	7.98905	3.66819	0	4.00586	12.2188	9.09209	2.10411	7.69768	11.3867	11.5723	3.66436	6.22279	14.598	14.5643	7.42121	2.78189	7.45411	4.40825	5.63487	15.5218	20.2374	2.63888	1.47718	11.3702	3.47789	3.8227	0	4.23716	0	0	3.97115	1.04164	2.04016	4.04454	7.43774	4.65862	6.85801	5.8074	1.86723	4.15632
Gm7160	1.35336	2.60626	3.23231	3.66994	4.26672	5.44653	0	3.63282	6.71555	1.77534	3.66819	0	0	1.35764	1.51535	4.20821	2.56589	2.84667	11.5723	0	1.5557	0	2.64806	1.8553	8.34567	4.25949	0	2.81744	5.17393	2.02374	0	1.47718	3.79006	1.73894	1.27423	3.03804	0	0	0	0	4.16657	1.02008	3.23563	0	1.16465	2.286	2.9037	4.66807	1.38544
Zcchc2	13.5336	23.4563	10.505	25.6896	19.2002	20.4245	6.96764	10.8985	16.7889	22.1918	11.0046	8.40153	14.0205	17.6494	12.1228	22.0931	28.2248	25.62	0	10.9931	32.6696	34.0621	18.5364	25.9742	8.34567	22.3623	4.40825	22.5395	18.1088	22.2611	11.875	19.2034	7.58012	22.6063	17.2021	10.6331	20.5805	21.2677	3.59604	17.8702	32.2909	17.3414	16.9871	17.8506	12.8112	27.432	11.6148	13.0706	14.5471
Gm20753	0	0	0	0	0	0	0	0	0	0	0	0	0	0	0	0	0	0	0	0	0	0	0	0	0	0	0	0	0	0	0	0	0	0	0	0	0	0	0	0	0	0	0	0	0	0	0	0	0
Phlpp1	5.41343	5.21251	6.46462	3.66994	8.53344	14.9779	4.64509	10.8985	7.55499	4.43836	12.2273	5.04092	10.0146	10.8612	3.0307	13.6767	12.8295	0	0	10.9931	14.0013	12.165	14.5643	11.1318	0	8.51899	0	9.86103	7.7609	12.1424	10.5555	11.8175	15.1602	6.08631	11.4681	9.11411	15.1327	3.03825	10.7881	7.9423	13.5413	16.3213	8.08908	7.43774	9.31723	20.574	2.9037	17.7387	8.31264
A530053M12Rik	0	0	0	0	0	0	0	0	0	0	0	0	0	0	0	0	0	0	0	0	0	0	0	0	0	0	0	0	0	0	0	0	0	0	0	2.27853	0	0	0	0	0	0	0	0	0	0	0	0	0
Bcl2	31.1272	23.4563	21.01	14.6798	19.2002	44.9338	13.9353	27.2461	23.5044	27.5178	26.9001	25.2046	40.0586	23.08	25.7609	27.3534	35.9225	25.62	11.5723	47.6367	17.1127	29.1961	21.1845	20.4083	22.2551	48.9842	19.8371	42.2616	18.1088	26.3086	30.3471	36.9296	7.58012	19.1284	5.73404	15.9497	16.3433	15.1912	10.7881	13.899	33.3325	19.3815	9.70689	10.4128	19.7991	13.716	34.8444	16.805	7.61992
D630008O14Rik	6.76679	13.0313	5.65654	7.33988	6.40008	13.6163	9.29018	9.08204	8.39444	8.87672	3.66819	3.36061	10.0146	6.78822	6.0614	6.31232	12.8295	5.69333	0	18.3218	7.77848	9.73203	3.97209	1.8553	5.56378	6.38924	6.61237	11.2697	2.58697	6.07122	9.23608	8.8631	7.58012	2.60842	0	1.51902	3.02654	0	3.59604	4.96394	10.4164	3.06024	1.61782	2.9751	5.82327	9.14401	26.1333	0.933614	0.69272
Kdsr	28.4205	15.6375	20.2019	33.0295	38.4005	27.2326	20.9029	43.5938	37.775	21.3041	31.791	20.1637	24.0351	36.6564	22.7302	24.1972	30.7907	48.3933	23.1445	25.6505	32.6696	29.1961	27.8046	20.4083	38.9464	29.8164	11.0206	45.079	38.8045	46.546	35.6249	29.5437	37.9006	83.4693	66.8972	53.1656	50.2406	21.2677	21.5762	41.6971	57.2903	46.9237	54.1968	28.2634	33.775	27.432	29.037	42.9462	37.4069
Vps4b	82.5548	33.8813	50.9089	62.389	52.2673	76.2514	74.3215	72.6563	88.1416	76.3398	61.1365	47.0485	100.146	42.087	56.0679	77.852	43.6202	71.1667	46.2891	84.2803	88.6747	94.8873	95.3301	35.2507	47.2921	74.5411	52.899	95.7929	60.7937	70.8308	51.4582	59.0873	49.2708	74.7746	89.1962	88.8626	84.1379	54.6885	64.7286	94.3148	68.7484	85.6867	70.375	63.9646	68.7146	68.5801	60.9777	107.366	90.7463
Serpinb5	0	0	0	0	0	1.36163	0	0	0	0	0	0	0	0	0	0	0	0	0	0	1.5557	0	1.32403	0	0	0	0	0	1.29348	2.02374	0	1.47718	0	2.60842	0	0	0	0	0	0	0	0	0	0	0	0	0	1.86723	0
Serpinb12	0	0	0.808078	0	0	0	0	0	0	0.887672	0	0	0	0	0	0	0	0	0	0	0	0	0	0	0	0	0	0	0	0	0	0	0	0	0	0	0.605309	0	0	0	0	0	0	0	0	0	0	0	0
Serpinb13	0	0	0	0	0	0	0	0	0	0	0	0	0	0	0	0	0	0	0	0	0	0	0	0	0	0	0	0	0	0	0	0	0	0	0	0	0	0	0	0	0	0	0	0	0	0	0	0	0
Serpinb3a	0	0	0	0	0	0	0	0	0	0	0	0	0	0	0	0	0	0	0	0	0	0	0	0	0	0	0	0	0	0	0	0	0	0	0	0	0	0	0	0	0	0	0	0	0	0	0	0	0
Serpinb3d	0	0	0	0	0	0	0	0	0	0	0	0	0	0	0	0	0	0	0	0	0	0	1.32403	0	0	0	0	0	0	0	0	0	0	0	0	0	0	0	3.59604	0	0	0	0	0	0	0	0	0	0
Serpinb3b	0	0	0	0	0	0	0	0	0	0	0	0	0	0	0	0	0	0	0	0	0	0	0	0	0	0	0	0	0	0	0	1.47718	0	0	0	0	0	0	0	0	0	0	0	0	0	0	0	0	0
Serpinb3c	0	0	0	0	0	0	0	0	0	0	0	0	0	0	0	0	0	0	0	0	0	0	0	0	0	0	0	0	0	0	0	0	0	0	0	0	0	0	0	0	0	0	0	0	0	0	0	0	0
Serpinb11	0	0	0	0	0	0	0	0	0	0	0	0	0	0	0	0	0	0	0	0	0	0	0	0	0	0	0	0	0	0	0	0	0	0	0	0	0	0	0	0	0	0	0	0	0	0	0	0	0
Gm15391	0	0	0	0	0	0	0	0	0	0	0	0	0	0	0	0	0	0	0	0	0	0	0	0	0	0	0	0	0	0	0	0	0	0	0	0	0	0	0	0	0	0	0	0	0	0	0	0	0
Serpinb7	0	0	0	0	0	0	0	0	0	0	0	0	0	0	0	0	0	0	0	0	0	0	0	0	0	0	0	0	0	0	0	1.47718	0	0	0	0	0	0	0	0	0	0	0	0	0	2.286	0	0	0
Serpinb2	0	0	0	0	1.06668	0	0	0	0	0	0	3.36061	0	0	0	1.05205	0	0	0	0	1.5557	0	0	0	0	1.06487	0	0	0	0	0	0	0	0	0	0	0	0	0	0	0	0	0	0	19.7991	11.43	0	0	0
Serpinb8	25.7138	15.6375	26.6666	14.6798	33.0671	23.1477	25.548	32.6954	23.5044	27.5178	23.2319	28.5652	18.0264	23.08	25.7609	32.6137	17.9612	28.4667	46.2891	10.9931	23.3354	34.0621	38.3969	33.3954	22.2551	40.4652	28.6536	38.0354	50.4459	34.4036	27.7083	22.1578	15.1602	22.6063	19.7506	11.3926	10.2903	15.1912	14.3841	8.93509	23.9578	36.7229	22.6494	31.2385	30.281	22.86	46.4592	33.6101	31.8651
Gm15389	0	0	0	0	0	0	0	0	0	0	0	0	0	0	0	0	0	0	0	0	0	0	0	0	0	0	0	0	0	0	0	0	0	0	0	0	0	0	0	0	0	0	0	0	0	0	0	0	0
D830032E09Rik	0	0	0	0	0	0	0	0	0	0	1.22273	0	0	0	0	0	0	0	0	0	0	0	0	0	0	0	0	0	0	0	0	0	0	0	0	0	0	0	0	0	0	0	0	0	0	0	0	0	0.69272
Cdh7	0	0	0	0	0	0	0	0	0.839444	0	0	0	0	0	0	0	0	0	0	0	0	0	0	0	0	0	0	0	0	0	0	1.47718	0	0	0	0	0	3.03825	0	0	0	0	0	0	0	0	0	0	0
Cdh19	0	0	0	0	0	1.36163	0	0	0.839444	0	0	0	0	0	0	0	0	0	0	0	0	2.43301	0	0	0	0	0	2.81744	0	0	0	0	0	0	0	0	0	0	0	0	0	0	0	0	0	0	0	0	0.69272
Gm29088	0	0	0	0	0	0	0	0	0	0	0	0	0	0	0	0	0	0	0	0	0	0	0	0	0	0	0	0	0	0	0	0	0	0	0	0	0	0	0	0	0	0	0	0	0	0	0	0	0
Dsel	0	2.60626	0.808078	0	0	0	0	1.81641	0.839444	0.887672	1.22273	1.68031	4.00586	1.35764	0	7.36437	7.69768	2.84667	0	3.66436	12.4456	0	11.9163	9.27651	8.34567	6.38924	2.20412	9.86103	2.58697	16.1899	3.95832	5.90873	0	0.869472	2.54846	3.79755	1.21062	3.03825	3.59604	5.95672	4.16657	3.06024	0.808908	5.95019	9.31723	9.14401	2.9037	8.40252	3.4636
Gm28189	0	0	0	0	0	0	0	0	0	0	0	0	0	0	0	0	0	0	0	0	0	0	0	0	0	0	0	0	0	0	0	0	0	0	0	0	0	0	0	0	0	0	0	0	0	0	0	0	0
9330185C12Rik	0	0	0	0	0	0	0	0	0	0	0	0	0	0	0	0	0	0	0	0	0	0	0	0	0	0	0	0	0	0	0	0	0	0	0	0	0	0	0	0	0	0	0	0	0	0	0	0	0
Cntnap5a	0	2.60626	1.61616	3.66994	1.06668	0	0	3.63282	3.35778	0	0	0	0	1.35764	1.51535	0	0	0	0	0	0	0	0	0	2.78189	2.12975	0	1.40872	1.29348	0	0	0	0	0.869472	6.37116	3.79755	8.47432	0	3.59604	8.93509	0	1.02008	3.23563	0	0	0	0	0	0.69272
Gm19965	0	0	0	0	0	0	0	0	0	0	0	0	0	0	0	0	0	0	0	0	0	0	0	0	0	1.06487	0	0	0	0	0	0	0	0	0	0	0	0	0	0	0	0	0	0	0	0	0	0	0
Zfp813-ps	0	0	0	0	0	0	0	0	0	0.887672	0	0	0	0	0	0	0	0	0	0	0	0	0	0	0	0	0	0	0	0	0	0	0	0	0	0	0	0	0	0	0	0	0	0	0	0	0	0	0
Gm28363	0	0	0	0	0	0	0	0	0	0	0	0	0	0	0	0	0	0	0	0	0	0	0	0	0	0	0	0	0	0	0	0	0	0	0	0	0	0	0	0	0	0	0	0	0	0	0	0	0
B020011L13Rik	0	0	0	0	0	0	0	0	0	0	0	0	0	0	0	0	0	0	0	0	0	0	0	0	0	0	0	0	0	0	0	0	0	0	0	0	0	0	0	0	0	0	0	0	0	0	0	0	0
Gm28360	0	0	0	0	0	0	0	0	0	0	0	0	0	0	0	0	0	2.84667	0	0	0	0	0	0	0	0	0	0	0	0	0	0	0	0	0	0	0	0	0	0	0	0	0	0	0	0	0	0	0
Gm28168	0	0	0	0	0	0	0	0	0	0	0	0	0	0	0	0	0	0	0	0	0	0	0	0	0	0	0	0	0	0	0	0	0	0	0	0	0	0	0	0	0	0	0	0	0	0	0	0	0
Gm7145	0	0	0	0	0	0	0	0	0	0	0	0	0	0	0	0	0	0	0	0	0	0	0	0	0	0	0	0	0	0	0	0	0	0	0	0	0	0	0	0	0	0	0	0	0	0	0	0	0
Gm29106	0	0	0	0	0	0	0	0	0.839444	0	0	0	0	0	0	0	0	0	0	0	0	0	0	0	0	0	0	0	0	0	0	0	0	0	0	0	0	0	0	0	0	0	0	0	0	0	0	0	0
Tsn	105.562	70.3689	97.7774	88.0786	82.1344	69.4432	85.9342	83.5548	106.609	107.408	73.3638	84.0153	82.1201	82.8163	75.7674	139.923	105.202	99.6333	121.509	102.602	126.011	97.3203	83.4139	105.752	86.2386	136.304	96.9815	94.3841	117.707	99.1632	97.6386	112.266	72.0112	99.1198	86.0107	111.648	93.2176	78.9945	71.9207	93.322	82.2897	94.8675	76.0373	108.591	108.313	75.4381	87.111	109.233	117.762
Nifk	33.8339	10.425	37.9796	25.6896	30.9337	49.0187	16.2578	21.7969	28.5411	35.5069	33.0137	38.647	20.0293	19.007	31.8223	32.6137	33.3566	48.3933	28.9307	25.6505	59.1165	41.3611	48.9891	38.9613	25.037	40.4652	30.8577	45.079	56.9133	42.4985	39.5832	39.884	15.1602	52.1683	42.0497	25.0638	33.292	39.4972	25.1723	23.8269	31.2493	38.7631	25.0761	31.2385	50.0801	32.004	34.8444	44.8135	45.0268
Gm28867	0	0	0	0	0	0	0	0	0	0	0	0	0	0	0	1.05205	0	0	0	0	0	0	1.32403	0	0	0	0	0	0	0	0	0	0	0	0	0	0	0	0	0	0	0	0	0	0	0	0	0	0
Clasp1	9.4735	18.2438	26.6666	25.6896	39.4672	35.4024	18.5804	32.6954	20.9861	37.2822	30.5683	18.4834	36.0527	25.7952	36.3684	37.8739	35.9225	39.8533	46.2891	47.6367	48.2266	65.6912	60.9054	24.1189	22.2551	43.6598	28.6536	52.1226	43.9784	28.3323	19.7916	19.2034	7.58012	57.3852	43.961	31.8994	38.7398	24.306	28.7683	43.6826	41.6657	44.8835	48.5345	19.3381	16.3052	25.146	23.2296	74.6891	51.2613
2900060B14Rik	1.35336	7.81877	7.2727	0	0	0	0	1.81641	5.03666	0.887672	3.66819	1.68031	2.00293	4.07293	1.51535	1.05205	5.13178	5.69333	0	0	1.5557	0	2.64806	1.8553	5.56378	1.06487	2.20412	1.40872	5.17393	2.02374	0	0	7.58012	0	0	0.759509	0	9.11475	7.19207	0.992787	1.04164	0	0	4.46265	3.49396	0	5.8074	0	0
Tfcp2l1	343.753	312.751	257.777	319.285	306.137	337.685	206.707	256.114	396.217	409.217	374.155	267.169	318.466	209.077	240.94	398.728	302.775	267.587	260.376	263.834	301.805	294.394	282.018	306.125	253.152	371.641	216.004	315.553	219.892	206.421	270.485	350.092	144.022	261.711	312.824	283.297	339.578	413.202	226.55	317.692	384.366	361.108	348.639	287.097	347.067	342.9	333.926	325.831	344.974
Gli2	0	0	0.808078	7.33988	0	0	0	0	0	0	0	0	0	0	0	0	0	0	0	0	0	0	0	0	0	0	0	1.40872	0	2.02374	0	1.47718	0	0	0.637116	0	0.605309	0	0	0	1.04164	0	0	0	0	0	0	0	2.77088
Gm26831	0	0	0	0	0	0	0	0	0	0	0	0	0	0	0	0	0	0	0	0	0	0	0	0	0	0	0	0	0	0	0	0	0	0	0	0	0	0	0	0	0	0	0	0	0	0	0	0	0
Gm29456	0	0	0.808078	0	0	0	0	0	0	0	0	0	0	0	0	0	0	0	0	0	0	0	0	0	0	0	0	0	0	0	0	0	0	0	0	0	0	0	0	0	0	0	0	0	0	0	0	0	0
Gm29455	0	0	0	0	0	0	0	0	0	0	0	1.68031	0	0	0	0	2.56589	0	0	0	0	0	0	0	0	0	0	0	0	0	0	0	0	0	0	0	0	0	0	0	0	0	0	0	1.16465	0	0	0	0
Inhbb	2.70672	2.60626	3.23231	3.66994	2.13336	0	2.32255	1.81641	2.51833	0	3.66819	0	0	0	4.54605	15.7808	12.8295	17.08	11.5723	7.32872	23.3354	9.73203	6.62015	5.5659	8.34567	8.51899	2.20412	21.1308	10.3479	20.2374	3.95832	0	0	0	3.18558	0.759509	1.21062	3.03825	0	0	3.12493	2.04016	0	11.9004	11.6465	9.14401	11.6148	21.4731	10.3908
Ralb	50.0742	20.8501	48.4847	40.3693	50.134	50.3804	41.8058	29.0625	53.7244	55.9233	45.241	48.7288	42.0615	39.3717	36.3684	86.2684	46.1861	96.7867	86.792	62.2941	74.6734	68.1242	71.4976	38.9613	61.2016	68.1519	50.6949	60.5749	75.0221	66.7834	47.4999	50.2242	72.0112	90.4251	96.8416	107.85	88.3751	39.4972	61.1326	80.4158	71.8733	69.3655	97.8778	84.7903	71.0439	82.2961	72.5925	141.909	135.08
Gm27184	1.35336	0	1.61616	3.66994	1.06668	1.36163	9.29018	1.81641	0	0.887672	1.22273	0	0	5.43058	4.54605	0	0	0	0	0	0	0	1.32403	0	0	1.06487	0	0	1.29348	2.02374	0	0	0	2.60842	7.64539	10.6331	6.05309	0	0	7.9423	5.20821	3.06024	4.04454	0	0	0	0	10.2697	7.61992
Tmem185b	25.7138	18.2438	20.2019	7.33988	16.0002	53.1036	23.2255	19.9805	23.5044	23.0795	12.2273	8.40153	28.041	23.08	21.2149	19.989	12.8295	17.08	23.1445	18.3218	32.6696	24.3301	33.1007	18.553	27.8189	28.7516	30.8577	21.1308	32.3371	24.2849	22.4305	17.7262	26.5304	26.0842	38.227	59.2417	49.6353	12.153	25.1723	53.6105	51.0404	39.7831	40.4454	16.363	16.3052	18.288	26.1333	58.8177	40.8705
3830432H09Rik	0	0	0.808078	0	0	0	0	1.81641	0	0	0	0	0	1.35764	0	0	0	0	0	0	0	0	0	0	0	0	0	1.40872	1.29348	0	0	1.47718	0	0	0	0	0	0	0	0	1.04164	0	0	0	1.16465	0	0	0	0
Epb41l5	74.4347	44.3064	80.8078	47.7092	114.135	129.355	116.127	118.067	102.412	97.6439	90.482	97.4577	156.228	120.83	124.259	99.9451	71.845	85.4	81.0059	80.6159	113.566	107.052	166.828	51.9484	50.074	87.3196	59.5113	126.785	97.0113	74.8783	94.9997	87.1538	79.5913	107.815	116.592	145.826	130.747	112.415	64.7286	123.106	89.5812	132.61	139.132	75.865	86.1844	64.008	66.7851	123.237	90.0536
Ptpn4	17.5936	18.2438	16.9696	11.0098	28.8004	19.0628	18.5804	14.5313	27.7016	23.9671	26.9001	20.1637	40.0586	27.1529	19.6995	26.3013	15.3954	19.9267	23.1445	7.32872	21.7797	24.3301	27.8046	22.2636	19.4732	21.2975	30.8577	38.0354	25.8697	18.2136	13.1944	20.6806	22.7404	25.2147	21.0248	12.9117	11.5009	24.306	17.9802	15.8846	17.7079	19.3815	26.694	20.8257	27.9517	18.288	43.5555	19.6059	21.4743
Gm28209	1.35336	0	0	0	0	0	0	0	0	0	0	0	0	0	0	0	0	0	0	0	0	0	0	0	0	0	0	0	0	0	0	0	0	0	0	0	0	0	0	0	0	0	0	0	0	0	0	0	0
Tmem177	18.947	10.425	24.2423	22.0196	19.2002	25.871	37.1607	27.2461	20.9861	25.7425	22.0091	23.5243	32.0469	17.6494	22.7302	11.5726	17.9612	5.69333	5.78613	25.6505	12.4456	4.86601	27.8046	12.9871	13.9094	9.58386	8.8165	22.5395	25.8697	20.2374	21.111	19.2034	15.1602	38.2568	24.8475	25.8233	23.0017	6.0765	21.5762	27.798	23.9578	36.7229	25.0761	28.2634	10.4819	13.716	23.2296	23.3403	22.8598
Cfap221	0	0	0	0	0	0	0	0	0	0	0	0	0	0	0	0	0	0	0	0	0	0	2.64806	0	0	0	0	0	0	0	0	0	0	0	2.54846	0	0	0	3.59604	0	0	0	0	0	0	0	0	0.933614	0
Sctr	0	0	0	3.66994	2.13336	0	0	0	1.67889	1.77534	0	0	2.00293	2.71529	3.0307	0	2.56589	2.84667	0	0	0	0	1.32403	1.8553	2.78189	1.06487	0	0	1.29348	4.04748	0	4.43155	0	0	1.27423	0.759509	1.81593	0	0	3.97115	0	1.02008	4.85345	0	2.32931	2.286	0	0.933614	2.77088
Tmem37	148.869	52.1251	216.565	102.758	158.935	140.248	113.805	116.25	99.0544	188.187	135.723	154.588	112.164	104.539	122.743	119.934	164.217	122.407	109.937	117.259	101.12	94.8873	92.6821	128.016	164.131	122.46	112.41	129.602	77.609	117.377	159.652	147.718	178.133	71.2967	36.9527	81.2675	85.3486	142.798	93.4969	115.163	176.037	105.068	94.6422	123.467	157.228	150.876	104.533	137.241	83.1264
Dbi	1580.72	1709.7	1446.46	1978.1	1102.95	718.942	1068.37	1522.15	1452.24	1256.94	1406.14	1767.68	859.256	1038.6	1122.87	1755.88	1852.57	2041.06	1955.71	1271.53	1115.43	1396.55	1092.32	1788.51	1752.59	1728.29	2069.67	984.694	1240.45	1402.45	1653.26	1446.16	2505.23	504.294	479.748	450.389	532.672	1692.3	2013.78	507.314	367.7	403.952	769.271	1548.54	1723.69	1917.96	1820.62	430.396	838.884
3110009E18Rik	2.70672	2.60626	1.61616	0	2.13336	2.72326	0	1.81641	3.35778	5.32603	1.22273	5.04092	0	1.35764	0	2.10411	2.56589	0	0	0	0	0	3.97209	1.8553	2.78189	4.25949	6.61237	0	5.17393	4.04748	3.95832	1.47718	11.3702	1.73894	3.8227	2.27853	2.42124	0	3.59604	0	1.04164	2.04016	3.23563	4.46265	1.16465	2.286	8.7111	0.933614	0.69272
Steap3	12.1802	13.0313	13.7373	14.6798	9.60012	6.80816	9.29018	5.44923	10.9128	17.7534	13.45	13.4424	16.0234	5.43058	4.54605	11.5726	15.3954	11.3867	0	25.6505	14.0013	4.86601	2.64806	11.1318	13.9094	6.38924	8.8165	15.4959	9.05439	2.02374	14.5138	8.8631	3.79006	19.9979	21.6619	19.7472	32.6867	21.2677	7.19207	11.9134	44.7906	44.8835	17.796	16.363	15.1405	16.002	8.7111	41.079	14.5471
C1ql2	0	0	0	0	0	0	0	0	0	0	0	0	0	0	0	0	0	0	0	0	0	0	0	0	0	0	0	0	0	0	0	0	0	0	0	0	0	0	0	0	0	0	0	0	0	0	0	0	0
1700012E03Rik	0	0	0	0	0	0	0	0	0	0	0	0	0	0	1.51535	0	0	0	0	0	0	0	0	0	0	0	0	0	0	0	1.31944	0	0	0	0	0	0	0	0	0	0	0	0	0	0	0	0	0	0
Marco	0	0	0	0	0	0	0	0	0	0	0	0	0	0	0	0	0	0	0	0	0	0	1.32403	0	0	0	0	0	0	0	0	0	0	0	0	0	0	0	0	0	0	0	0	0	1.16465	0	0	0.933614	0
En1	0	0	0	0	0	0	0	0	0	0	0	0	0	0	0	0	0	0	0	0	0	0	0	0	0	0	0	0	0	0	0	0	0	0	0	0	0	0	0	0	0	0	0	0	0	0	0	0	0
2610027F03Rik	0	0	0	0	0	0	0	0	0	0	0	0	0	0	0	0	0	0	0	0	0	0	0	0	0	0	0	0	0	0	0	0	0	0	0	0	0	0	0	0	0	0	0	0	0	0	0	0	0
Gm29346	0	0	0	0	0	0	0	0	0	0	0	0	0	0	0	0	0	0	0	0	0	0	0	0	0	0	0	0	0	0	0	0	0	0	0	0	0	0	0	0	0	0	0	0	0	0	0	0	0
Gm29345	0	0	0	0	0	0	0	0	0	0	0	0	0	0	0	0	0	0	0	0	0	0	0	0	0	0	0	0	0	0	0	0	0	0	0	0	0	0	0	0	0	0	0	0	0	0	0	0	0
Gm29348	0	0	0	0	0	0	0	0	0	0	0	0	0	0	0	0	0	0	0	0	0	0	0	0	0	0	0	0	0	0	0	0	0	0	0	0	0	0	0	0	0	0	0	0	0	0	0	0	0
Gm29347	0	0	0	0	0	0	0	0	0	0	0	0	0	0	0	0	0	0	0	0	0	0	0	0	0	0	0	0	0	0	0	0	0	0	0	0	0	0	0	0	0	0	0	0	0	0	0	0	0
Celrr	0	0	0	0	1.06668	0	0	0	0	0	0	0	0	0	0	0	0	0	0	0	0	0	0	0	0	0	0	0	0	0	0	0	0	0	0	0	0	0	0	0	0	0	0	0	0	0	0	0	0
Gm29359	0	0	0	0	0	0	0	0	0	0	0	0	0	0	0	0	0	0	0	0	0	0	0	0	0	0	0	0	0	0	0	0	0	0	0	0	0	0	0	0	0	0	0	0	0	0	0	0	0
Insig2	63.6078	44.3064	105.05	58.719	75.7343	129.355	83.6117	89.004	76.3894	74.5645	69.6956	78.9743	98.1435	82.8163	68.1907	82.0602	64.1473	54.0867	46.2891	69.6228	57.5608	51.0932	75.4697	40.8166	80.6748	83.0601	72.7361	73.2534	82.783	84.997	87.0831	63.5189	68.2211	95.6419	114.044	127.598	116.825	85.071	21.5762	109.207	108.331	119.349	54.1968	63.9646	58.2327	52.578	72.5925	135.374	66.5011
2210011K15Rik	0	0	0	0	0	0	0	0	0	0	0	0	0	0	0	0	0	0	0	0	0	0	0	0	0	0	0	0	0	0	0	0	0	0	0	0	0	0	0	0	0	0	0	0	0	0	0	0	0
Ccdc93	16.2403	33.8813	18.5858	40.3693	29.867	43.5722	20.9029	14.5313	27.7016	38.1699	33.0137	10.0818	46.0674	25.7952	21.2149	39.978	10.2636	42.7	23.1445	36.6436	54.4494	24.3301	39.7209	20.4083	22.2551	33.0111	22.0412	50.7139	36.2175	34.4036	21.111	32.498	0	22.6063	29.3073	20.5067	13.9221	18.2295	25.1723	31.7692	24.9994	27.5422	22.6494	35.7012	32.6103	22.86	14.5185	46.6807	33.2506
Gm15392	0	0	0	0	0	0	0	0	0	0.887672	0	0	0	0	0	0	0	2.84667	0	0	3.11139	0	1.32403	0	0	0	0	0	0	0	0	0	0	0	1.91135	0	0	0	0	0.992787	1.04164	0	1.61782	0	0	0	0	1.86723	0.69272
Htr5b	0	0	0	0	0	0	0	0	0	0	0	0	0	0	0	0	2.56589	0	0	0	0	0	0	0	0	0	0	0	0	0	0	0	0	0	0	0	0	0	0	0	0	0	0	0	0	0	0	0	0
Ddx18	25.7138	7.81877	25.0504	18.3497	16.0002	14.9779	6.96764	14.5313	20.1467	19.5288	24.4546	18.4834	34.0498	24.4376	21.2149	28.4054	41.0543	37.0067	17.3584	32.9792	21.7797	46.2271	30.4527	22.2636	30.6008	40.4652	35.266	38.0354	25.8697	18.2136	22.4305	17.7262	30.3205	36.5178	43.3239	46.3301	33.292	21.2677	10.7881	13.899	33.3325	27.5422	21.0316	50.5766	30.281	25.146	37.7481	35.4773	27.0161
Gm28590	0	0	0	0	0	0	0	0	0	1.77534	0	0	0	0	0	0	0	0	0	0	0	0	0	0	0	0	0	0	0	0	0	0	0	0	0	0	0	0	0	0	0	0	0	0	0	0	0	0	0
Dpp10	0	7.81877	0	0	0	0	0	0	0	0	1.22273	0	0	0	0	0	0	2.84667	0	0	0	2.43301	0	1.8553	2.78189	0	0	1.40872	0	2.02374	2.63888	1.47718	0	0	0.637116	0	0	3.03825	0	0	0	0	0	0	2.32931	0	0	0	0
1700121L03Rik	0	0	0	0	0	0	0	0	0	0	0	0	0	0	0	0	0	0	0	0	0	0	0	0	0	0	0	0	0	0	0	0	0	0	0	0	0	0	0	0	0	0	0	0	0	0	0	0	0
Actr3	139.396	67.7627	169.696	99.0884	120.535	157.949	120.772	92.6368	152.779	152.68	108.823	112.58	168.246	118.115	139.412	180.953	182.178	156.567	196.729	230.855	214.686	136.248	205.225	128.016	127.967	175.704	165.309	219.76	184.968	161.899	134.583	144.764	140.232	148.68	166.924	174.687	147.09	121.53	107.881	138.99	176.037	191.775	143.177	171.068	130.441	173.736	142.281	235.271	171.102
Gm28706	0	0	0	0	0	0	0	0	0	0	0	0	0	0	0	0	0	0	0	0	1.5557	0	1.32403	0	0	0	0	0	0	0	0	0	0	0	0	0	0	0	0	0	0	0	0	0	0	0	0	0	0
Slc35f5	47.3675	26.0626	48.4847	36.6994	42.6672	49.0187	37.1607	38.1446	54.5638	59.474	37.9046	42.0076	64.0937	38.014	53.0372	56.8109	51.3178	71.1667	75.2197	62.2941	62.2279	72.9902	62.2294	48.2378	33.3827	56.4383	55.1031	107.063	82.783	89.0445	40.9027	48.7471	26.5304	65.2104	64.9858	85.065	76.8742	54.6885	35.9604	35.7403	102.081	86.7068	42.8721	75.865	43.0922	54.864	81.3036	140.976	92.8245
Gpr39	1.35336	2.60626	0.808078	3.66994	5.3334	5.44653	0	5.44923	3.35778	2.66302	3.66819	3.36061	2.00293	1.35764	1.51535	2.10411	2.56589	0	5.78613	7.32872	3.11139	14.598	3.97209	7.42121	0	3.19462	4.40825	5.63487	2.58697	6.07122	0	5.90873	0	2.60842	9.55674	6.83558	3.63185	6.0765	3.59604	10.9207	6.24985	12.241	4.85345	4.46265	6.98792	4.572	2.9037	10.2697	11.0835
Lypd1	0	2.60626	0.808078	3.66994	4.26672	5.44653	0	1.81641	5.03666	2.66302	3.66819	3.36061	2.00293	1.35764	1.51535	1.05205	0	0	0	7.32872	1.5557	9.73203	2.64806	7.42121	0	3.19462	2.20412	2.81744	2.58697	6.07122	0	4.43155	0	2.60842	3.8227	1.51902	0.605309	6.0765	3.59604	5.95672	3.12493	3.06024	1.61782	2.9751	4.65862	4.572	2.9037	3.73445	5.54176
Nckap5	8.12015	0	5.65654	7.33988	8.53344	10.8931	2.32255	5.44923	8.39444	12.4274	6.11365	11.7621	18.0264	4.07293	9.09209	7.36437	2.56589	8.54	0	10.9931	18.6684	7.29902	9.26821	1.8553	8.34567	4.25949	2.20412	11.2697	3.88045	4.04748	7.91664	5.90873	0	8.69472	13.3794	16.7092	10.2903	3.03825	0	8.93509	13.5413	14.2811	9.70689	1.48755	8.15258	2.286	11.6148	12.137	20.0889
4930599A14Rik	0	0	0	0	0	0	0	0	0	0	0	0	0	0	0	0	0	0	0	0	0	0	0	0	0	0	0	0	0	0	0	0	0	0	0	0	0	0	0	0	0	0	0	0	0	0	0	0	0
Mgat5	39.2474	15.6375	38.7877	51.3792	45.8673	42.2106	39.4833	47.2266	52.885	49.7096	26.9001	30.2455	38.0556	29.8682	62.1293	55.7588	53.8837	37.0067	46.2891	43.9723	57.5608	41.3611	50.3131	44.5272	44.5102	58.568	17.633	54.94	41.3915	54.6409	26.3888	36.9296	34.1105	56.5157	78.3653	41.773	41.161	51.6502	43.1524	60.56	55.207	84.6667	55.8146	26.7759	54.7387	45.72	55.1703	71.8882	40.8705
Tmem163	2.70672	5.21251	8.08078	7.33988	4.26672	5.44653	4.64509	5.44923	3.35778	6.21371	2.44546	3.36061	4.00586	0	3.0307	3.15616	5.13178	2.84667	5.78613	0	7.77848	2.43301	3.97209	0	5.56378	5.32437	0	5.63487	1.29348	6.07122	1.31944	4.43155	3.79006	6.08631	3.18558	2.27853	0.605309	6.0765	7.19207	3.97115	0	4.08032	1.61782	4.46265	5.82327	2.286	0	1.86723	0.69272
Acmsd	129.922	86.0065	120.404	80.7387	276.27	269.603	202.061	121.699	90.6599	171.321	113.714	102.499	270.395	169.706	165.173	70.4876	66.7132	31.3133	17.3584	32.9792	49.7823	55.9592	72.8216	72.3568	105.712	40.4652	26.4495	73.2534	56.9133	36.4273	94.9997	174.308	60.641	193.892	188.586	188.358	169.486	103.3	50.3445	187.637	123.955	195.855	166.635	37.1887	69.8792	38.862	37.7481	53.216	48.4904
2900009J06Rik	8.12015	5.21251	7.2727	0	18.1336	14.9779	25.548	18.1641	7.55499	6.21371	8.55911	5.04092	16.0234	12.2188	10.6074	3.15616	0	0	0	3.66436	6.22279	2.43301	6.62015	9.27651	2.78189	3.19462	0	7.04359	5.17393	2.02374	1.31944	11.8175	3.79006	6.95578	20.3877	11.3926	11.5009	9.11475	0	6.94951	8.33313	13.261	13.7514	4.46265	5.82327	2.286	8.7111	3.73445	6.23448
Ccnt2	28.4205	10.425	29.8989	22.0196	43.7339	49.0187	27.8706	47.2266	40.2933	45.2713	39.1274	13.4424	48.0703	40.7293	31.8223	30.5096	28.2248	54.0867	17.3584	47.6367	85.5633	53.5262	60.9054	16.6977	36.1646	44.7247	24.2454	87.3406	65.9677	64.7596	35.6249	35.4524	7.58012	61.7325	47.1466	47.0896	52.6619	36.459	14.3841	45.6682	70.8316	67.3253	62.2859	49.0891	17.4698	20.574	40.6518	70.021	68.5793
Map3k19	0	0	0	0	0	0	0	0	0.839444	0	0	1.68031	0	0	0	1.05205	2.56589	0	0	0	0	0	0	0	0	0	0	0	0	0	0	0	0	0	0	0	0	0	0	0	0	0	0	0	0	0	0	0	0
Rab3gap1	63.6078	31.2751	46.0604	25.6896	81.0677	83.0595	55.7411	72.6563	61.2794	57.6987	53.8001	43.6879	88.1288	43.4446	53.0372	65.2273	48.752	56.9333	52.0752	40.308	62.2279	60.8252	75.4697	70.5015	41.7283	58.568	30.8577	91.5667	56.9133	56.6647	38.2638	81.2451	37.9006	64.3409	66.2601	72.1534	50.8459	33.4207	35.9604	37.7259	78.1231	75.4859	47.7256	47.6016	43.0922	43.434	60.9777	60.6849	61.6521
Zranb3	1.35336	2.60626	5.65654	0	4.26672	6.80816	4.64509	7.26563	1.67889	4.43836	2.44546	3.36061	2.00293	5.43058	1.51535	9.46848	2.56589	11.3867	5.78613	10.9931	4.66709	4.86601	13.2403	9.27651	11.1276	7.45411	2.20412	11.2697	14.2283	16.1899	3.95832	0	3.79006	4.34736	2.54846	2.27853	1.81593	0	3.59604	0	5.20821	4.08032	4.85345	5.95019	3.49396	0	5.8074	6.53529	2.07816
Gm28800	1.35336	0	0.808078	0	0	2.72326	0	1.81641	0.839444	1.77534	0	0	0	0	0	2.10411	0	0	0	0	1.5557	0	2.64806	0	0	1.06487	0	0	3.88045	2.02374	0	0	0	2.60842	0.637116	0	0	0	0	0	0	2.04016	0	1.48755	0	0	0	1.86723	0
R3hdm1	13.5336	15.6375	20.2019	18.3497	24.5336	27.2326	44.1284	27.2461	37.775	29.2932	29.3455	25.2046	26.0381	33.9411	18.1842	41.0301	35.9225	42.7	23.1445	40.308	45.1152	63.2582	67.5255	31.5401	27.8189	46.8544	22.0412	36.6267	43.9784	36.4273	22.4305	38.4068	3.79006	54.7767	56.7033	57.7227	54.4778	18.2295	21.5762	54.6033	56.2487	56.1044	45.2988	19.3381	27.9517	25.146	49.3629	68.1538	62.3448
Ubxn4	86.6149	96.4315	92.1208	99.0884	65.0675	92.591	69.6764	90.8204	99.0544	114.51	80.7002	92.4168	86.1259	92.3198	84.8595	119.934	135.992	125.253	92.5781	128.253	98.0089	90.0213	124.459	107.607	94.5842	142.693	83.7567	125.376	94.4243	121.424	68.6109	63.5189	72.0112	118.248	149.085	135.193	126.51	91.1475	82.7088	120.127	94.7894	119.349	108.394	127.929	103.654	86.8681	90.0148	136.308	144.778
Lct	0	0	0	3.66994	0	0	0	0	0.839444	0	0	0	0	0	0	0	0	2.84667	5.78613	0	0	0	0	1.8553	0	0	0	0	0	0	0	0	0	0	0.637116	0	0	0	0	0	0	0	0	0	1.16465	0	0	0.933614	0
Mcm6	39.2474	28.6688	36.3635	18.3497	39.4672	42.2106	53.4186	56.3087	41.1327	42.6083	35.4592	28.5652	48.0703	29.8682	51.5219	68.3835	41.0543	39.8533	40.5029	40.308	56.0051	65.6912	74.1457	35.2507	47.2921	70.2816	70.532	90.158	73.7286	56.6647	35.6249	26.5893	34.1105	45.2126	43.961	55.4442	52.0566	21.2677	50.3445	52.6177	67.7067	53.0442	53.3879	43.1389	48.9155	38.862	55.1703	62.5521	64.4229
Dars	101.502	49.5189	82.4239	51.3792	124.802	144.333	125.417	128.965	128.435	90.5426	89.2593	65.5319	146.214	130.334	116.682	162.016	84.6744	79.7067	86.792	76.9515	133.79	150.846	161.532	124.305	63.9834	140.563	90.3691	131.011	126.761	91.0682	93.6803	112.266	113.702	116.509	130.609	142.028	127.115	69.8797	79.1128	95.3076	71.8733	116.289	103.54	129.417	129.277	105.156	92.9185	131.64	106.679
Cxcr4	0	0	0.808078	0	1.06668	2.72326	0	0	0	3.55069	2.44546	3.36061	2.00293	4.07293	0	1.05205	0	0	0	3.66436	6.22279	7.29902	2.64806	0	0	1.06487	0	4.22616	0	0	0	0	0	2.60842	0	0	0.605309	3.03825	0	0	0	3.06024	0.808908	2.9751	1.16465	4.572	0	1.86723	4.15632
Gm26686	0	0	0.808078	0	0	0	0	0	0	0	0	0	0	0	0	0	0	0	0	0	0	0	0	0	0	0	0	0	0	0	0	0	0	0	0	0	0	0	0	0	0	0	0	0	0	0	2.9037	0	0
Thsd7b	0	2.60626	0.808078	0	0	0	0	0	0	0	2.44546	0	6.00878	0	0	0	0	0	0	0	0	0	2.64806	0	0	0	0	0	0	0	0	0	0	0	0	0	0	0	0	0	0	0	0	0	0	0	2.9037	0.933614	0
Gm16081	0	0	0	0	0	0	0	0	0	0	0	0	0	0	0	0	0	0	0	0	0	0	0	0	0	0	0	0	0	0	0	0	0	0	0	0	0	0	0	0	0	0	0	0	0	0	0	0	0
Cd55b	0	0	0	0	0	0	0	0	0	0	0	0	0	0	0	1.05205	0	0	0	0	0	0	0	0	0	2.12975	0	0	0	0	1.31944	0	0	0.869472	0.637116	0.759509	0	0	0	2.97836	0	0	0	0	1.16465	0	0	1.86723	0
Gm15674	0	0	0	3.66994	0	1.36163	0	0	0	0.887672	0	0	0	1.35764	1.51535	1.05205	0	0	0	0	0	0	0	0	0	0	0	0	0	0	0	0	0	0.869472	0	0	0	0	0	3.97115	1.04164	1.02008	0.808908	1.48755	0	0	0	0	1.38544
Gm15675	0	0	0.808078	3.66994	0	1.36163	0	1.81641	1.67889	0.887672	0	1.68031	0	1.35764	0	0	0	0	0	0	3.11139	2.43301	1.32403	0	0	0	0	0	0	2.02374	0	0	0	2.60842	3.8227	0.759509	1.21062	0	0	7.9423	0	0	3.23563	0	0	0	2.9037	0	1.38544
Cd55	14.8869	23.4563	21.8181	22.0196	7.46676	29.9559	13.9353	30.8789	10.0733	20.4165	12.2273	10.0818	22.0322	21.7223	30.307	21.0411	5.13178	5.69333	5.78613	10.9931	14.0013	21.8971	14.5643	16.6977	16.6913	21.2975	15.4289	9.86103	25.8697	18.2136	21.111	10.3403	26.5304	40.8652	62.4374	42.5325	52.0566	0	10.7881	45.6682	24.9994	20.4016	56.6235	7.43774	10.4819	13.716	8.7111	25.2076	31.8651
Gm16083	4.06007	0	0.808078	0	0	8.16979	2.32255	1.81641	0.839444	1.77534	0	0	8.01171	6.78822	3.0307	3.15616	5.13178	2.84667	0	0	0	2.43301	3.97209	1.8553	2.78189	0	0	1.40872	5.17393	0	3.95832	1.47718	0	6.95578	5.09693	3.79755	3.63185	0	0	4.96394	3.12493	7.14056	7.28017	0	0	0	0	0.933614	4.15632
Zp3r	0	0	0	0	0	0	0	0	0	0	0	0	0	0	0	0	0	0	0	0	0	0	0	0	0	0	0	0	0	0	0	0	0	0	0	0	0	0	0	0	0	0	0	0	0	0	0	0	0
C4bp	0	2.60626	1.61616	0	1.06668	0	0	0	0.839444	0.887672	1.22273	1.68031	0	0	1.51535	6.31232	7.69768	8.54	0	0	0	2.43301	5.29612	0	2.78189	1.06487	0	7.04359	3.88045	0	0	0	0	1.73894	4.45981	0	0	0	0	0	1.04164	2.04016	0.808908	0	1.16465	4.572	8.7111	6.53529	6.23448
Pfkfb2	14.8869	10.425	8.88885	14.6798	18.1336	19.0628	2.32255	7.26563	9.23388	7.98905	20.7864	18.4834	22.0322	12.2188	4.54605	8.41643	2.56589	14.2333	5.78613	14.6574	20.2241	17.0311	6.62015	9.27651	2.78189	9.58386	11.0206	14.0872	14.2283	10.1187	13.1944	16.249	7.58012	10.4337	14.0166	12.1521	14.5274	9.11475	17.9802	16.8774	27.0827	4.08032	12.1336	13.3879	6.98792	6.85801	14.5185	13.0706	11.7762
Yod1	17.5936	10.425	11.3131	7.33988	13.8668	20.4245	6.96764	14.5313	9.23388	13.3151	13.45	5.04092	16.0234	10.8612	18.1842	10.5205	5.13178	17.08	5.78613	10.9931	12.4456	12.165	5.29612	9.27651	0	18.1028	8.8165	14.0872	12.9348	4.04748	9.23608	19.2034	15.1602	34.7789	31.2187	73.6724	32.6867	3.03825	10.7881	35.7403	18.7496	45.9036	32.3563	10.4128	13.9758	9.14401	5.8074	34.5437	27.0161
AA986860	10.8269	5.21251	8.88885	18.3497	22.4003	16.3396	13.9353	19.9805	20.9861	23.0795	12.2273	15.1227	22.0322	13.5764	10.6074	13.6767	15.3954	5.69333	5.78613	29.3149	15.557	26.7631	15.8884	18.553	8.34567	9.58386	6.61237	19.7221	6.46742	2.02374	15.8333	7.38592	3.79006	21.7368	10.1939	34.9374	19.9752	6.0765	7.19207	14.8918	24.9994	45.9036	8.08908	19.3381	5.82327	20.574	5.8074	28.0084	13.1617
Gm28857	0	0	0.808078	0	0	1.36163	0	1.81641	0	0	1.22273	1.68031	0	0	0	0	0	0	0	0	0	0	0	0	0	0	0	1.40872	1.29348	0	0	1.47718	0	0.869472	2.54846	6.07607	1.81593	0	0	0.992787	3.12493	6.12048	0	1.48755	0	0	0	1.86723	1.38544
Gm28856	0	0	0	0	0	0	0	0	0	0	0	0	0	0	0	0	0	0	0	0	0	0	0	0	0	1.06487	0	0	0	0	0	0	0	0	0	0	0	0	0	0	0	0	0.808908	0	0	0	0	0	0
Fcamr	0	5.21251	3.23231	3.66994	3.20004	2.72326	0	5.44923	5.87611	4.43836	3.66819	3.36061	2.00293	8.14587	6.0614	0	0	0	5.78613	3.66436	1.5557	0	5.29612	1.8553	2.78189	1.06487	0	0	5.17393	4.04748	0	0	0	6.08631	11.4681	22.0258	18.1593	0	0	21.8413	5.20821	3.06024	15.3692	4.46265	1.16465	0	0	3.73445	0
Gm15848	4.06007	5.21251	1.61616	0	3.20004	1.36163	4.64509	3.63282	3.35778	3.55069	6.11365	3.36061	0	6.78822	7.57674	2.10411	2.56589	0	0	0	1.5557	2.43301	3.97209	0	5.56378	1.06487	2.20412	0	3.88045	4.04748	2.63888	5.90873	0	4.34736	7.00828	18.9877	7.26371	3.03825	0	10.9207	5.20821	2.04016	16.1782	14.8755	2.32931	2.286	2.9037	1.86723	1.38544
Pigr	23.0071	117.282	32.3231	51.3792	50.134	58.5502	120.772	203.438	123.398	52.3727	68.4729	105.859	74.1083	161.56	128.805	64.1753	59.0155	122.407	86.792	54.9654	65.3392	119.217	145.643	42.6719	27.8189	61.7626	61.7155	116.924	117.707	111.306	35.6249	31.0209	68.2211	210.412	119.141	192.915	170.697	33.4207	68.3247	222.384	78.1231	78.5462	132.661	65.4521	52.4094	66.294	58.074	113.901	130.924
Fcmr	0	0	0	0	0	0	0	0	0	0	1.22273	1.68031	0	0	0	0	0	0	0	0	0	0	1.32403	0	0	0	2.20412	0	0	0	0	0	0	0	0	0	0	0	0	0.992787	1.04164	2.04016	1.61782	0	0	0	0	0	0
Il24	0	0	0	0	0	0	0	0	0	0	0	0	0	0	0	0	0	0	0	0	0	0	0	0	0	1.06487	0	0	0	0	0	0	0	0	0	0	0	0	0	0	0	0	0	0	0	0	0	0	2.07816
Il20	0	0	0	0	0	0	0	0	0	0	0	0	0	0	0	0	0	0	0	0	0	0	0	0	0	0	0	0	0	0	0	0	0	0	0	0	0	0	0	0	0	0	0	0	0	0	0	0	0
Il19	0	0	0	0	0	0	0	0	0	0	0	0	0	0	0	0	0	0	0	0	0	2.43301	0	0	0	0	0	0	0	0	0	0	0	0	0	0	0	0	0	0	0	0	0	0	0	0	0	0	0
Il10	0	0	0	0	0	0	0	0	0	0	0	0	0	0	0	0	0	0	0	0	0	0	0	0	0	0	0	0	0	0	0	0	0	0	0	0	0	0	0	0	0	0	0	1.48755	0	0	0	0	1.38544
Mapkapk2	33.8339	36.4876	33.1312	44.0393	25.6003	23.1477	25.548	21.7969	29.3805	36.3946	24.4546	25.2046	22.0322	32.5835	27.2763	55.7588	48.752	45.5467	52.0752	21.9862	23.3354	60.8252	39.7209	37.106	55.6378	58.568	44.0825	54.94	41.3915	44.5222	39.5832	28.0665	15.1602	50.4294	39.5012	63.7988	47.2141	12.153	32.3643	48.6466	43.749	29.5823	40.4454	41.6514	19.7991	52.578	66.7851	79.3572	93.5172
Dyrk3	8.12015	0	0	3.66994	0	1.36163	0	5.44923	0.839444	2.66302	1.22273	0	2.00293	5.43058	1.51535	5.26027	2.56589	5.69333	0	0	4.66709	2.43301	0	1.8553	2.78189	3.19462	0	8.45231	6.46742	6.07122	0	1.47718	3.79006	1.73894	4.45981	1.51902	0	0	0	0	0	1.02008	1.61782	1.48755	1.16465	0	0	3.73445	1.38544
Eif2d	33.8339	41.7001	46.0604	18.3497	64.0008	51.742	44.1284	47.2266	32.7383	47.9343	33.0137	16.8031	60.0878	51.5905	59.0986	36.8219	30.7907	37.0067	23.1445	62.2941	48.2266	68.1242	51.6372	46.3825	30.6008	46.8544	26.4495	63.3923	76.3155	64.7596	44.861	42.8383	30.3205	62.602	79.6395	73.6724	70.8211	30.3825	28.7683	68.5023	46.8739	57.1245	48.5345	31.2385	34.9396	34.29	46.4592	74.6891	78.9701
Rassf5	0	0	3.23231	3.66994	1.06668	1.36163	4.64509	0	3.35778	1.77534	4.89092	0	4.00586	1.35764	9.09209	7.36437	7.69768	8.54	11.5723	7.32872	6.22279	9.73203	9.26821	9.27651	8.34567	3.19462	2.20412	5.63487	7.7609	10.1187	2.63888	2.95437	0	2.60842	3.8227	9.11411	8.47432	6.0765	3.59604	8.93509	7.29149	11.2209	9.70689	1.48755	3.49396	4.572	5.8074	25.2076	13.8544
Ikbke	1.35336	13.0313	7.2727	0	3.20004	4.0849	0	3.63282	2.51833	1.77534	6.11365	10.0818	0	10.8612	3.0307	5.26027	5.13178	0	5.78613	7.32872	21.7797	21.8971	13.2403	5.5659	8.34567	9.58386	13.2247	15.4959	7.7609	6.07122	9.23608	5.90873	0	6.95578	8.91962	7.59509	7.86902	0	3.59604	10.9207	4.16657	6.12048	8.89798	14.8755	6.98792	11.43	2.9037	19.6059	15.9326
Gm28914	0	0	0	0	0	0	0	0	0.839444	0	0	0	0	1.35764	0	0	0	0	0	0	1.5557	2.43301	0	0	0	0	0	0	0	0	0	0	0	0.869472	0	0.759509	0	0	0	0.992787	0	0	0	0	0	0	0	0	0.69272
Gm28913	0	0	0	0	0	0	0	0	0	0	0	1.68031	0	0	0	0	0	0	0	0	1.5557	2.43301	0	0	0	0	2.20412	1.40872	0	0	0	0	0	0.869472	0	0.759509	0	0	0	1.98557	0	0	0	0	0	0	0	0.933614	0
Srgap2	31.1272	20.8501	8.88885	18.3497	27.7337	14.9779	9.29018	9.08204	16.7889	17.7534	20.7864	16.8031	14.0205	20.3647	10.6074	41.0301	20.5271	14.2333	11.5723	32.9792	15.557	24.3301	29.1287	25.9742	25.037	31.9462	26.4495	45.079	20.6957	28.3323	14.5138	14.7718	7.58012	18.2589	24.8475	31.8994	16.9486	15.1912	21.5762	16.8774	27.0827	26.5221	24.2672	17.8506	19.7991	48.006	31.9407	30.8092	54.0321
Gm29488	0	0	0	0	1.06668	0	0	0	0	0	0	0	2.00293	0	0	1.05205	0	0	0	0	0	2.43301	0	0	0	0	0	0	0	2.02374	0	0	0	0	0	0.759509	0	0	0	0	0	0	0	0	0	0	2.9037	0	0
Fam72a	0	0	0.808078	0	1.06668	0	0	0	0.839444	0	0	0	0	0	0	0	0	0	5.78613	3.66436	0	0	0	0	2.78189	2.12975	0	1.40872	0	0	0	0	0	0.869472	0.637116	0	0	0	0	0.992787	2.08328	1.02008	0.808908	2.9751	0	0	0	2.80084	2.77088
Avpr1b	0	0	0	0	0	0	0	0	0	0	1.22273	0	0	0	0	0	0	0	0	0	0	0	0	0	0	0	0	0	0	0	0	0	0	0	0	0	0	0	0	0	0	0	0	0	0	0	0	0	0
Ctse	0	0	0	0	1.06668	0	0	1.81641	0	0	0	0	2.00293	2.71529	0	0	2.56589	2.84667	0	7.32872	3.11139	0	7.94418	0	0	1.06487	0	2.81744	2.58697	10.1187	1.31944	4.43155	0	10.4337	7.64539	9.11411	7.86902	0	0	0	3.12493	10.2008	0	0	1.16465	0	0	7.46891	4.15632
Rab7b	4.06007	0	1.61616	0	3.20004	8.16979	4.64509	1.81641	5.03666	0.887672	4.89092	0	2.00293	4.07293	1.51535	9.46848	7.69768	2.84667	11.5723	7.32872	12.4456	2.43301	13.2403	1.8553	8.34567	6.38924	17.633	7.04359	12.9348	8.09495	5.27776	2.95437	0	0.869472	0.637116	7.59509	7.86902	3.03825	3.59604	0	1.04164	0	2.42672	7.43774	11.6465	16.002	5.8074	7.46891	10.3908
Slc26a9	0	0	0	0	0	0	0	0	0.839444	0.887672	1.22273	0	0	0	0	0	0	0	0	0	1.5557	0	0	0	0	0	0	0	0	0	0	0	0	0	0	0	0	0	0	0	0	0	0	0	0	0	0	0	0
Pm20d1	40.6007	39.0939	36.3635	33.0295	43.7339	49.0187	67.3538	61.7579	68.8344	43.4959	47.6865	40.3273	34.0498	73.3128	51.5219	17.8849	33.3566	34.16	5.78613	14.6574	15.557	24.3301	11.9163	22.2636	27.8189	15.9731	24.2454	15.4959	27.1632	6.07122	36.9443	50.2242	34.1105	131.29	168.836	183.801	222.754	69.8797	35.9604	151.896	109.372	89.7671	148.03	16.363	29.1164	27.432	5.8074	38.2782	81.7409
Slc41a1	14.8869	13.0313	12.1212	25.6896	22.4003	19.0628	6.96764	19.9805	23.5044	28.4055	22.0091	23.5243	8.01171	6.78822	15.1535	29.4575	17.9612	31.3133	28.9307	29.3149	28.0025	36.4951	25.1566	12.9871	30.6008	31.9462	22.0412	18.3133	16.8153	10.1187	23.7499	20.6806	15.1602	32.1705	54.1549	31.1399	42.9769	30.3825	35.9604	40.7043	42.7073	38.7631	49.3434	37.1887	22.1284	34.29	29.037	82.158	63.7302
Rab29	27.0672	10.425	33.1312	18.3497	22.4003	20.4245	25.548	23.6133	27.7016	22.1918	8.55911	20.1637	22.0322	20.3647	16.6688	31.5616	30.7907	19.9267	23.1445	32.9792	48.2266	51.0932	29.1287	27.8295	25.037	25.557	30.8577	46.4877	38.8045	30.3561	23.7499	16.249	15.1602	46.9515	32.4929	34.1779	30.8708	24.306	32.3643	34.7476	31.2493	31.6225	27.5029	25.2883	36.1043	32.004	29.037	47.6143	43.6414
Nucks1	100.148	106.857	105.858	91.7485	124.802	106.207	130.063	107.168	156.137	143.803	125.941	77.294	114.167	104.539	104.559	166.224	143.69	128.1	138.867	153.903	164.904	109.485	139.023	120.595	108.494	176.769	108.002	142.281	157.805	141.662	73.8887	129.992	90.9615	55.6462	51.6064	63.7988	62.9521	82.0327	133.053	68.5023	59.3736	44.8835	78.464	145.78	151.405	148.59	159.704	53.216	84.5118
Slc45a3	21.6537	5.21251	29.8989	0	23.467	20.4245	9.29018	7.26563	21.8255	11.5397	12.2273	13.4424	26.0381	12.2188	15.1535	15.7808	5.13178	5.69333	11.5723	3.66436	26.4468	12.165	25.1566	12.9871	16.6913	27.6867	11.0206	23.9482	20.6957	12.1424	11.875	11.8175	0	40.8652	60.526	41.773	42.9769	18.2295	17.9802	35.7403	23.9578	90.7871	37.2098	11.9004	15.1405	16.002	14.5185	51.3487	23.5525
Elk4	37.894	23.4563	42.02	62.389	71.4676	69.4432	69.6764	50.8594	67.1555	67.4631	51.3547	30.2455	60.0878	74.6704	66.6754	74.6958	56.4496	56.9333	86.792	62.2941	94.8975	75.4232	105.922	53.8037	86.2386	72.4114	77.1443	95.7929	86.6634	78.9258	46.1804	67.9504	49.2708	25.2147	41.4125	33.4184	32.0814	51.6502	61.1326	26.8053	37.4991	45.9036	55.8146	56.5268	53.5741	45.72	72.5925	63.4857	49.8758
Mfsd4a	85.2615	41.7001	105.05	73.3988	115.201	144.333	67.3538	87.1876	99.0544	102.97	89.2593	89.0562	136.199	112.684	113.651	49.4465	35.9225	54.0867	52.0752	76.9515	54.4494	51.0932	47.6651	79.778	52.8559	47.9193	52.899	66.2098	58.2068	52.6172	55.4165	73.8592	79.5913	117.379	131.246	85.065	101.087	97.224	64.7286	67.5095	157.288	156.072	79.273	58.0144	55.9034	34.29	58.074	53.216	31.1724
Cdk18	21.6537	31.2751	22.6262	29.3595	16.0002	20.4245	13.9353	9.08204	32.7383	26.6302	34.2364	18.4834	22.0322	5.43058	10.6074	16.8329	10.2636	17.08	17.3584	18.3218	9.33418	12.165	10.5922	20.4083	11.1276	19.1677	19.8371	11.2697	10.3479	10.1187	30.3471	25.1121	3.79006	38.2568	15.2908	31.1399	27.8442	27.3442	17.9802	33.7548	35.4158	26.5221	29.9296	16.363	15.1405	18.288	31.9407	31.7429	22.8598
Gm29629	0	0	0	0	0	0	0	0	0	0	0	0	0	0	0	0	0	2.84667	0	0	0	0	0	0	0	0	0	0	1.29348	0	0	0	0	1.73894	0.637116	0	0	0	0	2.97836	0	0	0	0	0	0	0	0	0
Lemd1	0	0	0	0	0	0	0	0	0	0	0	0	0	0	0	1.05205	0	0	0	0	0	0	0	0	0	0	0	0	0	0	0	0	0	0	0	0	0	0	0	0	0	0	0	0	0	0	0	0	0
Gm29695	0	0	0	0	0	0	0	0	0	0	0	0	0	0	0	0	0	0	0	0	0	0	0	0	0	0	0	0	0	0	0	0	0	0	0	0	0	0	0	0	0	0	0	0	0	0	0	0	0
Gm10188	0	0	0	0	0	0	0	0	0	0	0	0	0	0	0	0	0	0	0	0	0	0	0	0	0	0	0	0	0	0	0	0	0	0	0	0	0	0	0	0	0	0	0	0	0	0	0	0	0
Gm29630	0	0	0	0	0	0	0	0	0	0	0	0	0	0	0	0	0	0	0	0	0	0	0	0	0	0	0	0	0	0	0	0	0	0	0	0	0	0	0	0	0	0	0	1.48755	0	0	0	0	0
Klhdc8a	20.3004	13.0313	44.4443	36.6994	21.3336	34.0408	11.6127	30.8789	32.7383	33.7315	26.9001	42.0076	24.0351	13.5764	24.2456	30.5096	33.3566	31.3133	17.3584	14.6574	35.781	38.9281	10.5922	37.106	22.2551	35.1408	22.0412	11.2697	12.9348	22.2611	38.2638	28.0665	30.3205	45.2126	31.8558	20.5067	25.423	36.459	10.7881	24.8197	31.2493	35.7028	12.1336	11.9004	32.6103	34.29	31.9407	26.1412	20.0889
Nuak2	83.9082	67.7627	60.6058	91.7485	52.2673	102.122	37.1607	58.1251	78.9077	86.9919	74.5865	63.8516	60.0878	63.8093	53.0372	144.131	105.202	116.713	109.937	109.931	164.904	131.382	141.671	68.6461	80.6748	133.109	132.247	108.471	98.3048	105.234	64.6526	94.5397	49.2708	65.2104	86.0107	72.9129	73.8477	63.8032	61.1326	63.5384	102.081	104.048	52.579	81.8152	135.1	134.874	162.607	146.577	106.679
F730311O21Rik	0	0	0	0	0	0	0	0	0	0	0	0	2.00293	1.35764	0	0	0	0	0	0	0	0	0	0	0	0	0	1.40872	0	0	0	1.47718	0	0	1.27423	0.759509	0.605309	0	0	0	0	1.02008	0	0	0	0	0	0	0
Tmcc2	5.41343	2.60626	0	0	4.26672	4.0849	0	0	0.839444	3.55069	0	0	2.00293	2.71529	3.0307	1.05205	5.13178	2.84667	0	0	0	2.43301	3.97209	3.7106	2.78189	5.32437	4.40825	1.40872	1.29348	4.04748	3.95832	2.95437	0	4.34736	1.27423	1.51902	1.81593	0	0	1.98557	2.08328	1.02008	2.42672	0	1.16465	0	2.9037	1.86723	1.38544
Gm15849	0	0	0	0	0	0	0	0	0	0	0	0	0	0	0	0	0	0	0	0	0	0	0	0	0	1.06487	0	0	0	0	1.31944	0	0	0	0	0	0	0	0	0	0	0	0	0	0	0	0	0	0
Dstyk	33.8339	18.2438	37.1716	40.3693	32.0004	31.3175	32.5156	30.8789	34.4172	46.159	34.2364	28.5652	36.0527	31.2258	24.2456	34.7178	28.2248	34.16	28.9307	29.3149	43.5595	29.1961	48.9891	27.8295	36.1646	54.3085	22.0412	42.2616	32.3371	44.5222	18.4722	44.3155	26.5304	32.1705	28.0331	16.7092	32.6867	30.3825	28.7683	25.8125	34.3742	29.5823	27.5029	37.1887	37.2689	25.146	29.037	37.3445	38.0996
6030442K20Rik	2.70672	2.60626	3.23231	7.33988	1.06668	5.44653	4.64509	3.63282	4.19722	6.21371	4.89092	3.36061	4.00586	0	0	1.05205	2.56589	5.69333	5.78613	3.66436	3.11139	2.43301	5.29612	0	2.78189	10.6487	2.20412	7.04359	5.17393	4.04748	1.31944	2.95437	0	5.21683	7.00828	3.03804	2.42124	3.03825	0	1.98557	2.08328	5.1004	4.85345	4.46265	8.15258	0	2.9037	3.73445	6.9272
Rbbp5	16.2403	7.81877	9.69693	11.0098	24.5336	23.1477	16.2578	18.1641	27.7016	18.6411	14.6728	21.844	20.0293	28.5105	22.7302	27.3534	30.7907	14.2333	11.5723	18.3218	26.4468	17.0311	41.0449	24.1189	27.8189	26.6218	19.8371	42.2616	21.9892	10.1187	19.7916	32.498	11.3702	35.6484	40.7754	22.7853	30.8708	6.0765	14.3841	22.8341	23.9578	40.8032	31.5474	34.2136	16.3052	11.43	26.1333	43.8798	33.9433
Tmem81	2.70672	0	0.808078	0	3.20004	8.16979	0	3.63282	3.35778	3.55069	1.22273	1.68031	8.01171	9.50351	1.51535	2.10411	0	0	11.5723	0	1.5557	12.165	2.64806	1.8553	0	4.25949	2.20412	7.04359	3.88045	4.04748	0	0	0	5.21683	2.54846	5.31656	5.44778	3.03825	7.19207	3.97115	1.04164	1.02008	1.61782	4.46265	1.16465	4.572	11.6148	0.933614	3.4636
Cntn2	1.35336	0	1.61616	0	0	0	0	0	0.839444	0	0	1.68031	0	0	0	1.05205	2.56589	0	0	0	3.11139	0	1.32403	0	0	0	2.20412	1.40872	0	0	1.31944	0	0	0	0	0	0	0	0	0	0	0	0	0	1.16465	0	0	0.933614	2.77088
Nfasc	0	0	0	0	0	0	0	0	0	0	0	0	2.00293	0	0	1.05205	0	2.84667	5.78613	0	0	2.43301	0	0	0	4.25949	2.20412	0	1.29348	0	0	1.47718	0	0	4.45981	0	1.81593	0	3.59604	6.94951	1.04164	0	1.61782	1.48755	0	0	0	0.933614	0.69272
Gm10538	0	0	0	0	0	0	0	0	0	0	0	0	0	0	0	1.05205	0	0	0	0	0	0	0	0	0	0	0	0	0	0	0	0	0	0	0	0	0	0	0	0	0	0	0	0	0	0	0	0	0
Lrrn2	0	0	0	0	0	0	0	0	0	0	0	0	0	0	0	0	0	0	0	0	0	0	0	0	2.78189	1.06487	0	0	0	0	0	0	0	0	0	0	0	0	0	0	2.08328	0	0	0	0	0	0	0	0.69272
Mdm4	27.0672	20.8501	32.3231	40.3693	70.4009	74.8897	62.7087	25.4297	40.2933	41.7206	52.5774	26.8849	76.1113	51.5905	50.0065	46.2904	33.3566	68.32	57.8613	95.2733	73.1177	102.186	99.3022	42.6719	25.037	62.8275	28.6536	90.158	86.6634	76.9021	35.6249	45.7927	41.6907	34.7789	33.13	42.5325	45.3982	33.4207	21.5762	42.6899	48.9572	57.1245	47.7256	31.2385	25.6224	38.862	55.1703	75.6227	82.4337
Pik3c2b	1.35336	5.21251	1.61616	3.66994	1.06668	1.36163	0	0	0.839444	1.77534	1.22273	0	0	2.71529	1.51535	2.10411	7.69768	0	5.78613	7.32872	4.66709	0	0	3.7106	2.78189	3.19462	2.20412	5.63487	1.29348	4.04748	2.63888	0	3.79006	1.73894	3.8227	6.07607	4.84247	3.03825	3.59604	3.97115	6.24985	7.14056	4.85345	2.9751	1.16465	2.286	2.9037	6.53529	6.9272
Gm28609	0	0	0	0	0	0	0	0	0	0	0	0	0	0	0	0	0	0	0	0	0	0	0	0	0	0	0	0	0	0	0	0	0	0	0	0.759509	0	0	3.59604	0	0	0	0	0	0	0	0	0.933614	0.69272
Ppp1r15b	67.6679	65.1564	80.8078	44.0393	66.1342	76.2514	60.3862	70.8399	94.8571	65.6877	99.0411	52.0895	82.1201	86.8892	74.2521	70.4876	56.4496	59.78	57.8613	51.301	82.4519	51.0932	92.6821	57.5143	69.5472	69.2168	83.7567	95.7929	67.2612	68.8071	63.3331	69.4276	37.9006	88.6862	110.858	93.4196	98.06	60.765	53.9405	68.5023	101.039	88.747	100.305	74.3774	92.0077	57.15	46.4592	97.0958	79.6628
Plekha6	67.6679	39.0939	54.9493	25.6896	75.7343	84.4212	85.9342	89.004	84.7838	77.2275	88.0366	57.1304	80.1171	76.0281	62.1293	66.2794	51.3178	65.4733	52.0752	54.9654	57.5608	58.3922	43.693	64.9355	50.074	77.7357	39.6742	46.4877	59.5002	68.8071	65.972	73.8592	64.431	144.332	183.489	156.459	125.904	94.1857	82.7088	151.896	141.663	113.229	166.635	55.0393	48.9155	52.578	72.5925	90.5605	107.372
Gm19461	0	0	1.61616	3.66994	5.3334	6.80816	2.32255	5.44923	4.19722	2.66302	3.66819	0	6.00878	4.07293	4.54605	2.10411	0	2.84667	5.78613	3.66436	4.66709	2.43301	5.29612	0	2.78189	0	4.40825	1.40872	2.58697	0	0	0	7.58012	8.69472	3.18558	7.59509	5.44778	3.03825	3.59604	3.97115	5.20821	3.06024	8.08908	1.48755	0	2.286	0	0.933614	4.84904
Gm28040	6.76679	2.60626	15.3535	3.66994	8.53344	6.80816	11.6127	9.08204	7.55499	7.98905	7.33638	10.0818	6.00878	10.8612	9.09209	7.36437	5.13178	5.69333	0	7.32872	9.33418	2.43301	6.62015	0	13.9094	2.12975	2.20412	2.81744	5.17393	0	6.5972	2.95437	18.9503	5.21683	3.18558	6.83558	4.84247	3.03825	17.9802	4.96394	6.24985	6.12048	8.08908	4.46265	2.32931	6.85801	5.8074	2.80084	11.0835
Kiss1	0	0	2.42423	0	0	0	0	0	5.03666	1.77534	3.66819	6.72122	0	0	1.51535	2.10411	2.56589	2.84667	0	0	0	2.43301	0	0	0	0	2.20412	1.40872	0	2.02374	2.63888	0	0	0.869472	1.27423	0.759509	0.605309	3.03825	0	0	4.16657	3.06024	1.61782	2.9751	0	0	0	0	2.07816
Ren1	86.6149	65.1564	147.07	99.0884	213.336	127.993	125.417	96.2696	116.683	158.006	75.8093	90.7365	136.199	90.9622	153.05	85.2163	130.86	45.5467	63.6475	150.239	119.789	109.485	45.017	116.884	111.276	51.1139	55.1031	173.272	63.3807	78.9258	104.236	90.1082	98.5416	56.5157	48.4208	34.9374	47.8194	78.9945	79.1128	59.5672	79.1648	53.0442	143.177	89.2529	149.076	98.2981	84.2073	94.295	97.6735
Etnk2	8.12015	5.21251	4.04039	3.66994	4.26672	2.72326	4.64509	5.44923	10.9128	3.55069	3.66819	5.04092	6.00878	1.35764	4.54605	9.46848	2.56589	0	5.78613	10.9931	7.77848	2.43301	6.62015	5.5659	8.34567	3.19462	13.2247	2.81744	9.05439	2.02374	5.27776	10.3403	3.79006	8.69472	17.8392	26.5828	24.8177	15.1912	3.59604	10.9207	11.4581	12.241	16.1782	11.9004	3.49396	4.572	5.8074	10.2697	23.5525
Sox13	6.76679	7.81877	3.23231	11.0098	7.46676	5.44653	6.96764	3.63282	1.67889	2.66302	6.11365	11.7621	12.0176	5.43058	7.57674	6.31232	15.3954	5.69333	0	10.9931	4.66709	4.86601	1.32403	3.7106	8.34567	5.32437	2.20412	9.86103	6.46742	14.1662	10.5555	5.90873	3.79006	26.0842	22.9362	28.1018	18.1593	6.0765	10.7881	9.92787	20.8328	16.3213	21.0316	0	2.32931	11.43	5.8074	14.9378	16.6253
Snrpe	124.509	93.8253	116.363	113.768	68.2675	53.1036	48.7735	79.922	90.6599	102.97	97.8184	127.703	50.0732	71.9551	62.1293	140.975	118.031	116.713	150.439	135.581	122.9	102.186	95.3301	118.739	102.93	127.785	145.472	78.8882	108.653	107.258	105.555	96.0169	128.862	24.3452	41.4125	22.7853	38.7398	121.53	104.285	23.8269	29.166	17.3414	45.2988	113.054	150.24	155.448	168.415	45.7471	52.6467
Zc3h11a	73.0813	62.5502	79.1916	88.0786	112.001	113.015	71.9989	94.4532	104.091	101.195	92.9275	53.7698	120.176	69.2399	77.2828	145.183	94.938	128.1	121.509	102.602	185.128	153.279	125.783	100.186	111.276	122.46	108.002	167.638	165.566	125.472	62.0137	88.631	64.431	62.602	64.3487	55.4442	67.7946	121.53	71.9207	75.4518	64.5818	63.245	90.5977	144.292	112.971	84.5821	145.185	105.498	92.1317
Gm38394	83.9082	65.1564	92.9289	102.758	121.602	127.993	85.9342	94.4532	118.362	106.521	101.487	62.1713	124.182	71.9551	83.3442	159.912	102.636	145.18	133.081	135.581	199.129	163.011	137.699	109.463	114.057	132.044	119.023	173.272	177.207	127.496	67.2915	90.1082	56.8509	73.0357	86.0107	78.9889	92.007	124.568	79.1128	96.3004	91.6645	94.8675	98.6867	145.78	123.453	93.7261	174.222	123.237	114.299
Zbed6	13.5336	2.60626	14.5454	18.3497	16.0002	21.7861	13.9353	9.08204	20.9861	9.76439	14.6728	8.40153	12.0176	6.78822	7.57674	23.1452	12.8295	19.9267	23.1445	36.6436	28.0025	12.165	14.5643	14.8424	11.1276	17.038	13.2247	21.1308	18.1088	12.1424	6.5972	7.38592	0	14.781	25.4846	25.0638	33.292	6.0765	10.7881	25.8125	28.1243	37.743	16.1782	5.95019	15.1405	20.574	34.8444	26.1412	30.4797
Lax1	0	2.60626	0	0	1.06668	1.36163	0	0	0.839444	0	0	0	4.00586	1.35764	0	1.05205	0	2.84667	5.78613	0	6.22279	0	0	1.8553	2.78189	3.19462	0	2.81744	0	6.07122	0	0	0	0.869472	0	0	0	0	0	1.98557	2.08328	1.02008	0	4.46265	2.32931	6.85801	0	0	2.07816
Atp2b4	27.0672	18.2438	16.9696	25.6896	21.3336	23.1477	23.2255	14.5313	26.0228	35.5069	18.341	16.8031	20.0293	14.9341	15.1535	23.1452	38.4884	11.3867	34.7168	18.3218	12.4456	26.7631	13.2403	22.2636	30.6008	13.8434	6.61237	21.1308	15.5218	20.2374	22.4305	28.0665	11.3702	24.3452	12.1052	25.0638	13.3168	12.153	32.3643	33.7548	24.9994	25.502	22.6494	13.3879	25.6224	13.716	29.037	20.5395	18.0107
Gm28441	0	0	0	0	0	0	0	0	0	0	0	0	0	0	0	0	0	0	0	0	0	0	0	0	0	0	0	0	1.29348	0	0	0	0	0	0	0	0	0	0	0	0	0	0	0	0	0	0	0	0
Optc	0	0	0	0	0	0	0	0	0	0	0	0	0	0	0	0	0	0	0	0	0	0	0	0	0	0	0	0	0	0	0	0	0	0	0	0	0	0	0	0	1.04164	0	0	0	0	0	0	0	0
Gm15851	2.70672	0	2.42423	0	1.06668	0	0	0	0.839444	1.77534	0	0	0	0	1.51535	0	0	2.84667	0	0	1.5557	0	0	0	0	1.06487	0	2.81744	1.29348	2.02374	0	0	0	1.73894	5.09693	2.27853	2.42124	0	0	0	3.12493	6.12048	0	0	0	2.286	0	3.73445	2.07816
Prelp	13.5336	0	11.3131	7.33988	6.40008	13.6163	9.29018	1.81641	5.87611	10.6521	8.55911	10.0818	6.00878	2.71529	4.54605	12.6246	23.093	22.7733	17.3584	14.6574	9.33418	14.598	6.62015	12.9871	8.34567	14.9082	24.2454	12.6785	11.6414	18.2136	7.91664	5.90873	11.3702	21.7368	27.396	12.9117	19.9752	9.11475	14.3841	10.9207	14.583	30.6024	12.1336	14.8755	23.2931	27.432	23.2296	25.2076	25.6306
Gm1627	0	0	0	0	0	0	0	0	0	0	0	0	0	0	0	0	0	0	0	0	0	0	0	0	0	0	0	1.40872	0	0	0	0	0	0	0	0	0	0	0	0	0	0	0	0	0	0	0	0	0
Fmod	4.06007	10.425	3.23231	11.0098	4.26672	0	4.64509	5.44923	2.51833	4.43836	8.55911	6.72122	4.00586	5.43058	7.57674	5.26027	10.2636	11.3867	0	0	9.33418	9.73203	2.64806	5.5659	0	2.12975	8.8165	2.81744	5.17393	10.1187	9.23608	1.47718	3.79006	7.82525	17.2021	10.6331	6.05309	9.11475	0	6.94951	6.24985	12.241	11.3247	2.9751	15.1405	6.85801	11.6148	8.40252	5.54176
Btg2	29.7739	26.0626	25.8585	33.0295	29.867	34.0408	16.2578	23.6133	38.6144	28.4055	50.1319	31.9258	24.0351	17.6494	21.2149	52.6027	38.4884	82.5533	52.0752	65.9585	135.346	70.5572	79.4418	24.1189	52.8559	74.5411	59.5113	77.4795	67.2612	54.6409	31.6666	28.0665	37.9006	14.781	21.0248	12.9117	14.5274	33.4207	64.7286	10.9207	20.8328	27.5422	11.3247	53.5517	38.4336	54.864	81.3036	74.6891	39.485
Chit1	0	0	0	0	0	0	0	0	0	0	0	0	0	0	0	0	0	0	0	0	0	0	0	0	0	0	0	0	0	0	0	0	0	0	0	0	0	0	0	0	0	0	0	0	0	0	0	0	0
Chil1	0	0	0.808078	0	1.06668	0	2.32255	0	0.839444	0	0	0	0	0	1.51535	0	0	0	0	0	0	0	0	0	2.78189	0	0	1.40872	1.29348	4.04748	0	0	0	0	0.637116	0	0.605309	0	0	0	0	0	0	5.95019	1.16465	2.286	0	0	0
Mybph	1.35336	5.21251	3.23231	0	1.06668	2.72326	0	1.81641	0	1.77534	2.44546	0	6.00878	0	1.51535	0	0	2.84667	5.78613	3.66436	3.11139	0	1.32403	1.8553	0	1.06487	4.40825	4.22616	1.29348	2.02374	2.63888	2.95437	0	0.869472	0	3.03804	1.21062	0	3.59604	0	5.20821	2.04016	0	1.48755	1.16465	4.572	0	2.80084	2.07816
Adora1	2.70672	10.425	11.3131	0	7.46676	5.44653	0	9.08204	2.51833	5.32603	9.78184	3.36061	16.0234	4.07293	9.09209	6.31232	10.2636	17.08	5.78613	3.66436	9.33418	4.86601	3.97209	3.7106	8.34567	17.038	6.61237	9.86103	6.46742	6.07122	5.27776	7.38592	0	24.3452	14.0166	13.6712	12.7115	6.0765	3.59604	2.97836	22.9161	29.5823	4.85345	2.9751	4.65862	11.43	5.8074	11.2034	6.9272
Myog	0	0	0	0	0	0	0	0	0	0	0	0	0	0	0	0	0	0	0	0	0	0	0	0	0	0	0	0	0	0	0	0	0	0	0	0	0	0	0	0	0	0	0	0	0	0	0	0	0
Ppfia4	2.70672	0	0	0	2.13336	0	0	0	2.51833	0.887672	2.44546	1.68031	6.00878	4.07293	1.51535	7.36437	7.69768	2.84667	5.78613	3.66436	15.557	4.86601	10.5922	7.42121	5.56378	14.9082	6.61237	5.63487	11.6414	4.04748	1.31944	0	0	1.73894	5.09693	3.79755	4.84247	0	0	1.98557	1.04164	4.08032	1.61782	10.4128	11.6465	11.43	11.6148	11.2034	13.8544
Tmem183a	43.3074	72.9752	52.525	51.3792	35.2005	78.9746	65.0313	54.4923	64.6372	58.5864	56.2456	45.3682	52.0761	57.0211	66.6754	62.0712	51.3178	42.7	46.2891	40.308	54.4494	53.5262	72.8216	51.9484	41.7283	54.3085	66.1237	60.5749	76.3155	48.5697	35.6249	66.4733	41.6907	165.2	159.916	159.497	155.564	39.4972	46.7485	126.084	113.539	104.048	104.349	58.0144	41.9275	41.148	37.7481	114.834	91.439
4933406M09Rik	0	2.60626	0	0	0	0	0	0	0	0	0	0	0	0	0	0	0	0	0	0	0	0	0	0	2.78189	0	0	0	0	0	0	0	0	0	0	0	0	0	0	0	0	0	0	0	0	0	0	0	0
Cyb5r1	52.7809	28.6688	42.02	47.7092	30.9337	55.8269	53.4186	43.5938	43.6511	44.3836	41.5728	40.3273	38.0556	59.7363	31.8223	49.4465	61.5814	68.32	28.9307	69.6228	79.3405	94.8873	104.598	50.0931	52.8559	57.5031	59.5113	66.2098	91.8373	66.7834	48.8193	42.8383	45.4807	73.0357	62.4374	36.4564	61.7415	30.3825	32.3643	49.6394	62.4985	64.2651	61.477	62.477	57.0681	36.576	55.1703	57.884	69.272
Adipor1	94.735	101.644	108.282	77.0687	52.2673	98.0375	67.3538	85.3712	106.609	102.97	68.4729	85.6956	62.0908	74.6704	65.16	103.101	79.5427	82.5533	86.792	91.609	80.8962	70.5572	66.2015	77.9227	77.8929	103.293	130.043	94.3841	63.3807	68.8071	104.236	82.7223	102.332	167.808	128.06	135.952	128.931	51.6502	93.4969	151.896	82.2897	128.53	92.2155	93.7156	107.148	68.5801	81.3036	140.042	117.762
Platr1	0	0	0	0	0	0	0	0	0	0	0	1.68031	0	0	0	0	0	0	0	0	0	0	0	0	0	0	0	0	1.29348	0	0	0	0	0	0	0	0	0	3.59604	0.992787	0	0	0	0	0	0	0	0	1.38544
Klhl12	27.0672	18.2438	25.0504	22.0196	23.467	24.5094	11.6127	27.2461	22.665	31.9562	34.2364	28.5652	32.0469	12.2188	27.2763	27.3534	10.2636	25.62	23.1445	36.6436	21.7797	36.4951	30.4527	9.27651	22.2551	27.6867	28.6536	22.5395	29.7501	18.2136	35.6249	28.0665	26.5304	47.821	47.1466	60.7607	42.9769	30.3825	32.3643	41.6971	20.8328	52.0241	29.9296	17.8506	29.1164	32.004	34.8444	51.3487	53.3394
Rabif	10.8269	13.0313	21.8181	22.0196	35.2005	38.1257	37.1607	39.961	26.0228	23.9671	22.0091	11.7621	30.0439	20.3647	31.8223	22.0931	12.8295	14.2333	23.1445	36.6436	43.5595	43.7941	29.1287	18.553	16.6913	19.1677	17.633	50.7139	37.511	42.4985	34.3055	20.6806	11.3702	60.8631	70.7199	39.4945	56.2937	24.306	17.9802	66.5168	31.2493	51.004	55.8146	26.7759	25.6224	6.85801	23.2296	46.6807	67.8865
Mgat4e	0	0	0	0	0	0	0	0	0	0	0	0	0	0	0	0	0	0	0	0	0	0	0	0	0	0	0	0	1.29348	0	0	0	0	0	0	0	0	0	0	0	0	0	0	0	0	0	0	0	0
Kdm5b	24.3604	10.425	16.1616	18.3497	24.5336	17.7012	23.2255	41.7774	20.1467	31.0685	25.6773	13.4424	24.0351	20.3647	21.2149	41.0301	33.3566	56.9333	28.9307	32.9792	59.1165	55.9592	39.7209	25.9742	41.7283	34.0759	26.4495	36.6267	42.685	32.3798	17.1527	17.7262	11.3702	16.52	20.3877	16.7092	17.554	42.5355	25.1723	24.8197	19.7912	19.3815	21.0316	17.8506	23.2931	25.146	40.6518	42.0126	36.7142
Gm26783	0	0	0	0	0	0	0	0	0	0	0	0	0	0	0	0	0	0	0	0	0	0	0	0	0	0	0	0	0	0	0	0	0	0	0	0	0	0	0	0	0	0	0	0	0	0	0	0	0
Syt2	0	0	0	0	0	1.36163	0	0	0	0	1.22273	1.68031	0	0	0	1.05205	0	0	0	0	3.11139	2.43301	0	0	0	0	0	0	1.29348	2.02374	0	1.47718	0	0	0	1.51902	0	0	0	0	0	0	0	0	1.16465	2.286	5.8074	2.80084	2.07816
Ppp1r12b	12.1802	15.6375	6.46462	3.66994	8.53344	2.72326	16.2578	0	10.9128	15.9781	7.33638	3.36061	18.0264	10.8612	9.09209	10.5205	15.3954	5.69333	23.1445	21.9862	17.1127	17.0311	7.94418	11.1318	13.9094	17.038	15.4289	14.0872	5.17393	16.1899	6.5972	4.43155	15.1602	13.0421	15.2908	5.31656	14.5274	12.153	7.19207	4.96394	9.37478	12.241	14.5603	7.43774	4.65862	9.14401	17.4222	4.66807	15.9326
Gm28892	0	0	0	0	1.06668	0	0	0	0	0.887672	0	0	4.00586	0	3.0307	0	0	0	5.78613	0	0	4.86601	1.32403	0	0	0	0	4.22616	0	2.02374	1.31944	0	0	0.869472	0.637116	0.759509	1.21062	3.03825	0	0	0	0	0.808908	0	1.16465	0	0	0	0
Ube2t	2.70672	0	5.65654	3.66994	0	0	2.32255	1.81641	3.35778	0.887672	0	0	0	0	1.51535	3.15616	7.69768	0	11.5723	10.9931	3.11139	2.43301	3.97209	0	2.78189	2.12975	4.40825	1.40872	2.58697	6.07122	1.31944	1.47718	0	2.60842	0	0.759509	0.605309	0	0	0	1.04164	3.06024	1.61782	4.46265	3.49396	4.572	2.9037	5.60168	5.54176
Lgr6	0	0	0	3.66994	1.06668	2.72326	0	0	0	0	0	0	4.00586	0	0	0	2.56589	2.84667	0	0	0	0	0	0	0	0	0	0	0	0	1.31944	1.47718	0	0.869472	1.27423	0.759509	0	0	0	0	2.08328	4.08032	0.808908	0	1.16465	2.286	0	4.66807	0.69272
Gm10535	0	0	0	0	0	0	0	0	0	0	0	0	0	0	0	0	0	0	0	0	0	0	1.32403	1.8553	0	0	0	0	0	0	0	0	0	0	0	0	0	0	0	0	0	0	0	0	0	0	0	0	0.69272
Ptpn7	0	2.60626	1.61616	0	2.13336	2.72326	0	0	0	1.77534	0	1.68031	0	1.35764	6.0614	0	0	5.69333	11.5723	3.66436	10.8899	12.165	6.62015	0	2.78189	3.19462	8.8165	5.63487	6.46742	0	1.31944	0	0	0	2.54846	0.759509	0.605309	0	0	0	0	1.02008	0	1.48755	2.32931	13.716	8.7111	12.137	9.69808
Arl8a	35.1873	41.7001	23.4342	22.0196	9.60012	9.53142	13.9353	7.26563	33.5778	23.9671	25.6773	25.2046	2.00293	10.8612	6.0614	32.6137	20.5271	45.5467	28.9307	18.3218	21.7797	12.165	11.9163	25.9742	25.037	36.2057	17.633	8.45231	7.7609	30.3561	26.3888	29.5437	15.1602	26.9536	21.6619	23.5448	22.3964	21.2677	50.3445	24.8197	15.6246	15.3012	26.694	28.2634	32.6103	18.288	26.1333	21.4731	33.2506
Gm15445	0	2.60626	0	3.66994	0	0	0	0	0	0	0	0	0	0	0	0	0	2.84667	0	0	1.5557	0	0	0	0	0	0	0	0	0	0	0	0	0.869472	0.637116	0	0	6.0765	0	0	0	0	0	0	0	0	0	0.933614	2.07816
Gpr37l1	0	2.60626	0	0	0	0	0	0	0	0	1.22273	0	0	0	0	0	0	0	0	0	0	0	0	0	5.56378	1.06487	0	1.40872	0	0	0	0	0	0	0	0	0	0	0	0	0	0	0	0	1.16465	2.286	0	0	0
Gm26642	18.947	5.21251	12.1212	22.0196	17.0669	24.5094	16.2578	14.5313	10.9128	15.0904	13.45	16.8031	18.0264	17.6494	15.1535	29.4575	7.69768	14.2333	28.9307	14.6574	18.6684	36.4951	26.4806	12.9871	33.3827	12.7785	24.2454	18.3133	9.05439	12.1424	19.7916	14.7718	18.9503	36.5178	33.7671	31.8994	30.8708	9.11475	14.3841	18.863	26.041	23.4618	19.4138	17.8506	25.6224	13.716	11.6148	52.2824	45.0268
Elf3	2.70672	10.425	6.46462	11.0098	4.26672	10.8931	9.29018	7.26563	5.87611	7.10138	1.22273	5.04092	12.0176	9.50351	4.54605	16.8329	20.5271	11.3867	11.5723	29.3149	6.22279	34.0621	18.5364	12.9871	11.1276	19.1677	15.4289	21.1308	14.2283	24.2849	7.91664	2.95437	0	60.8631	59.8889	43.292	31.4761	0	3.59604	23.8269	51.0404	70.3855	31.5474	14.8755	10.4819	6.85801	20.3259	209.129	102.523
Rnpep	40.6007	33.8813	23.4342	33.0295	32.0004	36.7641	27.8706	25.4297	30.22	32.8439	19.5637	25.2046	40.0586	31.2258	30.307	52.6027	28.2248	39.8533	57.8613	32.9792	42.0038	48.6601	39.7209	37.106	41.7283	39.4003	35.266	42.2616	37.511	42.4985	35.6249	36.9296	22.7404	97.3809	104.487	95.6981	94.4282	15.1912	35.9604	62.5456	71.8733	69.3655	78.464	34.2136	54.7387	25.146	26.1333	93.3614	82.4337
Timm17a	240.898	192.863	275.554	209.187	253.87	235.562	243.867	268.828	288.769	249.436	202.973	268.849	162.237	268.814	204.572	266.17	179.612	227.733	162.012	212.533	197.573	153.279	229.057	187.385	205.86	249.18	297.557	163.411	206.957	204.398	252.013	286.574	318.365	135.638	145.262	149.623	164.644	221.792	219.358	177.709	161.454	127.51	176.342	208.257	229.437	214.884	168.415	105.498	137.159
Lmod1	6.76679	0	4.04039	0	3.20004	2.72326	4.64509	1.81641	4.19722	7.98905	2.44546	3.36061	2.00293	4.07293	3.0307	7.36437	7.69768	5.69333	5.78613	10.9931	4.66709	0	1.32403	12.9871	5.56378	3.19462	0	7.04359	2.58697	10.1187	5.27776	0	7.58012	6.08631	4.45981	8.3546	1.21062	6.0765	0	0.992787	0	6.12048	4.85345	4.46265	1.16465	11.43	2.9037	5.60168	5.54176
Shisa4	17.5936	18.2438	13.7373	18.3497	8.53344	13.6163	4.64509	3.63282	12.5917	19.5288	22.0091	6.72122	6.00878	2.71529	9.09209	43.1342	35.9225	54.0867	46.2891	29.3149	26.4468	41.3611	15.8884	20.4083	36.1646	53.2437	24.2454	19.7221	28.4566	30.3561	9.23608	14.7718	18.9503	19.1284	10.1939	8.3546	21.1858	24.306	14.3841	18.863	20.8328	17.3414	15.3692	52.0642	36.1043	27.432	58.074	63.4857	73.4283
Ipo9	40.6007	31.2751	41.212	18.3497	34.1338	51.742	39.4833	47.2266	38.6144	41.7206	39.1274	30.2455	40.0586	46.1599	50.0065	45.2383	35.9225	54.0867	40.5029	40.308	52.8937	82.7222	76.7937	61.2249	36.1646	54.3085	33.0619	43.6703	76.3155	62.7359	35.6249	57.6102	30.3205	43.4736	66.8972	47.0896	61.7415	30.3825	10.7881	46.661	56.2487	77.5261	37.2098	35.7012	46.5862	45.72	31.9407	73.7555	72.7356
Gm28277	0	0	0	3.66994	0	0	0	0	0	0	0	0	0	0	0	0	0	0	0	0	0	0	0	0	0	0	0	1.40872	0	0	0	0	0	0.869472	0	0	0	0	0	0	0	0	0	0	0	0	0	0	0
Nav1	6.76679	0	15.3535	7.33988	12.8002	16.3396	6.96764	3.63282	10.0733	9.76439	9.78184	3.36061	20.0293	5.43058	15.1535	21.0411	23.093	34.16	17.3584	25.6505	14.0013	19.4641	26.4806	14.8424	25.037	15.9731	13.2247	18.3133	16.8153	38.451	7.91664	11.8175	11.3702	27.8231	15.9279	7.59509	6.6584	18.2295	14.3841	8.93509	17.7079	12.241	4.04454	28.2634	19.7991	22.86	43.5555	26.1412	27.7088
Gm4793	0	0	0	0	1.06668	0	0	0	0	0	0	0	0	0	0	1.05205	0	0	0	0	0	0	0	0	0	0	2.20412	0	2.58697	0	0	0	0	0	0.637116	0	0.605309	0	0	0	0	0	1.61782	0	0	0	0	1.86723	0
Csrp1	4.06007	2.60626	3.23231	7.33988	5.3334	1.36163	2.32255	0	5.03666	4.43836	9.78184	3.36061	0	4.07293	0	16.8329	0	14.2333	11.5723	3.66436	7.77848	12.165	7.94418	9.27651	16.6913	12.7785	15.4289	9.86103	2.58697	14.1662	6.5972	5.90873	7.58012	26.0842	36.9527	28.8613	14.5274	3.03825	7.19207	15.8846	24.9994	40.8032	12.9425	13.3879	9.31723	9.14401	8.7111	71.8882	42.2559
Phlda3	1.35336	5.21251	2.42423	0	1.06668	0	0	3.63282	4.19722	3.55069	11.0046	3.36061	0	1.35764	1.51535	13.6767	15.3954	11.3867	17.3584	0	14.0013	4.86601	10.5922	9.27651	13.9094	14.9082	13.2247	5.63487	12.9348	14.1662	5.27776	5.90873	0	2.60842	2.54846	3.03804	3.63185	0	10.7881	3.97115	1.04164	4.08032	4.04454	11.9004	9.31723	20.574	17.4222	13.0706	12.469
Tnni1	0	0	0	0	0	0	0	0	0	0	0	0	0	0	0	0	0	0	0	0	0	0	0	0	0	0	0	0	1.29348	0	0	1.47718	0	0	0	0	0	0	0	0	0	0	0	0	0	0	0	0	0
Lad1	63.6078	65.1564	54.9493	66.0589	76.801	87.1444	51.096	70.8399	65.4766	46.159	91.7048	55.4501	52.0761	80.101	63.6447	111.518	76.9768	96.7867	133.081	84.2803	116.677	63.2582	95.3301	63.0802	83.4567	89.4493	68.3278	97.2016	89.2504	76.9021	72.5692	75.3364	49.2708	196.501	177.755	200.51	124.088	60.765	100.689	162.817	152.08	182.594	118.909	95.2031	89.6784	68.5801	87.111	255.81	236.91
Tnnt2	0	0	0	0	1.06668	0	0	0	0	0	0	0	0	1.35764	1.51535	0	2.56589	0	0	0	0	2.43301	2.64806	0	0	1.06487	0	0	0	0	1.31944	0	0	0	0	0	0	0	3.59604	0	1.04164	2.04016	0	1.48755	0	0	0	1.86723	0
Pkp1	0	0	0	0	0	0	0	0	0	0	0	0	0	0	0	0	0	0	0	0	0	0	0	0	2.78189	0	0	0	0	0	0	0	3.79006	0.869472	0	0	0	0	0	0	0	1.02008	0	0	0	0	0	0	0
Igfn1	0	0	0.808078	3.66994	0	0	0	0	0	0.887672	0	0	0	0	0	0	0	0	0	0	0	0	0	0	0	0	0	1.40872	0	0	1.31944	0	0	4.34736	0	0	0	0	3.59604	0	1.04164	3.06024	0	0	0	0	0	0	0.69272
Tmem9	81.2015	65.1564	153.535	62.389	131.202	104.846	123.095	89.004	75.5499	91.4302	67.2502	112.58	116.17	128.976	107.59	73.6437	107.767	82.5533	63.6475	95.2733	110.454	55.9592	79.4418	81.6333	105.712	59.6329	85.9608	102.836	99.5982	93.092	79.1664	104.88	56.8509	129.551	112.132	129.117	145.879	82.0327	86.3049	145.94	145.83	166.273	152.884	78.8401	110.642	64.008	78.3999	147.511	140.622
Ascl5	0	0	0	0	0	0	0	0	0	0	0	0	0	0	0	0	0	0	0	0	0	0	0	0	0	0	0	0	0	0	0	0	0	0	0	0	0	0	0	0	0	0	0	0	0	0	0	0	0
Cacna1s	0	0	0.808078	0	0	0	0	0	0	0	0	1.68031	0	0	0	1.05205	0	0	0	0	0	0	0	1.8553	0	2.12975	0	0	1.29348	0	1.31944	1.47718	0	0	0	0	0	0	0	0	0	0	0	1.48755	2.32931	0	0	0	0
Gm37759	0	0	0.808078	0	0	0	0	0	0	0	0	1.68031	0	0	0	0	0	0	0	0	0	0	0	0	0	2.12975	0	0	1.29348	0	0	0	0	0	0	0	0	0	0	0	0	0	0	0	1.16465	0	0	0	0
Gm15850	0	0	0	0	0	0	0	0	0	0	0	0	0	0	0	1.05205	0	0	0	0	0	0	0	0	0	0	0	0	0	0	0	0	0	0	0	0	0	0	0	0	0	0	0	0	0	0	0	0	0.69272
Kif21b	1.35336	2.60626	1.61616	3.66994	2.13336	0	4.64509	0	1.67889	0.887672	1.22273	1.68031	0	0	6.0614	3.15616	2.56589	2.84667	11.5723	7.32872	4.66709	7.29902	3.97209	3.7106	5.56378	6.38924	6.61237	2.81744	5.17393	4.04748	1.31944	2.95437	3.79006	0.869472	0	0	3.02654	9.11475	0	1.98557	0	4.08032	0	5.95019	1.16465	4.572	11.6148	7.46891	13.8544
Mroh3	0	0	0	0	2.13336	0	0	0	0	0	1.22273	0	0	0	0	1.05205	0	0	0	0	0	0	2.64806	0	0	2.12975	2.20412	1.40872	3.88045	0	0	0	0	0.869472	0	0	0	0	0	0	0	0	0	4.46265	0	0	0	0.933614	0.69272
Inava	5.41343	2.60626	4.04039	7.33988	2.13336	5.44653	4.64509	3.63282	3.35778	2.66302	2.44546	0	2.00293	2.71529	4.54605	7.36437	12.8295	19.9267	5.78613	10.9931	7.77848	4.86601	6.62015	11.1318	11.1276	13.8434	2.20412	12.6785	16.8153	10.1187	5.27776	4.43155	3.79006	17.3894	14.6537	14.4307	16.3433	0	0	15.8846	7.29149	11.2209	15.3692	20.8257	5.82327	6.85801	11.6148	44.8135	51.2613
Gm26568	1.35336	0	0.808078	0	2.13336	1.36163	0	1.81641	0.839444	0	0	0	2.00293	0	1.51535	0	2.56589	2.84667	0	3.66436	1.5557	0	1.32403	0	2.78189	1.06487	0	5.63487	5.17393	0	0	0	0	0.869472	1.91135	0	1.81593	0	0	2.97836	0	1.02008	0.808908	0	0	2.286	8.7111	3.73445	7.61992
A430034D21Rik	0	0	0	0	0	0	0	0	0	0	1.22273	0	0	0	0	0	0	0	0	0	0	0	0	0	0	0	0	0	0	0	0	0	0	0	0	0	0	0	0	0	0	0	0	0	0	0	0	0	0
Gm37552	0	0	0	0	0	0	0	0	0	0	0	0	0	0	0	0	0	0	0	0	0	0	0	0	0	0	0	0	0	0	0	0	0	0	0	0	0	0	0	0	0	0	0	0	0	0	0	0	0
Gm26781	1.35336	0	0	0	3.20004	1.36163	0	0	0	0	0	0	4.00586	1.35764	0	2.10411	0	0	0	0	3.11139	0	1.32403	0	0	0	0	1.40872	1.29348	0	0	0	0	0	1.27423	1.51902	0	0	0	0	0	1.02008	0	0	2.32931	0	2.9037	0	0.69272
Gpr25	0	0	0	0	0	0	0	0	0	0	0	0	0	0	0	0	0	0	0	0	0	0	0	0	0	0	0	0	0	0	0	0	0	0	0	0	0	0	0	0	0	0	0	0	0	0	0	0	0
Camsap2	36.5407	36.4876	29.0908	22.0196	35.2005	35.4024	27.8706	43.5938	27.7016	43.4959	37.9046	16.8031	46.0674	33.9411	30.307	34.7178	17.9612	28.4667	34.7168	36.6436	40.4481	53.5262	51.6372	24.1189	25.037	27.6867	26.4495	36.6267	40.098	38.451	22.4305	32.498	34.1105	11.3031	22.2991	27.3423	18.1593	39.4972	21.5762	28.7908	26.041	24.4819	19.4138	40.1638	30.281	25.146	37.7481	27.0748	26.3234
9230116N13Rik	1.35336	0	0	0	2.13336	0	2.32255	3.63282	0.839444	0	1.22273	6.72122	2.00293	0	1.51535	2.10411	2.56589	2.84667	5.78613	3.66436	4.66709	4.86601	6.62015	0	0	1.06487	0	0	1.29348	2.02374	0	2.95437	0	0	1.91135	2.27853	2.42124	0	3.59604	1.98557	1.04164	3.06024	2.42672	0	2.32931	0	5.8074	0.933614	6.9272
Ddx59	18.947	15.6375	8.88885	3.66994	12.8002	5.44653	9.29018	16.3477	13.4311	10.6521	13.45	8.40153	4.00586	5.43058	6.0614	16.8329	5.13178	14.2333	23.1445	10.9931	12.4456	2.43301	10.5922	5.5659	5.56378	8.51899	13.2247	4.22616	7.7609	8.09495	10.5555	2.95437	0	12.1726	8.91962	13.6712	18.1593	9.11475	3.59604	15.8846	8.33313	10.2008	8.89798	8.92529	16.3052	13.716	11.6148	14.0042	9.69808
Kif14	0	0	0.808078	0	0	0	0	3.63282	0	0.887672	1.22273	1.68031	0	1.35764	0	2.10411	0	11.3867	5.78613	0	0	7.29902	2.64806	0	5.56378	3.19462	4.40825	1.40872	5.17393	2.02374	1.31944	2.95437	0	0.869472	0	0.759509	0	0	0	0	1.04164	0	0.808908	0	1.16465	0	8.7111	1.86723	2.77088
Gm37799	0	0	0	0	0	0	0	0	0	0	0	0	0	0	0	0	0	0	0	0	0	0	0	0	0	0	0	0	0	0	0	0	0	0	0	0	0	0	0	0	0	0	0	0	0	0	0	0	0
Gm33994	0	0	0	0	0	0	0	0	0	0	0	0	0	0	0	0	0	0	0	0	0	0	0	0	0	0	0	0	0	0	0	0	0	0	0	0	0	0	0	0	0	1.02008	0	0	0	0	0	0	0
4933409D19Rik	0	0	0	0	0	0	0	0	0	0	0	0	0	0	0	0	0	0	0	0	0	0	0	0	0	0	0	0	0	0	0	0	0	0	0	0	0	0	0	0	0	0	0	0	0	0	0	0	0
Platr23	0	0	0	0	0	0	0	0	0	0	0	0	0	0	0	0	0	0	0	0	0	0	0	0	0	0	0	0	0	0	0	0	0	0	0	0	0	0	0	0	0	0	0.808908	0	0	0	0	0	0
Zfp281	16.2403	15.6375	9.69693	11.0098	23.467	29.9559	9.29018	21.7969	29.3805	25.7425	17.1182	15.1227	18.0264	17.6494	24.2456	24.1972	25.6589	25.62	46.2891	36.6436	46.6709	34.0621	35.7488	25.9742	22.2551	28.7516	17.633	36.6267	24.5762	26.3086	25.0694	35.4524	7.58012	19.9979	22.2991	27.3423	27.2389	30.3825	17.9802	24.8197	20.8328	17.3414	15.3692	14.8755	25.6224	20.574	20.3259	22.4067	13.8544
Gm19705	0	7.81877	2.42423	0	2.13336	0	2.32255	0	1.67889	2.66302	1.22273	0	2.00293	2.71529	1.51535	0	0	2.84667	0	7.32872	1.5557	0	1.32403	0	0	1.06487	0	0	1.29348	6.07122	0	0	0	0.869472	0.637116	2.27853	2.42124	0	0	0	1.04164	2.04016	1.61782	0	2.32931	0	2.9037	0	2.07816
Platr22	0	2.60626	0.808078	3.66994	0	0	0	0	0	0	1.22273	0	2.00293	1.35764	0	1.05205	0	0	0	3.66436	1.5557	0	2.64806	0	0	0	0	1.40872	0	0	0	0	0	0	1.91135	0	1.21062	0	0	1.98557	1.04164	3.06024	0.808908	0	0	2.286	0	1.86723	2.07816
Nr5a2	2.70672	0	0.808078	0	1.06668	0	0	0	0	0	0	0	0	0	0	1.05205	0	0	0	0	3.11139	0	1.32403	1.8553	0	2.12975	0	0	0	0	1.31944	1.47718	0	0	0	0	0.605309	0	0	0	0	0	0	0	1.16465	2.286	0	0.933614	3.4636
Gm4258	0	0	0	3.66994	0	0	0	0	0	0.887672	0	0	0	0	0	1.05205	0	2.84667	5.78613	0	0	0	1.32403	0	0	0	0	0	1.29348	2.02374	1.31944	0	0	0	1.91135	0	0.605309	0	0	0	1.04164	3.06024	0	0	0	0	0	2.80084	2.77088
Gm26979	0	0	0	0	0	0	0	0	0	0	0	0	0	0	0	0	0	0	5.78613	0	0	0	0	0	0	0	2.20412	0	0	0	0	0	0	0	0.637116	0	0	0	0	0	0	0	0	0	0	0	0	0	0.69272
Gm26936	0	0	0	0	1.06668	0	0	0	0	0	0	0	0	0	0	0	2.56589	0	0	0	0	2.43301	0	0	0	0	0	0	0	0	0	0	0	0	0	0	0	0	0	0	0	0	0	0	0	0	0	0.933614	0
Gm26930	1.35336	0	0	0	2.13336	2.72326	2.32255	1.81641	0	0	0	1.68031	0	0	1.51535	0	0	2.84667	0	0	3.11139	4.86601	1.32403	0	0	0	0	2.81744	1.29348	6.07122	0	0	0	0	2.54846	0	0.605309	0	0	0	0	2.04016	0.808908	0	0	0	0	0.933614	0
A430106G13Rik	0	0	0	0	4.26672	1.36163	0	1.81641	0	0	1.22273	1.68031	0	1.35764	0	0	0	0	0	0	0	4.86601	0	0	0	0	0	1.40872	3.88045	0	0	1.47718	0	0.869472	0.637116	0.759509	0	3.03825	3.59604	0.992787	1.04164	1.02008	0	1.48755	1.16465	0	0	0.933614	0
Ptprc	13.5336	7.81877	15.3535	33.0295	20.2669	16.3396	18.5804	19.9805	15.11	15.9781	9.78184	8.40153	30.0439	9.50351	16.6688	56.8109	43.6202	48.3933	34.7168	91.609	126.011	102.186	88.71	24.1189	30.6008	53.2437	44.0825	85.9318	87.9569	68.8071	14.5138	14.7718	15.1602	7.82525	11.4681	10.6331	9.07963	9.11475	43.1524	11.9134	9.37478	4.08032	2.42672	34.2136	55.9034	25.146	72.5925	45.7471	65.8084
Gm28556	0	0	0	0	0	0	0	0	0	0	0	0	0	0	0	0	0	0	0	0	0	0	0	0	0	0	0	0	0	0	0	0	0	0	0	0	0	0	0	0	0	0	0	0	0	0	0	0	0
Atp6v1g3	251.725	166.8	271.514	216.526	164.269	156.588	83.6117	134.414	165.37	249.436	202.973	223.481	146.214	126.261	146.989	106.257	128.295	102.48	69.4336	84.2803	48.2266	43.7941	46.341	191.096	180.823	110.747	141.064	53.5313	50.4459	38.451	175.486	199.42	219.824	57.3852	43.961	45.5705	52.0566	191.41	140.245	41.6971	94.7894	74.4659	79.273	111.566	167.71	160.02	75.4962	30.8092	38.0996
Nek7	48.7209	54.7314	70.3027	77.0687	62.9341	78.9746	62.7087	78.1056	78.0683	66.5754	66.0274	62.1713	46.0674	63.8093	98.4977	91.5287	59.0155	71.1667	40.5029	95.2733	85.5633	63.2582	72.8216	66.7908	63.9834	93.7088	68.3278	76.0708	80.196	76.9021	76.5275	48.7471	56.8509	96.5114	71.9941	78.2294	64.1627	72.918	50.3445	88.3581	49.9988	63.245	83.3175	68.4272	61.7267	54.864	40.6518	66.2866	82.4337
Gm28501	0	0	2.42423	0	3.20004	4.0849	2.32255	5.44923	2.51833	0.887672	1.22273	0	0	4.07293	3.0307	6.31232	2.56589	2.84667	5.78613	0	6.22279	4.86601	2.64806	0	2.78189	3.19462	0	0	5.17393	0	2.63888	1.47718	7.58012	0.869472	2.54846	2.27853	0.605309	3.03825	0	2.97836	1.04164	1.02008	2.42672	4.46265	0	0	0	3.73445	3.4636
Gm5833	1.35336	0	0	0	0	0	0	0	0	0	0	0	0	0	0	0	0	2.84667	0	0	0	2.43301	0	0	2.78189	0	0	0	0	2.02374	0	0	0	0.869472	0.637116	0	0	0	0	0	0	0	3.23563	0	0	0	0	0	4.15632
Lhx9	0	2.60626	0	0	0	0	0	0	0	0.887672	0	0	2.00293	0	0	0	0	0	0	0	0	0	0	0	0	0	0	0	0	0	0	0	0	0	0	0	0	0	0	0	0	0	0	0	1.16465	0	0	0	0
2310009B15Rik	2.70672	2.60626	8.08078	0	2.13336	2.72326	0	0	0.839444	7.10138	1.22273	3.36061	2.00293	0	0	1.05205	0	5.69333	0	3.66436	6.22279	0	1.32403	1.8553	0	3.19462	2.20412	0	0	0	1.31944	0	3.79006	0	1.91135	3.03804	3.63185	0	10.7881	4.96394	4.16657	3.06024	2.42672	0	2.32931	0	0	0.933614	5.54176
1700019P21Rik	0	0	0	0	0	0	0	0	0	0	0	0	0	0	0	0	0	0	0	0	0	0	0	0	0	0	0	0	0	0	0	0	0	0	0	0	0	0	0	0	0	0	0	0	0	0	0	0	0
Dennd1b	23.0071	13.0313	25.0504	33.0295	18.1336	36.7641	13.9353	19.9805	39.4539	31.9562	34.2364	15.1227	26.0381	32.5835	22.7302	24.1972	28.2248	42.7	11.5723	18.3218	32.6696	51.0932	23.8325	29.6848	30.6008	28.7516	26.4495	23.9482	46.5654	26.3086	31.6666	22.1578	18.9503	19.9979	15.2908	21.2663	14.5274	15.1912	10.7881	15.8846	42.7073	26.5221	29.9296	31.2385	22.1284	13.716	23.2296	19.6059	20.7816
4930596I21Rik	0	0	0	0	0	0	0	0	0	0	0	0	0	0	0	1.05205	0	0	0	0	0	0	1.32403	0	0	0	0	0	0	0	0	0	0	0.869472	0	0	0	3.03825	0	0	1.04164	0	0	0	0	0	0	0.933614	0.69272
Crb1	0	0	0	0	0	1.36163	0	0	0	0	0	0	0	1.35764	0	0	2.56589	0	0	0	0	2.43301	2.64806	1.8553	0	1.06487	0	0	2.58697	0	1.31944	2.95437	0	0	0	0	0.605309	0	0	0	0	0	0	0	1.16465	2.286	0	0	2.07816
4933436E23Rik	0	0	0	0	0	0	0	0	0	0	0	0	0	0	0	0	0	0	0	0	0	0	0	0	0	0	0	0	0	0	0	0	0	0	0	0	0	0	0	0	0	0	0	0	0	0	0	0	0
Gm34816	0	0	0	0	0	0	0	0	0	0	0	0	0	0	0	0	0	0	0	0	0	0	0	0	0	0	0	0	0	0	0	0	0	0	0	0	0	0	0	0	0	0	0	0	0	0	0	0	0
Zbtb41	28.4205	20.8501	34.7473	14.6798	30.9337	46.2955	32.5156	34.5118	41.1327	25.7425	36.6819	31.9258	30.0439	29.8682	18.1842	27.3534	38.4884	17.08	23.1445	29.3149	32.6696	34.0621	42.369	24.1189	22.2551	40.4652	26.4495	43.6703	27.1632	42.4985	21.111	36.9296	11.3702	51.2989	36.9527	41.0135	27.8442	42.5355	28.7683	25.8125	34.3742	36.7229	38.0187	26.7759	32.6103	25.146	40.6518	42.0126	30.4797
Aspm	0	0	3.23231	3.66994	1.06668	0	2.32255	10.8985	0.839444	1.77534	1.22273	1.68031	2.00293	0	3.0307	15.7808	5.13178	2.84667	17.3584	10.9931	9.33418	4.86601	17.2124	3.7106	5.56378	5.32437	6.61237	7.04359	29.7501	20.2374	2.63888	0	0	0.869472	0	0	0	3.03825	7.19207	0	0	3.06024	0.808908	7.43774	10.4819	4.572	23.2296	2.80084	11.0835
F13b	144.809	83.4002	165.656	143.128	183.469	241.009	183.481	201.621	156.137	158.006	119.828	117.621	234.343	205.004	163.658	71.5396	100.07	25.62	17.3584	36.6436	76.2291	51.0932	63.5534	105.752	83.4567	51.1139	74.9402	69.0272	51.7393	70.8308	151.736	165.445	87.1714	105.206	137.617	171.649	195.515	121.53	133.053	149.911	182.287	204.016	176.342	65.4521	135.1	121.158	37.7481	91.4941	75.5065
Cfhr1	0	2.60626	0	3.66994	0	0	0	0	0	0	0	0	0	0	0	0	0	0	0	0	1.5557	0	0	0	5.56378	1.06487	0	0	0	0	0	0	0	0	0	0	0	0	0	0.992787	0	0	0	0	1.16465	0	0	0	0
Gm4788	2.70672	0	2.42423	0	0	0	0	0	2.51833	5.32603	0	5.04092	0	0	3.0307	12.6246	15.3954	19.9267	5.78613	0	0	2.43301	0	3.7106	8.34567	10.6487	11.0206	1.40872	2.58697	2.02374	2.63888	0	0	2.60842	2.54846	2.27853	0.605309	0	7.19207	0	3.12493	0	0.808908	19.3381	15.1405	6.85801	5.8074	0.933614	2.77088
Cfhr2	2.70672	0	3.23231	3.66994	1.06668	1.36163	2.32255	1.81641	4.19722	2.66302	3.66819	1.68031	0	0	0	14.7287	15.3954	8.54	11.5723	7.32872	4.66709	7.29902	2.64806	3.7106	5.56378	6.38924	2.20412	4.22616	5.17393	4.04748	2.63888	0	3.79006	1.73894	1.91135	0	1.21062	0	3.59604	0.992787	1.04164	0	2.42672	11.9004	10.4819	6.85801	11.6148	3.73445	0
Cfh	127.216	46.9126	113.131	73.3988	183.469	118.462	157.933	112.617	111.646	113.622	40.3501	75.6137	158.231	61.094	183.357	386.104	413.109	404.227	352.954	465.374	584.942	435.508	285.99	204.083	308.79	372.706	341.639	401.485	333.719	394.629	162.291	64.9961	98.5416	138.246	156.093	69.1153	78.6902	63.8032	233.742	90.3437	105.206	143.831	65.5215	501.304	450.721	464.058	473.303	354.773	266.004
Kcnt2	1.35336	5.21251	0.808078	3.66994	3.20004	2.72326	0	0	0	0	1.22273	1.68031	0	0	0	3.15616	0	5.69333	11.5723	3.66436	4.66709	4.86601	3.97209	1.8553	2.78189	1.06487	4.40825	4.22616	3.88045	10.1187	2.63888	1.47718	0	1.73894	0	0.759509	0	0	7.19207	0.992787	0	5.1004	0	2.9751	4.65862	9.14401	0	4.66807	8.31264
4930590L20Rik	0	0	0	0	0	0	0	0	0	0	1.22273	0	0	0	0	0	0	0	0	0	0	2.43301	0	0	0	0	0	0	0	0	0	0	0	0	0	0	0	0	0	0	0	1.02008	0	0	0	2.286	2.9037	0	0.69272
Cdc73	18.947	23.4563	18.5858	29.3595	25.6003	40.849	18.5804	14.5313	28.5411	26.6302	17.1182	11.7621	18.0264	13.5764	16.6688	28.4054	23.093	28.4667	28.9307	14.6574	42.0038	38.9281	35.7488	14.8424	13.9094	40.4652	24.2454	30.9918	15.5218	24.2849	21.111	31.0209	30.3205	21.7368	26.1218	21.2663	21.7911	33.4207	7.19207	28.7908	19.7912	22.4418	28.3118	25.2883	20.9638	16.002	31.9407	22.4067	25.6306
B3galt2	2.70672	0	3.23231	3.66994	0	1.36163	2.32255	3.63282	3.35778	2.66302	2.44546	0	6.00878	1.35764	0	0	2.56589	0	0	0	7.77848	9.73203	5.29612	3.7106	2.78189	4.25949	2.20412	1.40872	6.46742	14.1662	0	4.43155	3.79006	0	1.27423	0.759509	3.63185	6.0765	0	3.97115	4.16657	4.08032	5.66235	4.46265	2.32931	0	5.8074	7.46891	2.77088
Glrx2	21.6537	20.8501	33.9393	18.3497	9.60012	19.0628	16.2578	23.6133	21.8255	38.1699	25.6773	13.4424	28.041	12.2188	19.6995	15.7808	25.6589	17.08	11.5723	10.9931	20.2241	26.7631	11.9163	25.9742	11.1276	13.8434	13.2247	16.9046	19.4023	16.1899	21.111	36.9296	11.3702	39.9957	43.961	56.2037	58.1097	27.3442	14.3841	43.6826	54.1654	48.9639	62.2859	31.2385	17.4698	18.288	14.5185	38.2782	46.4122
Ro60	48.7209	23.4563	38.7877	36.6994	53.334	40.849	23.2255	43.5938	47.8483	33.7315	30.5683	18.4834	44.0644	31.2258	37.8837	36.8219	30.7907	42.7	34.7168	21.9862	54.4494	55.9592	62.2294	37.106	27.8189	27.6867	15.4289	61.9836	45.2719	30.3561	44.861	39.884	11.3702	7.82525	17.2021	25.8233	27.2389	39.4972	32.3643	35.7403	41.6657	59.1647	31.5474	29.751	37.2689	38.862	49.3629	41.079	28.4015
Uchl5	59.5477	28.6688	75.9593	44.0393	80.001	65.3583	95.2244	56.3087	83.9444	85.2165	55.0229	48.7288	42.0615	51.5905	57.5833	84.1643	30.7907	76.86	23.1445	47.6367	59.1165	60.8252	83.4139	55.659	55.6378	107.552	79.3485	63.3923	71.1416	54.6409	75.2081	64.9961	49.2708	54.7767	54.1549	82.027	72.0318	63.8032	68.3247	61.5528	58.3319	77.5261	64.7126	63.9646	78.0318	64.008	75.4962	68.1538	67.1938
Gm29170	0	0	0	0	4.26672	0	0	0	2.51833	0.887672	1.22273	1.68031	0	0	0	1.05205	2.56589	0	0	0	1.5557	2.43301	1.32403	0	0	1.06487	2.20412	1.40872	1.29348	0	1.31944	0	0	0	0.637116	0	0	0	0	0	0	0	0	0	1.16465	0	0	4.66807	0.69272
Rgs2	14.8869	31.2751	29.0908	33.0295	21.3336	27.2326	13.9353	9.08204	33.5778	49.7096	33.0137	16.8031	30.0439	13.5764	15.1535	34.7178	25.6589	22.7733	0	51.301	62.2279	36.4951	37.0728	22.2636	25.037	43.6598	15.4289	30.9918	29.7501	38.451	30.3471	31.0209	11.3702	9.56419	6.37116	12.9117	12.7115	27.3442	17.9802	10.9207	19.7912	14.2811	25.885	31.2385	37.2689	27.432	26.1333	19.6059	24.9379
Rgs13	0	0	0	0	0	0	0	0	0	0	0	0	0	0	0	0	0	0	0	0	0	0	0	0	0	0	0	0	0	0	0	0	0	0	0	0	0	0	0	0	0	0	0	0	0	0	0	0	0
Rgs1	0	2.60626	0	0	0	1.36163	0	0	0	0.887672	0	0	0	0	1.51535	0	0	2.84667	0	0	7.77848	4.86601	2.64806	1.8553	0	1.06487	4.40825	0	0	2.02374	0	0	3.79006	0	0	0	0	0	0	0	0	0	0	0	0	2.286	0	0.933614	0
Rgs21	0	0	0	0	0	0	0	0	0	0	0	0	0	0	0	0	0	0	0	0	1.5557	0	0	0	0	0	0	0	0	0	0	1.47718	0	0	0	0	0	0	0	0	0	0	0	0	0	0	0	0	0
Rgs18	0	0	0	0	1.06668	0	0	0	0	0	0	0	0	0	0	0	0	0	0	0	0	0	0	0	0	0	0	0	0	0	0	0	0	0	0	0	0	0	0	1.98557	0	0	1.61782	1.48755	0	6.85801	0	1.86723	1.38544
Gm29514	0	0	0	0	1.06668	0	0	0	0.839444	0	0	0	0	0	0	0	0	0	0	0	0	0	0	0	0	1.06487	0	0	0	0	1.31944	0	0	0	0	0	0	0	0	0	0	0	0	0	0	0	0	0	0
Brinp3	0	0	0	0	0	0	0	0	0	0	0	0	0	0	0	0	0	0	0	0	0	0	0	0	0	0	0	0	0	2.02374	0	0	0	0	0	0	0	0	3.59604	0	0	0	0	0	0	4.572	0	0	0
A230059L01Rik	0	0	0.808078	0	0	0	2.32255	0	0	0	1.22273	0	0	0	0	0	0	0	0	0	0	0	0	0	0	0	0	0	0	0	0	0	0	0	0	0	0	0	0	0	0	0	0	0	0	0	0	0	0
Gm15584	0	0	0	0	0	0	0	0	0	0	0	0	0	0	0	0	0	0	0	0	0	0	0	0	0	0	0	0	0	0	0	0	0	0	0	0	0	0	0	0	0	0	0	0	0	0	0	0	0
Gm29515	0	0	0	0	0	0	0	0	0	0	0	1.68031	0	0	0	0	0	0	0	0	0	0	0	0	0	0	0	0	0	0	0	0	0	0	0	0	0	0	0	0	0	0	0	0	0	0	0	0	0
Gm29020	0	0	0	0	0	0	0	0	0	0	0	0	0	0	0	0	0	0	0	0	0	0	0	0	0	0	0	0	0	0	0	0	0	0	0	0	0	0	0	0	0	0	0	0	0	0	0	0	0
Gm29398	0	0	0	0	0	0	0	0	0	0	0	0	0	0	0	0	0	0	0	0	0	0	0	0	0	0	0	0	0	0	0	0	0	0	0	0	0	0	0	0	0	0	0	0	0	0	0	0	0
Pla2g4a	2.70672	10.425	15.3535	11.0098	9.60012	14.9779	9.29018	14.5313	9.23388	14.2028	6.11365	11.7621	20.0293	6.78822	7.57674	12.6246	12.8295	28.4667	23.1445	25.6505	18.6684	12.165	18.5364	11.1318	22.2551	15.9731	17.633	22.5395	11.6414	18.2136	13.1944	13.2947	11.3702	25.2147	31.2187	16.7092	5.44778	15.1912	3.59604	0.992787	27.0827	35.7028	5.66235	23.8008	18.6345	22.86	20.3259	25.2076	11.0835
Ptgs2os	0	0	0	0	0	0	0	0	0.839444	0	0	0	0	0	0	0	0	0	0	0	0	0	0	0	0	0	0	0	0	0	1.31944	0	0	1.73894	0	0	0	0	0	0	0	0	0	0	0	0	0	0	0
Ptgs2	0	0	0	0	0	1.36163	0	0	5.03666	1.77534	0	0	2.00293	1.35764	0	0	0	5.69333	5.78613	0	1.5557	4.86601	5.29612	0	0	7.45411	0	1.40872	0	2.02374	2.63888	0	0	4.34736	5.73404	0	1.21062	0	0	0.992787	0	7.14056	0	2.9751	3.49396	0	0	2.80084	4.15632
Ptgs2os2	0	0	0	0	0	0	0	0	0	0	0	0	0	0	0	0	0	0	0	0	1.5557	0	0	0	0	0	0	0	0	0	0	0	0	0	0	0	0	0	0	0	0	0	0	0	0	0	0	0	0
Pdc	0	0	0	0	0	0	0	0	0	0	0	0	0	0	0	0	0	0	0	0	0	0	0	0	0	0	0	0	0	0	0	1.47718	0	0	0	0	0	0	0	0	0	0	0	0	0	0	0	0	0
2310030A07Rik	0	0	0	0	0	0	0	0	0	0	0	0	0	0	0	0	0	0	0	0	0	0	0	0	0	0	0	0	0	0	0	0	0	0	0	0	0	0	0	0	0	0	0	0	0	0	0	0	0
Odr4	92.0283	36.4876	61.4139	40.3693	54.4007	92.591	62.7087	54.4923	78.0683	94.0933	57.4683	65.5319	70.1025	62.4516	60.614	70.4876	59.0155	74.0133	40.5029	62.2941	49.7823	75.4232	71.4976	61.2249	30.6008	60.6978	44.0825	71.8446	51.7393	54.6409	59.3748	67.9504	72.0112	59.9936	80.2766	63.7988	82.322	69.8797	25.1723	57.5817	56.2487	66.3052	55.8146	63.9646	55.9034	54.864	34.8444	52.2824	76.1992
Tpr	110.975	112.069	88.8885	80.7387	89.6011	126.632	90.5793	101.719	163.692	175.759	122.273	62.1713	136.199	111.327	90.9209	192.526	133.426	156.567	115.723	109.931	174.238	160.578	162.856	128.016	153.004	174.639	121.227	192.994	164.272	176.065	121.389	107.834	60.641	94.7725	75.1797	86.584	95.6388	103.3	104.285	62.5456	82.2897	73.4458	71.9928	159.168	153.734	166.878	185.837	105.498	98.3662
Prg4	2.70672	2.60626	4.04039	7.33988	0	4.0849	4.64509	1.81641	5.03666	6.21371	2.44546	6.72122	2.00293	1.35764	6.0614	12.6246	5.13178	11.3867	17.3584	7.32872	9.33418	2.43301	9.26821	3.7106	8.34567	7.45411	4.40825	9.86103	9.05439	6.07122	2.63888	7.38592	0	1.73894	2.54846	5.31656	7.26371	6.0765	0	2.97836	3.12493	2.04016	2.42672	7.43774	5.82327	6.85801	8.7111	2.80084	4.84904
Hmcn1	1.35336	0	2.42423	0	4.26672	2.72326	0	1.81641	4.19722	0	7.33638	1.68031	2.00293	1.35764	4.54605	6.31232	7.69768	17.08	11.5723	14.6574	14.0013	17.0311	6.62015	7.42121	0	10.6487	0	18.3133	7.7609	4.04748	5.27776	2.95437	0	0.869472	3.8227	0.759509	3.63185	0	3.59604	0	1.04164	1.02008	0	10.4128	13.9758	16.002	5.8074	8.40252	8.31264
Gm20631	0	0	0	0	0	0	0	0	0.839444	0	1.22273	0	0	0	0	1.05205	0	2.84667	0	0	1.5557	2.43301	0	0	0	0	0	1.40872	0	0	0	0	0	0.869472	0	0	0	0	0	0	0	0	0	0	0	0	0	0	0.69272
Gm29188	0	0	0	0	0	0	0	0	0	0	0	0	0	0	0	0	0	0	0	0	0	0	0	0	0	0	0	0	0	0	0	0	0	0	0	0	1.21062	0	0	0	0	0	0	0	0	0	0	0	0
C730036E19Rik	0	0	0	0	1.06668	2.72326	2.32255	3.63282	0.839444	0.887672	0	0	4.00586	2.71529	1.51535	0	0	2.84667	0	7.32872	3.11139	0	3.97209	0	0	2.12975	0	7.04359	2.58697	4.04748	1.31944	1.47718	0	2.60842	0.637116	2.27853	3.63185	0	0	2.97836	1.04164	0	1.61782	2.9751	3.49396	0	0	3.73445	4.84904
Gm47985	0	0	0	0	0	0	0	0	0	0.887672	0	0	0	1.35764	0	0	0	0	0	0	0	0	0	0	0	1.06487	0	0	1.29348	0	0	0	0	0	0	0	0.605309	0	0	0.992787	0	0	0	0	0	0	0	0	0.69272
Gm8947	0	0	0	0	0	0	2.32255	1.81641	0	0	0	5.04092	0	2.71529	0	0	0	0	0	0	1.5557	0	0	0	5.56378	2.12975	0	0	0	0	0	0	0	5.21683	5.09693	9.11411	6.05309	0	0	16.8774	0	0	5.66235	4.46265	0	0	0	0.933614	0
Gm47995	0	0	0	0	0	1.36163	0	0	0	0	0	0	0	0	0	0	0	0	0	0	0	0	0	0	0	0	0	0	0	0	0	0	0	0	0	0.759509	0	0	0	0.992787	0	0	0	0	0	0	0	0	0.69272
3110040M04Rik	0	0	0	0	0	0	0	0	1.67889	0	0	0	0	0	0	0	0	0	0	0	0	0	0	0	0	0	0	0	0	0	0	0	0	0.869472	1.91135	0	0	0	0	0	0	0	0	0	0	0	0	0	0
Gm47996	0	0	0	0	0	0	0	0	0	0	0	0	0	0	0	0	0	0	0	0	0	0	0	0	0	0	0	0	0	0	0	0	0	2.60842	0	0	1.21062	0	0	0	0	0	0.808908	0	0	0	0	0	0
Gm10138	16.2403	28.6688	16.9696	18.3497	60.8008	34.0408	46.4509	58.1251	15.9494	21.3041	20.7864	8.40153	44.0644	35.2987	42.4298	28.4054	17.9612	45.5467	57.8613	76.9515	54.4494	65.6912	54.2852	18.553	8.34567	23.4272	19.8371	67.6185	42.685	32.3798	11.875	19.2034	26.5304	43.4736	47.1466	48.6086	51.4513	27.3442	25.1723	53.6105	46.8739	95.8875	47.7256	16.363	22.1284	29.718	34.8444	73.7555	67.1938
Ivns1abp	434.428	299.72	452.523	341.304	645.342	754.344	606.184	635.743	517.097	529.053	429.178	359.585	771.127	560.707	489.458	598.618	508.047	546.56	514.966	919.754	913.194	926.976	855.323	534.327	495.176	643.183	487.111	976.242	720.47	718.427	430.138	483.039	341.105	583.416	618.002	671.406	585.334	443.584	463.889	479.516	591.652	729.357	537.115	627.745	510.119	466.344	659.14	800.107	639.38
Swt1	24.3604	20.8501	17.7777	33.0295	23.467	36.7641	20.9029	25.4297	34.4172	23.0795	19.5637	8.40153	24.0351	9.50351	15.1535	24.1972	25.6589	28.4667	40.5029	29.3149	23.3354	38.9281	29.1287	20.4083	11.1276	27.6867	11.0206	42.2616	16.8153	16.1899	19.7916	20.6806	11.3702	30.4315	28.6702	47.0896	18.7646	12.153	17.9802	35.7403	27.0827	15.3012	28.3118	23.8008	27.9517	6.85801	31.9407	26.1412	26.3234
Trmt1l	14.8869	10.425	21.01	7.33988	22.4003	25.871	27.8706	18.1641	27.7016	20.4165	30.5683	10.0818	24.0351	19.007	18.1842	29.4575	28.2248	22.7733	11.5723	36.6436	17.1127	24.3301	29.1287	9.27651	30.6008	28.7516	24.2454	29.5831	28.4566	26.3086	15.8333	19.2034	3.79006	68.6883	66.2601	60.0012	51.4513	15.1912	21.5762	50.6322	43.749	55.0843	26.694	19.3381	30.281	9.14401	26.1333	72.8219	50.5685
Rnf2	14.8869	2.60626	7.2727	14.6798	14.9335	35.4024	25.548	23.6133	23.5044	22.1918	15.8955	13.4424	20.0293	28.5105	12.1228	23.1452	15.3954	28.4667	11.5723	18.3218	52.8937	38.9281	47.6651	12.9871	13.9094	20.2326	41.8784	35.218	38.8045	32.3798	17.1527	19.2034	11.3702	34.7789	42.0497	31.8994	25.423	18.2295	10.7881	14.8918	43.749	43.8635	23.4583	34.2136	26.787	25.146	26.1333	45.7471	36.0214
Gm28181	0	0	0	0	0	0	0	0	0	0	0	0	0	0	0	0	0	0	0	0	0	0	0	0	0	0	0	0	0	0	0	0	0	0	0	0	0	0	0	0	0	0	0	0	0	0	0	0	0
Fam129a	14.8869	2.60626	17.7777	11.0098	23.467	25.871	18.5804	10.8985	23.5044	26.6302	14.6728	18.4834	24.0351	17.6494	18.1842	41.0301	30.7907	56.9333	34.7168	58.6297	62.2279	29.1961	54.2852	16.6977	27.8189	67.087	22.0412	49.3051	41.3915	40.4748	19.7916	19.2034	0	11.3031	16.565	15.9497	9.68494	0	17.9802	6.94951	26.041	17.3414	13.7514	34.2136	37.2689	25.146	43.5555	50.4151	47.105
2810414N06Rik	5.41343	0	2.42423	0	8.53344	5.44653	4.64509	3.63282	3.35778	4.43836	1.22273	5.04092	10.0146	8.14587	4.54605	4.20821	0	5.69333	5.78613	0	1.5557	4.86601	6.62015	1.8553	11.1276	2.12975	2.20412	1.40872	1.29348	8.09495	3.95832	2.95437	7.58012	10.4337	7.00828	3.79755	9.68494	3.03825	7.19207	1.98557	6.24985	17.3414	11.3247	1.48755	9.31723	2.286	0	6.53529	6.9272
Edem3	28.4205	33.8813	29.0908	18.3497	36.2671	50.3804	48.7735	61.7579	44.4905	47.9343	46.4637	21.844	56.082	47.5175	27.2763	41.0301	15.3954	51.24	28.9307	29.3149	31.1139	51.0932	66.2015	22.2636	27.8189	33.0111	30.8577	32.4005	23.2827	30.3561	29.0277	44.3155	18.9503	63.4715	52.2435	59.2417	58.1097	30.3825	21.5762	28.7908	42.7073	48.9639	42.0632	28.2634	31.4457	34.29	20.3259	46.6807	46.4122
1700025G04Rik	6.76679	2.60626	1.61616	3.66994	6.40008	1.36163	2.32255	1.81641	7.55499	3.55069	7.33638	10.0818	0	4.07293	7.57674	7.36437	12.8295	2.84667	11.5723	3.66436	12.4456	9.73203	1.32403	5.5659	11.1276	8.51899	19.8371	8.45231	5.17393	16.1899	5.27776	1.47718	0	5.21683	1.27423	2.27853	3.63185	0	7.19207	1.98557	3.12493	4.08032	3.23563	2.9751	3.49396	13.716	5.8074	5.60168	4.84904
Gm28610	0	0	0	0	0	0	0	0	0	0	0	0	0	0	0	0	0	0	0	0	0	0	0	0	0	0	0	0	0	0	0	0	0	0	0	0	0	0	0	0	0	0	0	0	0	2.286	0	0	0
Tsen15	25.7138	23.4563	22.6262	25.6896	12.8002	29.9559	16.2578	12.7149	16.7889	31.0685	19.5637	6.72122	16.0234	14.9341	15.1535	29.4575	17.9612	11.3867	11.5723	14.6574	35.781	53.5262	29.1287	25.9742	27.8189	37.2706	17.633	25.3569	25.8697	16.1899	21.111	19.2034	11.3702	16.52	14.0166	22.0258	17.554	18.2295	0	18.863	20.8328	15.3012	26.694	17.8506	24.4577	16.002	17.4222	35.4773	39.485
Colgalt2	9.4735	10.425	18.5858	7.33988	11.7335	25.871	16.2578	14.5313	14.2705	15.0904	9.78184	10.0818	12.0176	13.5764	16.6688	5.26027	10.2636	2.84667	0	7.32872	4.66709	2.43301	6.62015	12.9871	8.34567	6.38924	8.8165	2.81744	5.17393	0	10.5555	19.2034	3.79006	17.3894	13.3794	5.31656	14.5274	18.2295	17.9802	16.8774	24.9994	27.5422	12.9425	13.3879	8.15258	6.85801	5.8074	5.60168	9.00536
Rgl1	79.8481	156.375	47.6766	80.7387	58.6674	46.2955	76.644	98.0861	86.4627	87.8795	97.8184	63.8516	64.0937	96.3927	86.3749	89.4245	61.5814	74.0133	81.0059	69.6228	51.338	70.5572	54.2852	72.3568	61.2016	76.6709	70.532	45.079	63.3807	60.7122	75.2081	81.2451	87.1714	134.768	150.359	129.876	131.352	85.071	100.689	153.882	93.7478	85.6867	135.896	68.4272	66.3853	80.0101	58.074	77.4899	86.59
Gm15479	0	0	1.61616	0	0	0	0	0	0	0	0	0	0	0	0	0	0	0	0	0	1.5557	0	0	0	0	0	0	0	0	0	0	0	0	0.869472	0	0	0	0	0	0	0	0	0	0	0	0	0	0	0.69272
Gm28792	0	0	0	0	0	0	0	0	0	0	0	0	0	0	0	0	0	0	0	0	0	0	0	0	0	0	0	0	0	0	0	0	0	0	0	0	0	0	0	0	0	0	0	0	0	0	0	0	0
Apobec4	0	0	0	0	0	0	0	0	0	0	0	0	0	0	0	0	0	0	0	0	0	0	1.32403	0	0	0	0	0	0	0	0	0	0	0	0	0	0	0	0	0	0	0	0	0	0	2.286	0	0	0
Arpc5	123.156	96.4315	129.292	80.7387	107.735	111.654	109.16	108.985	117.522	113.622	72.1411	73.9334	74.1083	101.823	90.9209	177.797	143.69	156.567	127.295	135.581	188.239	138.681	198.604	131.726	86.2386	176.769	169.718	184.542	182.381	194.279	125.347	115.22	90.9615	233.888	247.201	236.207	235.465	78.9945	82.7088	215.435	197.912	230.538	197.373	157.68	168.875	139.446	177.126	330.499	279.166
Ncf2	6.76679	0	5.65654	14.6798	9.60012	4.0849	4.64509	3.63282	1.67889	1.77534	2.44546	6.72122	6.00878	2.71529	9.09209	7.36437	5.13178	22.7733	17.3584	21.9862	31.1139	24.3301	23.8325	5.5659	8.34567	24.4921	13.2247	15.4959	16.8153	16.1899	6.5972	7.38592	3.79006	5.21683	1.91135	3.79755	4.23716	3.03825	7.19207	2.97836	6.24985	8.16064	1.61782	14.8755	13.9758	16.002	26.1333	15.8714	15.2398
Smg7	43.3074	41.7001	16.9696	40.3693	23.467	29.9559	30.1931	19.9805	36.9355	32.8439	31.791	25.2046	22.0322	14.9341	24.2456	28.4054	30.7907	31.3133	46.2891	21.9862	17.1127	38.9281	23.8325	33.3954	27.8189	43.6598	22.0412	25.3569	21.9892	28.3323	15.8333	53.1786	15.1602	80.8609	94.9303	85.065	85.9539	18.2295	17.9802	89.3509	83.3313	86.7068	58.2414	31.2385	38.4336	32.004	17.4222	96.1622	76.1992
Gm28791	0	0	0	7.33988	0	1.36163	2.32255	0	0.839444	0.887672	0	0	0	1.35764	1.51535	0	0	0	0	0	0	0	2.64806	3.7106	0	0	0	1.40872	1.29348	0	0	1.47718	0	1.73894	4.45981	2.27853	1.81593	0	0	7.9423	0	8.16064	4.04454	1.48755	2.32931	0	0	2.80084	2.77088
Nmnat2	1.35336	2.60626	0	0	0	1.36163	0	1.81641	0.839444	0	0	1.68031	2.00293	0	0	1.05205	0	0	0	0	0	0	0	0	2.78189	0	0	0	0	0	0	0	0	2.60842	0	0	0	0	0	0	0	0	0	1.48755	0	0	2.9037	0.933614	1.38544
Gm28960	0	0	0	0	0	0	0	0	0	0	0	0	0	0	0	0	0	0	0	0	0	0	0	0	0	0	0	0	0	0	0	0	0	0	0	0	0	0	0	0	0	0	0	0	0	0	0	0	0
Lamc2	14.8869	10.425	20.2019	7.33988	14.9335	13.6163	6.96764	12.7149	19.3072	22.1918	19.5637	18.4834	26.0381	16.2917	28.7916	49.4465	46.1861	45.5467	46.2891	54.9654	56.0051	60.8252	31.7767	33.3954	25.037	29.8164	28.6536	59.1662	60.7937	56.6647	6.5972	22.1578	15.1602	31.301	35.0414	41.0135	22.3964	9.11475	7.19207	17.8702	26.041	36.7229	16.9871	43.1389	27.9517	41.148	55.1703	82.158	30.4797
Lamc1	29.7739	28.6688	18.5858	18.3497	45.8673	27.2326	16.2578	21.7969	30.22	41.7206	31.791	28.5652	50.0732	19.007	30.307	48.3945	51.3178	62.6267	63.6475	80.6159	63.7835	43.7941	47.6651	37.106	52.8559	48.9842	33.0619	80.297	49.1524	48.5697	22.4305	20.6806	15.1602	26.9536	36.9527	22.7853	23.0017	30.3825	21.5762	30.7764	32.2909	31.6225	21.0316	69.9148	41.9275	45.72	63.8814	50.4151	45.7195
E330020D12Rik	0	0	0.808078	0	0	0	2.32255	1.81641	0	0	1.22273	1.68031	2.00293	1.35764	0	0	0	2.84667	0	0	3.11139	7.29902	0	0	0	1.06487	6.61237	1.40872	1.29348	2.02374	1.31944	0	0	1.73894	0.637116	0	0	0	0	0	0	0	0	1.48755	0	0	0	2.80084	2.07816
Shcbp1l	1.35336	0	0	0	1.06668	1.36163	0	0	0.839444	0.887672	1.22273	0	0	0	0	0	2.56589	0	0	0	1.5557	0	2.64806	0	0	2.12975	0	0	0	4.04748	2.63888	0	0	0	0	0	0.605309	0	0	0	0	0	0	0	0	0	2.9037	0.933614	1.38544
Dhx9	59.5477	46.9126	40.4039	36.6994	70.4009	66.72	69.6764	67.2071	84.7838	59.474	63.582	60.491	62.0908	54.3058	45.4605	73.6437	61.5814	56.9333	81.0059	73.2872	90.2304	65.6912	97.9782	53.8037	66.7653	103.293	63.9196	77.4795	93.1308	46.546	40.9027	67.9504	53.0609	68.6883	52.2435	57.7227	66.584	48.612	43.1524	60.56	66.6651	76.506	75.2284	68.4272	94.337	84.5821	81.3036	69.0874	88.6681
Npl	77.1414	10.425	71.9189	47.7092	132.268	69.4432	67.3538	47.2266	50.3666	88.7672	39.1274	53.7698	76.1113	40.7293	39.3991	100.997	69.2791	88.2467	63.6475	120.924	105.787	75.4232	105.922	83.4886	72.3291	86.2547	52.899	153.55	62.0872	97.1394	62.0137	67.9504	56.8509	37.3873	18.4764	44.0515	21.1858	27.3442	64.7286	31.7692	72.9149	44.8835	40.4454	56.5268	149.076	80.0101	58.074	87.7597	78.2773
Rgs8	0	0	0	0	0	1.36163	0	0	0	0	0	0	0	0	0	1.05205	0	0	0	0	0	0	0	0	0	0	0	0	0	0	0	2.95437	0	0.869472	0	0	0	0	0	0	0	0	0	0	0	0	0	0	0
Gm29529	0	0	0	0	0	0	0	0	0	0	0	0	0	0	0	0	0	0	0	0	0	0	0	0	0	0	0	0	0	0	0	0	0	0	0	0	0	0	0	0	0	0	0	0	0	0	0	0	0
C230024C17Rik	0	0	0.808078	0	0	0	0	0	0	0	0	0	0	0	0	0	0	0	0	0	0	0	0	0	0	0	0	0	0	0	0	0	0	0	0	0	0	0	0	0	0	0	0	0	0	0	0	0	0
Rgs16	1.35336	0	0	0	0	0	0	0	0.839444	0.887672	0	0	0	0	0	2.10411	2.56589	5.69333	5.78613	3.66436	14.0013	7.29902	6.62015	0	8.34567	4.25949	4.40825	7.04359	1.29348	0	0	0	3.79006	0	1.91135	0	0	0	0	0	0	0	0	0	3.49396	2.286	5.8074	7.46891	0.69272
Gm28513	0	0	0	0	0	0	0	0	0	0	0	0	0	0	0	0	0	0	0	0	0	0	1.32403	0	0	0	0	1.40872	0	0	0	0	3.79006	0	0.637116	0	0	0	0	0	0	0	0.808908	0	0	0	0	0	0
Rnasel	2.70672	0	8.88885	7.33988	11.7335	5.44653	0	5.44923	10.0733	7.10138	13.45	5.04092	2.00293	8.14587	4.54605	14.7287	10.2636	14.2333	5.78613	29.3149	7.77848	12.165	14.5643	7.42121	8.34567	15.9731	22.0412	15.4959	10.3479	14.1662	13.1944	4.43155	0	6.95578	2.54846	5.31656	3.02654	6.0765	25.1723	5.95672	4.16657	14.2811	4.04454	23.8008	10.4819	11.43	8.7111	13.0706	13.8544
Gm28512	0	0	0	0	0	0	0	0	0	0	1.22273	0	0	0	0	0	0	0	0	0	0	0	0	0	0	0	0	0	0	0	0	0	0	0	0	0.759509	0	0	0	0	1.04164	1.02008	0	0	0	0	0	0	0.69272
Rgsl1	0	2.60626	0.808078	0	0	0	0	0	0.839444	0	1.22273	0	0	0	0	0	0	0	0	0	0	0	0	0	0	0	0	0	0	0	0	0	0	0	0	0	0	0	0	0	0	0	0	0	1.16465	0	0	0	0
Teddm2	31.1272	13.0313	33.1312	36.6994	67.2009	55.8269	55.7411	58.1251	28.5411	28.4055	35.4592	25.2046	36.0527	61.094	57.5833	8.41643	28.2248	8.54	11.5723	54.9654	26.4468	29.1961	38.3969	29.6848	33.3827	12.7785	15.4289	46.4877	23.2827	30.3561	38.2638	35.4524	7.58012	30.4315	53.5177	56.9632	73.8477	21.2677	25.1723	65.524	103.123	172.394	61.477	13.3879	34.9396	25.146	20.3259	81.2244	54.0321
Teddm1b	0	0	0	0	0	0	0	0	0	0	0	0	0	0	0	0	0	0	0	0	0	0	0	0	0	0	0	0	0	0	0	1.47718	0	0	0	0	0	0	0	0	0	0	0.808908	0	0	0	0	0	0
Teddm1a	0	0	0	0	0	0	0	0	0	0	0	0	0	0	0	0	0	0	0	0	0	0	0	0	0	0	0	0	0	0	0	0	0	0	0	0	0	3.03825	0	0	0	0	0	0	0	0	0	0	0
Glul	406.007	156.375	369.291	253.226	362.671	393.512	253.158	363.282	355.085	485.557	349.701	228.521	306.448	228.084	292.462	163.068	210.403	136.64	133.081	293.149	189.795	170.311	217.141	285.716	294.88	168.25	169.718	277.518	147.457	161.899	354.929	425.429	113.702	253.016	305.816	411.654	360.764	379.781	197.782	316.699	539.57	586.546	343.786	187.431	278.352	224.028	133.57	351.039	207.123
Gm29290	0	0	0	0	1.06668	0	0	0	0	0	0	0	0	0	0	0	0	0	0	0	0	0	0	0	0	0	0	0	0	0	0	0	0	0	0	0	0	0	0	0	0	0	0	0	0	0	0	0	0
Gm29291	0	0	0	0	0	0	0	0	0	0	0	0	0	0	0	0	0	2.84667	0	0	0	2.43301	0	0	0	0	0	0	0	2.02374	0	1.47718	0	0	0	0	0	0	0	0	0	0	0	1.48755	0	0	0	0	0
Gm28286	1.35336	0	0	0	0	0	0	0	0	0	0	0	0	1.35764	0	0	0	0	0	0	0	0	0	0	0	0	0	0	0	0	0	0	0	0	0	0	0	0	0	0	0	0	0	0	0	0	0	0	0
A830008E24Rik	0	2.60626	0	3.66994	3.20004	2.72326	0	0	0.839444	2.66302	1.22273	5.04092	2.00293	2.71529	0	0	2.56589	0	0	0	1.5557	0	1.32403	1.8553	0	0	0	0	0	0	0	1.47718	7.58012	6.08631	4.45981	3.03804	4.23716	0	3.59604	0	1.04164	5.1004	3.23563	0	2.32931	0	0	0	0.69272
Zfp648	0	0	0	0	0	1.36163	0	0	0.839444	0	0	0	0	0	0	0	0	0	0	0	0	0	0	0	0	0	0	0	0	0	2.63888	0	0	0.869472	2.54846	2.27853	0	3.03825	0	1.98557	1.04164	0	0	0	0	0	0	0	0
4930452N14Rik	0	0	0	0	0	0	0	0	0	0	0	0	0	0	0	0	0	0	0	0	0	0	0	0	0	0	0	0	0	0	0	0	0	0	0	0	0	0	0	0	0	0	0	0	1.16465	0	0	0	0
4930532M18Rik	0	0	0	0	0	0	0	0	0	0	0	0	0	0	0	0	0	0	0	0	0	0	0	0	0	0	0	0	0	0	0	0	0	0	0	0	0	0	0	0	0	0	0	0	0	0	0	0	0
Cacna1e	1.35336	0	0	3.66994	1.06668	0	2.32255	0	0	0	0	0	0	0	1.51535	0	0	0	0	0	1.5557	0	1.32403	0	0	1.06487	2.20412	0	1.29348	4.04748	1.31944	0	3.79006	0	0	0	1.21062	3.03825	0	0	0	1.02008	0	0	0	0	0	0.933614	0
Gm29282	0	0	0	0	0	0	0	0	0	0	0	0	0	0	0	0	0	0	0	0	1.5557	0	0	0	0	0	0	0	0	2.02374	0	0	0	0	0	0	0	0	0	0	0	0	0	0	0	0	0	0	0
Gm9530	0	0	0	0	0	0	0	0	1.67889	3.55069	1.22273	1.68031	0	0	0	2.10411	2.56589	0	0	0	0	0	2.64806	0	0	0	0	1.40872	0	2.02374	0	2.95437	0	0.869472	0.637116	0	0	0	0	0	0	0	0	2.9751	0	0	0	2.80084	0.69272
Ier5	4.06007	0	8.88885	0	4.26672	6.80816	0	5.44923	5.03666	7.10138	2.44546	0	4.00586	4.07293	4.54605	7.36437	7.69768	8.54	11.5723	3.66436	14.0013	14.598	7.94418	12.9871	16.6913	12.7785	22.0412	7.04359	9.05439	12.1424	7.91664	10.3403	0	6.95578	5.09693	3.03804	2.42124	3.03825	7.19207	0.992787	6.24985	5.1004	3.23563	16.363	6.98792	9.14401	29.037	18.6723	20.0889
Mr1	6.76679	0	7.2727	14.6798	16.0002	19.0628	4.64509	9.08204	8.39444	10.6521	6.11365	6.72122	12.0176	5.43058	10.6074	3.15616	17.9612	5.69333	11.5723	14.6574	15.557	17.0311	6.62015	5.5659	16.6913	18.1028	11.0206	8.45231	19.4023	16.1899	5.27776	8.8631	0	11.3031	11.4681	8.3546	18.7646	3.03825	3.59604	22.8341	31.2493	18.3614	8.89798	2.9751	8.15258	4.572	8.7111	19.6059	15.9326
Stx6	25.7138	15.6375	31.515	18.3497	18.1336	29.9559	23.2255	19.9805	23.5044	27.5178	30.5683	18.4834	20.0293	23.08	24.2456	38.926	23.093	31.3133	23.1445	32.9792	32.6696	31.6291	41.0449	40.8166	44.5102	38.3354	19.8371	40.8528	36.2175	44.5222	29.0277	28.0665	22.7404	48.6904	34.4043	28.8613	33.8973	21.2677	17.9802	26.8053	23.9578	36.7229	37.2098	38.6763	20.9638	32.004	31.9407	42.9462	42.9486
BC034090	23.0071	36.4876	33.1312	36.6994	41.6005	43.5722	16.2578	41.7774	44.4905	34.6192	28.1228	31.9258	54.0791	57.0211	50.0065	33.6657	48.752	22.7733	28.9307	25.6505	37.3367	36.4951	29.1287	20.4083	16.6913	34.0759	33.0619	35.218	47.8589	26.3086	30.3471	42.8383	18.9503	79.9914	64.9858	60.0012	46.0035	36.459	21.5762	62.5456	67.7067	64.2651	61.477	28.2634	22.1284	13.716	26.1333	39.2118	45.7195
Gm37622	0	0	0	0	0	0	0	1.81641	0	0	0	0	0	0	0	1.05205	0	0	0	0	0	0	0	0	0	0	0	0	0	4.04748	0	1.47718	0	0.869472	0	0	0	0	0	0	0	0	0	1.48755	0	0	0	0	0
Xpr1	86.6149	75.5815	50.9089	66.0589	62.9341	95.3142	58.0636	83.5548	83.9444	69.2384	89.2593	63.8516	76.1113	61.094	71.2214	70.4876	71.845	48.3933	46.2891	40.308	49.7823	65.6912	67.5255	40.8166	47.2921	59.6329	50.6949	60.5749	50.4459	34.4036	56.7359	78.2907	37.9006	124.335	152.908	166.332	148.906	48.612	43.1524	129.062	109.372	139.751	165.017	71.4023	75.7025	61.722	31.9407	110.166	110.142
Gm5532	0	0	0	0	0	0	0	0	0	0	0	0	0	0	0	0	0	0	0	0	0	0	0	0	0	0	0	0	1.29348	0	0	0	0	0	0	0	0	0	0	0	0	0	0	2.9751	0	0	2.9037	0	0
Acbd6	9.4735	23.4563	10.505	7.33988	10.6668	14.9779	18.5804	5.44923	14.2705	25.7425	17.1182	6.72122	6.00878	6.78822	10.6074	13.6767	17.9612	8.54	23.1445	3.66436	4.66709	14.598	9.26821	11.1318	27.8189	29.8164	8.8165	8.45231	11.6414	10.1187	15.8333	10.3403	7.58012	19.1284	12.1052	10.6331	15.1327	24.306	17.9802	8.93509	8.33313	8.16064	12.9425	16.363	19.7991	18.288	2.9037	9.33614	13.1617
Lhx4	0	0	0	0	0	0	0	0	0	0	0	0	2.00293	0	0	0	0	0	0	0	0	0	0	0	0	0	0	0	0	0	0	0	0	0	0	0	0	0	0	0	0	0	0	0	0	0	0	0.933614	0
Qsox1	20.3004	20.8501	19.3939	25.6896	22.4003	8.16979	6.96764	7.26563	10.9128	21.3041	19.5637	6.72122	22.0322	8.14587	25.7609	37.8739	25.6589	31.3133	34.7168	40.308	26.4468	26.7631	14.5643	20.4083	25.037	33.0111	26.4495	36.6267	31.0436	22.2611	23.7499	17.7262	26.5304	27.8231	36.9527	38.735	29.0548	12.153	25.1723	28.7908	38.5407	54.0643	29.9296	34.2136	29.1164	29.718	63.8814	103.631	67.8865
Gm37571	0	2.60626	0	0	1.06668	0	0	0	0.839444	0.887672	0	0	0	0	1.51535	3.15616	2.56589	2.84667	0	0	1.5557	0	1.32403	0	0	0	0	2.81744	0	0	0	0	0	0	0	0	0	0	0	0	0	0	0.808908	0	0	0	0	0	0
Cep350	39.2474	33.8813	31.515	25.6896	35.2005	42.2106	48.7735	45.4102	58.7611	49.7096	47.6865	31.9258	62.0908	47.5175	56.0679	49.4465	41.0543	51.24	40.5029	32.9792	62.2279	51.0932	78.1178	44.5272	36.1646	46.8544	39.6742	70.4359	49.1524	36.4273	36.9443	45.7927	18.9503	27.8231	34.4043	16.7092	33.292	33.4207	28.7683	31.7692	32.2909	28.5622	38.8276	38.6763	41.9275	54.864	43.5555	37.3445	29.787
Tor1aip1	36.5407	28.6688	47.6766	69.7289	28.8004	27.2326	27.8706	14.5313	36.0961	41.7206	31.791	30.2455	42.0615	28.5105	22.7302	36.8219	30.7907	31.3133	34.7168	21.9862	24.8911	36.4951	38.3969	27.8295	36.1646	33.0111	59.5113	36.6267	49.1524	42.4985	43.5415	35.4524	45.4807	100.859	118.504	95.6981	99.2707	54.6885	28.7683	92.3292	92.7061	114.249	84.9353	43.1389	32.6103	32.004	20.3259	94.295	87.9754
Tor1aip2	78.4947	54.7314	68.6866	58.719	81.0677	127.993	109.16	81.7384	78.0683	65.6877	68.4729	53.7698	150.22	78.7434	80.3135	78.904	84.6744	71.1667	40.5029	131.917	107.343	77.8562	107.246	87.1992	77.8929	95.8386	74.9402	126.785	104.772	95.1157	85.7636	85.6766	64.431	128.682	115.318	126.079	131.352	91.1475	43.1524	116.156	134.372	123.43	105.967	95.2031	97.8309	73.1521	84.2073	185.789	142.008
Fam163a	6.76679	10.425	12.1212	18.3497	4.26672	13.6163	9.29018	12.7149	5.03666	4.43836	1.22273	10.0818	6.00878	9.50351	4.54605	8.41643	5.13178	11.3867	5.78613	0	3.11139	7.29902	7.94418	7.42121	5.56378	8.51899	8.8165	4.22616	5.17393	6.07122	11.875	5.90873	11.3702	15.6505	10.1939	12.1521	13.9221	9.11475	7.19207	2.97836	6.24985	8.16064	13.7514	5.95019	9.31723	13.716	14.5185	14.9378	20.0889
Tdrd5	1.35336	2.60626	4.84847	0	4.26672	5.44653	2.32255	0	5.87611	1.77534	2.44546	3.36061	2.00293	4.07293	7.57674	4.20821	7.69768	0	0	0	7.77848	2.43301	2.64806	1.8553	2.78189	5.32437	2.20412	4.22616	5.17393	6.07122	2.63888	5.90873	7.58012	0.869472	5.09693	1.51902	0.605309	6.0765	0	0	0	0	8.08908	1.48755	2.32931	4.572	2.9037	0.933614	3.4636
4930518J20Rik	0	0	0	0	0	0	0	0	0	0	0	0	0	0	0	0	0	0	0	0	0	0	0	0	0	0	0	0	0	0	0	1.47718	0	0	0	0	0	0	0	0	0	0	0	0	0	0	0	0	0
Nphs2	48.7209	23.4563	43.6362	44.0393	42.6672	57.1885	32.5156	34.5118	32.7383	60.3617	41.5728	23.5243	74.1083	29.8682	19.6995	46.2904	33.3566	34.16	34.7168	14.6574	34.2253	29.1961	27.8046	37.106	19.4732	42.5949	30.8577	67.6185	31.0436	26.3086	26.3888	36.9296	22.7404	26.9536	31.8558	12.1521	4.23716	57.7267	21.5762	13.899	10.4164	26.5221	20.2227	34.2136	41.9275	43.434	43.5555	36.4109	18.0107
Axdnd1	1.35336	2.60626	0.808078	0	0	0	0	0	0	0	2.44546	1.68031	0	0	0	2.10411	0	2.84667	0	0	0	0	1.32403	0	0	1.06487	0	0	1.29348	0	1.31944	1.47718	3.79006	1.73894	2.54846	0.759509	0.605309	3.03825	3.59604	0.992787	0	0	0	2.9751	0	0	0	0.933614	0.69272
Gm2000	31.1272	10.425	25.8585	3.66994	11.7335	6.80816	6.96764	9.08204	13.4311	23.0795	6.11365	13.4424	8.01171	9.50351	9.09209	27.3534	28.2248	28.4667	11.5723	10.9931	12.4456	9.73203	7.94418	35.2507	25.037	21.2975	19.8371	15.4959	18.1088	18.2136	29.0277	13.2947	26.5304	6.95578	2.54846	10.6331	2.42124	12.153	25.1723	2.97836	1.04164	3.06024	4.04454	31.2385	36.1043	11.43	43.5555	2.80084	3.4636
Soat1	27.0672	31.2751	29.8989	18.3497	35.2005	42.2106	32.5156	36.3282	28.5411	39.0576	20.7864	23.5243	36.0527	24.4376	46.9758	53.6547	46.1861	28.4667	40.5029	51.301	70.0063	53.5262	68.8496	27.8295	30.6008	53.2437	55.1031	46.4877	58.2068	54.6409	26.3888	22.1578	11.3702	59.9936	54.1549	73.6724	64.1627	27.3442	35.9604	48.6466	42.7073	42.8434	51.7701	41.6514	37.2689	32.004	37.7481	80.2908	85.2045
Abl2	20.3004	18.2438	17.7777	25.6896	18.1336	31.3175	23.2255	29.0625	31.0594	47.9343	23.2319	13.4424	36.0527	39.3717	28.7916	36.8219	20.5271	45.5467	28.9307	43.9723	46.6709	46.2271	37.0728	29.6848	19.4732	38.3354	26.4495	50.7139	55.6198	26.3086	18.4722	25.1121	26.5304	16.52	36.9527	15.9497	29.6601	27.3442	53.9405	22.8341	12.4997	20.4016	24.2672	19.3381	30.281	29.718	66.7851	17.7387	33.9433
Tor3a	13.5336	13.0313	11.3131	14.6798	10.6668	12.2547	16.2578	14.5313	9.23388	20.4165	15.8955	10.0818	20.0293	9.50351	12.1228	30.5096	15.3954	28.4667	28.9307	36.6436	26.4468	31.6291	25.1566	14.8424	13.9094	33.0111	19.8371	33.8092	18.1088	18.2136	7.91664	13.2947	0	29.5621	25.4846	12.1521	21.1858	15.1912	3.59604	12.9062	42.7073	27.5422	14.5603	17.8506	26.787	29.718	23.2296	54.1496	63.7302
Fam20b	96.0884	65.1564	96.9693	88.0786	65.0675	80.3363	46.4509	74.4727	99.0544	97.6439	94.1502	68.8925	90.1318	62.4516	57.5833	76.7999	59.0155	74.0133	28.9307	62.2941	66.8949	48.6601	70.1736	57.5143	58.4197	60.6978	52.899	67.6185	59.5002	46.546	81.8053	98.9713	53.0609	76.5136	119.141	105.572	92.007	78.9945	53.9405	79.423	105.206	112.209	99.4956	71.4023	71.0439	64.008	98.7259	82.158	80.3555
Ralgps2	18.947	18.2438	27.4746	25.6896	35.2005	36.7641	30.1931	29.0625	45.33	34.6192	18.341	25.2046	22.0322	27.1529	42.4298	23.1452	33.3566	34.16	23.1445	21.9862	23.3354	24.3301	19.8604	29.6848	16.6913	29.8164	24.2454	43.6703	37.511	40.4748	26.3888	35.4524	18.9503	46.082	46.5095	40.254	38.7398	36.459	21.5762	24.8197	15.6246	27.5422	33.1652	47.6016	32.6103	18.288	23.2296	28.942	36.7142
Angptl1	1.35336	0	0.808078	0	0	0	0	3.63282	2.51833	1.77534	1.22273	1.68031	0	0	0	1.05205	2.56589	2.84667	0	0	0	0	2.64806	0	0	0	2.20412	1.40872	0	2.02374	0	0	0	0.869472	3.8227	0.759509	3.63185	0	0	0.992787	0	1.02008	0	4.46265	1.16465	2.286	2.9037	0	0
4930439D14Rik	0	0	0	0	0	0	0	0	0	0	0	0	0	0	0	0	0	0	0	0	0	2.43301	0	0	0	0	0	0	0	0	0	0	0	0	0	0	0	0	0	0	0	0	0	0	0	0	0	0	0
Gm28694	0	0	0	0	0	0	0	0	0	0	0	0	0	0	0	0	2.56589	0	0	0	0	0	0	0	0	0	0	0	0	0	0	0	0	0	0	0	0	0	0	0	0	0	0	0	0	0	0	0	0
Tex35	0	0	0	0	0	0	0	0	0	0	0	0	0	0	1.51535	0	0	2.84667	0	0	0	0	0	0	0	0	0	0	0	0	0	0	0	0	0	0	0	0	0	0	0	0	0	0	0	0	0	0	0
Rasal2	8.12015	18.2438	10.505	25.6896	12.8002	23.1477	20.9029	7.26563	14.2705	23.9671	18.341	11.7621	22.0322	16.2917	7.57674	28.4054	15.3954	25.62	17.3584	10.9931	23.3354	19.4641	34.4248	16.6977	30.6008	23.4272	17.633	25.3569	11.6414	36.4273	17.1527	25.1121	3.79006	13.9116	18.4764	6.07607	17.554	15.1912	10.7881	9.92787	12.4997	10.2008	8.08908	22.3132	13.9758	27.432	23.2296	15.8714	16.6253
Cryzl2	370.82	383.12	381.413	348.644	451.206	430.276	501.67	488.614	349.209	374.598	346.033	337.741	396.58	557.992	451.574	195.682	148.822	145.18	121.509	161.232	169.571	201.94	217.141	267.163	225.333	167.185	222.617	191.586	222.479	190.231	344.374	429.86	341.105	507.772	436.424	532.416	519.355	382.819	352.412	563.903	498.946	446.795	589.694	227.595	251.565	192.024	145.185	238.071	258.385
Gm15486	0	0	0	0	0	0	0	0	0	0	0	0	0	0	0	0	0	0	0	0	0	0	0	0	0	0	0	0	0	0	0	0	0	0	0	0	0	0	0	0	0	0	0.808908	0	0	0	0	0	0
Sec16b	1.35336	0	1.61616	0	3.20004	4.0849	2.32255	1.81641	4.19722	1.77534	1.22273	0	4.00586	2.71529	1.51535	4.20821	2.56589	5.69333	0	0	9.33418	4.86601	9.26821	1.8553	2.78189	3.19462	8.8165	5.63487	7.7609	2.02374	0	1.47718	3.79006	6.95578	1.27423	6.07607	1.21062	0	3.59604	0.992787	6.24985	7.14056	0.808908	5.95019	2.32931	0	2.9037	11.2034	9.00536
Brinp2	0	0	0	0	0	0	0	0	0	0	0	0	0	1.35764	0	0	0	2.84667	5.78613	0	0	0	0	0	0	0	4.40825	0	1.29348	0	2.63888	0	0	0	0	0	0	3.03825	0	0	0	0	0	0	0	0	0	0	0
Astn1	1.35336	0	1.61616	7.33988	1.06668	1.36163	0	0	2.51833	0.887672	2.44546	0	2.00293	0	0	0	0	0	11.5723	0	1.5557	2.43301	0	0	0	1.06487	2.20412	0	0	0	2.63888	1.47718	0	2.60842	0.637116	2.27853	4.84247	0	0	0	0	2.04016	0	0	0	0	2.9037	0.933614	0
Gm37679	0	0	0	0	0	0	0	0	0	0	0	0	0	0	0	0	0	0	0	0	0	0	0	0	0	0	0	0	0	0	0	0	0	0	0	0	0	0	0	0	0	0	0	0	0	0	0	0	0
Pappa2	1.35336	0	0	0	3.20004	6.80816	4.64509	5.44923	4.19722	2.66302	3.66819	1.68031	0	4.07293	1.51535	1.05205	5.13178	0	0	3.66436	0	0	2.64806	1.8553	5.56378	0	0	0	2.58697	0	1.31944	5.90873	0	2.60842	3.18558	10.6331	1.81593	12.153	0	5.95672	5.20821	1.02008	8.89798	0	1.16465	0	0	0	0
1600012P17Rik	0	0	0	0	0	0	0	0	0	0	0	0	0	0	0	0	0	0	0	0	0	0	0	0	0	0	0	0	0	0	0	0	0	0	0	0	0	0	0	0	0	0	0	0	0	0	0	0	0
4930562F17Rik	0	0	0	0	0	0	0	0	0	0	0	0	0	0	0	0	0	0	0	0	0	0	0	0	0	0	0	0	0	0	0	0	0	0	0	0	0	0	0	0	0	0	0	0	0	0	0	0	0
Cop1	55.4877	36.4876	44.4443	36.6994	56.5341	50.3804	46.4509	45.4102	55.4033	50.5973	55.0229	45.3682	50.0732	62.4516	65.16	55.7588	56.4496	28.4667	23.1445	91.609	63.7835	63.2582	63.5534	33.3954	47.2921	44.7247	37.4701	81.7057	71.1416	78.9258	36.9443	39.884	49.2708	41.7347	35.0414	9.87362	18.1593	33.4207	32.3643	13.899	35.4158	32.6426	36.4008	52.0642	51.2448	41.148	46.4592	33.6101	29.0942
Tnr	0	2.60626	0.808078	3.66994	0	0	0	0	0.839444	0	0	0	0	0	0	0	2.56589	0	5.78613	0	0	0	0	0	0	0	0	0	0	0	2.63888	1.47718	0	0	0	0	0	0	0	0	1.04164	0	0	1.48755	0	2.286	0	0	0
Gm10530	0	0	0	0	0	0	0	0	0	0	0	0	0	0	0	0	0	0	0	0	0	0	0	0	0	0	0	0	0	0	0	1.47718	0	0	0	0	0	0	0	0	0	0	0	0	0	0	0	0	0
Gm38039	0	0	0	3.66994	0	0	0	0	0	0	0	0	0	0	0	0	0	0	0	0	0	0	0	0	0	0	0	0	0	0	0	0	0	0	0	0	0	0	0	0	0	0	0	0	0	0	0	0	0
Gm37294	0	0	0	0	0	0	0	0	0	0	0	0	0	0	0	0	0	0	0	0	0	0	0	0	0	0	0	0	0	0	0	0	0	0	0	0	0	0	0	0	0	0	0	0	0	0	0	0	0
4930523C07Rik	23.0071	15.6375	20.2019	14.6798	23.467	24.5094	16.2578	12.7149	26.0228	14.2028	17.1182	20.1637	32.0469	13.5764	21.2149	12.6246	20.5271	34.16	11.5723	29.3149	28.0025	19.4641	22.5085	24.1189	25.037	23.4272	19.8371	33.8092	20.6957	12.1424	17.1527	16.249	34.1105	12.1726	29.3073	18.2282	15.738	12.153	17.9802	8.93509	39.5824	44.8835	6.47126	16.363	18.6345	20.574	26.1333	36.4109	27.0161
4930562F07Rik	8.12015	2.60626	5.65654	7.33988	5.3334	4.0849	2.32255	3.63282	5.03666	5.32603	6.11365	3.36061	4.00586	2.71529	6.0614	4.20821	2.56589	8.54	0	3.66436	7.77848	0	9.26821	9.27651	8.34567	6.38924	6.61237	7.04359	7.7609	2.02374	5.27776	4.43155	7.58012	2.60842	10.1939	7.59509	4.84247	3.03825	0	0	8.33313	10.2008	1.61782	5.95019	3.49396	9.14401	8.7111	4.66807	4.15632
Tnn	2.70672	0	7.2727	0	9.60012	1.36163	2.32255	3.63282	2.51833	0.887672	3.66819	5.04092	10.0146	4.07293	7.57674	4.20821	0	0	0	0	3.11139	2.43301	2.64806	0	0	0	0	2.81744	0	0	3.95832	1.47718	3.79006	15.6505	47.7837	15.1902	13.9221	6.0765	7.19207	0.992787	44.7906	48.9639	0	1.48755	1.16465	0	0	1.86723	0.69272
Mrps14	169.17	143.344	190.706	117.438	139.735	162.034	157.933	134.414	177.123	168.658	121.05	166.35	90.1318	135.764	121.228	145.183	135.992	130.947	133.081	139.246	136.901	107.052	121.811	126.16	164.131	181.028	176.33	92.9754	119	111.306	171.527	143.287	197.083	93.0335	87.2849	86.584	107.745	154.951	158.226	101.264	112.497	77.5261	122.954	166.605	156.064	155.448	174.222	98.0294	109.45
Cacybp	82.5548	46.9126	86.4643	58.719	82.1344	96.6758	74.3215	58.1251	86.4627	86.1042	55.0229	78.9743	66.0966	93.6775	77.2828	97.841	51.3178	108.173	75.2197	43.9723	79.3405	63.2582	100.626	57.5143	83.4567	105.422	79.3485	69.0272	93.1308	101.187	67.2915	72.382	60.641	83.4693	108.31	88.8626	67.1893	82.0327	53.9405	82.4014	71.8733	79.5663	68.7572	62.477	90.843	54.864	72.5925	73.7555	63.0375
Rabgap1l	35.1873	26.0626	40.4039	36.6994	54.4007	58.5502	44.1284	36.3282	74.7105	56.811	46.4637	30.2455	50.0732	55.6634	33.3377	52.6027	35.9225	39.8533	40.5029	51.301	42.0038	58.3922	64.8775	33.3954	55.6378	46.8544	26.4495	47.8964	59.5002	34.4036	36.9443	47.2699	15.1602	59.1241	66.8972	61.5202	56.899	45.5737	39.5564	55.5961	47.9155	62.2249	63.0948	40.1638	45.4215	43.434	34.8444	62.5521	60.9593
Gm36975	2.70672	0	2.42423	0	4.26672	2.72326	2.32255	3.63282	2.51833	7.10138	6.11365	5.04092	6.00878	2.71529	6.0614	2.10411	0	2.84667	5.78613	0	1.5557	2.43301	5.29612	3.7106	5.56378	4.25949	2.20412	0	6.46742	0	5.27776	2.95437	3.79006	1.73894	3.8227	5.31656	4.84247	9.11475	3.59604	2.97836	1.04164	2.04016	2.42672	1.48755	9.31723	2.286	2.9037	1.86723	4.84904
Gm37529	1.35336	0	0.808078	0	0	0	2.32255	1.81641	0	0	0	0	2.00293	2.71529	0	0	2.56589	0	0	0	4.66709	0	0	3.7106	0	1.06487	2.20412	1.40872	2.58697	4.04748	0	1.47718	0	0	1.27423	0	0	0	3.59604	0	0	2.04016	0.808908	0	1.16465	0	0	0	0
Gpr52	1.35336	0	0	0	1.06668	1.36163	0	0	4.19722	0.887672	1.22273	0	0	0	3.0307	1.05205	0	0	5.78613	0	0	2.43301	2.64806	1.8553	0	0	0	2.81744	0	0	1.31944	0	0	1.73894	0.637116	1.51902	0	0	0	0	0	0	0	0	0	0	0	0	0.69272
Gm37328	0	0	0	0	0	0	0	1.81641	0	0	0	0	0	0	0	0	0	0	0	0	1.5557	0	0	0	0	0	0	0	0	0	0	0	0	0	0	0	0	0	0	0	0	0	0	0	0	0	0	0	0
Gm37083	0	0	0	0	0	0	0	0	0	0	0	0	0	0	0	1.05205	0	0	0	0	0	0	0	0	0	0	0	0	0	0	0	0	0	0	0	0	0	0	0	0	0	0	0	0	0	0	0	0	0
Gm38060	0	0	0	0	0	1.36163	0	0	0	0	0	0	0	0	0	0	0	0	0	0	0	0	0	0	0	0	0	0	0	0	0	0	0	0	0	0	0	0	0	0	0	0	0	0	0	0	0	0	0
Rc3h1	40.6007	7.81877	35.5554	36.6994	41.6005	63.9967	34.8382	45.4102	39.4539	43.4959	31.791	33.6061	52.0761	43.4446	36.3684	49.4465	43.6202	65.4733	57.8613	76.9515	80.8962	38.9281	91.3581	37.106	44.5102	52.1788	28.6536	70.4359	60.7937	64.7596	26.3888	45.7927	22.7404	36.5178	23.5733	29.6209	30.8708	15.1912	25.1723	23.8269	24.9994	22.4418	26.694	44.6265	48.9155	29.718	72.5925	30.8092	48.4904
Serpinc1	4.06007	13.0313	1.61616	0	9.60012	12.2547	6.96764	5.44923	6.71555	3.55069	3.66819	3.36061	0	4.07293	7.57674	6.31232	15.3954	5.69333	11.5723	3.66436	12.4456	4.86601	3.97209	9.27651	5.56378	3.19462	4.40825	5.63487	5.17393	4.04748	9.23608	4.43155	0	13.0421	7.00828	6.07607	7.26371	9.11475	0	9.92787	4.16657	13.261	9.70689	10.4128	2.32931	4.572	8.7111	13.0706	9.69808
Zbtb37	12.1802	15.6375	7.2727	11.0098	12.8002	16.3396	16.2578	14.5313	19.3072	16.8658	9.78184	3.36061	18.0264	10.8612	21.2149	15.7808	28.2248	17.08	17.3584	21.9862	21.7797	19.4641	18.5364	16.6977	11.1276	11.7136	6.61237	22.5395	16.8153	12.1424	14.5138	11.8175	7.58012	21.7368	18.4764	7.59509	21.1858	9.11475	14.3841	18.863	19.7912	21.4217	25.0761	11.9004	6.98792	11.43	14.5185	14.0042	24.2452
Gm37362	0	0	0	0	0	0	0	0	0	0	0	0	0	0	0	0	0	2.84667	0	0	0	2.43301	0	0	0	0	0	0	0	0	0	0	0	0	0	0	0.605309	0	0	0	1.04164	0	0.808908	0	0	0	0	0	0.69272
Gas5	163.756	153.769	139.797	161.477	148.269	110.292	81.2891	123.516	180.48	139.365	187.078	157.949	116.17	99.108	80.3135	258.805	236.062	432.693	433.96	252.841	216.242	250.6	198.604	241.189	242.024	318.397	279.924	204.264	232.827	265.11	164.93	163.967	166.763	65.2104	65.6229	69.1153	83.5326	103.3	240.934	82.4014	61.4569	100.988	81.6997	290.072	271.364	331.47	377.481	117.635	154.477
Dars2	24.3604	18.2438	13.7373	18.3497	46.9339	23.1477	32.5156	38.1446	31.8989	37.2822	25.6773	21.844	44.0644	40.7293	36.3684	28.4054	20.5271	22.7733	11.5723	25.6505	35.781	36.4951	38.3969	24.1189	11.1276	12.7785	28.6536	39.4441	27.1632	38.451	30.3471	23.6349	11.3702	28.6926	55.4291	60.7607	52.6619	24.306	10.7881	30.7764	24.9994	41.8233	42.0632	20.8257	30.281	20.574	11.6148	48.5479	29.787
Gm37634	1.35336	0	0.808078	0	1.06668	1.36163	4.64509	1.81641	0	2.66302	1.22273	1.68031	4.00586	0	0	0	0	0	0	0	0	0	0	1.8553	0	0	0	0	1.29348	0	0	1.47718	0	0.869472	2.54846	3.03804	3.02654	0	0	0	1.04164	1.02008	3.23563	1.48755	3.49396	0	2.9037	2.80084	0
Cenpl	8.12015	2.60626	5.65654	11.0098	8.53344	13.6163	11.6127	12.7149	13.4311	15.9781	6.11365	11.7621	14.0205	10.8612	6.0614	14.7287	15.3954	19.9267	0	18.3218	15.557	26.7631	19.8604	20.4083	13.9094	22.3623	11.0206	15.4959	27.1632	18.2136	10.5555	2.95437	0	10.4337	12.1052	14.4307	14.5274	3.03825	14.3841	3.97115	5.20821	10.2008	8.08908	5.95019	12.8112	6.85801	11.6148	14.0042	13.8544
Klhl20	10.8269	2.60626	19.3939	3.66994	18.1336	19.0628	4.64509	10.8985	14.2705	12.4274	11.0046	13.4424	10.0146	14.9341	15.1535	5.26027	10.2636	19.9267	11.5723	25.6505	15.557	14.598	18.5364	11.1318	13.9094	11.7136	8.8165	14.0872	16.8153	6.07122	9.23608	13.2947	15.1602	16.52	21.0248	25.0638	14.5274	18.2295	14.3841	17.8702	17.7079	19.3815	32.3563	11.9004	13.9758	16.002	8.7111	15.8714	13.1617
Ankrd45	4.06007	0	6.46462	3.66994	10.6668	0	4.64509	3.63282	4.19722	1.77534	6.11365	5.04092	6.00878	1.35764	0	7.36437	2.56589	14.2333	17.3584	7.32872	3.11139	7.29902	2.64806	9.27651	0	3.19462	0	11.2697	3.88045	2.02374	3.95832	8.8631	3.79006	0.869472	3.18558	3.03804	4.84247	3.03825	0	2.97836	4.16657	12.241	6.47126	2.9751	8.15258	4.572	0	7.46891	4.84904
Tex50	0	0	0	0	1.06668	0	0	0	0	0	0	0	0	0	0	0	0	0	0	0	0	4.86601	1.32403	0	0	0	0	1.40872	0	0	0	0	0	0	0	0	0	0	0	0	1.04164	0	0.808908	0	0	0	0	0	0
Prdx6	184.057	158.982	214.949	176.157	214.403	258.71	313.544	227.051	179.641	189.074	163.846	161.309	228.334	319.046	225.787	245.128	187.31	193.573	138.867	234.519	239.577	236.002	262.158	174.398	205.86	210.845	209.392	221.169	276.806	244.872	186.041	184.648	189.503	281.709	284.154	258.233	296.601	167.104	226.55	321.663	267.702	269.301	295.251	202.307	157.228	180.594	130.667	236.204	306.182
Tnfsf4	0	0	0	0	0	0	0	0	0	0	0	0	0	0	0	0	0	0	0	0	0	0	0	0	0	0	0	0	0	0	0	0	0	0	0	0	0	0	0	0	0	0	0	0	0	0	0	0	0
Tnfsf18	0	0	0	0	0	0	0	0	0	0	0	0	0	0	0	0	0	2.84667	0	0	0	0	0	0	0	0	0	0	0	0	0	0	0	0	0	0	0	0	0	0	0	0	0	0	0	0	0	0	0
Fasl	0	0	0	0	0	0	0	0	0	0	0	0	2.00293	0	0	0	0	0	0	0	1.5557	0	0	0	0	0	2.20412	0	0	0	1.31944	2.95437	0	0	0	0	0	0	0	0	0	0	0	0	0	0	0	0	0.69272
Suco	33.8339	20.8501	31.515	18.3497	26.667	59.9118	41.8058	39.961	61.2794	46.159	30.5683	28.5652	58.0849	42.087	48.4912	52.6027	35.9225	48.3933	40.5029	40.308	60.6722	48.6601	54.2852	33.3954	25.037	64.9573	26.4495	63.3923	49.1524	58.6884	35.6249	48.7471	18.9503	29.5621	31.8558	27.3423	44.7929	18.2295	32.3643	38.7187	26.041	35.7028	26.694	59.5019	43.0922	38.862	34.8444	28.0084	40.1778
Gm31925	0	0	0	0	0	0	0	0	0	0	0	0	0	0	0	0	0	0	0	0	0	0	0	0	2.78189	0	0	0	0	0	0	0	0	0	0	0	0	0	0	0	0	0	0	0	0	0	0	0	0
4930558K02Rik	0	0	0	0	1.06668	0	0	0	0	0	0	0	0	0	0	0	0	0	0	0	0	0	0	0	0	0	0	0	0	0	0	0	0	0	0.637116	0	0	0	0	0.992787	0	0	0	0	0	0	0	0	0
Pigc	17.5936	20.8501	24.2423	11.0098	35.2005	29.9559	25.548	14.5313	21.8255	23.9671	17.1182	13.4424	22.0322	24.4376	33.3377	15.7808	12.8295	25.62	5.78613	25.6505	21.7797	31.6291	41.0449	22.2636	13.9094	24.4921	11.0206	39.4441	34.9241	28.3323	19.7916	14.7718	18.9503	28.6926	24.8475	13.6712	20.5805	15.1912	25.1723	27.798	43.749	41.8233	25.0761	14.8755	17.4698	22.86	8.7111	45.7471	37.4069
Gm38304	1.35336	2.60626	2.42423	0	5.3334	6.80816	6.96764	1.81641	0.839444	0.887672	0	0	2.00293	6.78822	9.09209	1.05205	0	0	5.78613	3.66436	1.5557	7.29902	7.94418	1.8553	2.78189	1.06487	0	5.63487	7.7609	6.07122	2.63888	1.47718	3.79006	2.60842	5.09693	3.03804	3.02654	0	3.59604	4.96394	8.33313	12.241	4.04454	1.48755	3.49396	2.286	0	3.73445	9.00536
Dnm3	14.8869	7.81877	12.1212	11.0098	17.0669	14.9779	16.2578	9.08204	14.2705	15.0904	18.341	23.5243	16.0234	16.2917	13.6381	15.7808	15.3954	19.9267	5.78613	7.32872	23.3354	12.165	6.62015	16.6977	22.2551	11.7136	11.0206	16.9046	7.7609	10.1187	15.8333	10.3403	0	23.4757	32.4929	28.1018	20.5805	15.1912	7.19207	17.8702	38.5407	33.6626	9.70689	13.3879	9.31723	4.572	20.3259	59.7513	24.2452
2810442N19Rik	0	0	0	0	0	0	0	0	1.67889	0	0	0	0	0	0	0	0	0	5.78613	0	3.11139	2.43301	0	0	2.78189	0	0	0	0	0	1.31944	0	0	0	0	0	0	0	0	0	1.04164	1.02008	0	0	0	2.286	0	0	0
Dnm3os	1.35336	0	5.65654	3.66994	9.60012	5.44653	4.64509	0	5.87611	0.887672	4.89092	1.68031	2.00293	1.35764	4.54605	6.31232	7.69768	5.69333	17.3584	14.6574	26.4468	21.8971	30.4527	14.8424	2.78189	10.6487	0	14.0872	16.8153	8.09495	2.63888	1.47718	0	6.95578	7.00828	2.27853	1.21062	6.0765	3.59604	3.97115	3.12493	1.02008	2.42672	10.4128	4.65862	0	17.4222	39.2118	27.7088
Eef1aknmt	6.76679	2.60626	13.7373	14.6798	19.2002	6.80816	11.6127	12.7149	7.55499	11.5397	8.55911	6.72122	12.0176	8.14587	13.6381	8.41643	12.8295	19.9267	5.78613	10.9931	14.0013	19.4641	21.1845	16.6977	5.56378	9.58386	2.20412	19.7221	11.6414	10.1187	3.95832	20.6806	7.58012	12.1726	26.1218	11.3926	7.26371	6.0765	10.7881	18.863	10.4164	12.241	13.7514	17.8506	9.31723	11.43	11.6148	14.0042	20.7816
Vamp4	29.7739	15.6375	35.5554	22.0196	27.7337	25.871	23.2255	21.7969	28.5411	31.0685	15.8955	16.8031	26.0381	27.1529	9.09209	21.0411	12.8295	19.9267	28.9307	32.9792	35.781	19.4641	26.4806	12.9871	19.4732	19.1677	19.8371	36.6267	15.5218	24.2849	25.0694	17.7262	11.3702	23.4757	33.7671	30.3804	25.423	12.153	17.9802	30.7764	29.166	30.6024	23.4583	26.7759	26.787	22.86	23.2296	36.4109	34.636
Myoc	0	0	0	0	0	0	0	0	0	0.887672	0	0	0	0	0	0	0	0	0	0	0	0	0	0	0	0	0	0	0	2.02374	1.31944	0	0	0	0	0	0	0	0	0	0	0	0	0	0	0	0	0	0
Myocos	0	0	0	0	0	0	0	0	0	0	0	0	2.00293	0	0	0	0	0	0	0	0	0	0	0	0	0	0	0	0	0	0	0	0	0	0	0	0	0	0	0	0	0	0	0	0	0	0	0	0
Prrc2c	74.4347	91.219	51.717	117.438	83.2011	88.5061	78.9666	67.2071	130.953	103.858	139.391	67.2122	98.1435	71.9551	93.9516	158.86	151.388	142.333	150.439	106.266	136.901	116.784	140.347	128.016	108.494	134.174	105.798	114.106	89.2504	97.1394	79.1664	113.743	56.8509	83.4693	84.0993	99.4957	71.4265	115.453	64.7286	89.3509	79.1648	76.506	89.7888	119.004	111.807	91.4401	165.511	94.295	119.841
Fmo4	13.5336	18.2438	13.7373	18.3497	19.2002	27.2326	25.548	5.44923	20.9861	16.8658	20.7864	8.40153	12.0176	16.2917	13.6381	10.5205	12.8295	11.3867	5.78613	14.6574	14.0013	9.73203	13.2403	3.7106	13.9094	13.8434	0	15.4959	6.46742	8.09495	15.8333	26.5893	26.5304	18.2589	30.5816	40.254	41.7663	27.3442	14.3841	40.7043	31.2493	44.8835	52.579	11.9004	17.4698	11.43	8.7111	31.7429	22.8598
Fmo1	231.424	203.288	164.848	201.847	361.605	401.681	346.059	330.586	292.126	238.784	257.996	183.153	302.442	314.973	231.848	151.496	115.465	113.867	98.3643	109.931	202.241	228.703	215.817	141.003	164.131	127.785	149.88	166.229	210.838	161.899	184.722	227.486	174.343	643.409	618.64	796.725	714.265	212.677	176.206	663.182	590.611	659.992	755.52	124.954	177.027	144.018	84.2073	425.728	524.389
Fmo2	219.244	281.476	166.464	271.576	238.936	251.902	274.06	247.032	266.943	252.987	275.114	164.67	192.281	222.654	245.487	129.403	120.597	102.48	81.0059	62.2941	45.1152	87.5883	149.615	146.569	91.8023	101.163	158.697	94.3841	94.4243	115.353	216.388	299.868	147.812	221.715	258.669	328.867	320.814	273.442	219.358	323.649	243.744	270.321	345.404	95.2031	175.863	144.018	66.7851	117.635	141.315
Fmo6	0	0	0	0	0	0	0	0	0	0	0	0	0	0	0	0	0	0	0	0	0	0	0	0	0	0	0	0	0	0	0	0	0	0	0	0	0	0	0	0	0	0	0	0	0	0	0	0	0
Fmo3	1.35336	0	0.808078	0	0	0	4.64509	0	0	0	1.22273	0	0	0	0	0	0	0	0	0	0	0	0	0	0	0	0	0	0	0	0	1.47718	0	1.73894	0.637116	0	0	0	0	1.98557	2.08328	0	0.808908	0	1.16465	2.286	0	0.933614	0
Gm37273	0	0	0	0	0	0	0	0	0	0	0	0	0	0	0	0	0	0	0	0	0	0	0	0	0	0	0	0	0	0	0	0	0	0	0	0	0	0	0	0	0	0	0	0	0	0	0	0	0
Mroh9	0	0	0	0	0	0	0	0	0	0	0	0	0	0	0	0	0	0	0	0	0	0	0	0	0	0	0	0	0	0	0	0	0	0	0	0	0	0	0	0	0	0	0	0	1.16465	0	0	0	0
Prrx1	0	0	3.23231	0	5.3334	4.0849	2.32255	0	1.67889	2.66302	1.22273	0	2.00293	6.78822	3.0307	5.26027	7.69768	5.69333	11.5723	18.3218	10.8899	9.73203	7.94418	5.5659	5.56378	7.45411	8.8165	2.81744	9.05439	2.02374	3.95832	1.47718	3.79006	3.47789	4.45981	0	1.21062	6.0765	0	0	3.12493	2.04016	0.808908	17.8506	9.31723	13.716	20.3259	8.40252	7.61992
Gm20471	0	0	0	0	0	0	0	0	0	0	0	0	0	0	0	0	0	0	0	0	0	0	0	0	0	0	0	0	0	0	0	0	0	0	0	0	0	0	0	0	0	0	0	0	0	0	0	0	0
Gorab	6.76679	0	6.46462	7.33988	6.40008	2.72326	4.64509	14.5313	8.39444	5.32603	3.66819	10.0818	10.0146	5.43058	4.54605	5.26027	7.69768	2.84667	5.78613	14.6574	14.0013	4.86601	6.62015	0	5.56378	6.38924	6.61237	21.1308	9.05439	6.07122	3.95832	4.43155	3.79006	9.56419	13.3794	6.83558	7.86902	6.0765	0	19.8557	15.6246	14.2811	3.23563	16.363	6.98792	4.572	5.8074	11.2034	9.69808
Gm29500	0	0	0	0	0	0	0	0	0	0	0	0	0	0	0	0	0	0	0	0	0	0	0	0	0	0	0	0	0	0	0	0	0	0	0	0	0	0	0	0	0	0	0	0	0	0	0	0	0
Mettl11b	0	0	0	0	0	0	0	0	0	0	0	0	0	0	0	0	2.56589	0	0	0	0	0	0	0	0	0	0	0	0	0	0	0	0	0	0	0	0	0	0	0	0	0	0	0	0	0	0	0	0
Kifap3	43.3074	31.2751	31.515	29.3595	34.1338	50.3804	23.2255	32.6954	37.775	53.2603	48.9092	23.5243	32.0469	31.2258	37.8837	32.6137	41.0543	45.5467	28.9307	40.308	42.0038	51.0932	62.2294	40.8166	36.1646	43.6598	44.0825	54.94	54.3263	46.546	22.4305	42.8383	15.1602	30.4315	21.6619	9.11411	19.3699	3.03825	32.3643	9.92787	51.0404	31.6225	16.1782	53.5517	50.0801	48.006	55.1703	41.079	29.0942
Scyl3	6.76679	7.81877	13.7373	7.33988	11.7335	21.7861	2.32255	21.7969	14.2705	17.7534	12.2273	3.36061	24.0351	27.1529	1.51535	17.8849	28.2248	17.08	28.9307	7.32872	14.0013	19.4641	18.5364	11.1318	5.56378	22.3623	8.8165	18.3133	23.2827	30.3561	6.5972	14.7718	7.58012	21.7368	19.1135	15.9497	23.0017	9.11475	7.19207	22.8341	14.583	11.2209	19.4138	10.4128	6.98792	16.002	8.7111	19.6059	21.4743
BC055324	2.70672	2.60626	0.808078	7.33988	3.20004	8.16979	2.32255	7.26563	2.51833	7.98905	4.89092	3.36061	2.00293	8.14587	0	5.26027	7.69768	8.54	0	3.66436	7.77848	9.73203	13.2403	3.7106	2.78189	5.32437	6.61237	9.86103	10.3479	16.1899	2.63888	2.95437	0	6.95578	7.64539	3.79755	4.84247	3.03825	3.59604	9.92787	4.16657	9.18072	5.66235	2.9751	3.49396	4.572	2.9037	12.137	6.23448
Mettl18	2.70672	2.60626	5.65654	0	8.53344	14.9779	4.64509	5.44923	6.71555	5.32603	2.44546	8.40153	4.00586	8.14587	1.51535	4.20821	10.2636	0	0	7.32872	6.22279	12.165	1.32403	3.7106	5.56378	5.32437	0	5.63487	5.17393	12.1424	3.95832	10.3403	7.58012	4.34736	4.45981	7.59509	2.42124	3.03825	3.59604	6.94951	2.08328	6.12048	2.42672	1.48755	3.49396	6.85801	2.9037	9.33614	9.00536
Sele	0	0	0	0	0	0	0	0	0	0	0	0	0	1.35764	1.51535	1.05205	0	0	0	0	0	0	0	0	0	0	0	0	0	0	1.31944	0	0	0	0	0.759509	0.605309	0	0	0	1.04164	0	0	0	0	2.286	0	0	0
Sell	0	0	0	0	0	0	0	3.63282	0.839444	0	0	1.68031	0	1.35764	1.51535	1.05205	0	2.84667	0	7.32872	3.11139	7.29902	0	0	0	2.12975	2.20412	2.81744	1.29348	4.04748	1.31944	1.47718	0	0	0	0	0	0	0	0	0	0	0	1.48755	0	9.14401	0	0	1.38544
Selp	0	0	0	0	0	0	0	0	0	0	1.22273	0	0	0	0	0	0	0	0	3.66436	1.5557	0	0	1.8553	2.78189	1.06487	2.20412	0	2.58697	0	0	0	0	0	0.637116	0	0	0	0	0	0	0	0	1.48755	1.16465	6.85801	0	4.66807	0
Gm16587	0	0	0	0	0	0	0	0	0	0	0	0	0	0	0	0	0	0	0	0	0	0	0	0	0	0	0	0	1.29348	0	0	0	0	0	0	0	0	0	0	0	0	0	0	1.48755	1.16465	0	0	0	0
Gm16548	2.70672	0	0	0	0	0	0	0	0	0.887672	0	0	0	0	0	0	0	0	0	0	0	0	0	3.7106	2.78189	0	2.20412	0	0	0	0	0	0	0	0.637116	0	0	0	0	0	0	0	0	1.48755	0	0	2.9037	1.86723	0
F5	6.76679	2.60626	1.61616	7.33988	7.46676	4.0849	0	3.63282	3.35778	5.32603	1.22273	1.68031	4.00586	5.43058	1.51535	5.26027	10.2636	0	11.5723	3.66436	4.66709	2.43301	1.32403	7.42121	0	3.19462	2.20412	8.45231	3.88045	6.07122	7.91664	7.38592	15.1602	3.47789	3.18558	4.55705	1.21062	3.03825	7.19207	2.97836	3.12493	1.02008	0	1.48755	1.16465	11.43	11.6148	4.66807	4.15632
Slc19a2	17.5936	7.81877	13.7373	14.6798	16.0002	21.7861	20.9029	12.7149	25.1833	9.76439	18.341	10.0818	18.0264	20.3647	7.57674	18.937	25.6589	31.3133	17.3584	7.32872	24.8911	24.3301	21.1845	16.6977	22.2551	14.9082	13.2247	18.3133	15.5218	16.1899	10.5555	16.249	11.3702	6.95578	18.4764	15.1902	15.738	9.11475	10.7881	8.93509	12.4997	11.2209	12.1336	5.95019	10.4819	16.002	5.8074	24.274	15.9326
Ccdc181	28.4205	18.2438	25.0504	22.0196	26.667	39.4873	32.5156	30.8789	30.22	32.8439	36.6819	21.844	32.0469	39.3717	33.3377	33.6657	30.7907	25.62	23.1445	32.9792	60.6722	36.4951	45.017	24.1189	27.8189	29.8164	44.0825	46.4877	27.1632	32.3798	31.6666	39.884	18.9503	63.4715	40.1383	42.5325	37.5292	36.459	32.3643	34.7476	52.0821	37.743	58.2414	29.751	29.1164	45.72	26.1333	65.3529	51.954
Blzf1	28.4205	5.21251	23.4342	29.3595	21.3336	27.2326	23.2255	19.9805	23.5044	23.9671	11.0046	16.8031	38.0556	21.7223	21.2149	16.8329	25.6589	22.7733	34.7168	14.6574	29.5582	24.3301	41.0449	12.9871	25.037	30.8813	13.2247	29.5831	24.5762	12.1424	17.1527	17.7262	18.9503	35.6484	34.4043	55.4442	34.5026	30.3825	25.1723	30.7764	37.4991	54.0643	31.5474	26.7759	22.1284	27.432	29.037	51.3487	27.0161
Nme7	771.414	761.027	622.22	700.959	375.471	494.272	343.737	477.715	758.018	654.214	816.784	759.498	480.703	374.71	431.874	435.55	528.574	372.913	410.815	249.176	289.36	291.961	297.907	614.105	556.378	479.193	480.499	301.466	222.479	303.561	650.484	685.413	632.94	379.09	323.018	308.361	337.157	893.245	755.168	372.295	440.614	347.847	385.849	456.677	547.387	573.786	406.518	239.005	250.072
Atp1b1	1971.84	2017.24	1742.22	1978.1	1256.55	1658.47	1251.85	1634.77	2015.5	1827.72	2163.01	1942.43	1888.76	1390.23	1804.78	1179.35	1524.14	1053.27	1087.79	923.419	846.299	1021.86	954.625	1697.6	1535.6	1228.86	1247.53	1056.54	743.753	1017.94	1765.41	1905.57	1527.39	1297.25	1120.69	1094.45	1156.75	2296.92	1956.24	1177.45	1477.05	1427.09	1269.99	1337.31	1509.39	1540.77	1161.48	917.742	850.66
Gm32391	0	2.60626	0.808078	0	2.13336	1.36163	2.32255	1.81641	0	0	1.22273	0	0	2.71529	0	0	0	0	0	0	0	0	0	0	0	0	0	4.22616	0	0	0	0	0	11.3031	14.6537	9.11411	7.86902	0	0	7.9423	6.24985	9.18072	10.5158	0	0	0	0	3.73445	4.15632
Gm26685	8.12015	0	4.84847	7.33988	4.26672	1.36163	0	0	5.03666	5.32603	2.44546	3.36061	2.00293	4.07293	3.0307	1.05205	2.56589	0	0	0	0	2.43301	1.32403	0	2.78189	2.12975	4.40825	1.40872	0	0	9.23608	10.3403	15.1602	0.869472	1.27423	1.51902	0	0	0	0.992787	3.12493	7.14056	4.85345	1.48755	0	2.286	0	0	0.69272
Gm37754	0	0	0	0	0	0	0	0	0	0	0	0	0	0	0	0	0	0	0	0	0	0	0	0	0	0	0	0	0	0	0	0	0	0	0	0	0	0	0	0	0	0	0	0	0	0	0	0	0
Gm37853	0	0	0	0	0	0	2.32255	0	0	0	0	0	0	0	0	0	0	0	0	0	0	0	0	0	0	0	0	0	0	0	0	0	0	0	0	0	0	0	0	0	0	0	0	0	0	0	0	0	0
Gm37184	0	0	0	0	0	0	0	0	0	0.887672	0	0	0	0	0	1.05205	0	0	0	0	0	0	0	0	0	0	0	0	0	0	0	0	0	0	0	0	0	0	3.59604	0	0	0	0	0	0	0	0	0	0
Gm36945	0	0	0	0	0	0	0	0	0	0.887672	0	0	0	0	0	0	0	0	0	0	0	0	0	0	0	0	0	0	0	0	0	0	0	0	0	0	0	0	3.59604	0	0	0	0	0	0	0	0	0	0
Dpt	1.35336	5.21251	6.46462	3.66994	7.46676	2.72326	9.29018	0	1.67889	1.77534	1.22273	1.68031	6.00878	1.35764	13.6381	16.8329	25.6589	5.69333	0	7.32872	10.8899	14.598	7.94418	3.7106	25.037	12.7785	22.0412	14.0872	15.5218	16.1899	6.5972	4.43155	3.79006	7.82525	9.55674	5.31656	2.42124	6.0765	0	1.98557	6.24985	17.3414	2.42672	38.6763	18.6345	25.146	17.4222	14.0042	10.3908
Gm32569	1.35336	0	0	0	4.26672	6.80816	2.32255	1.81641	4.19722	2.66302	3.66819	1.68031	4.00586	4.07293	1.51535	0	0	2.84667	0	0	0	4.86601	2.64806	0	0	2.12975	0	2.81744	3.88045	0	3.95832	1.47718	3.79006	4.34736	0.637116	6.83558	1.21062	0	3.59604	8.93509	3.12493	2.04016	0.808908	2.9751	1.16465	2.286	2.9037	0	7.61992
Gm20743	0	0	0	0	1.06668	1.36163	0	3.63282	3.35778	0.887672	1.22273	0	2.00293	1.35764	0	0	5.13178	2.84667	0	7.32872	1.5557	2.43301	0	0	0	1.06487	6.61237	1.40872	1.29348	6.07122	0	1.47718	0	1.73894	0.637116	0	0	0	3.59604	0.992787	0	0	0.808908	1.48755	0	0	0	0	1.38544
Xcl1	0	0	0	0	0	0	0	0	1.67889	0	0	0	0	0	0	1.05205	2.56589	0	0	3.66436	0	0	0	0	0	0	4.40825	0	1.29348	2.02374	0	0	0	0	0	0	0	0	3.59604	0	0	0	0	1.48755	0	0	0	0	0
1700029M03Rik	0	0	0	0	0	0	0	0	0	0	0	0	0	0	0	0	0	0	0	0	0	0	0	0	0	0	0	0	0	0	0	0	0	0	0	0	0	3.03825	0	0	0	0	0	0	0	0	0	0	0
4930568G15Rik	0	0	0	0	0	0	0	0	0	0	0	0	0	0	0	0	0	0	0	0	0	0	0	0	0	0	0	0	0	0	0	0	0	0	0	0	0	0	0	0	0	0	0	0	0	0	0	0	0
Tbx19	0	0	0	0	0	0	0	0	0	0	0	0	0	0	0	0	0	0	0	0	0	0	0	0	5.56378	0	0	0	0	0	0	0	0	0	0	0	0	0	0	0	0	0	0	0	0	0	0	0	0
Sft2d2	106.915	46.9126	101.01	58.719	101.335	85.7828	65.0313	98.0861	95.6966	86.1042	80.7002	68.8925	108.158	81.4587	101.528	102.049	84.6744	102.48	86.792	80.6159	110.454	107.052	97.9782	105.752	63.9834	89.4493	103.594	126.785	97.0113	84.997	79.1664	98.9713	75.8012	92.1641	116.592	100.255	150.722	82.0327	79.1128	106.228	115.622	132.61	85.7442	95.2031	97.8309	114.3	113.244	120.436	87.2827
Tiprl	74.4347	62.5502	54.1412	36.6994	68.2675	51.742	53.4186	43.5938	69.6738	60.3617	68.4729	33.6061	54.0791	63.8093	45.4605	73.6437	59.0155	65.4733	69.4336	54.9654	46.6709	43.7941	82.0898	46.3825	52.8559	70.2816	44.0825	92.9754	63.3807	74.8783	60.6943	66.4733	30.3205	73.0357	91.7447	101.015	74.453	72.918	35.9604	79.423	87.4979	90.7871	71.1839	66.9397	65.2206	52.578	60.9777	87.7597	63.0375
Gm38190	0	2.60626	4.04039	3.66994	10.6668	6.80816	6.96764	7.26563	2.51833	2.66302	1.22273	0	4.00586	4.07293	4.54605	4.20821	2.56589	5.69333	5.78613	0	6.22279	4.86601	14.5643	1.8553	5.56378	8.51899	0	8.45231	7.7609	0	1.31944	1.47718	0	3.47789	10.1939	3.79755	3.02654	6.0765	0	2.97836	4.16657	0	7.28017	1.48755	0	2.286	0	4.66807	5.54176
Gpr161	1.35336	0	0	0	3.20004	0	0	0	2.51833	1.77534	4.89092	0	8.01171	1.35764	0	3.15616	2.56589	2.84667	0	0	4.66709	2.43301	2.64806	3.7106	0	1.06487	0	7.04359	1.29348	0	0	0	0	2.60842	3.18558	0	1.81593	0	3.59604	0	1.04164	3.06024	1.61782	0	3.49396	0	2.9037	4.66807	4.15632
Dcaf6	13.5336	10.425	18.5858	7.33988	22.4003	17.7012	18.5804	29.0625	23.5044	15.9781	18.341	10.0818	36.0527	20.3647	13.6381	19.989	23.093	37.0067	28.9307	18.3218	20.2241	21.8971	29.1287	12.9871	19.4732	21.2975	17.633	22.5395	19.4023	22.2611	19.7916	22.1578	11.3702	46.9515	59.2518	69.8748	40.5557	15.1912	10.7881	31.7692	48.9572	51.004	41.2543	19.3381	16.3052	6.85801	5.8074	60.6849	43.6414
Gm37864	0	0	0	0	0	0	0	0	0	0	1.22273	0	0	0	0	0	0	0	0	3.66436	0	2.43301	0	0	0	1.06487	0	0	0	0	0	0	0	0	0.637116	0	0.605309	0	0	1.98557	0	1.02008	1.61782	0	0	0	0	0	2.07816
Mpc2	193.53	172.013	231.11	135.788	142.935	104.846	139.353	145.313	185.517	187.299	152.841	204.997	88.1288	127.619	112.136	149.392	123.163	74.0133	98.3643	102.602	79.3405	87.5883	63.5534	144.714	130.749	135.239	147.676	66.2098	68.5546	66.7834	238.819	155.104	170.553	273.884	228.725	236.967	262.099	148.874	147.437	231.319	277.077	229.518	276.646	124.954	133.935	112.014	72.5925	144.71	173.873
Adcy10	0	0	0	0	1.06668	0	0	1.81641	1.67889	1.77534	2.44546	1.68031	0	1.35764	1.51535	1.05205	0	2.84667	0	0	0	0	0	0	0	0	0	0	0	0	1.31944	1.47718	0	2.60842	1.91135	0.759509	3.63185	0	0	0	4.16657	1.02008	1.61782	0	0	0	0	2.80084	0
Gm38325	0	0	0	0	0	0	0	0	0	0	0	0	0	0	0	0	0	0	0	0	0	0	0	0	0	0	0	0	0	0	0	0	0	0	0	0	0	0	0	0	0	0	0	0	0	0	0	0	0
Mpzl1	24.3604	15.6375	25.0504	14.6798	24.5336	21.7861	18.5804	16.3477	13.4311	33.7315	7.33638	13.4424	24.0351	19.007	13.6381	36.8219	41.0543	34.16	11.5723	25.6505	40.4481	34.0621	39.7209	22.2636	30.6008	27.6867	30.8577	45.079	42.685	38.451	17.1527	8.8631	11.3702	70.4272	59.8889	59.2417	36.9238	24.306	10.7881	20.8485	46.8739	105.068	21.8405	41.6514	27.9517	32.004	43.5555	84.9588	55.4176
Rcsd1	17.5936	15.6375	10.505	7.33988	22.4003	6.80816	9.29018	5.44923	3.35778	6.21371	17.1182	6.72122	14.0205	2.71529	7.57674	19.989	7.69768	8.54	23.1445	32.9792	40.4481	26.7631	18.5364	12.9871	8.34567	13.8434	13.2247	28.1744	24.5762	22.2611	15.8333	8.8631	26.5304	19.1284	19.7506	8.3546	10.2903	9.11475	10.7881	4.96394	15.6246	25.502	14.5603	16.363	10.4819	16.002	23.2296	29.8756	20.0889
Gm37073	0	0	0	0	0	0	0	0	0	0	0	0	0	0	0	0	0	0	0	0	0	0	0	0	0	0	0	0	0	0	0	0	0	0	0	0	0	0	0	0	0	0	0	0	0	0	0	0	0
Creg1	44.6608	39.0939	65.4543	58.719	45.8673	50.3804	34.8382	41.7774	64.6372	53.2603	37.9046	38.647	22.0322	23.08	42.4298	43.1342	48.752	37.0067	40.5029	36.6436	51.338	41.3611	26.4806	57.5143	38.9464	55.3734	46.2866	52.1226	36.2175	56.6647	51.4582	42.8383	45.4807	112.162	86.6478	137.471	106.534	57.7267	53.9405	93.322	124.997	128.53	85.7442	72.8899	71.0439	66.294	58.074	159.648	118.455
Gm36972	0	0	0	0	0	0	0	0	0	0	0	0	0	0	0	0	0	0	0	0	0	0	0	0	0	0	0	0	0	0	0	0	0	0	0	0	0	0	0	0	0	0	0	0	0	0	0	0	0
Gm16565	0	0	0	0	0	0	0	0	0	0	0	0	0	0	0	0	0	0	0	0	1.5557	0	0	0	0	0	0	0	0	0	0	0	0	0	0	0	0	0	0	0	0	0	0	0	0	0	0	0.933614	0.69272
Cd247	2.70672	5.21251	3.23231	0	4.26672	5.44653	4.64509	3.63282	5.03666	8.87672	6.11365	0	0	0	15.1535	4.20821	5.13178	0	17.3584	0	15.557	4.86601	5.29612	1.8553	11.1276	4.25949	0	5.63487	3.88045	8.09495	0	7.38592	0	2.60842	1.27423	2.27853	1.21062	3.03825	3.59604	1.98557	6.24985	3.06024	0.808908	2.9751	6.98792	4.572	11.6148	6.53529	5.54176
Gm37469	0	0	0	0	0	0	0	0	0	0	0	0	0	0	0	0	0	0	0	0	0	0	0	0	0	0	0	0	0	0	0	0	0	0	0	0	0	0	0	0	0	0	0	0	0	0	0	0	0
Pou2f1	10.8269	18.2438	15.3535	18.3497	20.2669	20.4245	13.9353	23.6133	21.8255	23.9671	20.7864	5.04092	26.0381	8.14587	21.2149	25.2493	23.093	17.08	46.2891	25.6505	40.4481	29.1961	30.4527	16.6977	22.2551	28.7516	13.2247	22.5395	18.1088	26.3086	19.7916	20.6806	11.3702	14.781	18.4764	13.6712	16.3433	21.2677	17.9802	10.9207	20.8328	11.2209	12.9425	13.3879	22.1284	16.002	34.8444	16.805	18.7034
Gm26665	0	0	0	0	0	0	0	0	0	0	0	0	0	0	0	0	0	0	0	0	0	0	0	0	0	0	0	0	0	0	0	0	0	0	0	0	0	0	0	0	0	0	0	0	0	0	0	0	0
Gm37923	0	0	0	0	0	0	0	0	0	0	0	0	0	0	0	0	0	0	0	0	0	0	0	0	0	0	0	0	0	0	0	0	0	0	0	0	0	0	0	0	0	0	0	0	0	0	0	0	0
Dusp27	1.35336	0	0	0	0	0	0	0	0	0	0	1.68031	0	0	0	0	2.56589	0	0	0	0	0	0	0	2.78189	0	0	0	0	0	1.31944	0	0	0	0	0	0	0	3.59604	0	0	0	0	0	1.16465	0	2.9037	1.86723	0
Gpa33	0	0	0	0	0	0	0	0	0	0	0	0	0	0	0	0	0	0	0	0	0	0	0	0	0	0	0	2.81744	0	4.04748	0	0	0	0.869472	0	1.51902	0	0	0	0	0	1.02008	0	0	0	0	0	1.86723	0
Mael	0	0	0	0	0	0	0	0	0	0	0	0	0	0	0	0	0	0	0	0	0	0	0	0	0	0	0	0	0	0	0	0	0	0	0	0	0	0	0	0	0	0	0	0	0	0	0	0	0
Ildr2	86.6149	59.9439	71.1108	102.758	94.9345	73.5281	92.9018	74.4727	88.1416	111.847	83.1456	80.6546	110.161	70.5975	119.713	92.5807	51.3178	65.4733	52.0752	40.308	66.8949	41.3611	101.95	85.3439	69.5472	83.0601	85.9608	87.3406	63.3807	80.9495	73.8887	110.789	72.0112	36.5178	24.8475	34.1779	26.6336	103.3	68.3247	34.7476	23.9578	13.261	46.1077	105.616	110.642	61.722	55.1703	27.0748	35.3287
5330438I03Rik	1.35336	0	0	0	0	0	0	0	1.67889	0.887672	0	3.36061	0	0	3.0307	1.05205	0	0	0	0	0	0	0	3.7106	0	0	0	1.40872	0	2.02374	0	1.47718	0	0.869472	1.27423	1.51902	0	0	0	2.97836	2.08328	0	0.808908	0	1.16465	0	0	0	0
Gm15853	5.41343	2.60626	4.04039	18.3497	5.3334	5.44653	18.5804	3.63282	4.19722	4.43836	3.66819	3.36061	8.01171	6.78822	9.09209	6.31232	2.56589	0	11.5723	3.66436	9.33418	4.86601	5.29612	5.5659	5.56378	4.25949	4.40825	8.45231	5.17393	20.2374	1.31944	7.38592	7.58012	1.73894	5.09693	2.27853	3.63185	9.11475	14.3841	2.97836	8.33313	8.16064	3.23563	7.43774	8.15258	11.43	14.5185	3.73445	4.84904
Tada1	18.947	20.8501	33.9393	22.0196	35.2005	24.5094	46.4509	25.4297	31.8989	46.159	17.1182	16.8031	42.0615	35.2987	34.853	37.8739	20.5271	22.7733	17.3584	32.9792	38.8924	48.6601	34.4248	22.2636	38.9464	25.557	30.8577	73.2534	43.9784	66.7834	19.7916	38.4068	22.7404	27.8231	47.1466	37.9755	35.1079	18.2295	50.3445	28.7908	38.5407	45.9036	23.4583	32.7261	26.787	43.434	58.074	48.5479	49.1831
Pogk	24.3604	18.2438	37.1716	14.6798	38.4005	36.7641	27.8706	34.5118	40.2933	46.159	36.6819	20.1637	46.0674	38.014	33.3377	52.6027	38.4884	28.4667	40.5029	58.6297	66.8949	58.3922	45.017	31.5401	58.4197	47.9193	44.0825	83.1144	45.2719	58.6884	25.0694	39.884	26.5304	38.2568	43.3239	28.1018	39.9504	12.153	71.9207	38.7187	29.166	42.8434	36.4008	41.6514	40.7629	41.148	60.9777	66.2866	51.2613
Gm4846	0	0	0	0	0	0	0	0	0	0	0	0	0	0	0	0	0	0	0	0	0	0	0	0	0	0	0	0	0	0	0	1.47718	0	0	0	0	0	0	0	0	0	0	0	0	0	0	0	0	0
Gm4847	0	0	0	0	0	0	0	0	0	0	0	0	0	0	0	0	0	0	0	0	0	0	0	0	0	0	0	1.40872	0	0	1.31944	0	0	0	0	0	0	0	0	0	0	0	0	0	0	0	0	0	0
Fmo9	0	0	0	0	0	0	0	0	0	0.887672	0	0	0	0	0	0	0	0	0	0	0	0	0	0	0	0	0	0	0	0	1.31944	0	0	0	0	0	0	0	0	0	0	0	0	0	0	0	0	0	0
Gm16701	6.76679	15.6375	4.04039	3.66994	0	0	0	0	2.51833	1.77534	6.11365	5.04092	0	0	0	4.20821	5.13178	5.69333	11.5723	0	1.5557	0	1.32403	1.8553	13.9094	4.25949	11.0206	0	1.29348	0	2.63888	4.43155	7.58012	0	0	0	0	12.153	3.59604	0	0	1.02008	0	5.95019	5.82327	9.14401	2.9037	0	0
Fam78b	0	0	0	0	0	4.0849	0	0	0.839444	0	0	0	0	0	0	0	0	5.69333	0	0	4.66709	2.43301	0	3.7106	0	3.19462	0	0	1.29348	0	0	0	3.79006	0	0.637116	0	2.42124	0	0	0	1.04164	1.02008	0	0	3.49396	0	0	1.86723	0
Uck2	16.2403	5.21251	23.4342	22.0196	17.0669	2.72326	16.2578	16.3477	14.2705	17.7534	18.341	8.40153	36.0527	13.5764	4.54605	19.989	28.2248	14.2333	11.5723	18.3218	18.6684	9.73203	18.5364	16.6977	22.2551	15.9731	13.2247	12.6785	14.2283	20.2374	17.1527	17.7262	11.3702	13.9116	6.37116	7.59509	8.47432	15.1912	7.19207	13.899	11.4581	9.18072	8.89798	11.9004	16.3052	16.002	23.2296	14.9378	11.0835
Gm37982	0	0	0	0	0	1.36163	0	0	0	0	0	0	0	0	1.51535	0	0	0	0	0	0	0	1.32403	0	0	0	0	0	0	0	0	0	0	0	0	0	0	0	0	0	1.04164	0	0	0	0	0	0	0	0.69272
Gm2453	0	0	0	0	0	0	0	0	0	0	0	0	0	0	0	0	0	0	0	0	0	0	0	0	0	0	0	0	0	0	0	0	0	0	0	0	0	0	0	0	0	0	0	0	0	0	0	0	0
Tmco1	236.838	166.8	272.322	212.857	258.137	262.795	301.931	239.766	211.54	222.806	174.85	240.284	226.331	276.959	277.309	190.422	182.178	173.647	185.156	194.211	219.353	233.569	247.594	183.675	158.568	197.002	182.942	200.038	244.468	261.062	217.708	237.827	272.884	219.976	178.392	195.194	221.543	191.41	212.166	234.298	226.036	215.237	216.787	194.869	223.614	224.028	142.281	197.926	181.493
Aldh9a1	426.308	463.914	337.776	366.994	602.674	582.778	722.312	599.415	472.607	418.094	419.396	309.176	616.902	726.34	615.232	296.679	300.209	204.96	214.087	271.163	222.465	262.765	296.583	346.941	347.736	293.905	339.435	356.406	291.034	277.252	407.707	443.155	488.918	559.94	554.928	645.583	613.783	334.207	406.352	613.543	465.614	495.759	681.909	269.246	307.469	235.458	197.452	281.018	317.266
Mgst3	391.12	260.626	427.473	370.664	363.738	223.308	195.094	265.196	334.938	325.776	306.905	450.322	198.29	195.501	212.149	196.734	305.341	204.96	179.37	216.197	158.681	138.681	109.894	352.507	319.917	204.456	279.924	167.638	115.12	174.042	373.402	319.072	348.686	105.206	77.091	67.5963	82.322	309.901	381.18	64.5312	137.497	116.289	104.349	218.67	279.517	240.03	200.355	81.2244	99.7517
Lrrc52	1.35336	10.425	3.23231	0	3.20004	6.80816	4.64509	3.63282	4.19722	2.66302	2.44546	0	2.00293	1.35764	0	0	2.56589	0	0	0	0	0	0	1.8553	5.56378	0	0	0	0	0	3.95832	1.47718	0	0	1.27423	0.759509	1.21062	0	3.59604	2.97836	1.04164	4.08032	1.61782	0	1.16465	0	0	0	0.69272
Rxrg	0	2.60626	1.61616	0	1.06668	0	0	0	0	0	1.22273	0	0	0	1.51535	2.10411	0	0	5.78613	0	0	0	0	1.8553	0	0	2.20412	2.81744	0	0	0	0	0	0	0	1.51902	0	0	0	0	1.04164	0	0	0	1.16465	4.572	0	0	0
Lmx1a	0	0	0.808078	0	0	0	0	0	0	0	0	1.68031	0	0	0	0	2.56589	0	0	0	0	0	0	1.8553	0	0	2.20412	0	0	0	0	1.47718	0	0	0.637116	0	1.81593	0	0	0	3.12493	0	0	0	1.16465	0	0	0	0
Gm20711	0	0	0.808078	0	0	0	0	0	0	0	0	0	0	0	0	0	0	0	0	0	0	0	0	0	0	0	0	0	0	0	0	0	0	0	0	0	0	0	0	0	0	0	0	0	0	0	0	0	0
Pbx1	59.5477	49.5189	70.3027	40.3693	92.8012	59.9118	60.3862	81.7384	74.7105	76.3398	72.1411	33.6061	68.0996	57.0211	69.7061	70.4876	79.5427	71.1667	75.2197	84.2803	79.3405	72.9902	68.8496	63.0802	83.4567	60.6978	44.0825	67.6185	58.2068	58.6884	73.8887	38.4068	49.2708	91.2946	68.1714	57.7227	65.3734	91.1475	46.7485	65.524	71.8733	55.0843	55.8146	49.0891	50.0801	73.1521	66.7851	79.3572	67.1938
Gm37839	0	0	0	0	0	0	0	0	0	0	0	0	0	0	0	0	0	0	0	0	0	0	0	0	0	0	0	0	0	0	0	0	0	0	0	0	0	0	0	0	0	0	0	0	0	0	0	0	0
Nuf2	5.41343	2.60626	2.42423	3.66994	2.13336	10.8931	4.64509	10.8985	4.19722	7.10138	1.22273	0	2.00293	2.71529	0	16.8329	5.13178	5.69333	5.78613	14.6574	14.0013	24.3301	6.62015	5.5659	2.78189	4.25949	8.8165	16.9046	16.8153	16.1899	6.5972	2.95437	7.58012	4.34736	0.637116	4.55705	3.63185	3.03825	7.19207	0	2.08328	2.04016	3.23563	4.46265	10.4819	9.14401	8.7111	13.0706	11.7762
Rgs5	66.3145	36.4876	76.7674	44.0393	92.8012	127.993	95.2244	85.3712	104.091	105.633	61.1365	52.0895	134.196	80.101	93.9516	71.5396	112.899	71.1667	52.0752	109.931	122.9	94.8873	101.95	68.6461	66.7653	55.3734	37.4701	94.3841	69.8481	97.1394	59.3748	79.7679	34.1105	100.859	80.2766	74.4319	76.2689	48.612	53.9405	54.6033	85.4146	139.751	59.8592	68.4272	85.0198	98.2981	63.8814	68.1538	71.3501
Rgs4	2.70672	2.60626	2.42423	3.66994	1.06668	5.44653	4.64509	1.81641	2.51833	3.55069	2.44546	3.36061	4.00586	1.35764	1.51535	4.20821	2.56589	2.84667	0	3.66436	20.2241	0	3.97209	3.7106	11.1276	3.19462	6.61237	16.9046	3.88045	2.02374	2.63888	1.47718	3.79006	0	3.18558	3.79755	0.605309	3.03825	3.59604	0.992787	0	1.02008	2.42672	2.9751	1.16465	2.286	0	4.66807	10.3908
Ccdc190	0	0	0	0	0	0	0	0	0	0	0	0	0	0	0	0	0	0	0	0	0	0	0	0	0	0	0	0	0	0	0	0	0	0	0.637116	0	0	0	0	0	0	0	0	0	0	0	0	0	0
Gm15852	0	0	0	0	0	0	0	0	0	0	0	0	0	0	0	0	0	0	0	0	0	0	0	0	0	0	0	0	0	0	0	0	0	0	0.637116	0	0	0	0	0	0	0	0	0	0	0	0	0	0
Hsd17b7	33.8339	28.6688	20.2019	14.6798	23.467	24.5094	23.2255	19.9805	40.2933	32.8439	22.0091	15.1227	24.0351	32.5835	15.1535	24.1972	25.6589	11.3867	17.3584	7.32872	9.33418	31.6291	19.8604	20.4083	19.4732	29.8164	35.266	15.4959	18.1088	16.1899	25.0694	16.249	30.3205	26.0842	31.2187	36.4564	36.3185	33.4207	25.1723	19.8557	19.7912	39.7831	28.3118	17.8506	17.4698	16.002	14.5185	23.3403	27.7088
3110045C21Rik	17.5936	26.0626	15.3535	7.33988	21.3336	17.7012	27.8706	30.8789	22.665	12.4274	18.341	6.72122	8.01171	38.014	25.7609	11.5726	0	11.3867	5.78613	10.9931	10.8899	9.73203	14.5643	14.8424	5.56378	14.9082	13.2247	12.6785	12.9348	4.04748	34.3055	16.249	11.3702	30.4315	14.6537	22.0258	35.7132	9.11475	14.3841	29.7836	17.7079	19.3815	27.5029	13.3879	15.1405	11.43	5.8074	9.33614	11.0835
Ddr2	8.12015	0	7.2727	11.0098	22.4003	8.16979	25.548	5.44923	15.11	15.0904	7.33638	10.0818	18.0264	12.2188	27.2763	36.8219	33.3566	37.0067	52.0752	43.9723	45.1152	60.8252	37.0728	27.8295	25.037	31.9462	35.266	46.4877	34.9241	40.4748	13.1944	11.8175	7.58012	20.8673	12.7423	9.87362	10.8956	9.11475	32.3643	8.93509	14.583	20.4016	12.9425	46.114	53.5741	50.292	29.037	29.8756	16.6253
Uap1	55.4877	39.0939	60.6058	66.0589	45.8673	66.72	55.7411	49.043	99.8938	56.811	48.9092	60.491	40.0586	59.7363	56.0679	114.674	46.1861	93.94	104.15	98.9377	77.7848	111.918	105.922	59.3696	63.9834	106.487	77.1443	85.9318	97.0113	68.8071	60.6943	45.7927	49.2708	76.5136	87.922	97.9767	97.4547	60.765	75.5168	112.185	90.6228	97.9277	85.7442	96.6907	80.3611	66.294	78.3999	102.697	92.8245
Gm37748	0	0	0	0	0	0	0	0	1.67889	0	0	0	0	0	1.51535	0	0	0	0	0	0	2.43301	0	0	0	0	0	0	0	0	0	0	0	0.869472	0	0.759509	0	6.0765	0	0	2.08328	0	0	0	0	0	0	0	0
Gm37502	0	0	0	0	0	0	0	0	1.67889	0	0	0	0	0	0	0	0	0	0	0	0	0	0	0	0	0	0	0	0	0	0	0	0	0	0	0.759509	0	6.0765	0	0	0	0	0	0	0	0	0	0	0
Uhmk1	110.975	88.6127	79.1916	106.428	113.068	137.525	118.45	147.129	130.114	126.049	101.487	84.0153	122.179	133.049	131.835	127.298	74.4109	93.94	63.6475	76.9515	110.454	119.217	141.671	85.3439	83.4567	132.044	66.1237	115.515	97.0113	82.9733	98.958	113.743	30.3205	125.204	100.664	110.129	112.587	88.1092	111.477	101.264	107.289	86.7068	110.011	119.004	92.0077	89.1541	142.281	50.4151	99.7517
4930500M09Rik	1.35336	2.60626	0.808078	0	1.06668	1.36163	0	0	2.51833	1.77534	1.22273	0	0	0	1.51535	0	5.13178	0	0	0	0	0	0	1.8553	0	1.06487	2.20412	1.40872	0	2.02374	0	0	0	0.869472	0	0.759509	0	0	0	0	0	1.02008	0	0	0	0	0	0	0
Sh2d1b2	0	0	0	0	0	0	0	0	0	0	0	0	0	0	0	1.05205	0	0	0	0	0	0	0	0	0	2.12975	0	0	0	0	0	0	0	0	0	0.759509	0	0	0	0	0	0	0	1.48755	0	0	0	0	0
Sh2d1b1	0	0	0	0	0	1.36163	0	0	2.51833	0.887672	0	0	4.00586	0	0	4.20821	0	8.54	0	3.66436	4.66709	2.43301	1.32403	1.8553	2.78189	3.19462	0	1.40872	6.46742	2.02374	1.31944	0	0	0.869472	0	0	0	0	0	0	0	0	0.808908	2.9751	1.16465	0	8.7111	6.53529	2.07816
Gm7694	6.76679	13.0313	12.9292	11.0098	17.0669	32.6792	0	7.26563	17.6283	8.87672	3.66819	5.04092	18.0264	12.2188	10.6074	5.26027	5.13178	14.2333	11.5723	10.9931	12.4456	12.165	2.64806	1.8553	13.9094	9.58386	4.40825	9.86103	11.6414	8.09495	9.23608	10.3403	7.58012	15.6505	19.1135	16.7092	15.738	6.0765	14.3841	3.97115	16.6663	11.2209	17.796	5.95019	3.49396	13.716	20.3259	15.8714	13.8544
Nos1ap	0	2.60626	2.42423	0	9.60012	5.44653	6.96764	0	1.67889	4.43836	3.66819	6.72122	4.00586	6.78822	4.54605	2.10411	2.56589	2.84667	0	3.66436	7.77848	9.73203	5.29612	1.8553	5.56378	9.58386	2.20412	4.22616	6.46742	14.1662	7.91664	1.47718	7.58012	1.73894	5.09693	4.55705	5.44778	9.11475	0	4.96394	3.12493	3.06024	8.89798	2.9751	2.32931	2.286	0	6.53529	2.77088
Spata46	0	0	0	0	2.13336	4.0849	2.32255	0	0	0	1.22273	0	0	1.35764	3.0307	0	0	0	0	0	1.5557	2.43301	2.64806	0	0	1.06487	0	4.22616	0	0	0	1.47718	0	0.869472	0.637116	1.51902	0.605309	0	0	0	1.04164	2.04016	0.808908	0	0	0	0	0	1.38544
Olfml2b	2.70672	0	1.61616	0	4.26672	4.0849	2.32255	0	2.51833	4.43836	0	1.68031	0	0	0	5.26027	2.56589	0	0	10.9931	17.1127	7.29902	2.64806	0	8.34567	7.45411	4.40825	0	6.46742	14.1662	0	4.43155	0	0	1.91135	2.27853	0	3.03825	0	0	1.04164	2.04016	0	10.4128	5.82327	0	5.8074	3.73445	1.38544
Atf6	46.0142	28.6688	30.7069	44.0393	43.7339	47.6571	30.1931	34.5118	38.6144	42.6083	55.0229	30.2455	52.0761	32.5835	40.9144	55.7588	61.5814	51.24	40.5029	65.9585	65.3392	41.3611	59.5813	35.2507	55.6378	52.1788	39.6742	59.1662	53.0328	30.3561	46.1804	47.2699	26.5304	35.6484	50.9693	27.3423	55.6884	45.5737	53.9405	38.7187	48.9572	40.8032	51.7701	65.4521	43.0922	45.72	81.3036	58.8177	45.0268
Gm9929	6.76679	0	11.3131	0	9.60012	8.16979	9.29018	5.44923	7.55499	9.76439	6.11365	3.36061	12.0176	10.8612	10.6074	3.15616	2.56589	2.84667	0	7.32872	14.0013	2.43301	7.94418	3.7106	0	8.51899	6.61237	5.63487	7.7609	8.09495	6.5972	13.2947	3.79006	7.82525	5.09693	13.6712	5.44778	3.03825	3.59604	5.95672	6.24985	7.14056	8.89798	8.92529	5.82327	11.43	2.9037	12.137	9.69808
Dusp12	13.5336	10.425	23.4342	3.66994	20.2669	8.16979	11.6127	25.4297	22.665	19.5288	13.45	10.0818	16.0234	24.4376	15.1535	13.6767	5.13178	5.69333	11.5723	10.9931	18.6684	9.73203	10.5922	14.8424	5.56378	13.8434	8.8165	9.86103	5.17393	10.1187	11.875	22.1578	15.1602	26.0842	15.2908	37.2159	13.3168	6.0765	0	20.8485	18.7496	28.5622	21.8405	25.2883	12.8112	9.14401	8.7111	28.942	29.0942
Gm26620	4.06007	0	2.42423	0	3.20004	0	4.64509	3.63282	5.03666	3.55069	3.66819	1.68031	6.00878	6.78822	3.0307	3.15616	0	0	5.78613	3.66436	1.5557	0	0	5.5659	0	2.12975	2.20412	1.40872	0	2.02374	0	4.43155	0	4.34736	4.45981	7.59509	4.84247	0	0	4.96394	4.16657	10.2008	5.66235	0	2.32931	0	0	12.137	7.61992
Fcrlb	0	0	0	0	0	0	0	0	0	0	1.22273	0	2.00293	0	0	0	0	0	0	0	0	0	0	0	0	0	2.20412	0	0	0	0	0	0	0	1.27423	0	0	0	0	0	0	0	0	1.48755	1.16465	0	0	0.933614	1.38544
Fcrla	1.35336	0	0.808078	0	0	0	0	0	0	0	0	0	0	0	0	0	0	0	5.78613	0	0	0	0	0	0	0	0	2.81744	0	0	0	0	0	0	0	0	0	0	0	0	0	0	0.808908	0	1.16465	0	0	0	0
Fcgr2b	37.894	28.6688	48.4847	33.0295	67.2009	91.2293	97.5469	58.1251	51.2061	49.7096	56.2456	50.4092	64.0937	69.2399	60.614	70.4876	53.8837	51.24	46.2891	51.301	87.119	65.6912	60.9054	40.8166	63.9834	48.9842	83.7567	91.5667	104.772	70.8308	42.2221	56.133	45.4807	70.4272	54.1549	61.5202	81.7167	24.306	35.9604	70.4879	39.5824	54.0643	75.2284	78.8401	75.7025	48.006	75.4962	64.4193	54.7249
Gm38204	1.35336	0	0.808078	0	4.26672	5.44653	4.64509	3.63282	0	0	0	0	0	4.07293	1.51535	0	0	2.84667	0	0	0	0	0	3.7106	5.56378	0	0	0	1.29348	2.02374	1.31944	1.47718	0	0.869472	1.27423	0	5.44778	0	0	1.98557	2.08328	1.02008	4.04454	1.48755	1.16465	0	0	0.933614	1.38544
Gm10522	4.06007	0	6.46462	0	5.3334	1.36163	4.64509	1.81641	1.67889	6.21371	2.44546	0	4.00586	1.35764	3.0307	0	2.56589	0	0	0	1.5557	0	1.32403	1.8553	2.78189	0	0	0	0	0	2.63888	2.95437	0	1.73894	0.637116	2.27853	1.81593	9.11475	0	5.95672	4.16657	3.06024	2.42672	1.48755	2.32931	0	0	0.933614	2.77088
Fcgr4	2.70672	2.60626	4.04039	0	2.13336	5.44653	0	7.26563	0	4.43836	1.22273	1.68031	12.0176	8.14587	4.54605	10.5205	0	14.2333	5.78613	10.9931	23.3354	17.0311	14.5643	5.5659	5.56378	8.51899	11.0206	23.9482	9.05439	12.1424	3.95832	1.47718	3.79006	0.869472	0.637116	0	1.81593	3.03825	3.59604	0	0	1.02008	0	11.9004	9.31723	11.43	5.8074	4.66807	5.54176
Fcgr3	12.1802	2.60626	16.1616	0	9.60012	16.3396	13.9353	12.7149	6.71555	5.32603	6.11365	13.4424	8.01171	5.43058	21.2149	30.5096	48.752	45.5467	23.1445	80.6159	98.0089	82.7222	76.7937	18.553	44.5102	30.8813	26.4495	60.5749	94.4243	103.211	14.5138	5.90873	3.79006	11.3031	11.4681	9.11411	12.7115	3.03825	14.3841	11.9134	4.16657	13.261	3.23563	34.2136	50.0801	48.006	43.5555	76.5563	68.5793
Cfap126	0	5.21251	7.2727	3.66994	3.20004	4.0849	9.29018	3.63282	3.35778	2.66302	0	3.36061	6.00878	4.07293	4.54605	3.15616	7.69768	0	5.78613	0	6.22279	4.86601	2.64806	7.42121	2.78189	5.32437	2.20412	2.81744	3.88045	4.04748	6.5972	1.47718	0	6.08631	4.45981	7.59509	9.07963	3.03825	3.59604	7.9423	5.20821	1.02008	6.47126	4.46265	1.16465	6.85801	2.9037	5.60168	2.77088
Sdhc	270.672	312.751	299.797	300.935	134.402	130.717	127.74	150.762	251.833	268.077	254.328	267.169	120.176	126.261	177.296	150.444	205.271	113.867	115.723	117.259	94.8975	70.5572	75.4697	209.649	211.424	177.834	204.984	107.063	81.4895	105.234	269.166	252.598	227.404	206.934	180.941	183.801	220.938	261.289	219.358	224.37	213.537	160.153	203.036	177.018	204.979	173.736	150.992	140.976	136.466
Mpz	0	0	0	0	0	0	0	0	0	0.887672	0	0	0	0	0	1.05205	0	2.84667	0	0	0	0	1.32403	0	0	1.06487	0	0	0	0	0	0	0	0	0	0.759509	0.605309	0	0	0.992787	0	0	0	0	0	0	0	1.86723	0.69272
Pcp4l1	8.12015	13.0313	8.08078	7.33988	8.53344	1.36163	4.64509	10.8985	5.87611	7.10138	6.11365	6.72122	10.0146	4.07293	1.51535	8.41643	15.3954	2.84667	5.78613	3.66436	4.66709	9.73203	7.94418	12.9871	8.34567	7.45411	6.61237	7.04359	5.17393	10.1187	5.27776	4.43155	3.79006	7.82525	10.1939	6.07607	7.26371	9.11475	0	10.9207	9.37478	14.2811	4.04454	5.95019	9.31723	2.286	8.7111	10.2697	15.9326
Nr1i3	74.4347	31.2751	75.9593	29.3595	57.6007	36.7641	46.4509	47.2266	47.8483	52.3727	40.3501	55.4501	42.0615	42.087	50.0065	47.3424	38.4884	37.0067	23.1445	47.6367	51.338	36.4951	43.693	44.5272	36.1646	46.8544	52.899	47.8964	47.8589	62.7359	58.0554	47.2699	49.2708	35.6484	43.961	35.6969	38.7398	30.3825	21.5762	26.8053	40.624	38.7631	31.5474	60.9895	39.5982	34.29	20.3259	40.1454	29.787
Tomm40l	90.675	39.0939	105.858	40.3693	86.4011	65.3583	74.3215	78.1056	68.8344	74.5645	51.3547	73.9334	66.0966	74.6704	86.3749	58.915	51.3178	54.0867	23.1445	73.2872	73.1177	53.5262	67.5255	55.659	44.5102	66.0221	61.7155	63.3923	69.8481	82.9733	80.4859	60.5645	68.2211	46.9515	61.1631	48.6086	51.4513	45.5737	28.7683	36.7331	55.207	59.1647	56.6235	69.9148	59.3974	48.006	40.6518	55.0832	52.6467
Apoa2	16.2403	15.6375	16.1616	3.66994	10.6668	10.8931	13.9353	16.3477	5.03666	10.6521	12.2273	5.04092	6.00878	4.07293	10.6074	6.31232	15.3954	0	28.9307	3.66436	3.11139	4.86601	7.94418	16.6977	5.56378	4.25949	4.40825	4.22616	5.17393	2.02374	5.27776	4.43155	0	8.69472	1.91135	5.31656	4.84247	21.2677	3.59604	3.97115	6.24985	2.04016	4.04454	4.46265	6.98792	9.14401	2.9037	5.60168	4.84904
Fcer1g	10.8269	7.81877	11.3131	7.33988	6.40008	2.72326	4.64509	5.44923	3.35778	3.55069	3.66819	3.36061	12.0176	6.78822	9.09209	26.3013	38.4884	28.4667	46.2891	58.6297	74.6734	58.3922	31.7767	18.553	5.56378	30.8813	35.266	23.9482	34.9241	36.4273	11.875	8.8631	0	4.34736	6.37116	2.27853	3.02654	0	3.59604	2.97836	7.29149	5.1004	0.808908	28.2634	29.1164	25.146	49.3629	21.4731	20.0889
Ndufs2	558.937	419.607	585.856	495.442	506.673	526.951	569.024	519.493	515.418	551.244	475.642	520.895	644.943	612.298	494.004	371.375	428.504	372.913	225.659	322.464	329.808	321.157	312.471	480.523	461.794	376.965	476.091	414.163	358.295	380.463	564.721	530.309	500.288	497.338	396.286	464.06	447.323	543.846	391.968	507.314	483.322	470.257	449.753	425.439	448.392	384.048	365.866	337.034	347.053
Adamts4	2.70672	0	3.23231	0	3.20004	4.0849	0	5.44923	2.51833	1.77534	1.22273	5.04092	6.00878	0	3.0307	14.7287	20.5271	8.54	5.78613	10.9931	21.7797	21.8971	26.4806	3.7106	13.9094	12.7785	6.61237	11.2697	10.3479	18.2136	2.63888	2.95437	0	0	1.91135	1.51902	0	0	10.7881	0	0	5.1004	0	13.3879	16.3052	13.716	14.5185	13.0706	6.23448
B4galt3	9.4735	15.6375	21.01	7.33988	13.8668	23.1477	16.2578	10.8985	14.2705	17.7534	13.45	18.4834	12.0176	13.5764	12.1228	21.0411	33.3566	22.7733	57.8613	14.6574	24.8911	36.4951	17.2124	14.8424	27.8189	24.4921	13.2247	19.7221	20.6957	28.3323	22.4305	14.7718	11.3702	77.383	48.4208	53.9251	56.2937	30.3825	14.3841	62.5456	58.3319	67.3253	42.8721	25.2883	25.6224	20.574	20.3259	92.4277	83.8191
Ppox	20.3004	15.6375	43.6362	7.33988	49.0673	36.7641	37.1607	45.4102	26.8622	32.8439	25.6773	45.3682	42.0615	46.1599	30.307	39.978	43.6202	39.8533	63.6475	29.3149	59.1165	82.7222	39.7209	35.2507	38.9464	35.1408	39.6742	56.3487	47.8589	34.4036	43.5415	31.0209	37.9006	109.553	80.2766	68.3558	64.1627	51.6502	32.3643	82.4014	64.5818	89.7671	81.6997	55.0393	45.4215	34.29	20.3259	90.5605	103.908
Usp21	5.41343	13.0313	13.7373	18.3497	7.46676	13.6163	4.64509	10.8985	11.7522	7.10138	13.45	11.7621	2.00293	21.7223	12.1228	18.937	2.56589	11.3867	11.5723	21.9862	17.1127	14.598	17.2124	5.5659	13.9094	17.038	6.61237	22.5395	12.9348	16.1899	10.5555	7.38592	15.1602	28.6926	51.6064	37.9755	38.7398	12.153	10.7881	30.7764	27.0827	49.9839	33.1652	16.363	5.82327	18.288	11.6148	43.8798	34.636
Ufc1	140.749	99.0378	181.817	157.807	166.402	145.695	153.288	141.68	171.247	154.455	107.6	141.146	114.167	191.428	140.927	170.433	148.822	156.567	144.653	139.246	147.791	204.373	195.956	137.292	139.094	141.628	169.718	108.471	126.761	127.496	164.93	141.81	147.812	94.7725	80.9137	71.3939	87.7698	173.18	151.034	87.3653	94.7894	69.3655	83.3175	139.83	149.076	153.162	121.955	59.7513	90.7463
Gm20045	10.8269	5.21251	0.808078	3.66994	5.3334	10.8931	2.32255	1.81641	1.67889	6.21371	2.44546	3.36061	10.0146	1.35764	4.54605	4.20821	0	5.69333	0	10.9931	7.77848	9.73203	5.29612	1.8553	2.78189	6.38924	0	4.22616	3.88045	6.07122	3.95832	7.38592	0	5.21683	3.18558	0.759509	3.63185	6.0765	0	3.97115	1.04164	0	0.808908	1.48755	5.82327	2.286	5.8074	4.66807	4.15632
Dedd	44.6608	31.2751	35.5554	36.6994	49.0673	50.3804	39.4833	38.1446	28.5411	27.5178	33.0137	35.2864	38.0556	51.5905	54.5526	47.3424	33.3566	37.0067	11.5723	62.2941	45.1152	51.0932	50.3131	35.2507	25.037	33.0111	22.0412	52.1226	62.0872	32.3798	26.3888	36.9296	30.3205	55.6462	55.4291	56.2037	55.0831	18.2295	46.7485	42.6899	43.749	46.9237	50.9612	47.6016	30.281	50.292	34.8444	53.216	49.8758
Nit1	175.936	182.438	169.696	168.817	236.803	209.691	255.48	225.235	203.985	185.523	167.514	162.99	202.296	272.886	242.456	207.255	112.899	179.34	98.3643	157.567	161.792	145.98	191.984	144.714	130.749	146.952	123.431	159.185	205.664	161.899	163.611	205.328	178.133	200.848	235.733	239.245	246.361	142.798	208.57	248.197	182.287	138.731	258.042	197.844	130.441	153.162	113.244	171.785	217.514
Pfdn2	48.7209	62.5502	25.8585	25.6896	21.3336	25.871	30.1931	29.0625	57.9216	48.822	55.0229	30.2455	20.0293	27.1529	18.1842	48.3945	43.6202	31.3133	17.3584	25.6505	24.8911	21.8971	22.5085	35.2507	47.2921	42.5949	28.6536	16.9046	15.5218	20.2374	32.986	31.0209	37.9006	82.5999	54.792	64.5583	69.6105	21.2677	32.3643	60.56	44.7906	48.9639	70.375	29.751	33.775	22.86	31.9407	28.942	50.5685
Klhdc9	23.0071	7.81877	16.9696	11.0098	12.8002	9.53142	18.5804	10.8985	19.3072	20.4165	18.341	18.4834	18.0264	12.2188	9.09209	15.7808	12.8295	19.9267	11.5723	3.66436	7.77848	9.73203	15.8884	18.553	13.9094	10.6487	15.4289	8.45231	11.6414	14.1662	13.1944	20.6806	22.7404	41.7347	29.9444	31.8994	38.7398	12.153	21.5762	27.798	33.3325	29.5823	30.7385	16.363	20.9638	18.288	17.4222	11.2034	20.7816
Nectin4	1.35336	0	1.61616	0	10.6668	10.8931	0	0	4.19722	3.55069	4.89092	0	10.0146	9.50351	3.0307	10.5205	12.8295	2.84667	5.78613	7.32872	14.0013	2.43301	2.64806	9.27651	0	6.38924	6.61237	9.86103	5.17393	6.07122	6.5972	2.95437	0	7.82525	3.8227	11.3926	1.81593	0	0	0.992787	4.16657	5.1004	1.61782	10.4128	10.4819	6.85801	8.7111	9.33614	1.38544
Arhgap30	2.70672	0	4.04039	0	5.3334	4.0849	2.32255	7.26563	9.23388	3.55069	2.44546	1.68031	2.00293	1.35764	6.0614	16.8329	12.8295	14.2333	11.5723	21.9862	21.7797	17.0311	17.2124	12.9871	13.9094	17.038	8.8165	33.8092	16.8153	24.2849	2.63888	5.90873	0	1.73894	5.73404	3.03804	0	0	17.9802	2.97836	1.04164	0	2.42672	8.92529	11.6465	6.85801	11.6148	33.6101	15.2398
Usf1	56.841	15.6375	46.8685	44.0393	41.6005	32.6792	25.548	27.2461	31.0594	28.4055	41.5728	50.4092	36.0527	28.5105	40.9144	31.5616	33.3566	42.7	28.9307	36.6436	37.3367	31.6291	35.7488	31.5401	44.5102	26.6218	26.4495	39.4441	23.2827	56.6647	48.8193	48.7471	18.9503	31.301	27.396	37.9755	41.161	39.4972	39.5564	28.7908	27.0827	32.6426	36.4008	23.8008	34.9396	45.72	37.7481	47.6143	34.636
Tstd1	54.1343	18.2438	45.2523	29.3595	30.9337	16.3396	16.2578	16.3477	36.0961	37.2822	35.4592	48.7288	26.0381	17.6494	31.8223	26.3013	28.2248	31.3133	11.5723	25.6505	12.4456	9.73203	7.94418	31.5401	38.9464	17.038	17.633	9.86103	10.3479	22.2611	47.4999	53.1786	18.9503	13.9116	5.09693	16.7092	19.9752	33.4207	32.3643	12.9062	10.4164	8.16064	9.70689	22.3132	24.4577	20.574	20.3259	2.80084	9.69808
F11r	129.922	101.644	122.828	157.807	115.201	110.292	85.9342	103.535	111.646	123.386	141.837	110.9	166.243	77.3857	112.136	152.548	161.651	182.187	208.301	194.211	174.238	148.413	194.632	139.148	158.568	172.509	134.452	212.717	186.262	182.136	114.791	122.606	75.8012	195.631	189.223	157.978	167.671	97.224	133.053	176.716	226.036	288.683	180.386	148.755	161.887	144.018	194.548	393.985	297.87
B930036N10Rik	1.35336	2.60626	3.23231	0	2.13336	2.72326	0	1.81641	0.839444	0.887672	0	1.68031	0	0	0	1.05205	0	0	0	0	0	0	0	3.7106	0	0	0	0	1.29348	2.02374	0	4.43155	3.79006	0.869472	1.91135	0.759509	0.605309	3.03825	3.59604	3.97115	8.33313	2.04016	3.23563	0	0	6.85801	2.9037	1.86723	1.38544
Alyref2	2.70672	2.60626	4.04039	0	3.20004	2.72326	2.32255	1.81641	0.839444	0	0	3.36061	0	1.35764	0	1.05205	0	0	0	0	3.11139	0	0	3.7106	0	0	0	1.40872	1.29348	2.02374	0	1.47718	0	0.869472	1.91135	1.51902	0.605309	3.03825	3.59604	4.96394	8.33313	3.06024	3.23563	2.9751	1.16465	4.572	0	2.80084	2.07816
Itln1	0	0	0	0	0	0	0	0	0	0	0	0	0	0	0	0	0	0	0	0	0	0	0	0	0	0	0	0	0	0	0	0	0	0	0	0	0	0	0	0	0	0	0	0	0	0	0	0	0
Cd244a	1.35336	0	0.808078	0	0	1.36163	2.32255	0	2.51833	0	1.22273	1.68031	2.00293	0	0	5.26027	0	5.69333	5.78613	0	1.5557	7.29902	7.94418	1.8553	0	1.06487	2.20412	4.22616	7.7609	6.07122	0	2.95437	0	0	0	0	0	0	3.59604	0	0	3.06024	0	0	0	2.286	0	4.66807	5.54176
Ly9	0	0	2.42423	0	1.06668	0	2.32255	0	0.839444	1.77534	1.22273	0	0	0	1.51535	1.05205	0	2.84667	0	0	7.77848	7.29902	2.64806	0	0	2.12975	6.61237	5.63487	1.29348	6.07122	0	2.95437	0	0	0	2.27853	0	0	0	0	3.12493	1.02008	0	1.48755	0	4.572	0	0.933614	6.9272
Slamf7	4.06007	2.60626	0.808078	0	3.20004	4.0849	0	0	5.87611	0.887672	2.44546	1.68031	2.00293	1.35764	1.51535	9.46848	5.13178	5.69333	5.78613	0	14.0013	2.43301	9.26821	3.7106	8.34567	2.12975	2.20412	2.81744	3.88045	4.04748	7.91664	5.90873	7.58012	2.60842	2.54846	0	3.02654	0	10.7881	0.992787	3.12493	0	2.42672	1.48755	4.65862	4.572	5.8074	9.33614	11.0835
Gm37787	0	2.60626	0	0	0	0	0	0	2.51833	0.887672	1.22273	1.68031	2.00293	0	0	1.05205	0	0	0	0	1.5557	0	1.32403	0	2.78189	1.06487	0	0	1.29348	0	1.31944	1.47718	0	0	0.637116	0	1.81593	0	7.19207	0	0	0	0	0	0	2.286	2.9037	0.933614	0
A630035G10Rik	0	0	0.808078	0	0	0	0	0	0	0	0	0	0	0	0	0	0	0	0	0	0	0	0	0	0	0	0	0	0	0	1.31944	0	0	0	0	0	0	0	0	0	0	0	0	0	0	0	0	0	0
Cd48	0	0	5.65654	0	4.26672	6.80816	2.32255	0	2.51833	5.32603	1.22273	5.04092	0	0	3.0307	10.5205	2.56589	17.08	11.5723	18.3218	37.3367	29.1961	17.2124	12.9871	5.56378	15.9731	17.633	25.3569	24.5762	14.1662	2.63888	2.95437	0	0	0	0	0.605309	0	17.9802	0.992787	2.08328	0	0.808908	14.8755	18.6345	11.43	17.4222	8.40252	8.31264
Slamf1	0	0	0	0	0	0	0	1.81641	0	0	0	0	2.00293	1.35764	0	1.05205	0	0	0	0	0	0	0	0	0	0	2.20412	0	1.29348	2.02374	0	0	0	0	0	0	0	0	3.59604	0.992787	0	2.04016	0	0	0	0	0	0.933614	0.69272
Cd84	1.35336	0	3.23231	0	4.26672	4.0849	0	0	0	0	1.22273	0	0	0	3.0307	1.05205	7.69768	5.69333	0	10.9931	18.6684	12.165	10.5922	0	11.1276	8.51899	4.40825	11.2697	15.5218	18.2136	3.95832	0	3.79006	0	0	0	0	0	7.19207	0	4.16657	0	0.808908	5.95019	3.49396	11.43	5.8074	14.9378	4.84904
Gm10521	0	0	0	0	0	0	0	0	0	0	0	0	0	0	0	0	0	0	0	0	0	0	0	0	0	0	0	0	0	0	0	0	0	0	0	0	0	0	0	0	0	1.02008	0	0	0	0	0	0.933614	1.38544
Gm37065	0	0	0	0	0	0	0	0	0	0	0	0	0	0	0	0	0	0	0	0	0	2.43301	0	1.8553	0	1.06487	0	0	0	0	0	1.47718	0	0	0	0	0	0	0	0	0	0	0	0	0	0	0	0	0
Slamf6	0	0	0	0	2.13336	0	0	0	0	0.887672	0	0	0	0	1.51535	0	2.56589	0	0	7.32872	7.77848	4.86601	1.32403	1.8553	0	1.06487	0	1.40872	1.29348	0	0	1.47718	3.79006	0	0	0	0.605309	0	0	0	0	0	0	1.48755	1.16465	0	5.8074	3.73445	2.07816
Vangl2	1.35336	0	2.42423	0	6.40008	1.36163	2.32255	5.44923	2.51833	5.32603	6.11365	0	4.00586	0	1.51535	10.5205	5.13178	17.08	5.78613	7.32872	10.8899	7.29902	6.62015	9.27651	11.1276	3.19462	6.61237	4.22616	10.3479	12.1424	3.95832	2.95437	0	0.869472	1.91135	3.03804	1.81593	3.03825	7.19207	2.97836	4.16657	5.1004	2.42672	5.95019	3.49396	6.85801	5.8074	13.0706	6.9272
Nhlh1	0	0	0	0	0	0	0	0	0	0	0	0	0	0	0	0	0	0	0	0	0	0	0	0	0	0	0	0	0	0	0	0	0	0	0	0	0	0	0	0	0	0	0	0	0	0	0	0	0
Ncstn	35.1873	31.2751	42.02	14.6798	42.6672	34.0408	27.8706	34.5118	30.22	39.9452	39.1274	20.1637	50.0732	47.5175	34.853	43.1342	33.3566	51.24	52.0752	40.308	42.0038	53.5262	38.3969	35.2507	47.2921	37.2706	59.5113	42.2616	43.9784	36.4273	31.6666	50.2242	15.1602	129.551	140.803	169.371	135.589	48.612	25.1723	133.034	122.914	196.875	130.234	53.5517	45.4215	70.8661	55.1703	246.474	155.862
Copa	120.449	91.219	122.02	117.438	278.404	197.437	169.546	170.742	126.756	130.488	97.8184	75.6137	250.366	173.778	187.903	156.756	151.388	148.027	109.937	201.54	197.573	211.672	240.973	157.701	136.313	144.823	156.493	243.708	200.49	161.899	93.6803	141.81	136.442	299.098	302.63	326.589	307.497	109.377	140.245	305.779	299.993	392.731	298.487	153.217	152.57	128.016	150.992	407.056	333.198
Gm37756	1.35336	0	5.65654	3.66994	7.46676	4.0849	9.29018	12.7149	5.03666	4.43836	2.44546	1.68031	10.0146	6.78822	9.09209	7.36437	5.13178	5.69333	5.78613	3.66436	12.4456	9.73203	17.2124	0	2.78189	6.38924	8.8165	16.9046	5.17393	6.07122	3.95832	5.90873	3.79006	6.08631	7.64539	7.59509	6.6584	9.11475	0	8.93509	4.16657	13.261	0.808908	4.46265	5.82327	2.286	5.8074	7.46891	4.84904
Pex19	97.4417	117.282	137.373	102.758	141.868	155.226	153.288	132.598	104.93	136.702	85.5911	97.4577	130.19	141.195	115.167	97.841	64.1473	65.4733	69.4336	109.931	102.676	119.217	83.4139	81.6333	86.2386	83.0601	66.1237	136.646	126.761	121.424	135.902	124.083	75.8012	228.671	203.24	264.309	231.228	100.262	89.9009	210.471	176.037	235.639	189.284	68.4272	81.5258	91.4401	63.8814	225.934	157.94
Dcaf8	143.456	125.1	156.767	95.4184	195.202	190.628	169.546	188.906	151.939	163.332	168.737	102.499	206.302	190.07	204.572	136.767	146.256	165.107	133.081	190.547	160.237	204.373	202.577	148.424	153.004	163.99	145.472	247.934	195.316	188.208	124.027	163.967	87.1714	287.795	286.065	313.677	263.915	88.1092	82.7088	237.276	226.036	290.723	273.411	156.193	158.393	123.444	153.896	259.545	229.29
Pea15a	50.0742	23.4563	85.6562	29.3595	46.9339	51.742	39.4833	54.4923	47.8483	51.485	51.3547	33.6061	48.0703	32.5835	43.9451	176.745	169.349	193.573	167.798	238.183	283.137	214.105	223.761	116.884	153.004	226.818	152.085	238.073	210.838	250.944	58.0554	50.2242	18.9503	120.857	98.1159	66.8368	91.4016	39.4972	71.9207	83.3941	108.331	184.635	71.9928	184.456	153.734	125.73	217.778	395.852	286.786
Casq1	0	0	0	0	2.13336	0	0	0	0.839444	0.887672	0	0	0	0	0	0	2.56589	2.84667	0	10.9931	3.11139	2.43301	0	1.8553	2.78189	1.06487	2.20412	1.40872	2.58697	0	0	0	0	2.60842	1.27423	0.759509	3.02654	0	0	0.992787	2.08328	1.02008	1.61782	0	1.16465	2.286	0	2.80084	2.07816
Gm17224	0	0	0	0	2.13336	0	0	0	0	0.887672	0	0	0	0	0	0	0	0	0	0	1.5557	0	0	0	0	0	0	0	0	0	0	0	0	0.869472	0	0	0.605309	0	0	0	0	1.02008	1.61782	0	1.16465	0	0	0.933614	0
Atp1a4	0	0	0	0	0	0	0	0	0	0	0	0	0	0	0	2.10411	0	0	0	0	3.11139	0	0	0	5.56378	1.06487	0	1.40872	0	0	1.31944	0	0	0	0	0	0	0	0	0	0	0	0	1.48755	2.32931	2.286	5.8074	0	0.69272
Gm37950	0	0	0	0	0	0	0	0	0	0	1.22273	0	0	0	0	0	0	0	0	0	0	0	0	0	0	0	0	0	0	0	0	0	0	0	0	0	0	0	0	0	0	0	0	0	0	0	0	0	0
Igsf8	1.35336	10.425	4.04039	7.33988	2.13336	0	0	1.81641	3.35778	3.55069	1.22273	5.04092	2.00293	0	1.51535	11.5726	2.56589	14.2333	11.5723	7.32872	4.66709	2.43301	5.29612	11.1318	5.56378	11.7136	4.40825	5.63487	6.46742	4.04748	6.5972	8.8631	11.3702	25.2147	31.2187	28.1018	29.0548	6.0765	3.59604	18.863	30.2076	26.5221	21.8405	5.95019	3.49396	4.572	14.5185	45.7471	34.636
Atp1a2	4.06007	5.21251	4.04039	11.0098	7.46676	1.36163	2.32255	5.44923	1.67889	7.10138	7.33638	8.40153	6.00878	2.71529	3.0307	3.15616	25.6589	14.2333	28.9307	3.66436	4.66709	12.165	2.64806	7.42121	8.34567	10.6487	11.0206	11.2697	6.46742	14.1662	5.27776	4.43155	15.1602	8.69472	10.831	9.11411	5.44778	12.153	14.3841	0.992787	4.16657	14.2811	3.23563	11.9004	8.15258	22.86	2.9037	14.9378	10.3908
Kcnj9	0	0	0.808078	0	0	0	0	0	0	0.887672	0	0	0	0	0	0	0	0	0	0	0	0	1.32403	0	2.78189	0	0	0	0	0	1.31944	0	0	0	0	0	0	0	0	0	0	0	0	4.46265	0	2.286	2.9037	0	0
Gm36937	0	0	0	0	0	0	0	0	0	0	0	0	0	0	0	0	0	0	0	0	0	0	0	0	0	0	0	0	0	0	0	0	0	0	0	0	0	0	0	0	0	0	0	0	0	0	0	0	0
Kcnj10	71.728	44.3064	60.6058	58.719	59.7341	66.72	51.096	59.9415	55.4033	71.9014	52.5774	36.9667	90.1318	48.8752	51.5219	33.6657	35.9225	37.0067	28.9307	10.9931	12.4456	19.4641	14.5643	37.106	30.6008	30.8813	30.8577	23.9482	19.4023	22.2611	35.6249	70.9048	22.7404	85.2083	76.4539	70.6343	63.5574	63.8032	28.7683	65.524	147.913	112.209	71.1839	23.8008	33.775	27.432	14.5185	34.5437	22.167
Pigm	12.1802	10.425	15.3535	14.6798	24.5336	17.7012	6.96764	12.7149	16.7889	23.0795	15.8955	10.0818	18.0264	33.9411	12.1228	24.1972	28.2248	34.16	11.5723	32.9792	32.6696	17.0311	41.0449	18.553	13.9094	36.2057	15.4289	42.2616	20.6957	16.1899	14.5138	25.1121	15.1602	14.781	15.2908	9.87362	24.2124	6.0765	10.7881	14.8918	12.4997	21.4217	16.1782	23.8008	18.6345	16.002	14.5185	17.7387	12.469
Slamf9	2.70672	5.21251	8.88885	7.33988	11.7335	2.72326	6.96764	5.44923	2.51833	3.55069	0	1.68031	6.00878	0	4.54605	11.5726	10.2636	14.2333	17.3584	21.9862	23.3354	4.86601	21.1845	7.42121	2.78189	13.8434	13.2247	11.2697	20.6957	22.2611	3.95832	5.90873	11.3702	2.60842	1.27423	4.55705	0.605309	0	25.1723	1.98557	2.08328	6.12048	4.04454	13.3879	15.1405	22.86	8.7111	11.2034	11.7762
Igsf9	2.70672	5.21251	3.23231	0	10.6668	5.44653	9.29018	1.81641	6.71555	7.98905	4.89092	3.36061	4.00586	2.71529	3.0307	6.31232	5.13178	14.2333	5.78613	10.9931	15.557	7.29902	7.94418	18.553	19.4732	8.51899	4.40825	16.9046	9.05439	8.09495	3.95832	1.47718	0	6.95578	7.00828	0.759509	7.26371	3.03825	7.19207	1.98557	4.16657	4.08032	4.85345	7.43774	9.31723	2.286	11.6148	8.40252	15.9326
Tagln2	31.1272	33.8813	37.1716	22.0196	27.7337	14.9779	32.5156	21.7969	33.5778	41.7206	18.341	31.9258	30.0439	25.7952	10.6074	85.2163	69.2791	82.5533	121.509	87.9446	79.3405	65.6912	80.7658	68.6461	77.8929	89.4493	70.532	84.5231	99.5982	60.7122	39.5832	19.2034	30.3205	120.857	105.761	124.559	143.458	42.5355	39.5564	118.142	184.371	146.892	147.221	101.153	80.3611	61.722	130.667	393.051	367.142
Cfap45	2.70672	0	0.808078	0	1.06668	1.36163	0	0	1.67889	0.887672	1.22273	0	0	0	0	0	2.56589	0	0	0	3.11139	2.43301	2.64806	3.7106	2.78189	0	2.20412	1.40872	1.29348	2.02374	0	0	0	0	1.91135	0	0	0	3.59604	0	1.04164	3.06024	2.42672	1.48755	1.16465	0	2.9037	3.73445	2.07816
4933439K11Rik	0	0	0	0	0	1.36163	0	0	0.839444	0	1.22273	1.68031	0	0	0	0	0	0	0	0	0	2.43301	0	0	0	1.06487	0	1.40872	0	2.02374	0	0	0	1.73894	0.637116	0.759509	0	0	0	0	2.08328	4.08032	0.808908	0	1.16465	0	5.8074	0.933614	2.07816
Vsig8	0	0	0	0	0	0	0	1.81641	0	0	0	0	0	0	0	0	0	0	0	0	0	0	0	0	0	0	0	0	0	0	0	0	0	0.869472	0	0	0	0	0	0	1.04164	0	0.808908	0	0	0	0	0.933614	0.69272
Slamf8	0	0	0	3.66994	0	1.36163	2.32255	0	0.839444	0.887672	0	0	2.00293	2.71529	4.54605	6.31232	0	2.84667	0	0	1.5557	7.29902	2.64806	5.5659	0	2.12975	6.61237	5.63487	9.05439	6.07122	0	0	0	0.869472	0	1.51902	1.21062	3.03825	7.19207	1.98557	1.04164	1.02008	0	8.92529	4.65862	2.286	2.9037	8.40252	11.0835
Fcrl6	0	0	0	0	0	0	0	0	0	0	0	0	0	0	0	0	0	0	0	0	0	0	0	0	0	0	0	0	0	0	0	0	0	0	0	0	0	0	0	0	0	0	0	0	0	0	0	0	0
Dusp23	9.4735	7.81877	9.69693	11.0098	5.3334	8.16979	13.9353	3.63282	6.71555	8.87672	7.33638	3.36061	2.00293	5.43058	1.51535	7.36437	7.69768	0	0	3.66436	9.33418	9.73203	0	11.1318	5.56378	2.12975	8.8165	5.63487	5.17393	6.07122	13.1944	4.43155	3.79006	25.2147	37.5898	22.7853	23.0017	18.2295	7.19207	25.8125	26.041	23.4618	23.4583	5.95019	5.82327	2.286	0	16.805	14.5471
Crp	0	0	0	0	1.06668	0	0	0	0	0	0	0	0	0	0	0	0	0	0	0	0	0	0	0	0	0	0	0	0	0	0	0	0	0	0	0	0	0	0	0	0	1.02008	0	0	0	0	0	0	0.69272
Apcs	0	0	0	3.66994	1.06668	1.36163	2.32255	0	2.51833	0	0	0	2.00293	4.07293	4.54605	3.15616	0	0	0	0	0	14.598	6.62015	0	0	1.06487	2.20412	0	9.05439	8.09495	2.63888	0	3.79006	0.869472	1.27423	0	1.21062	0	10.7881	2.97836	0	1.02008	4.04454	1.48755	1.16465	0	0	0.933614	3.4636
Olfr16	0	0	0	0	0	0	0	0	0	0	1.22273	0	0	0	0	1.05205	0	0	0	0	0	0	0	0	0	0	0	0	0	0	0	0	0	0	0	0	0	0	0	0	0	0	0	0	0	0	0	0	0
Olfr1408	0	0	0	0	0	0	0	0	0	0	0	0	0	0	0	0	0	0	0	0	0	0	0	0	0	0	0	0	0	0	0	0	0	0	0	0	0	0	0	0	0	0	0	0	0	0	0	0	0
Olfr1406	0	0	0	0	0	0	0	0	0	0	0	0	0	0	0	0	0	0	0	0	0	0	0	0	0	0	0	0	0	0	0	0	3.79006	0	0	0	0	0	0	0	0	0	0	0	0	0	0	0	0
Olfr218	0	0	0	0	0	0	0	0	0	0	1.22273	0	0	0	0	0	0	0	0	0	0	0	0	0	0	0	0	0	0	0	0	0	0	0	0	0	0	0	0	0	0	0	0	0	0	0	0	0	0
Olfr1404	0	0	0	0	0	0	0	0	0	0	0	0	0	0	0	0	0	0	0	0	0	0	0	0	0	0	0	0	0	0	0	0	0	0	0	0	0	0	0	0	0	0	0	1.48755	0	0	0	0	0
Fcer1a	0	0	0	0	0	0	0	0	0	0	0	0	0	0	0	0	0	0	0	0	0	0	1.32403	0	0	0	0	0	0	0	0	0	0	0	0	0	0	0	0	0	0	0	0	0	1.16465	0	0	0	0
Olfr418	0	0	0	0	0	0	0	0	0	0	0	0	0	0	0	0	0	0	0	0	0	0	0	0	0	0	0	0	0	0	0	0	0	0	0	0	0	0	0	0	0	0	0	0	0	0	0	0	0
Mptx2	0	0	0	0	0	0	0	0	0	0	0	0	0	0	0	0	0	0	5.78613	0	0	0	0	0	0	0	0	0	0	0	0	0	0	0	0	0	0	0	0	0	0	0	0	0	0	0	0	0	0
Ackr1	0	0	0.808078	0	0	0	0	0	0	0.887672	0	0	0	0	0	0	0	0	0	0	0	2.43301	0	0	0	0	2.20412	0	0	2.02374	0	1.47718	0	0	1.27423	0	0	0	0	0	0	0	0	1.48755	0	0	0	0	0
Cadm3	1.35336	0	1.61616	0	0	0	0	1.81641	1.67889	0	0	0	0	0	0	0	0	5.69333	0	3.66436	0	0	0	0	0	1.06487	4.40825	0	0	0	2.63888	0	0	0	0.637116	0	3.63185	3.03825	0	0	0	0	0	0	0	0	2.9037	1.86723	0
Aim2	0	0	1.61616	0	2.13336	0	2.32255	0	0	1.77534	1.22273	0	2.00293	2.71529	1.51535	3.15616	0	0	5.78613	7.32872	4.66709	4.86601	5.29612	1.8553	2.78189	4.25949	0	7.04359	2.58697	0	0	0	0	1.73894	0	0	0.605309	3.03825	0	0	0	4.08032	0	0	0	6.85801	0	0.933614	2.07816
Ifi206	1.35336	0	2.42423	0	2.13336	1.36163	0	1.81641	1.67889	1.77534	0	3.36061	0	1.35764	3.0307	2.10411	0	5.69333	5.78613	0	0	4.86601	2.64806	9.27651	0	2.12975	0	2.81744	0	0	1.31944	0	0	0	0.637116	0.759509	0	0	0	1.98557	1.04164	2.04016	0.808908	4.46265	0	6.85801	2.9037	1.86723	2.77088
Ifi214	1.35336	0	0	0	0	0	0	0	0	0	0	0	0	0	0	2.10411	0	0	5.78613	0	3.11139	0	0	0	0	0	0	1.40872	1.29348	0	0	0	0	0	0	0	0	0	0	0	0	0	0	0	0	0	0	0	0
Ifi213	1.35336	0	1.61616	3.66994	1.06668	2.72326	4.64509	0	1.67889	3.55069	3.66819	1.68031	2.00293	2.71529	6.0614	2.10411	0	0	0	3.66436	9.33418	7.29902	1.32403	7.42121	0	10.6487	0	4.22616	3.88045	4.04748	2.63888	1.47718	3.79006	1.73894	3.8227	0.759509	0	0	0	1.98557	5.20821	5.1004	3.23563	4.46265	4.65862	4.572	0	8.40252	4.84904
Ifi209	2.70672	2.60626	1.61616	0	2.13336	0	6.96764	1.81641	0.839444	1.77534	0	0	4.00586	2.71529	4.54605	5.26027	2.56589	2.84667	0	0	10.8899	2.43301	5.29612	3.7106	0	6.38924	17.633	12.6785	3.88045	4.04748	3.95832	2.95437	0	0	1.27423	0	0	3.03825	0	0.992787	0	0	0.808908	10.4128	12.8112	11.43	11.6148	1.86723	7.61992
Ifi208	2.70672	0	0.808078	0	3.20004	1.36163	2.32255	0	0.839444	2.66302	0	0	2.00293	1.35764	3.0307	0	0	0	0	3.66436	3.11139	0	2.64806	0	0	0	0	2.81744	1.29348	4.04748	3.95832	0	0	0.869472	0.637116	0	0	0	0	3.97115	1.04164	2.04016	1.61782	0	1.16465	0	0	1.86723	0.69272
Ifi207	1.35336	0	0.808078	3.66994	2.13336	2.72326	0	3.63282	2.51833	1.77534	1.22273	0	2.00293	1.35764	1.51535	17.8849	5.13178	0	5.78613	14.6574	10.8899	14.598	6.62015	7.42121	8.34567	11.7136	6.61237	14.0872	10.3479	14.1662	1.31944	2.95437	7.58012	0.869472	5.73404	9.11411	2.42124	6.0765	7.19207	0	1.04164	4.08032	2.42672	16.363	9.31723	16.002	8.7111	10.2697	10.3908
Ifi204	8.12015	0	4.84847	0	6.40008	5.44653	11.6127	1.81641	3.35778	4.43836	1.22273	3.36061	2.00293	4.07293	4.54605	21.0411	5.13178	25.62	5.78613	32.9792	29.5582	24.3301	18.5364	3.7106	0	12.7785	19.8371	14.0872	23.2827	30.3561	2.63888	11.8175	18.9503	3.47789	15.9279	2.27853	6.05309	3.03825	0	1.98557	3.12493	5.1004	1.61782	7.43774	18.6345	22.86	23.2296	15.8714	17.318
Mndal	13.5336	7.81877	8.88885	22.0196	18.1336	9.53142	11.6127	9.08204	8.39444	13.3151	7.33638	6.72122	8.01171	13.5764	16.6688	24.1972	10.2636	25.62	17.3584	14.6574	35.781	12.165	15.8884	11.1318	19.4732	34.0759	26.4495	18.3133	25.8697	26.3086	9.23608	5.90873	11.3702	10.4337	12.1052	4.55705	6.05309	9.11475	10.7881	9.92787	6.24985	10.2008	12.1336	20.8257	24.4577	20.574	17.4222	19.6059	19.3962
Ifi211	5.41343	0	4.04039	0	2.13336	2.72326	2.32255	5.44923	2.51833	0.887672	1.22273	1.68031	4.00586	1.35764	4.54605	13.6767	0	11.3867	5.78613	10.9931	9.33418	21.8971	9.26821	3.7106	5.56378	10.6487	13.2247	16.9046	11.6414	12.1424	2.63888	2.95437	0	1.73894	0.637116	0.759509	0	3.03825	0	1.98557	1.04164	4.08032	1.61782	14.8755	26.787	13.716	5.8074	6.53529	9.69808
Ifi203	8.12015	7.81877	5.65654	7.33988	18.1336	6.80816	23.2255	5.44923	10.9128	7.98905	8.55911	1.68031	0	6.78822	10.6074	31.5616	17.9612	19.9267	34.7168	7.32872	32.6696	26.7631	13.2403	3.7106	13.9094	20.2326	15.4289	8.45231	9.05439	28.3323	14.5138	11.8175	3.79006	3.47789	12.7423	6.83558	2.42124	9.11475	14.3841	2.97836	10.4164	9.18072	12.1336	13.3879	29.1164	20.574	26.1333	12.137	17.318
Ifi202b	0	0	0	0	0	0	0	0	0	0	1.22273	0	0	0	0	0	0	0	0	0	1.5557	0	0	0	0	0	0	0	0	0	0	0	0	0	0	0	0	0	0	0	0	0	0	0	0	0	0	0.933614	0
Ifi205	1.35336	0	2.42423	0	0	0	2.32255	0	0.839444	3.55069	0	0	0	0	1.51535	5.26027	5.13178	2.84667	0	0	4.66709	2.43301	1.32403	0	5.56378	2.12975	2.20412	1.40872	3.88045	2.02374	1.31944	0	0	0	0	0	0	0	3.59604	0	1.04164	1.02008	0.808908	2.9751	2.32931	6.85801	11.6148	0.933614	0.69272
Olfr433	0	0	0	0	0	0	0	0	0	0	0	0	0	0	0	0	0	0	0	0	0	0	0	0	0	1.06487	0	0	0	0	0	0	0	0	0	0	0	0	0	1.98557	0	0	0	0	1.16465	0	0	0	0
Olfr432	0	0	0	0	0	0	0	0	0	0	0	0	0	0	0	0	0	0	0	0	0	0	0	0	0	0	0	0	0	0	0	0	0	0	0	0	0	0	0	0	0	0	0	0	0	0	0	0	0
Olfr430	0	0	0	0	0	0	0	0	0	0	0	1.68031	0	0	0	0	0	0	0	0	0	0	0	0	0	0	0	0	0	0	0	0	0	0	0	0	0	0	0	0	0	0	0	0	0	0	0	0	0
Olfr429	0	0	0	0	0	0	0	0	0	0	0	0	0	0	0	0	0	0	0	0	0	0	0	0	0	0	0	0	0	0	0	0	0	0	0	0	0	0	0	0	0	0	0	0	0	0	0	0	0
Olfr427	0	0	0.808078	0	0	0	0	0	0	0	0	0	0	0	0	0	0	0	0	0	0	0	0	0	0	0	0	0	0	0	0	1.47718	0	0	0	0	0	0	0	0	0	0	0	0	0	0	0	0	0
Olfr231	0	0	0	0	0	0	0	0	0	0	0	0	0	0	0	0	0	0	0	0	0	0	0	0	0	0	0	0	0	0	0	0	0	0	0	0	0	0	0	0	0	0	0	0	0	0	0	0	0
Olfr424	0	0	0	0	0	0	0	0	0	0	0	0	0	0	0	0	0	0	0	0	0	0	0	0	0	0	0	0	0	0	0	0	0	0	0	0	0	0	0	0	0	0	0	0	0	0	0	0	0
Olfr420	0	0	0	0	0	0	0	0	0	0	0	0	2.00293	0	0	0	0	0	0	0	0	0	1.32403	0	0	0	0	0	0	0	0	0	0	0	0	0	0	0	0	0	0	0	0	0	0	0	0	0	0
Spta1	0	0	0.808078	0	0	0	0	0	0.839444	0	0	0	0	0	0	0	0	0	0	0	1.5557	0	0	0	0	0	2.20412	0	0	0	0	0	0	0	0.637116	0	0	3.03825	0	0	0	0	2.42672	1.48755	0	0	0	0	0
Olfr419	0	0	0	0	0	0	0	0	0	0	0	0	0	0	0	0	0	0	0	0	0	0	0	0	0	0	0	0	0	0	0	1.47718	0	0	0	0	0	0	0	0	0	0	0	0	0	0	0	0	0
Mptx1	0	0	0	0	0	0	0	0	0	0	0	0	0	0	0	0	0	0	0	0	0	0	0	0	0	0	0	0	0	0	0	0	0	0	0	0	0	0	0	0	0	0	0	0	0	0	0	0	0
Olfr417	0	0	0	0	0	0	0	0	0	0	0	0	0	0	0	0	0	0	0	0	0	0	0	0	0	0	0	0	0	2.02374	0	0	0	0	0	0	0	0	0	0	0	0	0	0	0	0	0	0	0
Olfr248	0	0	0	0	0	0	0	0	0	0	0	0	0	0	0	0	0	0	0	0	0	0	0	0	0	0	0	0	0	0	0	0	0	0	0	0	0	0	0	0	0	0	0	0	0	0	0	0	0
Olfr414	0	0	0	0	1.06668	0	0	0	0	0	0	0	0	0	0	0	0	0	0	0	0	0	0	0	0	0	0	0	0	0	0	0	0	0	0	0	0	0	0	0	0	0	0	0	0	0	0	0	0
Olfr220	0	0	0	0	0	0	0	0	0	0	0	0	0	0	0	0	0	0	0	0	0	0	0	0	0	0	0	0	0	0	0	0	0	0	0	0	0	0	0	0	0	0	0	0	0	0	0	0	0
Fmn2	0	0	0	0	0	0	0	0	0	0	0	0	0	1.35764	0	0	2.56589	0	0	3.66436	0	4.86601	1.32403	1.8553	0	1.06487	0	0	2.58697	0	0	1.47718	0	0.869472	1.91135	0	0	0	0	0	0	0	0	0	0	0	0	2.80084	0
Grem2	1.35336	2.60626	2.42423	11.0098	0	5.44653	2.32255	3.63282	1.67889	0	3.66819	6.72122	6.00878	4.07293	1.51535	1.05205	0	0	0	0	0	2.43301	1.32403	1.8553	0	0	2.20412	0	2.58697	0	5.27776	0	0	6.08631	19.1135	9.87362	1.21062	3.03825	0	3.97115	18.7496	28.5622	0	1.48755	5.82327	2.286	2.9037	6.53529	0
Rgs7	0	0	0	0	0	0	0	0	0	0	1.22273	1.68031	0	0	0	1.05205	0	0	0	0	0	0	0	0	0	0	0	0	0	0	0	0	0	0	2.54846	0	0.605309	0	0	0	1.04164	0	0	0	0	0	0	0.933614	0
Gm36307	0	0	0	0	0	0	0	0	0	0	0	0	0	0	0	0	0	0	0	0	0	0	0	0	0	0	0	0	0	0	0	0	0	0	0	0	0	0	0	0	0	0	0	0	0	0	0	0	0
Fh1	336.986	260.626	306.261	245.886	359.471	386.703	366.962	325.137	310.594	353.294	292.232	275.57	372.545	382.856	333.377	252.493	230.93	193.573	133.081	190.547	205.352	197.074	218.465	278.295	203.078	245.986	231.433	235.256	186.262	196.303	343.055	314.64	272.884	369.526	355.511	358.488	348.053	334.207	204.974	338.541	357.283	367.229	335.697	211.232	262.047	262.89	159.704	199.793	215.436
Kmo	86.6149	75.5815	74.3431	47.7092	104.535	70.8048	88.2567	72.6563	90.6599	74.5645	56.2456	55.4501	78.1142	99.108	75.7674	37.8739	35.9225	14.2333	28.9307	21.9862	40.4481	26.7631	34.4248	59.3696	44.5102	31.9462	46.2866	33.8092	24.5762	22.2611	75.2081	57.6102	56.8509	139.116	146.537	202.029	242.124	72.918	75.5168	186.644	145.83	124.45	173.915	25.2883	47.7508	43.434	26.1333	53.216	51.954
Opn3	2.70672	0	4.84847	0	0	2.72326	2.32255	0	3.35778	5.32603	1.22273	3.36061	4.00586	1.35764	3.0307	6.31232	0	0	11.5723	0	3.11139	0	9.26821	1.8553	0	3.19462	4.40825	7.04359	5.17393	6.07122	3.95832	5.90873	0	2.60842	3.18558	3.03804	2.42124	3.03825	0	0	4.16657	2.04016	0.808908	5.95019	2.32931	6.85801	2.9037	2.80084	1.38544
Chml	1.35336	2.60626	3.23231	7.33988	4.26672	5.44653	0	7.26563	3.35778	10.6521	4.89092	1.68031	10.0146	5.43058	7.57674	9.46848	2.56589	5.69333	5.78613	7.32872	9.33418	7.29902	9.26821	3.7106	0	6.38924	2.20412	4.22616	5.17393	12.1424	9.23608	4.43155	0	6.08631	4.45981	3.79755	1.21062	3.03825	0	1.98557	3.12493	4.08032	2.42672	2.9751	5.82327	0	0	4.66807	2.07816
[truncated: 30,675 more rows]
[truncated: 26 more columns]

## Sheet: raw counts
	IgG CL	IgG CL	IgG CL	IgG CL	IgG CL	IgG CL	IgG CL	IgG CL	ABT CL	ABT CL	ABT CL	ABT CL	ABT CL	ABT CL	ABT CL	IgG UUO	IgG UUO	IgG UUO	IgG UUO	IgG UUO	IgG UUO	IgG UUO	IgG UUO	ABT UUO	ABT UUO	ABT UUO	ABT UUO	ABT UUO	ABT UUO	ABT UUO	VeWT CL	VeWT CL	VeWT CL	VeWT CL	VeWT CL	VeWT CL	VeWT CL	VeKO CL	VeKO CL	VeKO CL	VeKO CL	VeKO CL	VeKO CL	VeWT UUO	VeWT UUO	VeWT UUO	VeWT UUO	VeWT UUO	VeWT UUO
[truncated: 32,246 more rows]
[truncated: 26 more columns]
