# Supplementary material for: TIE2 activation by antibody-clustered endogenous angiopoietin-2 prevents capillary loss and fibrosis in experimental kidney disease
Source: J Clin Invest. 2025 Sep 15;135(21):e190286. doi: 10.1172/JCI190286 (PMC12578391; doi:10.1172/JCI190286)
Supplement: Supplemental data set 2 [file jci-135-190286-s308.xlsx]

## Sheet: ABT CL vs IgG CL
	logFC	logCPM	PValue	FDR
Tmem87a	0.934446	4.2631	0.00543346	1
Gm45792	0.906238	4.88711	0.0129142	1
Gm10718	0.888969	4.37505	0.0671236	1
Pdk4	0.804826	5.34469	0.100194	1
C3	0.802672	5.71096	0.0298704	1
Gm15350	0.76836	4.29415	0.0686874	1
Dpys	0.740953	4.07724	0.0425559	1
Camsap1	0.713854	4.36943	0.0282111	1
Col27a1	0.703253	4.44861	0.0106631	1
Slc38a9	0.696402	4.29796	0.0048772	1
C4b	0.693526	4.61438	0.273118	1
Polr3b	0.680705	4.19294	0.0170697	1
Chmp4b	0.67855	3.90703	0.18673	1
Car3	0.676569	4.83049	0.130497	1
Eif2s3y	0.676435	4.95783	0.538265	1
Gm49172	0.657655	4.39298	0.0224957	1
Dgkh	0.65761	4.95047	0.0766604	1
Suz12	0.657303	4.87943	0.000834378	1
Uri1	0.648849	4.17692	0.0154021	1
Gm45902	0.647013	4.2628	0.0141972	1
Zfp217	0.646586	4.02172	0.0154521	1
Ppp1r9a	0.644867	4.2512	0.0115894	1
Hmgcs2	0.643454	6.08345	0.25806	1
Cep290	0.642061	4.37304	0.024226	1
Tacstd2	0.637415	5.56132	0.0231501	1
Xrn1	0.627776	4.94664	0.00315941	1
Lcorl	0.626533	4.30179	0.0321887	1
Usp31	0.626265	4.31047	0.0330509	1
Map3k5	0.620783	5.642	0.00775827	1
Plcl1	0.60925	4.64753	0.0567041	1
Ccm2	0.60457	4.08991	0.0791056	1
Taf2	0.603614	4.21892	0.0268908	1
Etnppl	0.602914	4.62719	0.105222	1
Rdh13	0.602517	4.74016	0.0116248	1
Pgap1	0.602103	4.9352	0.000636403	1
Plekha5	0.600154	4.42789	0.0144854	1
Hdac4	0.594631	4.61165	0.0105897	1
Kmt2a	0.591383	4.88213	0.0496537	1
Zpr1	0.588414	4.55967	0.0118297	1
Pigv	0.587839	4.29587	0.00998678	1
Cpsf2	0.581641	5.18968	0.00288445	1
Nhsl2	0.579081	4.10951	0.0280255	1
Aen	0.577889	4.67582	0.0247254	1
Ttc39b	0.576031	4.16967	0.0199391	1
Rsbn1l	0.569349	4.44252	0.0275566	1
Rad17	0.568516	4.46261	0.055114	1
Cars2	0.567995	4.69617	0.00732837	1
Asb7	0.566435	4.33091	0.0349579	1
Agpat5	0.564662	4.59368	0.0101094	1
Ttc19	0.563501	4.80728	0.006061	1
Mta3	0.56341	4.10103	0.0923577	1
Resf1	0.559317	5.58207	0.00769412	1
Cplane1	0.558008	4.0758	0.0252842	1
Dcun1d5	0.552772	3.96021	0.0987958	1
Dsp	0.549601	4.93964	0.0529961	1
Lpin2	0.545772	6.50284	0.0010069	1
Rnf170	0.544282	4.30785	0.0259245	1
Inpp5f	0.542434	5.2208	0.0120178	1
Lrrc1	0.540639	4.75877	0.0739322	1
Ednrb	0.538518	4.21753	0.0524867	1
Kcnq1ot1	0.538506	5.73724	0.00364663	1
Csnk2a2	0.537151	4.9014	0.0301188	1
Mios	0.537045	4.09076	0.0605511	1
Gm27216	0.536496	4.39379	0.271246	1
Gxylt1	0.536211	4.21237	0.0552452	1
Wdr48	0.534524	4.93437	0.0324402	1
Slc10a5	0.532763	4.89862	0.0124602	1
Brf1	0.530172	4.47305	0.0664703	1
Prpf40b	0.529062	3.95543	0.107652	1
Arhgap26	0.526953	4.89596	0.0696256	1
Metrn	0.526167	4.19103	0.245501	1
Lamc2	0.526089	4.36094	0.00483237	1
Cdk8	0.525268	5.22682	0.0147526	1
Slc25a32	0.518911	4.2912	0.0974587	1
St3gal4	0.518292	4.15679	0.0816774	1
Zfp512	0.516142	4.05765	0.0738327	1
Tsc22d2	0.515444	4.80073	0.0715825	1
Krt18	0.51543	5.40846	0.063945	1
Rpgrip1	0.510625	4.06933	0.154476	1
Zc3h13	0.510192	5.74505	0.0257442	1
Frzb	0.507968	4.40361	0.248115	1
Ociad2	0.506302	4.4037	0.099978	1
Tmem56	0.504999	4.39403	0.101836	1
Ppp4r3b	0.504938	5.28336	0.02501	1
Aqp6	0.503912	4.71116	0.124552	1
Dtnb	0.502344	4.82234	0.0537473	1
Tnrc6c	0.501804	4.70709	0.0392916	1
Farsa	0.500504	4.64167	0.0116735	1
Ptbp2	0.500036	4.04873	0.109746	1
Arl14ep	0.496642	4.31262	0.0331252	1
Tipin	0.496364	5.06534	0.0384368	1
Upf3b	0.494008	4.85559	0.0551607	1
Rev1	0.490537	4.4163	0.0861295	1
Sim1	0.488612	4.35497	0.0916204	1
Dpp8	0.487174	5.89913	0.00284369	1
Mapk8	0.486662	4.36754	0.155996	1
Akr1b3	0.485977	6.68556	0.199646	1
Mpp6	0.485578	6.04343	0.0273533	1
Stag1	0.485565	4.60148	0.127781	1
Tcf7l2	0.484889	4.47477	0.0352587	1
Ttbk2	0.484348	4.24765	0.200392	1
Tlcd2	0.483024	4.50089	0.13902	1
Tdrd3	0.482344	5.42658	0.0157619	1
Angpt2	0.48176	4.81074	0.123238	1
Trak1	0.481092	6.15319	0.00347991	1
Chd1	0.475777	4.85844	0.068749	1
Slc20a1	0.475564	5.05019	0.0880003	1
Wdfy3	0.475509	7.34133	0.0446259	1
Fastkd1	0.474573	4.89457	0.0839585	1
Jade2	0.47355	4.6425	0.10227	1
Mxd3	0.472678	4.38022	0.275251	1
Nfyb	0.470965	4.8505	0.0572946	1
Odf2	0.468373	4.32568	0.223602	1
Dcaf12	0.46746	5.70055	0.0126041	1
Rlf	0.467222	4.34467	0.0857887	1
Abl2	0.466312	4.92621	0.0709408	1
Ncor2	0.465922	4.20291	0.285164	1
Celsr1	0.464826	4.44503	0.207862	1
Gbe1	0.464609	5.3277	0.0275894	1
Fmnl1	0.464537	4.1469	0.109864	1
Cdk11b	0.464369	6.18031	0.00812485	1
Gm19696	0.461336	4.31543	0.128364	1
Gpd2	0.460889	5.89303	0.0134743	1
Evc2	0.460524	4.3012	0.1213	1
Atg2a	0.46003	4.91328	0.0424529	1
Rcor1	0.459367	5.45488	0.0228744	1
Rap2a	0.457866	4.16361	0.0678443	1
A330023F24Rik	0.456898	4.31784	0.115942	1
Zbtb22	0.456021	4.2441	0.0747047	1
Myo1e	0.455093	4.74902	0.0118665	1
Sh3rf1	0.454149	4.29982	0.222463	1
Usp19	0.453527	4.60477	0.111741	1
Rab11fip2	0.453261	4.24575	0.117133	1
Cherp	0.451912	4.14019	0.195387	1
Gm29331	0.451758	5.05051	0.0409842	1
Ino80d	0.450731	5.01033	0.0946587	1
Cspp1	0.450485	5.45757	0.026052	1
Ubr7	0.449913	4.69074	0.0195122	1
Arhgef2	0.449065	5.07098	0.065318	1
Aldh1a1	0.449056	4.53999	0.115153	1
Iws1	0.446053	4.84774	0.049587	1
Akirin1	0.443724	4.89891	0.0683123	1
Nenf	0.442867	4.34963	0.414418	1
Atrnl1	0.441274	5.79927	0.181437	1
Slit2	0.440867	5.12833	0.0510931	1
Tcf12	0.440386	4.90812	0.0318562	1
Sos1	0.439959	5.09642	0.119854	1
Riok2	0.438894	4.60995	0.0902727	1
Cpox	0.438724	5.57039	0.147707	1
Ndfip2	0.436154	5.92137	0.00450678	1
Kdm6a	0.435293	4.46357	0.131573	1
Lsm14b	0.434978	4.01628	0.278892	1
Ppm1m	0.434824	4.20598	0.142275	1
Sec23ip	0.43412	5.16198	0.0123997	1
Hmgxb4	0.433604	4.21573	0.148412	1
Scaf4	0.432969	4.21511	0.125925	1
Sfswap	0.43292	4.53012	0.191739	1
Hip1r	0.431785	5.2509	0.0124753	1
Fus	0.431519	4.87636	0.226881	1
Kif3c	0.430472	4.12242	0.175786	1
Fam174b	0.430316	4.22519	0.0709537	1
Cadps2	0.430159	4.4789	0.158034	1
Gm42397	0.430158	4.4431	0.143457	1
Desi2	0.429194	4.57958	0.148083	1
Gm10800	0.428141	8.53386	0.322328	1
Rbm17	0.428052	4.99292	0.165022	1
Vsig10	0.427077	4.39551	0.0728735	1
Sdhaf1	0.426574	3.90275	0.45193	1
Ptpn4	0.426423	4.68231	0.0302107	1
Plet1	0.425869	5.37457	0.156847	1
Txndc11	0.42586	4.39479	0.0997347	1
Cpeb3	0.425773	4.99684	0.0471615	1
Htatsf1	0.425275	5.83761	0.0428507	1
Gpd1l	0.42524	5.26328	0.0441915	1
Ift81	0.424262	4.62686	0.0324298	1
Brd8	0.421207	5.50411	0.0279474	1
Gm49643	0.421028	5.29813	0.101443	1
Inpp1	0.420485	4.0788	0.183195	1
Ythdf2	0.420046	4.87281	0.0302627	1
Zbtb1	0.41948	4.36263	0.20944	1
Gm10801	0.419095	5.00089	0.38048	1
Spg20	0.418796	4.12791	0.130392	1
Cyp2a5	0.416817	6.24956	0.134909	1
Pgrmc2	0.41515	5.0151	0.0767458	1
Mob3c	0.414358	3.99229	0.404831	1
Mgat2	0.413552	6.03669	0.00825933	1
Erc1	0.413221	5.01003	0.0437397	1
Gm21738	0.412864	5.69251	0.404097	1
Tesc	0.41227	4.53825	0.411051	1
Togaram1	0.412073	4.68548	0.174744	1
Ankrd26	0.412005	4.37744	0.162683	1
Xpo1	0.411545	5.3496	0.0661447	1
F3	0.410773	4.41108	0.12149	1
Usp25	0.410313	5.39464	0.129202	1
Baz2a	0.410047	5.14471	0.112801	1
Ktn1	0.409291	5.6207	0.0574906	1
Ippk	0.409243	4.09619	0.134987	1
Sbk1	0.409217	4.17966	0.442129	1
Unc45a	0.408701	5.46783	0.0235578	1
Desi1	0.406564	4.72719	0.133244	1
Ahctf1	0.406191	5.23606	0.117192	1
Rnf8	0.40501	4.14275	0.145979	1
Rreb1	0.404657	4.50018	0.0545277	1
Dnaja4	0.402706	4.5555	0.135812	1
Gk5	0.401216	4.48414	0.124222	1
Marveld2	0.400631	4.5088	0.0762538	1
Erc2	0.400082	4.5222	0.296584	1
Pawr	0.39998	4.53	0.0624774	1
Fgfr1	0.399266	4.68388	0.11937	1
Top2b	0.396372	5.74054	0.0316725	1
Lrrcc1	0.39612	4.38825	0.205905	1
Dnm1l	0.395768	5.84587	0.0216693	1
Rbbp5	0.395286	4.48178	0.0828667	1
Galnt18	0.395014	5.86857	0.0107024	1
Rnf20	0.394732	5.90456	0.038789	1
Med15	0.394315	4.59049	0.182557	1
Ehf	0.393663	5.3597	0.13829	1
Parp8	0.393433	4.20866	0.29929	1
Efemp1	0.393348	5.04562	0.0625531	1
Cep350	0.393311	5.58021	0.0232135	1
Uba5	0.392198	5.13194	0.0830833	1
B3gnt2	0.391282	5.79878	0.0372446	1
Sowahc	0.391168	4.33154	0.0398795	1
Nsrp1	0.39078	5.10284	0.108827	1
Mark2	0.390619	4.41109	0.187115	1
Setd5	0.390498	5.0441	0.091389	1
Slc26a4	0.39004	6.25973	0.0694565	1
Rdh10	0.389844	5.30077	0.176931	1
Cog8	0.389637	4.8177	0.204309	1
Ajuba	0.38947	4.24033	0.162536	1
Gatad1	0.389009	6.3995	0.0313916	1
Setx	0.387338	5.23342	0.0572084	1
Acaca	0.387201	4.49304	0.179784	1
Ankrd10	0.386581	5.25935	0.0821182	1
Appl2	0.385835	5.12245	0.176226	1
Zfp931	0.38555	4.95144	0.212217	1
Pomt2	0.384555	4.60229	0.0538994	1
Mapk9	0.384488	5.154	0.0487018	1
Upf1	0.384177	3.92262	0.281685	1
Unc13b	0.383889	4.14486	0.155813	1
Tmem267	0.382926	4.72502	0.145443	1
Cyp24a1	0.382872	6.16425	0.264189	1
Mnat1	0.382333	4.55666	0.130252	1
Hmgn3	0.381209	4.40232	0.187226	1
Setd2	0.380539	5.37902	0.0862662	1
Abraxas2	0.38011	5.38207	0.023674	1
Zmat3	0.379447	4.361	0.21816	1
Cdc5l	0.379338	5.63721	0.033451	1
L3mbtl2	0.379259	4.4048	0.215167	1
Sav1	0.379186	4.20239	0.290723	1
Gm16754	0.379003	4.6643	0.131109	1
Ankrd27	0.378955	4.37735	0.118286	1
Fgg	0.378921	4.58141	0.278181	1
Foxp3	0.378912	4.46515	0.0734145	1
Rif1	0.378739	4.62734	0.166494	1
Rasa2	0.377193	5.23777	0.0879549	1
Txlng	0.377132	4.19279	0.16623	1
Kng1	0.376965	4.46281	0.407966	1
P4ha2	0.376581	5.36426	0.138214	1
Atg14	0.375668	4.2942	0.132491	1
Kitl	0.374847	4.24894	0.251536	1
Zbtb18	0.374759	4.2527	0.314455	1
Dhrs7	0.374042	4.89759	0.159026	1
Armc9	0.373923	4.07035	0.180405	1
Ccdc117	0.373381	4.70322	0.155184	1
Gm21691	0.373218	3.99348	0.254848	1
Gm49227	0.371896	4.23159	0.22029	1
Slf2	0.370711	4.47842	0.17976	1
Plpp6	0.370444	4.52124	0.129199	1
Lrig1	0.37039	4.17928	0.126803	1
Gpt2	0.369823	5.55227	0.125941	1
Rbpj	0.369679	4.56826	0.166566	1
Cldn8	0.368617	7.21133	0.252908	1
Naa16	0.368533	4.05159	0.209674	1
Fam102b	0.368189	4.84772	0.180772	1
Ppp6r2	0.368067	4.3496	0.164015	1
Cemip2	0.367758	5.09109	0.112155	1
Atxn1l	0.367472	5.06888	0.114976	1
Ttc37	0.366997	4.59238	0.150345	1
Gan	0.366577	4.06998	0.271351	1
Hgfac	0.36644	4.02698	0.198055	1
4930524O07Rik	0.36638	4.09753	0.298584	1
Zc2hc1a	0.366285	4.39952	0.106197	1
Orc5	0.366209	4.37763	0.266911	1
Pelo	0.365833	4.82425	0.166853	1
Etv5	0.365036	4.56793	0.17567	1
Minpp1	0.36487	5.5593	0.0526885	1
Endod1	0.363951	4.44439	0.227422	1
Mettl16	0.36387	5.15706	0.0316861	1
Nasp	0.363825	5.07554	0.0452886	1
Uhrf2	0.363801	4.99969	0.104713	1
Rb1cc1	0.363432	5.85154	0.0704755	1
Fam133b	0.362834	4.67934	0.153374	1
Dnajb4	0.362653	5.10651	0.0666412	1
Angptl4	0.362089	6.18171	0.273321	1
Fam216a	0.36194	4.02331	0.396133	1
Rabgef1	0.361767	4.06341	0.0792981	1
Map4k2	0.360779	4.92257	0.182019	1
Cry2	0.360595	4.35005	0.195135	1
Pcnx	0.358544	4.67151	0.0620226	1
Wars2	0.358201	4.21895	0.33093	1
Gpcpd1	0.358176	4.57233	0.102823	1
Tlk2	0.35806	5.0914	0.161658	1
Anks4b	0.357971	5.6815	0.0618895	1
Atrn	0.357648	5.58412	0.0194622	1
Hsph1	0.356951	6.78683	0.0142492	1
Mppe1	0.356902	4.78421	0.171176	1
Prpsap2	0.355873	4.63102	0.161578	1
Rad9a	0.355446	4.80305	0.205566	1
Cyp39a1	0.355441	4.14678	0.158332	1
Nhlrc3	0.355184	4.71674	0.0682314	1
Kmt5b	0.354638	5.29321	0.0649272	1
Anp32b	0.354606	6.04006	0.213607	1
Pdik1l	0.354048	4.08679	0.297784	1
Ccdc191	0.353582	4.33489	0.172693	1
Usp20	0.35328	5.72976	0.10709	1
Def8	0.352374	6.80755	0.0188321	1
Ttll4	0.351418	4.83173	0.153821	1
Mfn1	0.350927	6.35914	0.00793669	1
Mettl5	0.350544	4.91074	0.164712	1
Gm45631	0.350507	4.0659	0.423142	1
Smc4	0.350081	4.09633	0.230838	1
Usp53	0.350045	4.69997	0.099848	1
Rfx7	0.349934	4.29628	0.249001	1
Tbk1	0.349928	5.28313	0.15586	1
B3galnt2	0.349837	4.79129	0.152159	1
Tarbp2	0.349601	4.28487	0.123818	1
Mink1	0.349482	4.20423	0.19378	1
Sltm	0.349459	5.854	0.139658	1
Sh3bgrl2	0.34945	5.18441	0.0999379	1
Inpp5k	0.349447	5.46464	0.0503435	1
Arl4a	0.34943	4.80484	0.0747067	1
Sos2	0.349244	4.92906	0.18925	1
Rnf214	0.348427	5.10834	0.134449	1
Rint1	0.348249	4.51928	0.211849	1
Smc6	0.347493	5.55673	0.0620898	1
Ppp1cc	0.34646	5.53297	0.0334319	1
Bmp2k	0.3464	4.89272	0.201453	1
Ubr3	0.346343	6.90932	0.0707369	1
Tmem164	0.346042	5.50092	0.165698	1
Plekhf1	0.346037	4.2993	0.282382	1
Smyd4	0.345502	4.1841	0.303263	1
Irf6	0.345376	5.03308	0.280095	1
Arfgef1	0.34518	7.18976	0.0256777	1
Rab5a	0.344942	4.67614	0.182674	1
Ddx18	0.344933	4.52945	0.101892	1
Pzp	0.344208	5.11556	0.726882	1
Notch2	0.344114	4.70143	0.105962	1
Ttc30b	0.344033	3.94537	0.247437	1
Ncs1	0.343963	3.93437	0.445709	1
Fubp1	0.343266	6.30212	0.0294811	1
Cnnm3	0.343242	4.15228	0.21586	1
Syncrip	0.342907	5.52326	0.100448	1
Rmnd5b	0.342513	4.80948	0.265507	1
Mga	0.340991	5.36909	0.142942	1
Ttpal	0.340745	4.2034	0.171606	1
Epn2	0.340303	4.62046	0.206104	1
Ilvbl	0.340108	6.15058	0.0829086	1
Larp4	0.340069	6.23504	0.0956351	1
Dtnbp1	0.340002	5.58426	0.117497	1
Cggbp1	0.339854	5.44823	0.114314	1
Fabp1	0.339754	4.19812	0.537138	1
Gorasp1	0.33932	4.83873	0.156912	1
Snx30	0.339157	4.35077	0.224225	1
Wdr31	0.337808	4.68434	0.169852	1
Snx24	0.336704	4.11985	0.304016	1
Tmppe	0.336666	4.76149	0.188309	1
Cask	0.33652	4.71865	0.10662	1
Ugt2b37	0.336505	6.40249	0.751715	1
Wdr75	0.336455	4.45339	0.245618	1
Zfp318	0.336086	4.86301	0.191506	1
Tcerg1	0.334652	4.47389	0.202015	1
Lrp4	0.334631	3.98395	0.245592	1
Sorl1	0.334493	7.31488	0.0380786	1
Acvr2a	0.334406	4.79503	0.123067	1
Il17ra	0.334193	4.96179	0.13241	1
Tfap2b	0.333987	5.27921	0.342126	1
Zfp644	0.333931	5.50485	0.185991	1
Cyp2j13	0.33256	6.37483	0.749381	1
Lactb	0.332319	5.27458	0.201995	1
Pigo	0.332128	4.50688	0.23161	1
Aida	0.331511	4.32718	0.0915131	1
Syap1	0.331113	5.0586	0.10918	1
Secisbp2	0.330864	5.07354	0.173771	1
Luc7l	0.33055	5.15542	0.162942	1
Apoa4	0.330314	4.08117	0.447102	1
Ptges3	0.330294	5.746	0.101128	1
Ebag9	0.330195	4.76479	0.0854452	1
Prpf38b	0.329916	5.33708	0.16276	1
Dennd1b	0.32963	4.88104	0.196307	1
Senp5	0.329412	4.83969	0.151892	1
Wasf2	0.329256	5.52452	0.0926956	1
Sh3gl2	0.329195	4.23541	0.235679	1
Tti2	0.329084	4.94617	0.199733	1
Gm11361	0.329079	4.30134	0.560645	1
Naa50	0.328817	5.48834	0.275334	1
Etv1	0.328801	4.17784	0.360677	1
Stk4	0.328699	4.52519	0.131844	1
Suco	0.328674	5.43817	0.114744	1
Wipi1	0.327706	4.327	0.310259	1
Rapgef6	0.327256	4.78436	0.291913	1
Slc14a2	0.327061	5.07002	0.454941	1
Trim27	0.326964	4.47414	0.409735	1
Cdk6	0.326597	5.48967	0.196	1
Slc30a1	0.326508	5.99532	0.0827916	1
Xrcc6	0.326389	5.06302	0.121094	1
Wdr12	0.32622	5.36831	0.0819395	1
Asxl1	0.325817	4.73333	0.14135	1
Mapk1ip1l	0.325715	5.09284	0.162366	1
Lats1	0.325171	5.09316	0.170486	1
Nat8f4	0.325036	4.32951	0.280071	1
Heatr3	0.324335	4.39664	0.153651	1
Fbxl17	0.324197	5.28639	0.105262	1
Usp6nl	0.32374	4.80558	0.0645994	1
BC035947	0.323676	6.24657	0.440728	1
Bdp1	0.323597	4.61228	0.314865	1
G3bp2	0.322871	6.51406	0.012844	1
Extl2	0.322861	4.56177	0.183159	1
Serpina1a	0.322596	4.45428	0.611581	1
Syne2	0.322571	7.50133	0.0778236	1
Slco1a1	0.322342	6.40217	0.769463	1
Atl1	0.322284	4.11235	0.396142	1
Ppfibp2	0.321477	4.57957	0.256057	1
Kdm4c	0.320911	4.39167	0.360214	1
Plet1os	0.320884	4.25375	0.291468	1
Derl1	0.320829	6.81473	0.0512409	1
Zfp251	0.320635	4.01146	0.265818	1
Afg3l2	0.319817	6.68528	0.0360382	1
Ccn1	0.319431	4.21959	0.383956	1
Pds5b	0.31862	4.86566	0.063952	1
Nup62	0.318522	4.45552	0.302554	1
Pcgf3	0.318318	4.997	0.282501	1
Mettl27	0.318079	4.82326	0.108289	1
Tgfbr2	0.31748	5.59086	0.139157	1
Atp7a	0.31746	4.72143	0.264178	1
Dhps	0.317432	4.04626	0.379415	1
Heca	0.317247	4.69425	0.182506	1
Cul5	0.31711	5.32924	0.12929	1
Slc13a1	0.316911	8.69618	0.241958	1
Usp10	0.31686	5.6466	0.194186	1
Birc2	0.316672	5.4807	0.0805244	1
Fam160a2	0.316152	4.60352	0.165835	1
Grb14	0.316002	4.90988	0.228042	1
Ints3	0.315981	4.28623	0.435728	1
Zfp738	0.315717	4.13525	0.292929	1
Wtap	0.315712	4.33586	0.433046	1
Klf7	0.315214	4.27325	0.33023	1
Crebbp	0.314707	6.01643	0.153997	1
Ap3b1	0.314676	5.89851	0.117547	1
Rictor	0.31464	4.83761	0.279035	1
Bco2	0.314615	4.3805	0.276805	1
Endog	0.314091	4.64091	0.506371	1
Kat14	0.31342	5.12563	0.172086	1
Mrps30	0.312725	4.66323	0.34446	1
Wdr59	0.312648	4.22074	0.34506	1
Nupr1	0.31223	5.18821	0.231316	1
Prmt9	0.31189	4.37154	0.213849	1
Cmas	0.311874	4.73046	0.188021	1
Rnf139	0.311858	5.2606	0.0885943	1
Ift74	0.311777	4.38839	0.119473	1
Aldh1a7	0.311758	4.90384	0.271285	1
Mir22hg	0.311746	5.48958	0.129728	1
Ptpn14	0.311588	4.22553	0.343952	1
Trim24	0.311498	4.85792	0.215561	1
Pdcd2l	0.311313	4.91852	0.165682	1
Gm20342	0.311064	3.98761	0.467969	1
Mpp5	0.310953	6.59618	0.0329979	1
Rab1b	0.310912	5.44767	0.360856	1
2510009E07Rik	0.310839	4.77044	0.268023	1
Tbcel	0.310819	5.98628	0.0827295	1
Parn	0.310435	4.76648	0.199105	1
Btbd3	0.310265	4.42588	0.148073	1
Msl1	0.310126	5.91818	0.0977489	1
Scaf11	0.30973	6.54174	0.0924374	1
Xpo4	0.309618	4.29894	0.353301	1
Tes	0.309604	5.12121	0.125819	1
Dnajb11	0.309485	6.16166	0.111683	1
Srsf4	0.309423	4.45621	0.285246	1
Usp7	0.30853	6.57675	0.0763264	1
Rps6kb1	0.30848	5.66824	0.126487	1
Rwdd4a	0.308439	5.3054	0.0586278	1
Kctd20	0.308216	5.1942	0.177947	1
Nelfe	0.308142	5.15914	0.214224	1
Gm50163	0.307907	4.40088	0.144022	1
Fam76a	0.307856	5.20774	0.243146	1
Aebp2	0.307609	5.57712	0.133614	1
Nbeal2	0.306974	4.62101	0.184484	1
Kif13b	0.30647	5.37409	0.155743	1
Mkrn1	0.306418	5.70941	0.138187	1
Ankrd12	0.306241	5.3571	0.176843	1
Tmem178	0.305273	4.72527	0.521887	1
Ranbp9	0.304728	5.47921	0.0899397	1
Ahi1	0.30451	4.12604	0.411198	1
Rhot1	0.304428	5.2685	0.130098	1
Epc1	0.304049	4.55403	0.191783	1
Eif2ak4	0.30404	4.0499	0.23578	1
Mycbp2	0.304025	6.40774	0.0790212	1
Rbm26	0.30369	5.11871	0.155919	1
Jag1	0.303437	4.03177	0.419267	1
Gmds	0.303374	4.70123	0.230204	1
Elmod2	0.30267	4.52193	0.151294	1
Agl	0.302626	5.6934	0.0810936	1
Prkd3	0.302588	5.48805	0.326957	1
Piga	0.302513	4.44126	0.384555	1
Kras	0.302473	4.98642	0.155112	1
Zfp330	0.302268	5.77184	0.0959669	1
Mief1	0.302253	5.14084	0.168185	1
Acnat2	0.302048	6.08443	0.190473	1
Cars	0.30195	4.51728	0.231761	1
Psmb8	0.301679	4.23747	0.347625	1
Zfp68	0.301674	5.20708	0.237309	1
Tfcp2	0.300958	4.20064	0.456462	1
Ythdf1	0.300797	4.76029	0.195265	1
Crkl	0.300796	4.67113	0.179784	1
Pam	0.300376	6.48294	0.120717	1
Kri1	0.300315	4.75986	0.166021	1
Ddah2	0.300233	4.64979	0.203968	1
Utp14a	0.300231	4.17764	0.27417	1
Nol8	0.300223	4.43434	0.214105	1
Ccdc71	0.300139	4.76053	0.169691	1
Cds2	0.299969	6.42829	0.0749161	1
Otud7b	0.299784	5.57599	0.100865	1
Pdzrn3	0.299613	4.27252	0.341416	1
Efl1	0.299095	4.25693	0.306928	1
Fasn	0.299005	5.80285	0.216547	1
Ext1	0.298731	5.08301	0.152111	1
Cpsf6	0.298549	5.25366	0.139858	1
Abi1	0.298317	5.30953	0.233983	1
Galnt1	0.297874	6.43797	0.137119	1
Gm15540	0.297836	4.32538	0.21233	1
Pmpca	0.297776	6.6867	0.0955916	1
4930592A05Rik	0.297634	4.93129	0.171348	1
Rxylt1	0.297209	4.11051	0.271157	1
Gabpb1	0.297021	4.27683	0.310346	1
Etf1	0.2969	6.38711	0.0698217	1
Lama3	0.296346	4.17652	0.431726	1
Smg6	0.296026	4.87971	0.199797	1
Arid2	0.295989	5.16085	0.0921739	1
Slc35a2	0.295891	4.44933	0.274936	1
Sycp3	0.295737	5.53091	0.2618	1
Cog3	0.295697	4.95827	0.144254	1
Hddc3	0.295519	4.35721	0.44299	1
Zfp955a	0.295308	4.1742	0.291792	1
Parp9	0.294782	4.49161	0.247352	1
Ifih1	0.294616	4.04115	0.331986	1
Phf14	0.294471	5.22343	0.392426	1
Tomm70a	0.294228	5.80671	0.177233	1
Ncoa2	0.293494	5.11807	0.20103	1
Kif16b	0.293169	6.08973	0.131038	1
Tpra1	0.292696	5.33369	0.16726	1
Rbm33	0.292372	5.15183	0.231572	1
Zfp7	0.292294	4.63864	0.202079	1
Madd	0.292163	4.74987	0.144024	1
Tnks	0.292105	5.2572	0.213392	1
Tmem214	0.291884	5.34859	0.172265	1
Rpa2	0.291473	4.17974	0.142902	1
Fem1b	0.29126	5.27807	0.204877	1
Pak2	0.291203	6.10898	0.133271	1
Grb2	0.290603	4.54293	0.523664	1
Dpyd	0.289999	5.97406	0.290175	1
Smc5	0.289583	4.18235	0.253001	1
Cep85	0.289527	5.82934	0.198488	1
Acot2	0.289318	4.33736	0.563749	1
Gpld1	0.289023	4.29448	0.307461	1
Abt1	0.288953	4.93716	0.312487	1
Sgpp2	0.288377	4.82067	0.239247	1
Chka	0.288264	6.23015	0.123059	1
Sik3	0.288231	5.25719	0.259787	1
Akr1c13	0.288084	4.74846	0.278201	1
Hmg20a	0.287576	4.89135	0.238259	1
Tbc1d22a	0.28734	4.73871	0.193808	1
Rnf152	0.287259	5.68742	0.202548	1
Ctnnal1	0.287168	5.28817	0.164385	1
Inafm2	0.287118	4.84903	0.347696	1
Cdo1	0.287028	6.73648	0.245469	1
Pla2g12a	0.286908	4.57924	0.390485	1
Blnk	0.286619	4.37456	0.304562	1
Fbxw7	0.286179	4.46613	0.200495	1
Tmed5	0.286131	5.45627	0.128342	1
Prob1	0.286112	4.75459	0.371323	1
Gramd4	0.285677	4.57985	0.154807	1
Prrc2c	0.28565	6.58527	0.223197	1
Gtf2f1	0.285019	5.70593	0.147314	1
Sgsh	0.284634	4.05853	0.377014	1
Eml2	0.284617	5.01512	0.188299	1
Slc1a5	0.284569	5.50225	0.136046	1
Tbc1d5	0.284453	4.10773	0.410664	1
Dkc1	0.284068	5.15499	0.294535	1
Ago2	0.283699	5.8004	0.217997	1
Rab32	0.283414	4.04096	0.483282	1
St6gal1	0.283405	4.13679	0.367107	1
Armc1	0.282961	6.20212	0.0549915	1
Slc25a46	0.2829	5.39083	0.199677	1
Mcmbp	0.282824	4.86156	0.212165	1
Mfn2	0.28237	6.98096	0.0726095	1
Proc	0.282346	7.75694	0.263041	1
Rtf1	0.282118	5.0419	0.352608	1
Kmt2d	0.281153	5.74775	0.239604	1
Ppip5k1	0.281024	5.38325	0.212317	1
Atp8a1	0.280803	4.30659	0.233845	1
Ahnak	0.280665	6.86677	0.151988	1
Ldlrad4	0.28062	5.94956	0.137238	1
Thoc3	0.280463	4.52587	0.431604	1
Tmem191c	0.280295	4.89455	0.294785	1
Rptor	0.28024	4.9944	0.218793	1
Ftsj3	0.27975	5.56535	0.192775	1
Pias1	0.27967	4.89528	0.319131	1
Pwp1	0.27941	4.85999	0.290471	1
Pigm	0.279249	4.31699	0.30713	1
Exo5	0.279095	3.96896	0.283854	1
Cdc34	0.27904	4.82893	0.401032	1
Dnaja3	0.279007	5.94068	0.129378	1
Zfp512b	0.27897	5.13523	0.191414	1
Fez2	0.278648	5.61648	0.115181	1
Usf3	0.278585	6.0824	0.115267	1
Gm45774	0.278177	4.93674	0.55355	1
Cpe	0.278021	5.02842	0.600988	1
Cwh43	0.277462	5.14158	0.307889	1
Pcnt	0.277279	4.54415	0.451383	1
Uhrf1bp1	0.277113	4.52444	0.487099	1
Egfl6	0.277111	5.5229	0.256171	1
R3hcc1l	0.27708	4.96071	0.30859	1
Auts2	0.277052	4.21038	0.468968	1
Ago1	0.277016	5.04603	0.258984	1
Slc22a30	0.276601	6.28437	0.652289	1
Dmtf1	0.276492	4.827	0.241412	1
Ncoa5	0.276222	4.96243	0.325469	1
Baz2b	0.275847	5.49251	0.222731	1
Rela	0.275677	4.84919	0.316965	1
Wdr81	0.275599	4.91699	0.433676	1
Slc35f3	0.275565	4.54106	0.459427	1
Crip1	0.275462	4.8102	0.502997	1
Msl2	0.275177	4.79693	0.322275	1
Map4k3	0.2751	5.6415	0.199478	1
Med14	0.274917	5.65614	0.272876	1
Usp47	0.274867	6.78796	0.0441099	1
Usp1	0.274672	4.57322	0.298928	1
Nectin1	0.274655	4.42013	0.325808	1
Upf3a	0.274432	4.37662	0.542361	1
Prkar2a	0.274362	5.75693	0.137552	1
Ddx28	0.274268	4.01538	0.464665	1
Trrap	0.273449	5.15808	0.221738	1
Prdm16	0.273388	4.08826	0.490166	1
Tbl1xr1	0.273375	5.56679	0.12997	1
Arl5a	0.27327	5.83045	0.108888	1
R3hdm1	0.273114	4.88854	0.317409	1
Kdm7a	0.273098	5.28863	0.202035	1
Tmem160	0.272665	3.84442	0.738829	1
Pex26	0.272586	4.30702	0.394528	1
Ppig	0.272339	6.17971	0.257105	1
Zfp810	0.271862	5.80575	0.455182	1
Smim14	0.271853	5.85024	0.103314	1
Rgs2	0.271765	4.83144	0.472644	1
Dars2	0.2717	5.08104	0.277244	1
Ppp1r16b	0.271656	5.87996	0.192384	1
Nfatc3	0.271503	4.87363	0.282127	1
Wscd1	0.271308	4.00013	0.449884	1
Spen	0.270835	4.36376	0.517106	1
Rab6b	0.270483	4.78875	0.14579	1
Dhx36	0.270432	5.29153	0.183846	1
Galnt3	0.270287	5.12946	0.327955	1
Pdf	0.270271	4.83741	0.388915	1
Slc2a4	0.270042	4.7696	0.428257	1
Hnrnpa1	0.270029	6.49671	0.120586	1
Map2k5	0.27002	4.89009	0.301954	1
Med24	0.269968	4.34873	0.277484	1
Abhd2	0.269941	5.45768	0.314002	1
Rap1b	0.269672	5.91236	0.186889	1
Pfkm	0.269671	6.16762	0.179881	1
Golgb1	0.269293	6.79119	0.106832	1
Kdm5a	0.269003	6.03767	0.124661	1
Mast4	0.26888	4.04997	0.264642	1
Lclat1	0.26846	5.33808	0.103446	1
Adm	0.268371	4.16958	0.360075	1
Supt16	0.268296	5.67953	0.30974	1
Fgf9	0.26818	5.11566	0.294696	1
C330018D20Rik	0.268173	4.97298	0.309479	1
Cyp7b1	0.267983	7.32401	0.78686	1
Gpatch4	0.267948	4.52165	0.34927	1
Anks3	0.267649	5.11846	0.223342	1
Tmco4	0.267618	4.37479	0.331936	1
Rell1	0.267463	4.26141	0.326915	1
Epb41l4b	0.266821	5.06349	0.27703	1
BC034090	0.266576	5.39155	0.226704	1
Pofut1	0.266511	4.26021	0.52445	1
Atg13	0.266106	4.79114	0.371463	1
Rhob	0.266032	4.4363	0.389564	1
Tmem68	0.266029	4.98844	0.296556	1
Rsbn1	0.26581	4.16476	0.495783	1
Sdhaf3	0.265532	4.24973	0.440714	1
Pecam1	0.265178	4.79531	0.251667	1
Dnajc21	0.2651	4.97527	0.519263	1
Ice1	0.265022	4.87043	0.330155	1
Slc30a7	0.264965	4.85736	0.335595	1
Fbxl4	0.264949	5.03036	0.325841	1
Gsta1	0.264853	4.73179	0.613452	1
Zfp281	0.264815	4.50159	0.3307	1
Cmip	0.264809	6.43922	0.155113	1
Zscan29	0.264554	4.94803	0.18159	1
Ddx19b	0.264442	4.4047	0.479431	1
Npepl1	0.264307	5.82879	0.234166	1
Prorp	0.264195	4.44952	0.195108	1
Shprh	0.263998	4.34209	0.386819	1
Lamc1	0.263882	5.04726	0.248311	1
Nipbl	0.263818	6.44071	0.165217	1
Stk3	0.263794	3.98752	0.256255	1
Pnpla8	0.263546	6.86452	0.0580037	1
Nudt22	0.26353	5.04609	0.182437	1
Ovca2	0.263351	4.3773	0.313747	1
Setd6	0.263317	4.26371	0.592129	1
Vwa8	0.263246	7.42236	0.219956	1
Akap1	0.26293	6.25063	0.281471	1
Mrs2	0.262909	5.68632	0.180077	1
Trappc10	0.262819	5.57995	0.164175	1
Rhoq	0.262652	5.53209	0.237611	1
Dusp11	0.262432	5.94467	0.159061	1
Pigb	0.262276	6.81935	0.0573034	1
Me3	0.262274	6.21447	0.111985	1
Tasor	0.261913	5.46305	0.297855	1
Tmcc3	0.261653	4.5903	0.327798	1
Ttf1	0.261494	4.30035	0.490977	1
Slc12a2	0.261122	5.257	0.341102	1
Dusp14	0.260725	4.10475	0.263459	1
Mt2	0.260687	4.96799	0.587307	1
Guk1	0.260636	5.50425	0.307539	1
Pigr	0.260287	6.59922	0.511409	1
Kdm3b	0.260245	5.07291	0.281545	1
Btbd7	0.260082	5.15612	0.183565	1
Exosc2	0.260026	4.90373	0.316772	1
Ylpm1	0.259978	4.78888	0.383102	1
Adgre5	0.259871	4.51759	0.283902	1
Zfp639	0.259838	4.68093	0.328617	1
Ube2j2	0.259674	4.70137	0.583469	1
Paxip1	0.259572	4.74005	0.39294	1
Adprm	0.259325	5.23784	0.160602	1
Fam149a	0.259237	5.21759	0.462932	1
Krt8	0.259076	6.85202	0.0860464	1
Dus2	0.25903	4.34926	0.455252	1
Ostm1	0.259006	4.84837	0.267169	1
Gtf3c3	0.258843	4.72456	0.215844	1
Sc5d	0.258792	5.84528	0.280464	1
Ercc6	0.258604	4.0194	0.437191	1
Col4a5	0.258329	4.83185	0.38378	1
Dnm3	0.258288	4.17141	0.23984	1
Phlpp2	0.257878	4.06321	0.436594	1
2310009A05Rik	0.25783	4.45942	0.454622	1
Eea1	0.257541	6.04906	0.194542	1
Pank1	0.257392	7.95194	0.363948	1
Ngrn	0.257076	5.49583	0.147063	1
Elp1	0.256944	4.54915	0.333194	1
Ddx3y	0.256866	4.54301	0.795956	1
Dusp6	0.256851	5.38649	0.11861	1
Stau2	0.256814	4.26379	0.378328	1
Snip1	0.256705	4.15988	0.314078	1
Mtif2	0.256689	5.45723	0.179189	1
Spg7	0.256667	6.75845	0.136787	1
U2surp	0.256441	5.98947	0.180342	1
Ar	0.256193	6.40398	0.190449	1
Pcgf5	0.256147	4.89679	0.250009	1
Aldh5a1	0.255963	5.97914	0.183221	1
Casd1	0.255955	4.78046	0.286332	1
Aggf1	0.255941	5.07113	0.229506	1
Nom1	0.255919	4.5299	0.389001	1
Arhgap5	0.255876	6.95886	0.234493	1
Bod1l	0.255793	5.91961	0.257737	1
Cep120	0.255764	4.2277	0.401528	1
Ctnnbip1	0.255746	4.3561	0.578909	1
Med1	0.255619	5.29745	0.261791	1
Rgp1	0.255603	4.86069	0.402673	1
Hibch	0.255418	6.65911	0.126448	1
Abca1	0.254989	4.56987	0.472192	1
Phc1	0.254675	4.36017	0.389635	1
Zfp146	0.254672	4.9337	0.33436	1
Slc22a26	0.254451	4.78105	0.537858	1
Spata2	0.25428	4.20531	0.537502	1
Pheta1	0.253874	4.08957	0.43041	1
Slc51a	0.253501	6.4397	0.391779	1
Abcb8	0.253254	5.54083	0.17566	1
Bptf	0.253236	6.07796	0.234643	1
Topors	0.253235	5.70885	0.105597	1
Slc44a3	0.253074	4.45122	0.357853	1
Ninl	0.252931	5.51037	0.194762	1
Man1a2	0.252775	6.07634	0.171802	1
Itgav	0.252656	7.15277	0.203158	1
Ell2	0.2526	5.22246	0.267159	1
Cish	0.252468	5.20963	0.373322	1
Cdh1	0.252411	7.19257	0.120491	1
Timd2	0.25226	6.34162	0.704286	1
Polr3gl	0.2522	4.06404	0.545976	1
Bmp6	0.252159	4.60601	0.269766	1
Wbp11	0.251725	5.05655	0.3606	1
Gigyf2	0.251703	6.25637	0.160531	1
Ubxn2a	0.25164	5.64425	0.18826	1
Cep68	0.251437	4.56748	0.278992	1
Myo18a	0.251377	6.66044	0.136621	1
Sh3bp4	0.251218	4.58199	0.246328	1
Ncbp1	0.250928	5.3921	0.125634	1
Parp4	0.250484	4.44639	0.178064	1
Tmtc3	0.250468	4.16651	0.546012	1
Epb41l5	0.250316	6.73712	0.156675	1
Adam9	0.250112	5.64017	0.183539	1
Sec22a	0.250065	5.27132	0.278461	1
Fbxw2	0.249943	5.21174	0.224813	1
Vcl	0.249312	5.08176	0.258345	1
Zfp87	0.24928	4.18947	0.274235	1
Dusp1	0.249269	4.46702	0.592878	1
Slc52a3	0.249133	4.96316	0.451307	1
Zrsr1	0.249067	4.07377	0.491285	1
Mfsd2a	0.249055	5.30576	0.422189	1
Fbxo9	0.249042	5.57352	0.175226	1
Prkdc	0.248981	4.55786	0.483269	1
Mmachc	0.248977	4.22051	0.323352	1
Tab2	0.248898	5.70247	0.290811	1
Hook3	0.248885	6.2422	0.150119	1
Tmem30b	0.248309	4.74251	0.251312	1
Krr1	0.248276	5.18863	0.216506	1
Xrn2	0.247877	5.95152	0.21352	1
Epb41	0.247838	6.78991	0.168001	1
Lrrc45	0.24782	4.30221	0.368178	1
Impact	0.247443	4.81911	0.316605	1
Klhdc10	0.247433	5.93635	0.244931	1
Zmiz1	0.247414	5.72938	0.173487	1
Ddx17	0.247334	7.27331	0.128091	1
Thap11	0.247119	4.54588	0.361285	1
Wdr77	0.247042	4.65376	0.216897	1
Fam214b	0.247023	4.15062	0.436481	1
Idua	0.247007	4.50151	0.50286	1
Fam129a	0.246611	4.43867	0.228591	1
Atrip	0.246597	4.4451	0.254439	1
Zdhhc7	0.246398	5.11448	0.28575	1
Inppl1	0.246234	4.49893	0.564992	1
Taf1	0.245963	4.97735	0.354013	1
Wdr33	0.245656	5.45546	0.193591	1
Tlk1	0.245624	6.04424	0.154494	1
Spopl	0.245567	4.14661	0.278301	1
Mpv17l2	0.245148	4.21731	0.57889	1
Atxn2	0.2449	5.45196	0.333245	1
Slc8a1	0.244821	8.14402	0.286629	1
Kcnj1	0.244813	8.96118	0.334918	1
Cnpy4	0.244739	4.40851	0.409209	1
0610012G03Rik	0.244521	4.5183	0.634592	1
Ehbp1l1	0.244132	4.09566	0.576752	1
Creb1	0.24388	5.13253	0.356541	1
Zfp503	0.243816	5.08616	0.465778	1
Ccpg1os	0.243626	4.38252	0.336303	1
Igf1r	0.243372	7.36006	0.12869	1
Abcc1	0.243278	4.88054	0.421314	1
Rhbg	0.243191	6.34373	0.247171	1
Rnmt	0.243104	4.75321	0.410918	1
Ube4b	0.242921	5.06532	0.381805	1
Dleu2	0.242593	4.52527	0.402101	1
Pls1	0.242462	5.59808	0.222973	1
Pogz	0.24228	4.35522	0.281232	1
Larp1	0.242169	6.26922	0.235785	1
Sec24a	0.242117	5.18999	0.384244	1
D630024D03Rik	0.242032	4.83648	0.262315	1
Malt1	0.242	4.34295	0.612989	1
Ergic2	0.241415	6.51679	0.198746	1
Lmbr1l	0.241214	4.06475	0.545115	1
Mib1	0.240989	6.22561	0.17916	1
Tpr	0.240872	6.87211	0.216905	1
Retreg1	0.240572	6.87574	0.119401	1
Map3k3	0.240046	4.55772	0.219187	1
Eipr1	0.239988	5.05428	0.263517	1
Tap2	0.239977	4.79366	0.228847	1
Chkb	0.239863	4.40649	0.411271	1
Tmem248	0.239752	5.6751	0.230893	1
Hnrnpr	0.239597	5.72567	0.168754	1
Aftph	0.239433	6.20344	0.163155	1
Atg4d	0.239361	5.74719	0.341634	1
Ptpn3	0.239325	5.62574	0.201885	1
Agfg2	0.239252	4.13679	0.486162	1
Pnpt1	0.239247	5.05391	0.464005	1
Mia2	0.239206	7.17955	0.174674	1
Fbxl2	0.238798	4.07003	0.646426	1
March5	0.238628	5.17753	0.0961939	1
Gpatch1	0.238508	4.23057	0.41325	1
Lmna	0.23847	5.39575	0.220419	1
Zfp292	0.238325	4.77069	0.358398	1
Bag1	0.238164	6.88399	0.381084	1
Phip	0.238015	5.42883	0.259994	1
Mvp	0.237738	5.01175	0.27474	1
Pgp	0.237627	4.79733	0.464126	1
Map3k2	0.237612	5.37076	0.314989	1
Tent4b	0.237398	5.18413	0.356947	1
Smarca5	0.23738	5.4594	0.266825	1
Naa25	0.237225	5.42476	0.375745	1
Suds3	0.237052	6.12265	0.287105	1
Zfp839	0.237004	4.7107	0.508876	1
Ints12	0.236984	4.39345	0.358078	1
Sike1	0.236973	4.51469	0.309331	1
Cyth2	0.23695	4.15889	0.499279	1
Rora	0.236801	6.2787	0.159245	1
Zc3h15	0.236741	5.93804	0.306024	1
Pogk	0.236703	5.21708	0.137785	1
Peli2	0.236627	5.63943	0.344214	1
Lama1	0.236606	3.98161	0.464578	1
Cyb5r4	0.236603	5.02465	0.25266	1
Ints7	0.236551	4.22739	0.475875	1
Ap1ar	0.236533	5.47248	0.235523	1
Rasl12	0.235779	4.74479	0.377049	1
Mfsd14a	0.2356	5.7898	0.223109	1
Tuft1	0.235477	4.6818	0.374098	1
Gm44987	0.235455	4.63747	0.435762	1
Ccdc22	0.234925	5.40545	0.162163	1
Pacsin2	0.234861	7.26091	0.136037	1
Kat7	0.234351	4.50063	0.399138	1
Zfp704	0.23383	6.83752	0.21186	1
Cyp4a12a	0.23361	4.30557	0.811805	1
Elavl1	0.233473	5.39418	0.33256	1
Zdhhc20	0.233418	4.64528	0.401153	1
Xxylt1	0.232965	4.20994	0.544115	1
Nadsyn1	0.232812	4.62785	0.389972	1
U2af2	0.232772	4.39393	0.462552	1
Trim7	0.232761	5.74245	0.305815	1
Sbno1	0.232356	7.02876	0.130556	1
Kptn	0.232263	4.79475	0.275158	1
Fam20c	0.232169	5.8852	0.16286	1
Dpp3	0.232147	5.63987	0.110951	1
Ext2	0.232112	5.13894	0.378799	1
Pnkp	0.232088	4.99193	0.225802	1
Wdfy2	0.231976	4.42175	0.590905	1
Nudt12	0.231943	5.85778	0.462847	1
Wfs1	0.231763	4.45197	0.272706	1
Sppl3	0.231713	5.20387	0.203849	1
Kat2b	0.231659	5.57989	0.147382	1
Rp9	0.231647	4.1951	0.719229	1
Ibtk	0.231605	5.67235	0.114985	1
Mb21d2	0.231329	4.21629	0.424323	1
Irak1	0.231304	5.9913	0.278564	1
Pi4ka	0.231239	6.75295	0.283405	1
Zdhhc3	0.231097	5.61825	0.234167	1
Naa15	0.231094	5.2441	0.323955	1
Ddx47	0.231059	5.66474	0.200127	1
Dst	0.230984	8.05781	0.218994	1
Mpp7	0.230841	4.90545	0.248684	1
Gcc1	0.230839	3.97445	0.507841	1
Kcnk5	0.23081	5.97515	0.382165	1
Map3k7	0.23061	5.01258	0.224865	1
Sema6a	0.230414	4.51731	0.403239	1
Ebna1bp2	0.230369	5.87383	0.223712	1
Akirin2	0.230153	4.20778	0.603639	1
Ids	0.230088	5.06564	0.350697	1
Cldn12	0.229751	6.26388	0.144594	1
Psip1	0.229581	4.4909	0.359393	1
Tmco3	0.229419	6.70304	0.398017	1
Tmem192	0.229409	4.43672	0.441529	1
Mbd1	0.229325	4.74062	0.348798	1
B4galt5	0.22924	6.43124	0.29935	1
Shroom4	0.229224	5.51499	0.365681	1
Man1a	0.229041	6.32207	0.285574	1
C1rl	0.228908	4.54748	0.4414	1
Pkn2	0.228868	5.79686	0.24474	1
Strn4	0.228819	4.7435	0.421715	1
Slmap	0.228799	6.63555	0.148052	1
Zfp598	0.228549	4.39213	0.643577	1
Unc50	0.228329	4.56776	0.474907	1
Pafah1b2	0.228038	5.73984	0.161113	1
Strbp	0.227975	6.77285	0.106496	1
Zfp91	0.227853	6.29912	0.217063	1
Usp14	0.227742	5.73804	0.183753	1
Zadh2	0.227516	6.04614	0.1238	1
Cep295	0.227425	4.18619	0.330479	1
Eml5	0.227337	5.14462	0.391626	1
Ralgapa1	0.227286	5.67542	0.307692	1
Mfap3l	0.227278	6.77428	0.300323	1
Birc6	0.227113	7.19261	0.172439	1
Pdpr	0.227067	5.05559	0.395365	1
Kat5	0.226613	5.07182	0.292348	1
Phf20l1	0.22656	5.31528	0.3696	1
Fxr2	0.226549	4.14472	0.611354	1
Tmbim1	0.226453	5.26735	0.122871	1
Slc7a13	0.22642	8.62496	0.835984	1
Slc36a1	0.226361	5.4638	0.273389	1
E230013L22Rik	0.226316	5.01548	0.263927	1
Specc1	0.2263	4.83257	0.261145	1
Ddx27	0.226247	4.99441	0.43727	1
Fancl	0.226175	4.09489	0.302069	1
Nfx1	0.226076	5.58365	0.25461	1
E130308A19Rik	0.226007	4.27066	0.327572	1
Pikfyve	0.225895	5.11555	0.284585	1
Cytip	0.225832	5.37172	0.275431	1
Snapc1	0.225779	4.33035	0.500385	1
Abhd18	0.225705	4.74751	0.315079	1
Exosc10	0.225642	4.73365	0.378374	1
Ddr1	0.22558	6.26576	0.140513	1
Wdr70	0.225564	4.45149	0.34439	1
Prpsap1	0.225417	5.97548	0.181112	1
Smim19	0.225409	3.96629	0.635117	1
Cstf3	0.225208	4.39442	0.472549	1
Alg2	0.225184	5.03698	0.382481	1
Nudt1	0.225182	4.8089	0.450292	1
Tnpo1	0.22511	7.04813	0.200659	1
Umps	0.224874	5.75717	0.209591	1
Gtpbp4	0.224855	5.88647	0.339827	1
Ctbp1	0.224798	6.12712	0.181458	1
Thap3	0.224667	4.42195	0.33766	1
Agap3	0.224524	4.9169	0.400589	1
Syt14	0.224378	3.96651	0.579293	1
Dmac2l	0.224325	4.22197	0.511101	1
Arpc5l	0.224321	5.44428	0.187984	1
Acsm3	0.224219	8.8962	0.813135	1
Armc8	0.224125	5.47305	0.258509	1
Ift122	0.223827	5.68533	0.393254	1
Ppp4r3a	0.223515	5.14886	0.3673	1
Pnisr	0.223416	6.41726	0.28674	1
Lamb2	0.223273	5.05616	0.490099	1
Tiparp	0.223121	4.35044	0.392719	1
Sec24d	0.223082	4.23211	0.611412	1
Elf1	0.222871	5.14856	0.325043	1
Bcar3	0.222821	5.55951	0.180961	1
Akap8	0.222529	5.82769	0.299379	1
Fam160b1	0.222201	4.24664	0.291444	1
Npr2	0.221798	4.2476	0.425316	1
Smarcd2	0.221761	4.7692	0.275162	1
Nmnat3	0.221736	5.07131	0.336289	1
Rragc	0.221637	5.54865	0.278697	1
Clcn4	0.221576	7.40993	0.165911	1
C77080	0.221508	5.40364	0.320177	1
Spout1	0.221468	5.20177	0.460316	1
Trim28	0.221434	5.48456	0.23403	1
Ube2g2	0.221404	5.57366	0.323187	1
Tmem170b	0.221395	4.66866	0.458453	1
Brd1	0.221335	4.86004	0.345992	1
Ttc39c	0.221282	4.78857	0.320965	1
Agfg1	0.221066	4.96927	0.248399	1
Rcc2	0.220899	4.24331	0.516449	1
Inpp5a	0.220795	4.76959	0.433464	1
Wasl	0.220635	6.38081	0.126599	1
Usp40	0.22059	5.29173	0.346479	1
Entpd7	0.220472	4.02182	0.705979	1
Limch1	0.220468	5.66582	0.204681	1
Zzz3	0.220439	5.77165	0.227789	1
Cbr4	0.2202	5.76836	0.256271	1
Pde8a	0.220159	5.60099	0.398345	1
Wdr92	0.219854	5.1922	0.320092	1
Oaf	0.219787	5.11815	0.324413	1
Fam8a1	0.219647	5.83318	0.253784	1
Pqlc1	0.219545	6.22786	0.156317	1
Sema3c	0.219465	5.31639	0.331209	1
Ddx42	0.219388	5.56869	0.326486	1
Irs1	0.219283	5.31634	0.27804	1
0610030E20Rik	0.218926	4.46505	0.350429	1
Dcaf5	0.218739	4.85126	0.324127	1
Rangap1	0.21867	5.5502	0.27096	1
Frrs1	0.218631	6.81309	0.196451	1
Plat	0.21823	6.0459	0.459304	1
Ppil1	0.218022	5.70384	0.294069	1
Fkbp15	0.217999	5.27556	0.399577	1
Rabgap1l	0.217874	5.63797	0.263647	1
Cd2ap	0.217808	6.23342	0.237987	1
Sh3tc1	0.217411	6.03168	0.323749	1
Larp4b	0.217235	6.65531	0.335086	1
Ngdn	0.216774	5.74241	0.294424	1
Srsf1	0.216765	5.86554	0.331051	1
Ahsa2	0.216729	5.59569	0.3549	1
Slc25a25	0.216663	6.04649	0.251169	1
Nup50	0.21659	5.5101	0.260194	1
Rxra	0.216522	5.79797	0.472272	1
Nup155	0.216473	4.22371	0.419381	1
Wdr6	0.216405	5.85907	0.160534	1
Trim2	0.216403	6.52155	0.304993	1
Prxl2c	0.215923	5.93498	0.136295	1
Tshz1	0.215743	5.13384	0.351176	1
Golph3	0.215417	5.68631	0.222813	1
Erbb4	0.215414	5.03835	0.412728	1
Senp6	0.21541	5.99713	0.336207	1
Mark3	0.215396	6.17568	0.339048	1
Lifr	0.215304	6.56524	0.229302	1
Igip	0.215297	4.9399	0.334771	1
Sf3b1	0.21529	7.6223	0.190436	1
Itga3	0.21512	4.62378	0.478312	1
Glg1	0.215103	7.50414	0.249768	1
Slc4a1ap	0.215007	4.43171	0.572511	1
Mtor	0.214972	7.12748	0.293126	1
Txlna	0.214729	4.67733	0.458131	1
Hnrnph1	0.214552	6.79562	0.209353	1
Uaca	0.214549	5.81845	0.202188	1
Yeats4	0.214524	4.33497	0.557328	1
Mrpl52	0.214416	5.64983	0.589458	1
Edem1	0.214393	6.44139	0.351648	1
Snn	0.214223	6.1611	0.169651	1
Igkc	0.214047	7.0804	0.661812	1
Fam193b	0.21401	4.87789	0.520996	1
Podxl	0.213835	6.82203	0.308819	1
Slc30a4	0.21368	4.25898	0.449444	1
Lpl	0.213491	9.07429	0.268359	1
Fam204a	0.213456	4.15065	0.517182	1
Mrm2	0.213312	4.13139	0.513711	1
Insr	0.213302	6.72951	0.222115	1
Ilf3	0.213191	5.54206	0.291248	1
Vegfa	0.213186	6.40529	0.317909	1
Eif3b	0.213169	6.27428	0.181862	1
Pdzd8	0.213117	4.90796	0.394628	1
Ehd4	0.213093	5.12795	0.194064	1
Clpx	0.212961	7.26961	0.267835	1
Slk	0.212697	5.98549	0.300963	1
Ap3s1	0.212596	4.3245	0.470471	1
AA986860	0.212435	4.23065	0.556179	1
Chd8	0.212297	5.53418	0.445123	1
Sipa1l1	0.212121	5.67312	0.342065	1
Kank1	0.211567	5.94031	0.267298	1
Slain2	0.211489	5.39852	0.379669	1
Dlg1	0.211452	5.80358	0.19117	1
Aff1	0.211448	5.40175	0.538574	1
Tmem109	0.21129	5.41066	0.363557	1
Secisbp2l	0.211261	6.45197	0.320229	1
Ttc12	0.21125	4.02689	0.361557	1
Abca7	0.211015	4.04709	0.40202	1
Set	0.210856	6.36263	0.41741	1
Rbm27	0.210777	4.83719	0.511645	1
Lcor	0.210773	4.57324	0.451404	1
Rbm34	0.210614	4.28917	0.54191	1
Tusc2	0.210264	5.07664	0.58671	1
Poldip3	0.210197	6.13072	0.172691	1
Slc17a5	0.210191	6.87184	0.194214	1
AW495222	0.210036	4.10624	0.487743	1
Psmd14	0.210021	7.03957	0.156671	1
Ppp4r1	0.209973	5.15499	0.324033	1
Klhdc2	0.209833	5.56816	0.226048	1
Cyp4a14	0.209779	8.36143	0.541324	1
Ngef	0.209671	5.14558	0.317744	1
Selenoi	0.20964	4.41516	0.406339	1
Slco2a1	0.209472	5.0718	0.405855	1
Rxrb	0.209433	5.04302	0.527004	1
Rassf1	0.209422	5.06489	0.38824	1
Rasa1	0.208731	4.82319	0.422367	1
Odc1	0.208614	8.97268	0.471037	1
Adcy6	0.208538	6.37511	0.227907	1
Smim10l1	0.208512	5.55413	0.258672	1
Fip1l1	0.208258	4.95465	0.274357	1
C1qtnf3	0.207906	6.89917	0.660108	1
Selenbp2	0.20779	5.76858	0.483103	1
Emc1	0.207738	5.92506	0.388998	1
Pop4	0.206643	4.72585	0.212285	1
1500015A07Rik	0.206625	4.85974	0.546093	1
Nfe2l1	0.206362	7.37417	0.183179	1
Pes1	0.206313	5.69	0.284738	1
Zmym4	0.206145	4.43949	0.386496	1
Gtf2f2	0.205865	4.58656	0.284159	1
Uckl1	0.205623	5.34922	0.22304	1
Ier3ip1	0.205512	6.183	0.494004	1
Dus1l	0.205509	6.13669	0.265539	1
Dock7	0.205225	4.6959	0.376873	1
Gnl3l	0.204967	5.1877	0.545227	1
Gtf2h1	0.204826	5.31101	0.333063	1
Dlec1	0.204815	6.38359	0.349655	1
Upf2	0.204788	4.99774	0.328439	1
Capn7	0.204676	5.53027	0.288118	1
Zfp160	0.204386	4.16969	0.544488	1
Smchd1	0.204194	4.72891	0.377101	1
Asxl2	0.204188	5.11457	0.512847	1
Pax8	0.204114	5.04962	0.381408	1
Iqgap2	0.204103	6.27807	0.349522	1
Aacs	0.204096	7.05705	0.553757	1
Acbd3	0.204078	5.10584	0.228962	1
Tanc1	0.203867	6.02675	0.322882	1
Zmat2	0.203863	7.05202	0.222149	1
Ufl1	0.203803	5.95121	0.250136	1
Cc2d2a	0.203782	4.41733	0.57895	1
Shld2	0.203774	4.00572	0.61258	1
Cd82	0.203596	7.21793	0.201352	1
Dnajc2	0.203415	4.81358	0.656979	1
Ptdss1	0.203397	6.17094	0.171118	1
Rnf149	0.203284	5.8504	0.276388	1
Zc3h18	0.203095	4.39862	0.747726	1
Med17	0.20294	4.26673	0.580053	1
Sesn3	0.202793	5.73613	0.323995	1
Tbc1d32	0.20256	4.41029	0.353974	1
Eif4g3	0.202493	6.71266	0.309873	1
Ddx46	0.202435	6.02045	0.404333	1
Zmym3	0.201711	4.47156	0.734835	1
Specc1l	0.201622	5.14198	0.382368	1
Mtss1	0.201598	6.05069	0.290368	1
Zfp958	0.201522	4.0856	0.449963	1
Rnf130	0.20143	5.91509	0.242425	1
Cnot7	0.201421	4.5726	0.51936	1
Ywhah	0.201386	5.02142	0.448533	1
Col4a3bp	0.20138	5.35041	0.431692	1
Abcc3	0.201222	5.99868	0.778893	1
Tmem43	0.201143	4.39621	0.374177	1
Prkaa1	0.201138	4.2581	0.652726	1
Pfkl	0.201073	6.51765	0.29037	1
Far2	0.200997	4.62107	0.354611	1
Tmigd1	0.200939	8.55558	0.538666	1
Gclc	0.200913	7.65503	0.270003	1
Strn3	0.200695	6.14291	0.296315	1
Cacna1d	0.200682	5.61217	0.580891	1
Gpatch2	0.20047	4.03265	0.696091	1
Gskip	0.200269	4.54959	0.463241	1
Gm16861	0.200191	5.16937	0.424305	1
Map3k20	0.200133	4.54261	0.495221	1
Wdr41	0.19995	3.99131	0.408062	1
Tulp4	0.199729	5.85689	0.267075	1
Gkap1	0.199675	5.25569	0.56102	1
Ppat	0.199486	6.01946	0.176065	1
Megf9	0.199456	4.38587	0.476609	1
Lrwd1	0.19899	4.64666	0.393886	1
Hes1	0.198978	4.09304	0.724438	1
Rsf1	0.198708	5.33151	0.395039	1
Ap1m2	0.198244	5.29056	0.307998	1
Dusp16	0.197855	5.12458	0.411394	1
Cldn5	0.197842	4.72397	0.337091	1
Slc25a21	0.197753	4.2655	0.596004	1
Gga2	0.197659	6.49846	0.209139	1
Nol11	0.197535	4.75715	0.453821	1
Slc35f5	0.197226	5.62487	0.174858	1
Eif5b	0.197073	6.51991	0.382458	1
Lysmd4	0.196995	4.10588	0.57494	1
Herc2	0.196931	6.00554	0.350487	1
Larp1b	0.196744	6.38906	0.260793	1
Cep170b	0.196654	6.25383	0.342514	1
Llgl2	0.196561	4.73247	0.495985	1
Mapkap1	0.196536	5.72803	0.329118	1
Atg2b	0.196232	5.11277	0.411221	1
Nkap	0.196138	4.55521	0.329756	1
Spidr	0.196056	4.70967	0.639356	1
Zscan26	0.196009	5.07285	0.350967	1
Gm12992	0.195952	4.4521	0.450383	1
Sdc1	0.195943	4.20416	0.543223	1
Pex10	0.195934	4.21288	0.588978	1
Paf1	0.195907	5.6422	0.351418	1
Ganc	0.195903	5.3777	0.253388	1
Katnb1	0.195799	5.65608	0.317217	1
Nup214	0.195797	4.63917	0.533893	1
Tmem131	0.195526	4.68904	0.421436	1
Nsf	0.195493	5.25704	0.331732	1
Cers4	0.19546	4.545	0.371198	1
Pik3r3	0.195359	4.43572	0.460132	1
Spred2	0.195351	4.11819	0.387827	1
Herc4	0.195332	5.53197	0.471338	1
Rnf145	0.195203	6.47785	0.448418	1
Stt3b	0.195197	7.21593	0.186402	1
Spryd7	0.195028	4.1813	0.41582	1
Syne1	0.194944	5.22826	0.324348	1
Bbs7	0.194406	4.53687	0.546844	1
Macrod1	0.194248	5.09844	0.528654	1
Gtf2a1	0.19401	6.54934	0.143829	1
Ap1b1	0.194004	6.13529	0.374311	1
Kpna4	0.19376	5.30577	0.263048	1
Wdr13	0.193592	5.88275	0.310417	1
Rcor3	0.193491	4.75326	0.306106	1
Kcmf1	0.193409	5.63714	0.313295	1
Tfam	0.193389	6.13661	0.2262	1
Tardbp	0.193346	7.05679	0.245737	1
Vnn1	0.193249	6.83231	0.397317	1
Mecp2	0.193214	5.08003	0.478028	1
AU040320	0.193187	5.43356	0.392586	1
Trim37	0.193172	4.59878	0.482142	1
Smim26	0.193052	4.84371	0.515216	1
Klhdc9	0.193036	4.21844	0.457815	1
Qser1	0.192922	4.37195	0.578921	1
Slc35e2	0.192677	4.2696	0.41998	1
BC003965	0.192629	5.1671	0.233142	1
Rpp40	0.192493	4.11604	0.697821	1
Coq10b	0.192454	5.94976	0.33469	1
Zfp236	0.19243	4.1208	0.510162	1
Chuk	0.192093	6.63227	0.261639	1
Gm9747	0.192028	4.81863	0.385358	1
Ubqln4	0.191954	5.42833	0.362083	1
Tent4a	0.191815	4.47832	0.362209	1
Man1b1	0.191616	5.40405	0.313127	1
Klc1	0.19161	4.33426	0.441499	1
Zfand6	0.1915	6.11227	0.263281	1
R3hcc1	0.191497	4.41114	0.456715	1
Esrp1	0.191472	4.04788	0.370375	1
4930473A02Rik	0.191441	5.47411	0.312189	1
Ulk2	0.191212	5.37286	0.277649	1
Ppme1	0.190948	4.31259	0.592753	1
Xpo5	0.190943	4.98991	0.425065	1
2610306M01Rik	0.190849	4.21097	0.559545	1
Aqp2	0.190607	5.48731	0.649301	1
Tmem123	0.190389	5.30387	0.22192	1
Atrx	0.190323	6.60893	0.411467	1
Agap1	0.190289	6.1009	0.346736	1
Scyl3	0.19025	4.03014	0.677032	1
Ralgapa2	0.190199	5.28928	0.351084	1
Fam168b	0.18987	6.56155	0.325764	1
Plxdc2	0.189862	6.90195	0.273093	1
Msh2	0.189842	4.57274	0.489849	1
Angptl7	0.189737	4.11928	0.692975	1
Gramd1a	0.189669	4.1089	0.629637	1
Gtpbp2	0.189616	4.70152	0.463389	1
Kif1b	0.189534	6.47933	0.251662	1
Slc39a7	0.189412	7.17681	0.195581	1
Pja2	0.18929	6.46774	0.244549	1
Tnpo3	0.189239	6.18322	0.393975	1
Akap9	0.189156	6.70617	0.348367	1
Szt2	0.189067	4.17755	0.582682	1
Acsl3	0.188954	5.0309	0.450068	1
Kmt2e	0.188829	6.52455	0.25088	1
Tbc1d4	0.188828	4.23383	0.509413	1
Arhgap17	0.188816	4.35522	0.526849	1
Smad2	0.188773	5.01913	0.436515	1
Rbl2	0.188684	5.53051	0.42254	1
Gtpbp8	0.188634	4.79051	0.307448	1
Slc25a48	0.188609	5.09894	0.406884	1
Zfp410	0.18847	4.78376	0.283361	1
Snhg6	0.188314	4.1701	0.718041	1
Pex5	0.188132	6.27719	0.279942	1
Pard3b	0.188087	4.35016	0.583269	1
Tmf1	0.187909	6.077	0.419904	1
Foxo1	0.187842	5.09867	0.548772	1
Adipor2	0.187822	6.64514	0.17265	1
Ints1	0.18781	4.77573	0.470348	1
Ubn2	0.187658	5.67729	0.453202	1
Ppp1r15b	0.187453	6.28578	0.223075	1
Mettl21a	0.187434	4.0805	0.488478	1
Gab1	0.187304	4.93505	0.537829	1
Slc6a15	0.187234	4.47763	0.523922	1
Pls3	0.186948	6.41995	0.47479	1
Copb1	0.186865	6.94136	0.164298	1
Bex3	0.186835	5.27424	0.514011	1
Nhs	0.18676	4.25387	0.769026	1
Rft1	0.186689	5.14523	0.457315	1
Zfx	0.1866	4.98058	0.455044	1
Tmem186	0.186536	5.00538	0.303329	1
Patz1	0.186397	4.21133	0.383324	1
Chm	0.18628	4.32688	0.306697	1
Tra2a	0.186209	5.22372	0.313977	1
Plbd2	0.186155	5.43013	0.53758	1
Kifc3	0.186069	5.95274	0.339793	1
Sgk2	0.185908	7.2669	0.252101	1
Aqp4	0.185838	6.62017	0.443667	1
Ptdss2	0.18566	6.45056	0.282369	1
Rnaseh2b	0.185548	5.25817	0.546274	1
Tmem201	0.185539	4.30392	0.42657	1
Gm12043	0.18547	4.12319	0.630419	1
Nub1	0.184847	5.22458	0.339718	1
Tmed2	0.184722	6.3263	0.208128	1
Cyp4b1	0.184471	10.0154	0.783473	1
Ncoa1	0.184441	5.2807	0.51072	1
Usf2	0.184282	4.48755	0.624653	1
Pak4	0.184251	4.69338	0.641865	1
Trpc1	0.184093	5.03863	0.408881	1
Arfip2	0.184025	5.56231	0.225572	1
Ybx3	0.183997	4.86182	0.540963	1
Bcar1	0.183971	5.73929	0.32277	1
Erap1	0.183861	5.2281	0.368064	1
Itpkb	0.183703	4.82233	0.243514	1
Klhl12	0.183643	4.82123	0.388698	1
Kctd9	0.183525	4.64138	0.395204	1
1700037C18Rik	0.183507	4.88488	0.380654	1
Tm9sf3	0.183476	7.51981	0.223429	1
Frem2	0.183465	4.27477	0.535327	1
Scg5	0.183295	5.2619	0.382205	1
Wrn	0.183194	4.00956	0.542214	1
Tmem30a	0.1831	7.04208	0.218227	1
Dpysl2	0.183046	4.88939	0.667691	1
Dclk3	0.182985	4.87209	0.459238	1
Ubr5	0.182978	6.72985	0.274672	1
Gpatch8	0.182949	4.60481	0.655178	1
Brd4	0.182903	5.49628	0.678178	1
Snrk	0.182687	5.38009	0.478095	1
Sema5a	0.182687	5.78087	0.299248	1
Hectd3	0.182649	4.75627	0.407365	1
Dhtkd1	0.182567	4.69266	0.733495	1
Phkg2	0.182546	4.72983	0.380386	1
Tmem88	0.182511	4.37817	0.753038	1
Aspg	0.182451	4.99952	0.678892	1
Wdr18	0.182421	6.06315	0.230716	1
Numa1	0.182415	5.65534	0.431409	1
Ets2	0.182364	5.00466	0.460436	1
Prps1	0.182023	5.42172	0.374411	1
Ppt2	0.181982	5.41736	0.550648	1
Tbrg4	0.181953	4.46734	0.616344	1
Mtdh	0.181932	6.12419	0.421932	1
Per3	0.181868	4.81029	0.673711	1
Tbp	0.181719	4.63219	0.509199	1
Usp16	0.181658	6.14146	0.290303	1
Usp34	0.181649	6.84164	0.332696	1
Bsdc1	0.181625	5.65184	0.436695	1
Traf2	0.181572	4.6465	0.260678	1
Itpripl1	0.181262	4.31388	0.502316	1
B3gat3	0.181242	5.19519	0.288531	1
Afm	0.181064	6.00228	0.30571	1
Pfas	0.181043	4.53869	0.714058	1
Eri3	0.180899	4.88473	0.312849	1
Plekhn1	0.180623	4.38891	0.710631	1
Azgp1	0.180619	5.57191	0.8336	1
Gcc2	0.180449	5.67239	0.503317	1
Pcbp3	0.180217	4.06125	0.738255	1
Bcs1l	0.180137	4.85291	0.366687	1
Dcun1d3	0.179956	4.75835	0.464236	1
Zfp780b	0.179946	4.33515	0.611068	1
Mfap1a	0.179902	5.1685	0.417043	1
Ppm1a	0.179738	6.3935	0.336059	1
Pet100	0.179637	6.13066	0.639622	1
Ncor1	0.179633	7.21951	0.323765	1
Atp2c1	0.179615	6.52251	0.279944	1
Pde4c	0.179592	6.16881	0.46589	1
Trappc11	0.179524	5.30608	0.428532	1
Stk38l	0.179495	4.97649	0.542003	1
Adck5	0.179393	4.96433	0.521997	1
Atf7	0.179272	4.38914	0.51007	1
Mindy2	0.179243	6.26639	0.264771	1
Arrb1	0.179182	5.74516	0.325648	1
Commd5	0.179144	4.95747	0.457039	1
Ppid	0.179096	5.4166	0.317237	1
Hmgb3	0.178945	5.53644	0.312335	1
Hsd3b7	0.178886	4.95196	0.396051	1
Ptprk	0.178851	6.63972	0.366497	1
Vps36	0.178816	6.34657	0.173451	1
Prpf6	0.178601	5.96745	0.335621	1
Flrt1	0.178509	6.15939	0.353252	1
Trip11	0.178507	6.17796	0.451923	1
Huwe1	0.178495	7.16484	0.222803	1
Uhrf1bp1l	0.178159	6.19636	0.355625	1
Bicc1	0.178142	7.19806	0.315104	1
Plxnb2	0.17812	7.67435	0.339458	1
Lrrc8d	0.178105	6.44505	0.470532	1
Paqr7	0.178012	5.19108	0.680888	1
Gm15884	0.177892	5.07092	0.566125	1
Ric1	0.177743	4.41284	0.635571	1
Adamtsl2	0.177634	4.31959	0.616178	1
Hira	0.177607	4.93438	0.655186	1
Fmn1	0.177401	5.50596	0.380985	1
Rhbdd2	0.177313	5.37461	0.320129	1
Gnai1	0.177202	5.76267	0.364213	1
Atp9b	0.177116	5.37405	0.331994	1
Tasor2	0.177101	4.41626	0.564198	1
Fam91a1	0.177092	6.22616	0.332335	1
Mafg	0.17697	6.25711	0.371798	1
Sulf2	0.176872	4.06889	0.694921	1
Tpst2	0.176592	4.06339	0.43742	1
Gm9917	0.176589	4.60477	0.519763	1
Nrde2	0.176503	4.33951	0.655221	1
Tfip11	0.176428	4.79957	0.354557	1
Necap1	0.176298	5.24776	0.33545	1
Arel1	0.176173	5.06308	0.542496	1
Smarcc1	0.175852	4.98979	0.643637	1
Ildr2	0.175672	6.54212	0.326111	1
Nbeal1	0.175432	6.03033	0.467463	1
Blmh	0.175426	7.17119	0.271312	1
Smc3	0.175383	5.08493	0.577061	1
Malat1	0.175319	12.0963	0.4231	1
Tor2a	0.175307	4.99598	0.321992	1
Pin4	0.175285	5.49406	0.650504	1
Chst11	0.175269	4.16213	0.83529	1
Siah2	0.175201	4.54752	0.521398	1
9130016M20Rik	0.175023	4.53274	0.648814	1
Enpp4	0.17466	5.13223	0.325838	1
Ubiad1	0.174592	5.18632	0.434431	1
Mylk	0.174482	6.2081	0.282103	1
Matn2	0.17443	4.3276	0.506346	1
Tia1	0.174333	4.7943	0.392527	1
Cul3	0.174331	6.24564	0.25919	1
Oxr1	0.17433	5.53189	0.399539	1
Copg2	0.174307	5.51861	0.456793	1
Tbck	0.174288	5.61901	0.399883	1
Vamp2	0.174041	5.26243	0.676933	1
Zfp523	0.173961	4.22918	0.59651	1
Fam129b	0.173906	4.88891	0.310614	1
Slc30a5	0.17385	6.11194	0.351798	1
Emx1	0.173812	4.92572	0.63833	1
Fbl	0.173727	4.26543	0.592321	1
Map3k1	0.17346	5.24639	0.482157	1
Aig1	0.173412	5.83757	0.337813	1
Ryk	0.173357	4.98679	0.649001	1
Arid1b	0.173287	4.86984	0.542622	1
Flywch1	0.173281	4.58748	0.482969	1
Cdc14b	0.17318	4.64457	0.48713	1
Arid1a	0.173123	5.68201	0.584025	1
Mecom	0.173039	5.91417	0.451074	1
Mkrn2	0.172986	6.1834	0.345385	1
Dgcr8	0.17291	4.46117	0.402242	1
Stxbp3	0.172814	5.90655	0.392952	1
Zmynd8	0.172808	5.31311	0.46697	1
Ddx20	0.172552	3.8326	0.602447	1
Pou6f1	0.172519	4.39114	0.716271	1
Me1	0.172476	8.2958	0.450663	1
Gys2	0.172152	4.3502	0.714623	1
Sbds	0.172092	6.54723	0.281495	1
Cyp2u1	0.172035	4.23945	0.691322	1
Iscu	0.171981	6.35831	0.570862	1
Heatr1	0.171951	5.02361	0.362164	1
Wdr26	0.171901	6.941	0.28442	1
Golga2	0.1716	5.57643	0.481761	1
Pcnx3	0.171573	4.54729	0.604126	1
Noc2l	0.171557	4.99873	0.445458	1
Cdv3	0.171412	6.90457	0.304618	1
Snhg8	0.171376	4.79201	0.611263	1
Cspg4	0.171264	4.37521	0.519145	1
Olfm4	0.171081	4.32009	0.685453	1
Plekha7	0.171062	5.68878	0.407212	1
Cnot9	0.171052	4.89465	0.450748	1
Cox15	0.171049	5.78218	0.409629	1
Ascc2	0.170879	4.99214	0.434251	1
Angpt1	0.170816	4.38241	0.476437	1
Sec63	0.170773	6.33228	0.281847	1
Ackr3	0.170221	5.89238	0.36596	1
Cmss1	0.169963	4.2189	0.707634	1
Abr	0.16994	5.56641	0.573845	1
Rps6ka3	0.169926	5.10419	0.547986	1
Atg16l1	0.169809	4.65111	0.489585	1
Cse1l	0.169719	5.73333	0.319373	1
Slc12a3	0.169602	9.21002	0.34463	1
Fhod3	0.169303	5.60249	0.334957	1
Jade1	0.169259	5.79002	0.38831	1
Mmadhc	0.168893	7.227	0.254354	1
Myo7b	0.168878	5.06155	0.571564	1
Gpn1	0.168758	5.29604	0.304951	1
Zfp652	0.168449	5.30522	0.462758	1
Tmem245	0.16832	6.24232	0.419463	1
Sytl2	0.168196	4.52512	0.460738	1
Adprh	0.168178	4.59128	0.435911	1
Taok1	0.16813	6.51891	0.391798	1
Hdgfl2	0.168126	4.12067	0.7153	1
Maz	0.168085	5.27686	0.641048	1
Tmem38a	0.167962	4.79195	0.512547	1
Naa38	0.167788	6.02611	0.692772	1
Tmem251	0.167621	4.55164	0.666155	1
Ppp2r5c	0.167418	6.50071	0.292601	1
Lama5	0.167388	5.63148	0.386865	1
Slc16a7	0.167131	8.13966	0.433258	1
Prkaca	0.167062	5.13835	0.665358	1
Mfsd14b	0.166824	5.24954	0.257687	1
Tubgcp5	0.166671	4.28424	0.646878	1
Fktn	0.166517	5.47628	0.502781	1
Grwd1	0.166509	4.48146	0.435827	1
Kmt2c	0.166507	5.7799	0.484166	1
Alkbh5	0.166294	6.93674	0.443048	1
Socs7	0.166203	5.3674	0.479477	1
Drosha	0.166073	5.2901	0.561517	1
Spg11	0.166021	4.34988	0.476507	1
Vgll4	0.165822	4.77368	0.621572	1
Bloc1s5	0.165113	4.73091	0.543052	1
Mob1a	0.164934	5.35519	0.366033	1
Get4	0.164871	5.14466	0.467206	1
Gm26728	0.164865	6.85453	0.405571	1
Gm37335	0.164764	4.79873	0.525998	1
Pten	0.164713	7.4672	0.35109	1
Zcchc9	0.164615	4.69143	0.632672	1
Lonp1	0.164614	7.24207	0.307975	1
Gab2	0.16457	4.50504	0.524285	1
Kif21a	0.164556	6.65581	0.481968	1
Slc5a8	0.164485	7.3265	0.61118	1
Usp37	0.164347	4.75524	0.556465	1
Dnajc7	0.164327	7.30109	0.226404	1
Wwc1	0.164326	7.37973	0.303506	1
Lrrk2	0.164314	6.94113	0.289326	1
Epb41l2	0.164287	4.16272	0.460203	1
Taco1	0.164249	5.05455	0.408661	1
Arsg	0.164244	5.47412	0.531036	1
Smarcal1	0.164186	4.36142	0.565523	1
1700030K09Rik	0.164128	4.25456	0.422635	1
Actl6a	0.164117	5.85266	0.421965	1
2900097C17Rik	0.164081	7.76374	0.374572	1
Mosmo	0.164057	4.94778	0.690801	1
Phyhipl	0.16405	5.26003	0.531299	1
Arhgef28	0.163972	6.39152	0.280202	1
Gldc	0.163934	6.85519	0.531449	1
Mri1	0.163712	3.85293	0.72235	1
Slc5a1	0.163705	7.02957	0.339318	1
Cop1	0.163675	5.78275	0.230212	1
Abcb7	0.163515	5.57778	0.527217	1
Pak1ip1	0.163494	5.81094	0.320326	1
Ccdc181	0.163462	5.07705	0.351156	1
C2cd3	0.163458	4.24347	0.722842	1
Zfp397	0.163307	4.71058	0.453667	1
Plekhf2	0.163211	5.2951	0.274871	1
Brpf1	0.163195	4.36965	0.651324	1
Oga	0.163015	6.73647	0.411123	1
Rsph3b	0.162844	4.7167	0.301076	1
Gipc1	0.162754	4.95235	0.46997	1
Hnrnpu	0.162753	7.68119	0.39818	1
Lyn	0.162697	4.45573	0.480447	1
Adprhl2	0.162569	4.55939	0.539891	1
Gm16867	0.162394	4.41258	0.802783	1
Adrm1	0.162341	5.62185	0.64142	1
Hnrnpll	0.1622	4.67634	0.340421	1
Lrba	0.162186	6.37921	0.315989	1
Mfsd9	0.161971	4.86069	0.498328	1
Aifm2	0.161843	5.12218	0.374496	1
Herpud2	0.161811	4.89164	0.341395	1
Myh10	0.161794	5.4352	0.389873	1
4930402H24Rik	0.161489	6.60799	0.251799	1
Daam1	0.161174	5.06865	0.481421	1
Wdr60	0.161169	4.31303	0.655568	1
Tstd1	0.16109	5.13712	0.549765	1
Serinc3	0.160994	8.55102	0.37387	1
Slc49a4	0.160843	4.95536	0.481052	1
Bend5	0.160727	4.41938	0.705689	1
Ppm1b	0.160697	5.79192	0.377546	1
Nln	0.160666	4.90413	0.543677	1
Gpat4	0.160361	6.10189	0.388644	1
Nol7	0.160048	4.81167	0.595028	1
Hsd11b1	0.160006	6.84046	0.713933	1
Utp20	0.159974	5.11198	0.793242	1
Slc25a12	0.159875	6.674	0.371914	1
Slc35g1	0.159834	4.93272	0.597785	1
Ptcd3	0.159673	5.82182	0.483839	1
Mfsd4a	0.159504	6.69174	0.291714	1
Oplah	0.159314	7.26908	0.36251	1
Ddc	0.159298	7.20022	0.488299	1
Efcab14	0.159298	6.15891	0.263321	1
Naa35	0.159138	5.60026	0.376682	1
Auh	0.159058	5.94199	0.521832	1
Tmed1	0.158964	5.96347	0.368422	1
Arhgdib	0.158812	4.06128	0.508325	1
Dnajc5	0.158693	6.64835	0.419616	1
Trf	0.158682	5.75191	0.675013	1
Slc6a20a	0.158611	4.98268	0.44481	1
Foxi1	0.158558	4.28941	0.716083	1
Exoc3	0.158437	6.30777	0.283127	1
Pkhd1	0.158377	7.50772	0.395923	1
AI854703	0.158325	4.95035	0.406374	1
Ireb2	0.158236	6.04805	0.418939	1
Pigk	0.158228	6.3205	0.368547	1
2900026A02Rik	0.158183	4.92174	0.532669	1
Crnkl1	0.158164	4.6683	0.527373	1
Mid1ip1	0.158159	4.47247	0.640181	1
Otud4	0.158016	5.25275	0.449822	1
Yaf2	0.158012	4.58031	0.431706	1
Mapre2	0.15801	5.2762	0.636336	1
Arpc1b	0.157913	6.60868	0.313513	1
Dip2a	0.157838	4.90562	0.377601	1
Pon3	0.157815	4.35006	0.752553	1
Cnppd1	0.157675	5.81968	0.441172	1
Myh11	0.157633	5.1082	0.506751	1
Slc35e3	0.157614	5.65007	0.504209	1
Phb2	0.157558	6.80241	0.503781	1
Ctnnbl1	0.157384	5.14439	0.396084	1
Ubr4	0.157323	6.41047	0.532437	1
St5	0.157235	4.6404	0.57587	1
Zyg11b	0.157196	5.35615	0.483301	1
Flii	0.157066	6.10617	0.460521	1
Galns	0.157023	6.26911	0.744752	1
Uimc1	0.156884	4.9917	0.420364	1
Cdk9	0.156538	5.11386	0.673595	1
Nemf	0.156455	6.58555	0.331409	1
Atp6v0e2	0.15639	5.17671	0.611131	1
Bace1	0.156276	6.1776	0.382911	1
Naa80	0.156239	4.22226	0.600451	1
Insig1	0.1562	5.16471	0.365629	1
Rnf40	0.156025	4.90332	0.544192	1
Skiv2l	0.155928	5.56962	0.508766	1
Perp	0.155919	6.29405	0.366485	1
Pced1a	0.155845	4.00397	0.653021	1
Ranbp10	0.155329	4.81239	0.648815	1
Herc3	0.155294	5.06143	0.657923	1
Pard6b	0.155223	5.43326	0.441215	1
Slc25a44	0.155209	4.81186	0.69017	1
Tesk1	0.155116	4.28491	0.794463	1
Slc12a1	0.155004	10.197	0.387371	1
Ldlr	0.154802	5.12857	0.674464	1
Ranbp6	0.154726	4.58998	0.599378	1
Pfkp	0.154659	7.04302	0.3262	1
Btg1	0.154497	5.77169	0.453775	1
Rab3ip	0.154489	7.90284	0.370029	1
Pskh1	0.154449	4.25211	0.709132	1
Aldh16a1	0.154436	6.26649	0.274535	1
Rnf103	0.154341	5.35659	0.429337	1
1500011B03Rik	0.154189	4.05333	0.641059	1
Larp7	0.15415	4.45109	0.644696	1
Pomgnt1	0.153942	5.65073	0.262998	1
Tcp11l2	0.15394	4.15704	0.603313	1
Tacc2	0.153726	6.47243	0.405579	1
Deaf1	0.153554	4.17689	0.757742	1
Sqle	0.153448	6.72294	0.364398	1
Mrpl9	0.153394	6.7862	0.286239	1
Trim41	0.153315	4.19487	0.678378	1
Gpr146	0.153201	5.51395	0.465671	1
Washc1	0.153138	4.42128	0.763766	1
Sorbs2	0.152908	4.48902	0.783748	1
Sec62	0.152885	7.85317	0.462345	1
Eftud2	0.152545	5.33627	0.357037	1
Mturn	0.152273	6.38338	0.476586	1
Sptlc2	0.152091	6.50074	0.439807	1
Gipc2	0.152036	6.4638	0.617285	1
Miga1	0.152003	4.66196	0.453822	1
Sema4a	0.151937	6.10375	0.447227	1
Sae1	0.151937	5.54217	0.414314	1
Aqr	0.151913	4.87272	0.52663	1
Nutf2	0.151902	4.88124	0.513242	1
C2cd2	0.151874	4.64862	0.562591	1
Rars2	0.15186	6.22663	0.385401	1
Zfp830	0.151831	5.50611	0.680709	1
6330410L21Rik	0.151784	6.27746	0.529837	1
Ubtf	0.15177	6.13132	0.444722	1
Cnot4	0.151706	4.52729	0.777219	1
Gspt1	0.151642	5.51473	0.535749	1
Foxj3	0.151573	5.3942	0.410862	1
Slc41a1	0.151475	4.38491	0.75756	1
Dnajc3	0.151391	7.3703	0.359405	1
Bspry	0.151377	4.87248	0.505405	1
Hsd17b2	0.151259	4.2053	0.875967	1
Ube2q1	0.151071	5.50871	0.585169	1
Terf2ip	0.151011	4.31974	0.84134	1
Gm7097	0.15084	5.55448	0.62991	1
Ccz1	0.150557	5.27733	0.586866	1
Psmd12	0.150435	7.22351	0.261145	1
Rbks	0.150393	4.50475	0.669891	1
Esrrg	0.150268	5.56751	0.460997	1
Zbtb37	0.150249	4.05689	0.874276	1
Adgra3	0.150157	5.95707	0.479395	1
Ush1c	0.150092	6.7585	0.419516	1
Wwc2	0.150058	6.49521	0.474087	1
Lime1	0.150041	4.13964	0.799376	1
Gm16559	0.150012	5.95559	0.756792	1
Ttc1	0.149942	5.70942	0.40814	1
Stk39	0.149836	4.91796	0.595414	1
Mlxip	0.149745	4.36107	0.620386	1
Rbck1	0.149715	5.18386	0.367099	1
Otulin	0.149704	4.6953	0.739949	1
Mtmr1	0.149587	4.46928	0.496194	1
Kif1c	0.149573	6.35674	0.503448	1
Ccdc91	0.14938	5.88057	0.373005	1
Abca13	0.149278	7.93783	0.472798	1
Nop58	0.14926	5.63027	0.421259	1
Rheb	0.149164	5.95416	0.495985	1
Cavin1	0.149158	4.73967	0.493274	1
Irf5	0.149043	5.06173	0.688042	1
Dpm1	0.14904	6.43726	0.37798	1
Asap1	0.14903	4.63629	0.666169	1
Cdk12	0.148991	4.62238	0.554909	1
Keap1	0.148873	5.87002	0.374966	1
Zfp266	0.148819	5.6492	0.445736	1
Cndp2	0.148636	9.66073	0.738824	1
Ampd3	0.148592	4.15295	0.60862	1
Aqp3	0.148504	6.83966	0.507871	1
Rhobtb1	0.148499	5.01403	0.546007	1
Atad2b	0.148462	4.32303	0.837851	1
Wdtc1	0.148425	4.29699	0.800833	1
Ppp1r7	0.148412	5.79046	0.442282	1
Sf3b2	0.1484	7.34908	0.390128	1
Zfp280d	0.14838	4.34558	0.75828	1
Qk	0.14835	6.24235	0.318956	1
Gm17134	0.147893	4.85712	0.788498	1
Fem1a	0.14786	5.24567	0.496903	1
Stxbp5	0.14784	4.40207	0.60425	1
Nudt4	0.147705	8.89341	0.360716	1
Ewsr1	0.147605	5.48111	0.509905	1
Scin	0.147533	6.02185	0.457351	1
Aifm1	0.147173	8.0535	0.296305	1
Map3k13	0.147153	5.34563	0.36083	1
Dnajc8	0.147132	6.16855	0.384027	1
Fnta	0.147061	5.82652	0.373746	1
Dalrd3	0.147045	6.38999	0.326818	1
Celf1	0.147041	6.53841	0.40312	1
Serbp1	0.147031	6.72936	0.598126	1
Cav1	0.14688	5.32258	0.442668	1
Rnf135	0.146751	4.00048	0.531164	1
Ppm1l	0.146609	5.1001	0.487464	1
Hnrnph2	0.146487	6.58837	0.298472	1
Chd4	0.146479	6.95318	0.551594	1
Fbxo28	0.14637	4.13103	0.830555	1
Snx12	0.14618	5.49976	0.38092	1
Pantr1	0.146175	5.1307	0.523976	1
Tecpr1	0.146152	4.963	0.604465	1
Coq2	0.146105	5.78788	0.53012	1
Ier3	0.146073	5.75229	0.685597	1
Tut7	0.145891	5.81949	0.408031	1
Phka2	0.145792	4.17471	0.717718	1
L2hgdh	0.145607	6.55179	0.288936	1
Gm15952	0.14548	4.48712	0.584426	1
Ripk1	0.145463	5.0166	0.507003	1
Mfsd4b1	0.145426	6.96724	0.521857	1
Rnf128	0.145353	7.26537	0.374497	1
St8sia1	0.145288	6.2165	0.589145	1
Acot3	0.145164	5.39177	0.650683	1
Slc30a2	0.145103	5.99948	0.688393	1
Emb	0.145035	6.14897	0.403391	1
Bcat1	0.144873	5.5928	0.786005	1
Prxl2a	0.144872	8.4942	0.369229	1
Tnks2	0.144844	6.67459	0.393019	1
Ccdc50	0.144841	6.1172	0.417296	1
Klhl24	0.144781	7.10471	0.433937	1
Pkm	0.144769	8.46808	0.435029	1
Azi2	0.144688	5.56844	0.479016	1
Gphn	0.144534	5.77948	0.559718	1
Fgfr3	0.144489	5.25774	0.423553	1
Dip2c	0.144369	4.60357	0.60641	1
Prpf4b	0.144324	6.05338	0.447126	1
Rgs3	0.144308	4.00203	0.680202	1
Prpf38a	0.144254	5.07164	0.46938	1
Caprin1	0.144188	7.167	0.330524	1
Tmem52b	0.144137	8.58963	0.459251	1
Ssh1	0.144127	4.75358	0.376792	1
Zkscan8	0.144112	4.09698	0.496213	1
Pcm1	0.14406	5.58033	0.589867	1
Arl6ip4	0.14399	4.5042	0.692925	1
Myof	0.143926	5.18845	0.572134	1
Wapl	0.143871	6.00407	0.536975	1
Clcc1	0.143814	6.13156	0.449059	1
Slc20a2	0.14374	5.0954	0.444192	1
Pvalb	0.143709	5.8503	0.777215	1
Dapk1	0.143452	5.75017	0.382428	1
Ube2d2a	0.143441	5.75043	0.511979	1
Atp6v1a	0.143423	9.46684	0.28152	1
Vps13d	0.143379	6.7079	0.50658	1
Optn	0.143219	4.51077	0.454178	1
Tmed3	0.14318	6.76014	0.380399	1
Ing1	0.143154	4.90205	0.620998	1
Pon2	0.143117	5.66715	0.305784	1
Tmx4	0.143036	5.01888	0.467373	1
Rnf2	0.142977	4.43086	0.681253	1
Efr3a	0.142951	6.56096	0.373286	1
Fam126b	0.142895	5.99129	0.463871	1
Ncoa7	0.142852	6.70233	0.351617	1
Rpl41	0.142806	8.03092	0.615847	1
AW209491	0.142693	5.41378	0.449819	1
Erg28	0.142601	4.30365	0.544244	1
Map7	0.142561	5.98446	0.505662	1
Zfp646	0.142557	3.91228	0.750067	1
Scd2	0.142528	7.32186	0.576987	1
Pknox1	0.142401	4.54185	0.76526	1
Ccdc34	0.142153	4.1847	0.716202	1
Macf1	0.142027	7.9091	0.311754	1
Pld3	0.141999	5.38465	0.542418	1
Prep	0.141896	4.76266	0.570549	1
Otud5	0.141878	4.70975	0.543254	1
Mrnip	0.141834	4.99603	0.495801	1
Dlst	0.141775	8.85654	0.28851	1
Cdk5rap1	0.141748	4.65815	0.574908	1
Mars	0.141569	5.71939	0.480054	1
Senp1	0.14154	4.04827	0.641032	1
H6pd	0.141501	6.98647	0.439773	1
Cirbp	0.141423	4.62038	0.70911	1
Ttc14	0.141381	4.49517	0.71255	1
Ttc33	0.141342	5.74133	0.394015	1
Eif3a	0.141233	8.04123	0.431336	1
Brd7	0.14117	6.06866	0.370715	1
Atg12	0.141131	6.43238	0.51016	1
Adh1	0.141127	8.4881	0.724935	1
Ncoa6	0.14092	4.57506	0.722166	1
Tbccd1	0.140274	4.44442	0.783336	1
Rapgef2	0.140233	4.43764	0.769447	1
Miga2	0.140231	5.07045	0.378725	1
Rsrp1	0.140125	7.00047	0.483984	1
Nudt9	0.140116	5.49698	0.596672	1
Uros	0.139969	5.86139	0.491464	1
Cpeb2	0.139932	4.21574	0.611016	1
Pphln1	0.139903	4.31373	0.688345	1
6530413G14Rik	0.139856	4.3682	0.878857	1
Ermp1	0.139814	6.26587	0.535173	1
Sgta	0.139739	6.2122	0.556611	1
Slc40a1	0.139635	5.85866	0.572577	1
Armh4	0.139588	5.02377	0.554093	1
Glis3	0.139532	5.20813	0.756011	1
Zfp623	0.139506	4.18431	0.711666	1
Shpk	0.139427	4.33659	0.683952	1
Hspa9	0.139379	9.71342	0.285561	1
Csnk1g1	0.139059	4.25678	0.712723	1
Tyw1	0.139037	4.95457	0.450653	1
Glb1l	0.139025	6.85312	0.463388	1
Cldn7	0.138887	5.20504	0.590896	1
Rprd2	0.138788	4.98406	0.685865	1
Foxn3	0.138598	6.34084	0.558356	1
Fzd5	0.138529	4.16219	0.631337	1
Aldh3a2	0.138524	7.16274	0.645635	1
Plekha6	0.138429	6.23303	0.407837	1
Fyttd1	0.138394	5.59736	0.50956	1
Smu1	0.138313	6.86331	0.442363	1
Nckap1	0.138312	7.078	0.433312	1
Nsd2	0.138282	5.13792	0.571773	1
Dock9	0.138257	6.58309	0.365503	1
Smarcad1	0.138168	4.47979	0.638093	1
Pcdh17	0.138162	5.43179	0.603857	1
Pygl	0.138025	5.74385	0.398591	1
Cnot1	0.138004	6.52816	0.369302	1
Zxdc	0.137986	4.51547	0.610849	1
Hacd4	0.137782	4.0472	0.612203	1
Btg2	0.137699	5.02783	0.638828	1
Ccndbp1	0.137644	5.86843	0.43439	1
Col4a4	0.137562	6.86009	0.354894	1
Gm15564	0.137524	7.17768	0.842069	1
Irgm2	0.137368	4.30984	0.821804	1
Ubqln1	0.13724	6.62885	0.335171	1
Pgm3	0.137115	6.12175	0.389358	1
Eif2ak2	0.137083	5.08048	0.505346	1
B230354K17Rik	0.136962	4.4675	0.788588	1
Neat1	0.136961	9.72751	0.612334	1
Sirt5	0.13675	4.30928	0.763334	1
G6pdx	0.136737	4.51294	0.630458	1
Tigd2	0.136659	4.33015	0.654775	1
Asah1	0.136657	7.58691	0.496558	1
Ckb	0.136625	8.28328	0.479718	1
Anp32e	0.136575	6.51726	0.458897	1
Acat3	0.136566	6.10013	0.425441	1
Atf2	0.136475	5.83039	0.538834	1
Heph	0.136375	4.69065	0.568751	1
Trpm6	0.136307	4.56453	0.703671	1
Arid5b	0.13628	4.98605	0.742929	1
Atf7ip	0.13623	5.12842	0.746317	1
Ankle2	0.136188	4.92707	0.703764	1
Acat2	0.136118	7.3149	0.37499	1
Fbxo8	0.13606	6.14983	0.587948	1
Rubcn	0.135965	4.57437	0.870102	1
Tcp1	0.135953	8.02004	0.386484	1
Myo5a	0.135846	6.34538	0.362042	1
Erbin	0.135843	6.9837	0.451089	1
Hsd17b7	0.135818	4.83631	0.73698	1
Fryl	0.135816	5.07955	0.716732	1
Wdr37	0.135717	5.03581	0.592457	1
Adck1	0.135677	5.11811	0.476303	1
Brd9	0.135666	4.67635	0.659248	1
BC005624	0.135647	6.03223	0.465194	1
Zfr	0.135572	5.79048	0.363788	1
Nsun3	0.135384	4.09386	0.829153	1
Ctsc	0.135381	5.73	0.513247	1
Gtf2h2	0.135305	5.41916	0.547831	1
Pm20d1	0.135108	5.7287	0.576931	1
Pgls	0.135033	5.0492	0.752675	1
Phf3	0.134996	5.73373	0.577995	1
Wnt5a	0.134898	4.28074	0.562416	1
Ddx41	0.134857	5.46802	0.452775	1
Plekha8	0.134753	5.5562	0.589966	1
Zbtb38	0.134707	6.21366	0.493284	1
Luc7l3	0.134607	6.10493	0.515676	1
Ppfibp1	0.134455	6.04844	0.525526	1
Ddx21	0.134443	5.06263	0.60717	1
Sptan1	0.134419	7.62132	0.541816	1
Snx13	0.134398	5.78037	0.514879	1
Pum1	0.134363	5.31943	0.495594	1
Retreg3	0.134331	5.98909	0.395166	1
Sowahb	0.134299	4.97061	0.664914	1
Lonp2	0.134032	7.03684	0.427551	1
Mertk	0.133936	5.57253	0.546818	1
Ap2b1	0.133896	6.3328	0.48814	1
Raf1	0.133772	6.08948	0.375403	1
Fbxo25	0.133669	4.50747	0.511622	1
Ctps	0.133629	4.85926	0.808442	1
Dmxl1	0.133513	6.21248	0.469864	1
Cdk16	0.13348	5.55357	0.755688	1
Spsb2	0.133443	4.86795	0.694064	1
Bnc2	0.13344	4.43868	0.72591	1
Rap2c	0.133292	4.27791	0.535709	1
Nedd9	0.13326	5.27741	0.524779	1
G6pc3	0.133229	5.34182	0.635703	1
Ltbr	0.133156	6.22418	0.477952	1
Ccpg1	0.133148	7.84389	0.412523	1
Thbs1	0.133037	5.37691	0.567052	1
Ncl	0.133005	8.33768	0.425899	1
Wipi2	0.132983	6.8752	0.377487	1
Rab18	0.132983	7.87607	0.353687	1
Slc35d1	0.132905	5.63403	0.532093	1
Ctso	0.132821	5.69565	0.511771	1
Aars	0.13265	6.07441	0.545625	1
Ankrd17	0.132613	7.04123	0.43536	1
Stk11	0.132554	6.28286	0.442071	1
Ces1f	0.132403	9.00648	0.772892	1
Arrdc1	0.132356	4.76239	0.450757	1
Zfp710	0.13233	4.2169	0.713974	1
Zbtb20	0.132277	8.84769	0.645906	1
Thoc1	0.132122	4.74339	0.54633	1
Ipmk	0.132048	6.14157	0.387538	1
Rab6a	0.131842	5.24727	0.735347	1
Pygb	0.131827	5.77362	0.387077	1
Pbxip1	0.131779	6.57127	0.399139	1
1110038F14Rik	0.131534	4.35227	0.536311	1
Lrrfip2	0.131483	5.17212	0.423314	1
Rufy3	0.13148	6.41707	0.621578	1
Kyat1	0.131466	6.04008	0.688004	1
Orai3	0.131373	4.85973	0.775193	1
2300009A05Rik	0.131167	4.03894	0.879759	1
Nfya	0.131121	4.12529	0.848934	1
Trmt1l	0.131062	4.56494	0.570126	1
Tmx1	0.131023	6.75398	0.429683	1
Chd6	0.130922	5.36769	0.621431	1
Cdk5rap3	0.130722	6.69907	0.363897	1
Rnf146	0.130715	6.87996	0.434003	1
Epg5	0.13071	4.55831	0.679214	1
Sh3yl1	0.130631	5.67872	0.424702	1
Pnpla6	0.130589	5.58921	0.545297	1
Kcnj15	0.1305	8.76938	0.481215	1
Lamb1	0.130368	7.42737	0.417408	1
Spcs3	0.130133	6.46025	0.365338	1
Vps33a	0.130116	5.34733	0.535045	1
Epha1	0.129994	4.12155	0.504245	1
Evc	0.129944	6.65339	0.522026	1
Ppp6r3	0.129807	6.60441	0.394031	1
Pank2	0.129787	4.98126	0.743858	1
Dctpp1	0.129688	5.20312	0.735365	1
Adam17	0.129621	5.92303	0.386742	1
Snx25	0.129515	4.81477	0.637073	1
Ccdc141	0.129418	5.82754	0.548159	1
Ptprf	0.129264	7.35123	0.394954	1
Chmp7	0.129262	5.22802	0.545278	1
Mal	0.129231	8.24908	0.449113	1
Elk4	0.129207	5.91767	0.575513	1
Mrto4	0.129194	4.76258	0.550058	1
Dhodh	0.129172	4.66422	0.557927	1
Opa1	0.129142	6.78981	0.458968	1
Srek1	0.129077	5.99086	0.446466	1
Pum3	0.12906	5.30912	0.417064	1
Cep57	0.129058	5.28499	0.548425	1
Ptger3	0.129054	5.9348	0.55791	1
Hmces	0.128974	4.74699	0.574259	1
Prdm16os	0.12897	4.25207	0.716144	1
Rbm6	0.128969	5.4611	0.654711	1
Tmem70	0.128926	5.25388	0.572295	1
Akap13	0.128846	5.9387	0.582463	1
Acin1	0.128778	5.55731	0.70979	1
Tmem87b	0.128742	5.87834	0.467377	1
Zfp326	0.128731	4.30993	0.88883	1
Myo19	0.128604	4.68779	0.551554	1
Rgs5	0.128418	6.47138	0.482642	1
Cdc42se1	0.12833	6.38893	0.570506	1
[truncated: 6,579 more rows]

## Sheet: IgG UUO vs IgG CL
	logFC	logCPM	PValue	FDR
Il1f6	8.39698	5.28192	4.15863e-40	1.79188e-37
Havcr1	7.07258	9.43917	1.386e-123	1.01524e-119
Krt20	5.86975	4.98506	1.09771e-34	3.09258e-32
Cxcl1	5.71238	4.91593	3.01663e-31	6.13801e-29
C3	5.48882	9.84481	4.06519e-73	4.25393e-70
Timp1	5.40061	5.22503	4.58127e-39	1.86432e-36
Vcam1	5.19092	8.00284	1.41935e-73	1.73279e-70
Lcn2	5.08713	7.49225	4.01161e-98	1.46925e-94
Serpina10	4.9759	6.70556	2.07835e-76	3.04479e-73
Cd44	4.70983	5.00857	9.48789e-31	1.82892e-28
Fgb	4.62492	6.37909	2.79095e-35	8.88856e-33
Aoc1	4.40646	6.5732	1.63737e-62	1.33264e-59
Fgg	4.14685	7.57624	5.24147e-46	3.19948e-43
Cxcl10	3.83198	5.7113	1.60771e-43	9.05885e-41
Aldh1a2	3.77358	5.85234	1.36972e-31	2.95095e-29
Col3a1	3.71155	8.51056	1.0738e-81	1.9664e-78
Tlr2	3.68347	4.4878	6.96789e-23	6.30121e-21
Col1a1	3.67497	6.60204	5.51167e-48	3.67027e-45
Cd14	3.4951	4.85885	3.9496e-32	8.76691e-30
Slc25a24	3.33484	4.53802	1.05332e-26	1.5746e-24
Fga	3.27583	7.6384	1.71288e-26	2.46017e-24
Ccr2	3.27385	5.33405	2.49512e-21	1.90383e-19
Col8a1	3.26739	4.93682	1.22186e-35	4.06823e-33
Mgp	3.23718	9.73059	6.52116e-22	5.24918e-20
Dpysl3	3.12516	5.45475	1.48405e-32	3.62356e-30
Tnc	3.12057	5.36966	4.54497e-22	3.82666e-20
Tnfrsf12a	3.02986	7.08791	7.72987e-82	1.88738e-78
Clu	3.02961	10.4366	4.86253e-64	4.45225e-61
Cldn4	2.98697	5.59436	2.82776e-17	1.33634e-15
Spp1	2.95493	13.6482	1.23661e-42	6.4701e-40
Tmsb10	2.93357	6.68816	9.39848e-15	3.08717e-13
S100a6	2.92201	6.73799	8.4597e-14	2.36516e-12
Ms4a6c	2.8576	4.5677	9.96443e-21	7.22668e-19
Tgtp1	2.85169	5.62635	2.84303e-14	8.50008e-13
Slc34a2	2.83918	5.05847	1.05052e-24	1.26149e-22
Cmtm3	2.82859	4.53002	5.21151e-25	6.47022e-23
Akr1b8	2.76587	4.85636	3.78963e-23	3.55885e-21
Col1a2	2.76429	7.9068	5.24531e-41	2.40137e-38
Ms4a6b	2.71572	4.45556	1.74588e-17	8.46926e-16
Cfi	2.70009	5.86956	1.07841e-34	3.09258e-32
Serpina1b	2.69724	5.82489	6.22812e-05	0.00036064
Anxa3	2.6863	6.87059	1.01615e-26	1.55069e-24
Il34	2.6458	5.37841	1.65146e-14	5.16965e-13
Fblim1	2.64502	5.12861	3.23079e-20	2.25386e-18
Cp	2.59741	8.07319	1.34976e-34	3.66184e-32
Adamts1	2.59666	7.5449	2.28707e-49	1.67528e-46
Krt18	2.59649	7.00048	1.86227e-37	6.49579e-35
Col15a1	2.59566	4.70624	2.7942e-12	5.94986e-11
Dcdc2a	2.58814	6.47009	9.24378e-35	2.82128e-32
Fbn1	2.55358	5.6592	1.03986e-23	1.05791e-21
Mmp14	2.54393	4.44999	9.2269e-23	8.14302e-21
Ccdc80	2.52805	4.77912	6.58048e-18	3.32428e-16
Nfkbiz	2.52797	5.19454	3.0336e-18	1.61023e-16
Rhob	2.47886	5.96912	8.48119e-23	7.57618e-21
Cdh11	2.47878	4.93154	5.62916e-24	6.06377e-22
Icam1	2.44771	6.2077	1.37919e-28	2.29604e-26
Fn1	2.43485	6.84129	3.50539e-38	1.28385e-35
Ctss	2.41612	6.64462	4.60699e-33	1.20522e-30
Fcer1g	2.41178	4.8453	1.8458e-14	5.72903e-13
Cpe	2.41116	6.57134	4.55856e-08	4.95422e-07
Mrc1	2.40084	4.66324	2.17885e-14	6.65004e-13
Lyz2	2.39885	8.06407	2.20121e-17	1.04701e-15
Actn1	2.36881	4.92146	4.70631e-22	3.91747e-20
Gc	2.3672	8.48137	1.75994e-13	4.63725e-12
Dock10	2.36628	4.89501	7.03854e-14	1.99063e-12
Cdkn1a	2.36176	5.00242	8.82853e-08	9.13403e-07
Birc3	2.3614	5.14533	3.52549e-18	1.84458e-16
Ccn1	2.33117	5.61552	5.6306e-14	1.62379e-12
Akap12	2.32592	4.78836	4.33599e-14	1.27045e-12
Rbp1	2.31665	5.64366	3.47336e-22	2.99322e-20
Osmr	2.27034	5.2251	3.18353e-12	6.75924e-11
H2-DMa	2.26822	5.18272	8.91403e-16	3.52947e-14
Fcgr3	2.25613	5.30913	5.33904e-14	1.54579e-12
Cpxm1	2.24984	4.82821	1.10115e-07	1.10796e-06
Loxl2	2.21953	4.69328	5.66162e-16	2.29123e-14
Mthfd2	2.21805	4.70082	4.54872e-16	1.87187e-14
Sbno2	2.20547	5.21959	2.64754e-15	9.50648e-14
Vim	2.20197	7.25805	8.50623e-42	4.15388e-39
Plac8	2.19558	6.6574	6.19427e-24	6.5758e-22
Nrg1	2.18931	4.8734	6.50382e-14	1.85371e-12
Col6a3	2.18286	5.90777	5.02751e-27	7.83542e-25
Emp2	2.1739	5.23999	1.12593e-22	9.81837e-21
Top2a	2.1575	5.52015	5.29065e-21	3.91454e-19
Cd74	2.15486	8.34828	2.288e-16	9.80092e-15
Flna	2.15483	7.67434	3.94064e-32	8.76691e-30
Pdlim7	2.13371	4.63266	4.14513e-17	1.92171e-15
Klf6	2.11052	6.98477	2.6618e-38	1.02619e-35
Sox4	2.10844	5.45374	1.32922e-19	8.11376e-18
Cyp1b1	2.10777	5.38657	1.35346e-12	3.05992e-11
Pdgfb	2.10598	5.07321	1.65911e-13	4.38737e-12
Sytl2	2.09154	5.84031	1.38904e-14	4.46261e-13
Myof	2.0595	6.52885	6.36285e-24	6.65826e-22
Gpc3	2.05188	5.19907	1.97554e-10	3.15957e-09
Tgfbi	2.04209	6.44291	1.35781e-19	8.21982e-18
Cd52	2.03892	4.76661	2.47145e-11	4.60645e-10
Ypel2	2.01935	5.19895	4.06722e-20	2.78434e-18
Lhfp	2.01622	5.98395	6.7502e-13	1.60536e-11
Cdk1	1.9787	5.08419	7.18447e-14	2.02409e-12
Tacstd2	1.9744	6.58319	3.03503e-17	1.4251e-15
Sparc	1.97314	8.63835	1.46422e-26	2.14508e-24
Tubb2b	1.9716	6.46041	3.07658e-24	3.51488e-22
C1qb	1.9692	6.04666	6.12452e-18	3.11543e-16
Tagln	1.95593	6.85915	2.98873e-25	3.84079e-23
Gm48529	1.94507	6.85098	1.75272e-23	1.6893e-21
Irf1	1.94264	5.6393	2.01644e-15	7.45979e-14
Ptprc	1.94216	5.65178	1.19733e-12	2.71531e-11
Fxyd5	1.93262	4.90004	1.36317e-15	5.20065e-14
Il33	1.93081	5.07727	2.23677e-08	2.56406e-07
Tmem98	1.91824	4.61822	1.50101e-14	4.71884e-13
Egr1	1.91637	4.94189	1.67198e-07	1.6243e-06
Gm47079	1.908	4.93271	1.26272e-19	7.77264e-18
Rras	1.90499	4.60633	5.41937e-11	9.54251e-10
Anxa2	1.89641	8.30271	2.55235e-31	5.3417e-29
Pea15a	1.89308	7.06505	1.10947e-28	1.88998e-26
Tpm4	1.8924	7.87771	1.24594e-32	3.14708e-30
Emilin1	1.88623	5.07725	8.72e-14	2.41947e-12
Mrc2	1.88583	5.15713	1.93955e-10	3.10879e-09
Mki67	1.88345	5.78083	1.04601e-11	2.05968e-10
Pros1	1.87742	5.88924	2.13759e-17	1.02339e-15
C1ra	1.87644	5.08359	5.99943e-13	1.44713e-11
H2-Eb1	1.87186	7.47668	8.98642e-16	3.53901e-14
Lsp1	1.86851	4.68515	3.74744e-13	9.27365e-12
F3	1.86747	5.41689	1.08495e-15	4.2049e-14
Efhd2	1.86401	5.64004	5.16137e-17	2.34826e-15
AW112010	1.86057	5.00042	6.86137e-11	1.19098e-09
Slc20a1	1.85361	6.05164	3.43917e-12	7.25992e-11
Coro1a	1.84538	5.82393	6.29505e-20	4.19193e-18
Bgn	1.8443	7.41399	1.44648e-14	4.58677e-13
Mpeg1	1.8422	5.58852	1.36324e-12	3.07254e-11
Rcn1	1.83584	5.00447	4.51558e-15	1.53133e-13
Efemp2	1.83017	5.13141	1.28636e-13	3.46418e-12
Arpc1b	1.82974	7.79869	6.65957e-31	1.31841e-28
Slc7a1	1.82617	4.5125	1.48396e-10	2.43177e-09
Steap1	1.82503	4.92347	8.26984e-13	1.91698e-11
Psmb8	1.82286	5.25413	1.196e-11	2.32379e-10
Tubb6	1.82036	4.69463	7.94401e-13	1.87257e-11
Abca1	1.81909	5.64057	1.58736e-12	3.55578e-11
Laptm5	1.8184	5.43261	6.54356e-11	1.14123e-09
Ctsc	1.81564	6.89816	2.2539e-12	4.94305e-11
Cldn1	1.81437	5.40276	1.10587e-13	2.98911e-12
Pdgfrb	1.80905	5.47094	9.37418e-13	2.1593e-11
Ugcg	1.80323	4.67503	1.4718e-09	2.06531e-08
Nupr1	1.80073	6.23934	1.07221e-15	4.17761e-14
Cstb	1.79266	8.45481	2.42768e-15	8.75997e-14
Tpm1	1.78827	7.29846	2.23277e-29	4.08875e-27
H2-Ab1	1.78286	7.83555	2.10193e-19	1.24166e-17
Bspry	1.78189	5.96185	4.24581e-21	3.17353e-19
Mvp	1.77667	6.08881	4.03832e-29	7.2148e-27
Ccnb1	1.77579	4.74913	6.76359e-08	7.15943e-07
Plp2	1.77505	5.09679	1.41185e-09	1.98499e-08
Col4a2	1.77196	6.72705	1.10143e-19	6.89571e-18
Serpine2	1.7697	5.26285	2.76222e-12	5.89891e-11
Ddr2	1.7695	4.90818	1.27159e-09	1.81566e-08
Fstl1	1.76305	6.83647	8.75545e-28	1.42519e-25
Col4a1	1.76281	7.64305	3.36582e-32	7.95311e-30
H2-Aa	1.75994	8.21062	6.88953e-20	4.54647e-18
Tubb5	1.7315	7.49619	1.5025e-30	2.822e-28
Litaf	1.73111	6.61075	1.33442e-23	1.30328e-21
Esyt1	1.73038	4.86241	2.53892e-12	5.45383e-11
Acta2	1.72783	6.77102	3.44996e-16	1.44405e-14
F2r	1.70756	6.24969	1.24031e-17	6.09748e-16
Parp8	1.70751	5.08873	1.78649e-09	2.47374e-08
Tyrobp	1.70604	5.44319	3.51299e-07	3.26143e-06
Arl4c	1.70006	4.37063	8.2473e-12	1.65059e-10
Parp14	1.69474	5.30692	2.72432e-10	4.27316e-09
C4b	1.68715	5.33021	2.3819e-05	0.000150279
Rhoc	1.685	6.28128	1.05267e-20	7.55959e-19
Tes	1.67819	6.07298	1.98309e-18	1.07601e-16
Plat	1.67209	7.07947	2.30619e-15	8.44643e-14
Cfh	1.67116	8.11317	4.17687e-18	2.13955e-16
Tgtp2	1.67104	4.6241	4.43188e-09	5.75595e-08
Lgals1	1.66653	8.29792	2.11741e-13	5.53744e-12
Tsc22d1	1.66487	9.12638	5.75269e-26	7.80342e-24
Ctps	1.64698	5.84913	8.12279e-13	1.89489e-11
Timd2	1.63553	7.35905	0.00184744	0.00712612
Jun	1.63096	5.109	1.3571e-08	1.60853e-07
Lgals3	1.6264	6.70648	3.73895e-06	2.79182e-05
Map3k1	1.62556	6.23661	4.24833e-20	2.85496e-18
Parp9	1.6206	5.38084	1.61374e-15	6.09311e-14
Tap2	1.61631	5.72031	1.57003e-18	8.647e-17
Ckap4	1.61229	4.44613	4.06158e-07	3.72354e-06
Psmb10	1.60904	5.55554	1.386e-14	4.46261e-13
Prc1	1.59595	4.54182	3.27591e-12	6.93527e-11
Jpt1	1.58809	6.23491	3.11901e-24	3.51488e-22
Lamc2	1.58538	5.10557	2.56026e-16	1.08404e-14
Tmsb4x	1.58002	9.36054	9.09994e-17	3.96768e-15
Sdc1	1.57352	5.10341	3.05063e-11	5.58647e-10
Axl	1.567	5.08107	7.43021e-08	7.79746e-07
Rdh10	1.5597	6.12566	9.40164e-12	1.86127e-10
Hmox1	1.55876	5.59481	9.50895e-09	1.16282e-07
Ifi27l2a	1.55485	6.29235	5.37084e-05	0.000315742
Ecscr	1.55242	4.6394	2.08589e-11	3.91772e-10
Cdk6	1.54212	6.33767	6.88463e-16	2.77087e-14
Cep85	1.54037	6.7107	6.14674e-15	2.06536e-13
Slfn2	1.53972	5.26871	1.57949e-08	1.84821e-07
Cxcl16	1.53739	6.91571	5.34749e-22	4.40116e-20
Sdc3	1.53712	4.88472	2.33152e-08	2.66018e-07
C1s1	1.53565	5.54293	4.83787e-12	1.00389e-10
Fhl2	1.53338	5.25053	1.20391e-10	1.99969e-09
Srd5a1	1.53122	4.66196	7.47895e-06	5.21249e-05
Myadm	1.52966	4.89284	2.20065e-09	2.97413e-08
Tgif1	1.52917	5.00976	7.70365e-08	8.0406e-07
Psmb9	1.52687	5.1503	6.99497e-11	1.2113e-09
Anxa1	1.5221	5.57199	2.3786e-10	3.75502e-09
Iigp1	1.51716	5.21385	1.97069e-05	0.000126625
1110046J04Rik	1.51074	5.02702	6.30733e-11	1.10529e-09
Ajuba	1.50989	4.99795	2.77168e-10	4.33815e-09
Lcp1	1.50976	5.70659	2.26476e-09	3.0328e-08
Svep1	1.50608	4.76354	3.14406e-08	3.52684e-07
Dcn	1.50481	6.25166	3.80532e-09	4.98252e-08
Nid1	1.5007	5.70307	1.35871e-09	1.91819e-08
Col14a1	1.49976	5.48756	1.782e-06	1.44509e-05
Tapbpl	1.49908	4.94296	2.04676e-09	2.80759e-08
Ifngr2	1.49894	5.04142	1.21998e-09	1.74879e-08
Rcn3	1.49696	5.25794	6.11241e-07	5.39439e-06
Tgfbr2	1.49679	6.41922	3.46641e-21	2.61768e-19
Map4k4	1.49057	6.02896	1.10051e-18	6.15359e-17
Lrp1	1.48438	5.6858	3.43399e-11	6.22624e-10
Msn	1.48157	6.94631	2.76096e-15	9.86538e-14
Muc1	1.47917	4.73132	1.31386e-06	1.08992e-05
Fat1	1.47549	6.19006	1.78971e-18	9.78331e-17
Stra6l	1.47523	5.16508	3.33764e-08	3.70427e-07
Trim47	1.47203	5.39925	2.53815e-09	3.38651e-08
Myh9	1.46346	7.42326	4.10125e-22	3.49321e-20
Col6a1	1.45553	4.73878	1.63547e-08	1.90761e-07
Pxdn	1.45238	5.4373	7.25185e-10	1.07313e-08
Birc5	1.44891	4.68391	2.72553e-06	2.10818e-05
Gpihbp1	1.44811	4.76325	5.10534e-09	6.57234e-08
Bok	1.44584	5.42714	3.76796e-09	4.94629e-08
Ube2c	1.44059	4.69274	1.17423e-08	1.41468e-07
Marcks	1.43471	5.4165	1.76641e-09	2.45521e-08
H2-K1	1.42823	9.28729	1.58436e-12	3.55578e-11
Pnrc1	1.42686	5.66067	4.14631e-15	1.41924e-13
S100a11	1.41605	7.25414	4.9223e-11	8.75143e-10
Stab1	1.40735	5.18543	3.01993e-08	3.40323e-07
Krt8	1.40638	7.67713	2.34572e-21	1.80867e-19
Tuba1a	1.40105	6.85229	1.91695e-07	1.84516e-06
Epb41l2	1.39797	4.92061	2.26635e-06	1.7889e-05
Cald1	1.39679	6.9562	3.48145e-16	1.44896e-14
Smad1	1.39498	4.74523	1.06726e-06	8.99621e-06
Vcl	1.3892	5.87308	3.03808e-15	1.08029e-13
Knstrn	1.38428	4.47942	0.00016284	0.000850785
Tagln2	1.38371	5.89411	2.36782e-12	5.12487e-11
Aebp1	1.38335	6.03069	1.25452e-19	7.77264e-18
Ywhah	1.38331	5.82331	1.31492e-11	2.54809e-10
Snhg1	1.37853	5.19976	2.24946e-06	1.77941e-05
Nfkb1	1.3767	5.63628	3.49058e-09	4.60693e-08
Olfml3	1.37461	5.16337	5.38633e-06	3.87953e-05
B2m	1.37242	9.45622	9.67255e-20	6.21504e-18
H2-Q4	1.36726	5.36275	1.50939e-10	2.46243e-09
Cnn2	1.36199	5.54191	4.27808e-07	3.90249e-06
Slc13a1	1.35931	9.47438	1.30987e-09	1.85946e-08
Bst2	1.35595	6.38217	9.7237e-09	1.18316e-07
Zc3hav1	1.35198	5.26643	2.46782e-10	3.87913e-09
Golm1	1.35188	5.50374	1.33798e-07	1.33162e-06
Smoc2	1.34894	5.1788	1.13611e-08	1.37101e-07
1110038B12Rik	1.3487	5.1825	6.17565e-08	6.61354e-07
Serpinb6b	1.34315	5.52449	1.22745e-08	1.46673e-07
Serping1	1.33393	6.21713	5.54028e-09	7.08247e-08
Lgals3bp	1.33219	5.57715	3.45032e-07	3.21139e-06
Col18a1	1.33207	7.14152	1.43854e-14	4.58145e-13
Rela	1.33087	5.58261	9.70477e-09	1.18282e-07
Tap1	1.32651	4.84006	3.05129e-07	2.86547e-06
Dleu2	1.32431	5.27716	4.6897e-05	0.000279058
Igtp	1.32272	4.89874	1.19801e-06	9.99479e-06
Tmem43	1.31878	5.13651	5.21398e-11	9.22522e-10
Btg1	1.31796	6.57389	4.20192e-15	1.43158e-13
Zfp36l1	1.31707	6.08105	1.08723e-11	2.1294e-10
Mxra8	1.31003	4.93861	3.23115e-08	3.61346e-07
Slc43a3	1.30876	5.43059	4.1539e-08	4.53462e-07
H2-D1	1.30237	8.80581	3.95192e-15	1.35905e-13
Ifngr1	1.2992	6.16826	3.95617e-08	4.33817e-07
Fam129a	1.29879	5.14046	6.40443e-09	8.06055e-08
S100a10	1.29585	8.26996	1.10417e-13	2.98911e-12
Gucy1a1	1.29421	5.25434	9.61409e-07	8.17924e-06
Ifih1	1.2933	4.70261	9.62655e-06	6.53517e-05
Serpinh1	1.29247	7.24247	2.13295e-09	2.89867e-08
Spns2	1.28954	5.61705	1.72743e-11	3.29516e-10
Hbegf	1.28271	5.3951	6.76808e-06	4.74867e-05
Rab31	1.27835	5.34293	7.16983e-09	8.97761e-08
Serpinb6a	1.2692	6.95177	8.49281e-17	3.74758e-15
Ly6e	1.26734	7.93583	8.48698e-08	8.80554e-07
Carhsp1	1.26597	6.19624	5.0184e-12	1.03549e-10
Thbs1	1.26486	6.14716	5.45311e-09	6.98323e-08
Parp3	1.26398	5.17221	2.26087e-06	1.78651e-05
Itga3	1.26137	5.31694	1.97176e-08	2.27451e-07
Psme2b	1.25782	4.89241	1.6914e-06	1.37968e-05
Unc13b	1.25716	4.74286	3.93713e-06	2.92193e-05
Mcm2	1.25664	4.7527	1.65985e-06	1.35546e-05
Btg2	1.25535	5.77673	6.91637e-08	7.28102e-07
Slc38a2	1.252	6.63324	2.35892e-08	2.68727e-07
Unc5b	1.25119	4.52674	1.03995e-07	1.05362e-06
Mcm7	1.24995	5.4331	5.73262e-09	7.30286e-08
Colgalt1	1.24637	6.20306	2.3521e-14	7.14901e-13
Hnrnpa1	1.24533	7.20289	5.3563e-17	2.42191e-15
H2-DMb1	1.24257	5.6505	1.36292e-05	8.95373e-05
Serpina1a	1.24173	5.10481	0.00764744	0.0240109
Dtx4	1.23619	5.11777	1.03141e-07	1.04641e-06
Fbxw17	1.23212	4.70685	3.94422e-06	2.92423e-05
Isg15	1.23193	4.992	0.000321425	0.00156337
Vat1	1.23085	5.09686	7.21881e-05	0.0004115
Id3	1.23004	7.48645	2.30404e-12	5.00804e-11
Mt2	1.22843	5.58187	0.0164581	0.0456049
Sema3c	1.22495	6.0156	1.62203e-09	2.26744e-08
Slc6a15	1.22172	5.16371	4.55347e-06	3.32544e-05
Ifitm3	1.22122	7.09055	0.000397686	0.00188466
Clec2d	1.22071	5.52041	2.80183e-05	0.000174965
Tcaf1	1.21921	5.33548	4.42433e-08	4.81549e-07
Gm45774	1.21912	5.53649	0.0165757	0.0458695
Vasp	1.21519	4.86841	9.49488e-05	0.00052451
Agrn	1.21323	7.0899	4.84882e-19	2.81886e-17
Socs2	1.21043	4.63399	0.000232193	0.00117028
C2	1.20739	6.29638	1.238e-09	1.77116e-08
Cx3cl1	1.20637	5.45337	5.50081e-06	3.9426e-05
Emp1	1.19891	6.1088	6.28662e-10	9.39786e-09
Nfkbia	1.19792	5.54023	9.70726e-06	6.58386e-05
Plscr3	1.19734	4.84966	1.43184e-06	1.18111e-05
Sash1	1.19662	4.64997	7.70145e-06	5.35737e-05
Resf1	1.19264	6.07726	2.23549e-09	3.00458e-08
Tpm2	1.19119	6.05879	2.211e-12	4.86353e-11
Capg	1.17991	7.13135	0.000172314	0.000897725
Gins2	1.17098	4.72363	2.35934e-07	2.24736e-06
Rcan1	1.16531	6.77014	1.52391e-11	2.92982e-10
Ddx58	1.16272	5.36462	3.29452e-06	2.49625e-05
Flot1	1.16188	5.75618	7.48639e-09	9.32616e-08
Nras	1.15972	6.39456	4.05222e-12	8.45655e-11
Mapk6	1.15817	5.14862	2.30271e-05	0.000145911
Irgm1	1.15735	6.42514	4.75094e-06	3.45587e-05
Stat3	1.15293	6.24666	6.03485e-14	1.73354e-12
Hmmr	1.15122	4.77872	3.95743e-07	3.63716e-06
Olfm4	1.15028	4.98201	0.000607241	0.00272385
Ptp4a1	1.14874	6.10579	4.56291e-12	9.49526e-11
Pklr	1.14766	4.89346	1.53825e-07	1.51856e-06
Itgav	1.14411	7.80323	1.16232e-10	1.94384e-09
Gbp7	1.14322	5.67647	2.67493e-06	2.07123e-05
Colec12	1.14081	4.6394	6.36379e-06	4.48219e-05
Rab8b	1.13963	4.52936	1.53724e-05	0.00010018
Lsr	1.12799	5.64831	2.88307e-05	0.000179579
Bmp6	1.12762	5.21159	8.1727e-10	1.20211e-08
4930533K18Rik	1.12747	5.58202	2.23202e-09	3.00458e-08
Trf	1.12717	6.44522	8.73946e-05	0.000487711
Efemp1	1.12661	5.58281	6.39306e-08	6.81073e-07
Tax1bp3	1.12652	6.09542	5.9754e-06	4.24087e-05
St6gal1	1.12553	4.71671	0.000995572	0.00417434
Igha	1.11638	8.06707	0.0103233	0.0307392
Ctsd	1.11572	9.94461	8.56534e-17	3.75695e-15
Smtnl2	1.11457	5.52818	6.50436e-06	4.57679e-05
Lama5	1.11059	6.28776	4.01629e-12	8.40553e-11
Birc2	1.10503	6.03448	2.45355e-06	1.91397e-05
Gm4673	1.10401	5.56915	9.79402e-06	6.63042e-05
Serpinb9	1.09947	6.18973	1.34892e-07	1.34068e-06
Cdc20	1.09725	4.84563	0.00806522	0.0251074
Med15	1.09678	5.09762	6.07921e-06	4.30243e-05
Fam49b	1.09627	4.75657	3.8873e-06	2.89081e-05
Sirpa	1.0955	6.77999	2.12426e-13	5.53744e-12
Rpa2	1.09238	4.72079	8.78761e-06	6.01649e-05
Arg2	1.09159	6.43014	0.000120065	0.000647629
Adgre5	1.09072	5.09594	1.01272e-07	1.0303e-06
Tmem176b	1.08479	10.6709	8.86933e-11	1.50737e-09
Dysf	1.08033	4.98623	5.64389e-06	4.02546e-05
Maoa	1.0768	5.42987	0.000251929	0.00125879
Ptpn23	1.07516	5.16309	1.99954e-05	0.000128366
Amotl1	1.07052	5.83101	2.24248e-06	1.7758e-05
Kmt2a	1.06615	5.25674	3.27534e-06	2.49137e-05
Ets2	1.06563	5.60776	3.13394e-08	3.52629e-07
2410006H16Rik	1.0646	5.67266	0.00170045	0.00661137
Kdm4a	1.06384	5.86886	8.42348e-08	8.75206e-07
Ehd4	1.06316	5.72473	7.02851e-10	1.04218e-08
Col5a2	1.05994	5.56791	4.73939e-06	3.4509e-05
Fbxo6	1.05843	4.84861	5.43497e-06	3.91073e-05
Slc44a2	1.05508	5.43694	6.22741e-08	6.65923e-07
Pmepa1	1.05331	5.52303	1.22117e-05	8.07314e-05
2310022B05Rik	1.05249	5.56571	0.000111319	0.000604008
Dsp	1.05165	5.35583	3.35957e-05	0.000205587
Syne2	1.05059	8.04665	1.80812e-12	4.01348e-11
Zeb2	1.04849	5.99401	2.16414e-05	0.000137727
Cd72	1.04721	5.31586	9.37507e-06	6.38813e-05
Lbh	1.04656	5.81401	2.63901e-05	0.000165503
Mybbp1a	1.04634	5.88532	2.05617e-11	3.87184e-10
Peak1	1.04347	4.7861	0.000857693	0.00368049
Hspg2	1.04292	4.97627	0.00039855	0.0018859
Ets1	1.04242	5.80425	1.69076e-09	2.35871e-08
2200002D01Rik	1.04087	5.47449	0.00287433	0.0104957
Il6st	1.03945	7.74057	7.87452e-15	2.62186e-13
Bicc1	1.03893	7.81652	5.46955e-13	1.32664e-11
Crem	1.03711	5.58466	2.73876e-11	5.04055e-10
Zbtb1	1.03694	4.81211	6.48712e-05	0.000372692
Ybx3	1.03564	5.44901	1.65235e-06	1.35084e-05
Sema6a	1.03216	5.05522	0.000197393	0.00101254
Myo1e	1.0297	5.18504	3.87992e-06	2.88825e-05
Rab13	1.02949	5.10307	6.2116e-06	4.38765e-05
Smad2	1.02712	5.60428	1.74109e-07	1.68696e-06
Rbpj	1.02704	5.04486	4.20762e-05	0.000253669
Sept2	1.02621	7.2299	9.60295e-10	1.39844e-08
1700017B05Rik	1.02544	4.69456	0.00352757	0.0124587
Ift81	1.0253	5.07565	2.02421e-06	1.62225e-05
Rnf183	1.02404	5.36688	1.71133e-05	0.000110934
Ehbp1l1	1.02381	4.61944	0.00109884	0.00454233
Tuft1	1.02254	5.2267	2.1101e-06	1.68555e-05
Gm10718	1.02212	4.56654	0.0254692	0.0650947
Gm26728	1.01934	7.46802	4.1063e-11	7.39033e-10
Tnfrsf1a	1.01924	5.98039	5.46782e-06	3.9305e-05
Igkc	1.01917	7.61409	0.0312992	0.0770384
Lmna	1.01901	5.94482	4.10693e-06	3.03564e-05
Loxl3	1.01392	4.68251	0.000206826	0.00105692
Piezo1	1.01286	6.12283	1.30676e-10	2.16561e-09
1700016C15Rik	1.01247	5.86329	0.00404108	0.0140289
Kpna2	1.01228	5.84157	1.86812e-05	0.000120458
Frk	1.00969	5.52106	3.16976e-05	0.000195937
Anxa5	1.00793	8.65214	7.68668e-11	1.30942e-09
Stmn1	1.00695	6.42575	4.85662e-09	6.2742e-08
Myd88	1.00572	5.12084	1.30216e-05	8.5931e-05
Arid5b	1.0055	5.58695	4.13061e-06	3.05007e-05
Phgdh	1.00303	5.77502	0.0001727	0.000898456
Gm21738	1.00292	6.12318	0.0434437	0.100355
Sec24d	1.00145	4.77235	0.000233428	0.00117516
Lyn	1.00115	5.02989	0.00112412	0.00463635
Rrm1	1.00112	5.578	1.96627e-06	1.57754e-05
Cars	1.00055	5.01763	0.000502687	0.00231293
Zfas1	0.99884	5.53158	1.92553e-06	1.55336e-05
Tmbim1	0.994728	5.80894	1.45879e-10	2.39588e-09
Tcf12	0.994699	5.33091	2.57324e-06	1.99883e-05
Cd2ap	0.993107	6.78048	1.61684e-10	2.62022e-09
Arhgap26	0.993018	5.29263	0.000975228	0.00410077
Plin2	0.992702	7.72933	1.11405e-09	1.60008e-08
Phip	0.992626	5.97045	5.99163e-09	7.57404e-08
Dhrs7	0.990899	5.38128	7.94238e-06	5.50406e-05
Cd9	0.990396	8.46219	2.18408e-09	2.95719e-08
Setd5	0.990346	5.49312	5.47076e-05	0.000320843
Plec	0.983931	6.03432	2.90251e-07	2.73276e-06
Clic1	0.976582	7.81798	1.35359e-09	1.9178e-08
Slfn5	0.975751	5.87883	3.31735e-06	2.5077e-05
Tapbp	0.974653	7.13134	7.08477e-11	1.22396e-09
Anxa6	0.973575	6.95837	8.00852e-07	6.95053e-06
Cttnbp2nl	0.972351	4.82218	0.00124114	0.00506462
Hmgb3	0.968761	6.10075	2.14099e-08	2.45811e-07
Rnf213	0.966879	6.39494	5.33055e-07	4.76665e-06
Ccnd2	0.965037	5.36011	8.3222e-06	5.72933e-05
Cxadr	0.964277	5.82302	4.31241e-05	0.000259346
Bag2	0.961378	5.34681	8.03259e-07	6.96317e-06
Tpm3	0.961089	7.44298	1.70507e-12	3.80783e-11
Usp22	0.960477	6.11097	1.01728e-06	8.61451e-06
Sema5a	0.960154	6.33845	2.11748e-09	2.883e-08
Pck2	0.959807	5.12168	5.59604e-06	3.99912e-05
Hmgb2	0.957733	6.47602	1.08401e-07	1.09522e-06
Gbp3	0.956662	6.08213	0.000397483	0.00188466
Tcirg1	0.955527	5.2828	0.00038185	0.00181981
Ahnak	0.950393	7.37355	4.499e-07	4.08873e-06
Timp2	0.946821	5.09709	0.00136867	0.00548743
Cd93	0.94319	5.21501	0.000140731	0.000745375
Gas8	0.94177	4.86448	6.14723e-05	0.000356803
Mad2l1	0.940664	4.90853	0.000561502	0.00254203
Plxna1	0.94	4.78571	4.0499e-05	0.000245372
Tns3	0.939821	7.42639	1.79307e-11	3.41149e-10
Cd24a	0.938316	8.00183	1.60699e-10	2.61002e-09
Npdc1	0.938178	5.54828	7.24302e-05	0.000412239
Tmem176a	0.934897	10.3975	3.83636e-07	3.53429e-06
Gmds	0.933371	5.16267	3.02611e-06	2.3138e-05
Dok4	0.932714	4.63878	5.4099e-05	0.000317783
Gpatch4	0.932699	4.99651	0.000361635	0.00173476
Nup62	0.932441	4.91226	5.74552e-05	0.00033615
Nop56	0.930228	5.48013	0.000146408	0.000771538
Ptpn2	0.928892	5.56507	2.08179e-06	1.66475e-05
Pdgfra	0.928757	5.39746	0.00114781	0.0047208
Tmem123	0.927112	5.81143	8.09176e-07	7.00512e-06
Ddah2	0.925326	5.11113	5.29324e-05	0.00031143
Rrm2	0.924041	5.32105	0.00214078	0.0081673
Apoe	0.922541	6.09886	0.0478932	0.108848
Map4	0.92163	6.55377	5.99719e-09	7.57404e-08
Spon1	0.920478	5.30096	0.000139873	0.000741905
P4ha2	0.918347	5.78956	3.28266e-05	0.000201386
Cavin1	0.917681	5.28674	9.65205e-07	8.20201e-06
Wsb1	0.913251	6.41276	0.00104127	0.00433371
Ifnar2	0.913053	4.99225	4.15988e-05	0.000251412
Crip1	0.910839	5.20625	0.0303021	0.0750382
Lamc1	0.910488	5.52184	1.60843e-05	0.000104634
Irf9	0.910111	5.40292	4.53645e-05	0.000270819
Myh10	0.90998	5.96212	1.09505e-07	1.10485e-06
Car3	0.90937	5.04061	0.0710315	0.148659
Eml2	0.909098	5.47952	3.95667e-06	2.9305e-05
Spg11	0.908718	4.86735	5.27149e-05	0.000310788
Gas5	0.907992	7.79504	4.39296e-05	0.000263758
Gm10800	0.90572	8.9292	0.0290931	0.072584
Ctu2	0.904996	5.9078	4.42154e-06	3.24202e-05
Calu	0.90499	7.60123	8.58319e-09	1.06202e-07
Rangap1	0.90225	6.03084	3.81651e-08	4.19759e-07
Sh3bgrl3	0.902237	6.36467	8.54176e-05	0.000477986
Anp32b	0.902118	6.45281	1.5022e-05	9.80717e-05
Nop58	0.901473	6.16165	5.25572e-06	3.80041e-05
Vwa5a	0.900305	6.21522	1.77168e-06	1.43875e-05
Sesn3	0.899708	6.23806	4.89566e-08	5.3127e-07
Epn2	0.894761	5.03931	0.000717749	0.00314257
Gm42047	0.893609	4.9146	0.00689232	0.0219505
Wfdc2	0.892572	9.20717	2.78029e-05	0.000173797
Scarb2	0.888762	6.34351	1.02792e-09	1.48512e-08
Ankrd27	0.88784	4.80378	9.81816e-06	6.6345e-05
Chmp2b	0.887195	5.64381	9.42703e-07	8.02942e-06
Plscr1	0.887069	6.40287	2.61986e-05	0.000164584
Lasp1	0.884153	6.67609	7.43105e-09	9.27298e-08
Apex1	0.883004	5.54632	1.20364e-06	1.00304e-05
Adgrg1	0.882954	7.05803	1.69688e-05	0.000110094
Morc3	0.881931	4.97243	0.000894704	0.00381473
Rsu1	0.881041	5.30424	6.72761e-06	4.72481e-05
Sf3b3	0.880921	6.15926	5.33605e-07	4.76665e-06
Dpysl2	0.880264	5.37937	0.000714604	0.00313066
Sptlc2	0.878845	7.02153	1.95516e-06	1.57035e-05
Capza1	0.878121	5.90847	0.0114541	0.0335338
Zc2hc1a	0.875882	4.78516	5.76497e-05	0.00033675
Gm10801	0.874266	5.35441	0.0610934	0.13162
Dock7	0.873785	5.16893	0.00114712	0.00472058
Rassf1	0.871179	5.53957	0.000197707	0.00101273
Tia1	0.871014	5.27832	0.000183283	0.000948798
Prmt2	0.869699	5.18484	9.37404e-06	6.38813e-05
Spaca6	0.867907	4.64389	0.0398467	0.0935204
Acat3	0.866756	6.62157	8.36364e-07	7.20749e-06
Btbd7	0.866045	5.61328	7.03911e-07	6.16028e-06
Slc31a2	0.866035	5.78383	1.67243e-05	0.000108701
Ptpn12	0.865517	4.94225	0.0015739	0.00618166
Mylk	0.864978	6.70781	4.77838e-10	7.26174e-09
Pdgfa	0.864792	4.89808	0.00103867	0.00432535
Cspg4	0.864649	4.86437	0.000114256	0.000618569
Tuba1b	0.863568	7.71207	0.000428795	0.0020147
Plekha2	0.861077	5.09848	0.00287879	0.0105016
Rpl12	0.861055	8.06986	3.40385e-05	0.000208124
Pafah1b3	0.860998	5.03975	0.000262578	0.00130399
Trpv5	0.859423	5.53422	0.000137385	0.000730294
Zdhhc20	0.858534	5.09123	8.85913e-05	0.00049328
Tcerg1	0.858509	4.85101	0.000120066	0.000647629
Map3k20	0.857912	4.9949	5.49867e-05	0.000322222
Cldn7	0.8553	5.68796	0.00506413	0.0169228
Tgm2	0.85356	7.92265	4.49207e-10	6.85509e-09
Swap70	0.853384	5.28402	1.0176e-07	1.03383e-06
Ccdc34	0.852549	4.65881	0.00651649	0.020954
Gm20412	0.850837	6.61386	2.57845e-06	2.00076e-05
Arap1	0.849615	5.60288	1.85016e-05	0.000119404
Npm1	0.849584	8.84588	4.86135e-10	7.37254e-09
Lrrk1	0.849119	4.71578	0.0103977	0.0309287
Leprot	0.848601	6.7503	2.32684e-07	2.22218e-06
Nectin1	0.84837	4.85992	1.8932e-05	0.000121968
Cadm1	0.847744	4.78832	0.00819122	0.025424
Agfg1	0.847507	5.40295	4.96468e-06	3.60419e-05
Kdm5b	0.846689	5.2362	0.000251931	0.00125879
Ap2b1	0.845588	6.84526	4.25128e-08	4.63402e-07
Tgm1	0.845304	4.71733	0.00315367	0.011335
Stag1	0.844938	4.91429	0.000910687	0.00386712
Cntrl	0.844032	4.83756	4.16509e-05	0.000251519
Ttc37	0.842784	4.96346	2.07677e-05	0.000132859
Rassf6	0.841824	5.50821	0.000236413	0.00118856
Slc40a1	0.840294	6.36843	0.00140069	0.0055822
Tk1	0.838995	4.89759	0.00408518	0.0141484
Grb10	0.835847	5.32724	9.2874e-07	7.92893e-06
Xdh	0.83563	5.33126	0.00502829	0.0168491
Ywhag	0.833426	6.69197	1.43294e-07	1.42226e-06
Hs2st1	0.833198	4.829	0.000701834	0.00308395
Rps16	0.831592	8.96498	0.000149211	0.000783493
Trafd1	0.831561	4.85091	0.0012876	0.00521951
R3hdm1	0.831492	5.30609	0.000457318	0.00213367
Atic	0.830212	4.78861	0.00417746	0.0144067
Psme2	0.830014	7.50156	1.94353e-07	1.86829e-06
Ipo4	0.829974	5.91467	4.48225e-06	3.28325e-05
Mfge8	0.828295	6.8565	1.11555e-08	1.34841e-07
Trim28	0.827117	5.93886	5.88086e-06	4.18633e-05
Endod1	0.822777	4.87003	3.63078e-05	0.000221444
Serinc2	0.822572	5.03023	0.00136533	0.00547703
Pcna	0.821619	6.45969	1.73237e-06	1.40996e-05
Ktn1	0.82098	5.96913	3.67641e-06	2.75073e-05
Ppfibp1	0.819652	6.5414	5.1496e-07	4.62833e-06
Ilf3	0.819421	5.9945	2.86296e-07	2.69899e-06
Txlna	0.818306	5.10498	0.000193925	0.000997969
Traf2	0.816073	5.08709	0.000145513	0.000767377
Cdc42ep4	0.814486	4.63986	0.00155171	0.00611089
Ino80d	0.813994	5.32906	0.000348848	0.00168556
Odf2	0.813812	4.63145	0.00445718	0.0151997
Ssh2	0.81336	5.02999	0.00316228	0.0113603
Spin1	0.813187	6.54747	8.67868e-07	7.46142e-06
Ifnar1	0.812074	5.8951	0.000101557	0.000556815
H6pd	0.81179	7.4712	2.12177e-07	2.02898e-06
Prr13	0.810566	6.09802	2.42281e-06	1.89708e-05
Slco2a1	0.809734	5.51751	0.000207709	0.00106026
Bcl10	0.809503	4.813	0.00797397	0.0248656
Nipsnap3b	0.809455	5.88631	0.000142922	0.000756434
Map7d1	0.808952	4.79694	0.0183373	0.0498592
Ptma	0.807919	9.64172	7.08086e-07	6.18942e-06
G6pdx	0.80613	4.97994	0.00203101	0.00778094
Cd47	0.805265	7.11436	1.06563e-05	7.16122e-05
H2-Q7	0.804437	5.79879	0.000502469	0.00231293
Rbm3os	0.804129	7.20779	1.84611e-05	0.000119248
Frzb	0.804054	4.66911	0.0241777	0.0624698
Syncrip	0.803878	5.89786	7.10002e-05	0.000405572
Mmd	0.803734	5.00591	0.00313812	0.0112846
Plpp2	0.803439	5.82007	0.000746728	0.00325389
Specc1	0.80295	5.24952	0.00036455	0.00174531
Pdk4	0.802179	5.52833	0.0295294	0.0734474
Ttpal	0.8014	4.57147	0.000345153	0.00167101
Pbk	0.801232	4.87062	0.0386712	0.0912292
Fbxw9	0.800508	5.04309	0.00232748	0.00876543
Adamtsl2	0.797936	4.76872	0.00607844	0.0197975
Mfsd12	0.797391	4.73402	0.000998093	0.00418251
Pakap	0.797346	7.52383	4.53443e-06	3.31747e-05
Sept11	0.796505	6.71121	3.27877e-08	3.64876e-07
Ccnl1	0.796265	5.33456	0.0109673	0.0323674
Mlxip	0.795366	4.80493	0.000434062	0.00203553
Zpr1	0.794422	4.81467	0.000847759	0.00364269
Snx33	0.794186	4.6724	0.000407671	0.00192533
Gnai2	0.793116	6.09664	0.0082692	0.0255929
Cpn1	0.792996	7.08475	1.15024e-05	7.63183e-05
Shroom3	0.792835	5.2939	9.36734e-05	0.000517855
Actb	0.792595	10.0199	4.40316e-05	0.000263937
Tra2a	0.791993	5.66565	0.00019658	0.00101049
Sh3bp4	0.791888	4.98709	0.000632179	0.00282705
Farsa	0.791751	4.90997	0.000611153	0.00273637
Nes	0.791714	5.40232	0.00219943	0.00835625
Med17	0.787523	4.70108	0.000391989	0.00186087
Ddr1	0.785909	6.69395	4.792e-06	3.48228e-05
Bhlhe40	0.785507	6.26026	0.00013977	0.000741897
Mrto4	0.783288	5.2244	0.000517499	0.00237363
Nrp2	0.7805	4.77771	0.000163414	0.000853178
Heatr5a	0.780068	4.97951	0.00203243	0.0077823
Nasp	0.779952	5.41918	7.23303e-05	0.00041199
Nsd2	0.779642	5.59713	0.00100358	0.00420071
Gsap	0.779411	4.74542	0.023071	0.0601621
Cpsf2	0.779168	5.41948	0.00225778	0.00856905
Xbp1	0.77804	6.53607	5.55287e-06	3.97603e-05
Heatr1	0.777687	5.46691	2.27563e-05	0.000144446
Tmpo	0.776547	5.87853	0.000188749	0.000975027
Erap1	0.775695	5.66651	0.00106281	0.00441333
Flnb	0.77471	7.20249	1.69421e-07	1.64372e-06
Psmd10	0.773292	6.57302	2.82179e-06	2.17346e-05
Rps6ka3	0.772123	5.55463	0.00333414	0.0118845
Hnrnpa3	0.771201	9.13907	1.03763e-06	8.77675e-06
Agpat5	0.768478	4.81519	0.0004658	0.00217048
Tnpo2	0.767275	5.06635	0.00319794	0.0114547
Pkd1	0.766959	5.21587	0.000345619	0.00167217
Ran	0.766826	8.37106	1.00993e-08	1.22682e-07
Atxn1l	0.766568	5.40182	0.0010292	0.00428833
Tjp2	0.766267	5.10914	0.000509141	0.00233969
Fem1b	0.764856	5.63933	0.000273001	0.00134935
Abi1	0.764768	5.67929	8.95281e-05	0.000497945
Arhgef3	0.763873	5.66832	1.07271e-05	7.20222e-05
Iqgap1	0.763798	7.50311	1.13893e-07	1.14127e-06
Sparcl1	0.762783	6.01003	0.00138986	0.00555716
Nup210	0.762756	4.85933	0.000143685	0.000759921
Fgfr1	0.762561	5.01899	0.000920889	0.00390365
Cryab	0.761508	7.71834	0.000339841	0.00164879
Itga1	0.760805	7.84488	6.31574e-08	6.74384e-07
Pdlim2	0.760797	4.78252	0.000832157	0.0035814
Zfp281	0.759766	4.89358	0.00126785	0.00515657
Trip10	0.75942	5.07046	3.8369e-05	0.000233046
Armcx3	0.75929	4.71313	0.00445699	0.0151997
Tubb2a	0.759207	6.90477	8.25864e-07	7.12539e-06
Il4ra	0.759132	5.12012	0.000651597	0.00289796
Klf7	0.758594	4.64774	0.0013028	0.00527309
B9d1	0.756611	5.37571	7.30606e-05	0.000414896
Rnase4	0.756546	5.61327	0.092679	0.18264
Nuak2	0.756292	6.73777	3.34547e-05	0.000204896
Atf7ip	0.756115	5.5584	0.000405536	0.00191772
B3galnt2	0.754788	5.12473	0.000540869	0.00246691
Itgb1	0.75315	8.16815	5.01858e-07	4.52723e-06
Zyx	0.751999	5.31485	0.00972885	0.0293267
Ccdc50	0.749441	6.56113	1.18069e-05	7.81966e-05
Rbbp8	0.748993	5.07288	6.2839e-05	0.000362723
Snrpg	0.748603	5.94921	0.0184431	0.0500195
Tacc2	0.748145	6.91331	1.00937e-07	1.02833e-06
Gtpbp2	0.746934	5.11032	0.00255742	0.00946117
Mphosph6	0.746559	4.95983	0.00462119	0.0156424
Thada	0.746173	4.72127	0.000679433	0.00300716
Lars	0.744971	6.12027	0.000417996	0.00196902
Nudt21	0.74257	5.79246	0.000713141	0.00312613
Ddx39	0.741836	6.37307	2.81196e-06	2.16817e-05
Myo9a	0.74155	5.99021	0.000220421	0.00111582
Dgcr8	0.740711	4.85919	0.0011254	0.00463905
Gtf2f1	0.740593	6.06911	5.20749e-05	0.000307483
Frmd8	0.740476	5.51739	0.000271811	0.00134528
Eif6	0.740342	6.21323	0.00868043	0.02666
Smarcc1	0.74003	5.39876	0.010245	0.0305556
Arhgef2	0.738689	5.33981	0.00136095	0.00546622
Ifitm1	0.738254	4.93041	0.0201644	0.0536715
Cybc1	0.736466	5.14063	0.00696234	0.0221447
Rap1b	0.736298	6.27125	1.0854e-05	7.25417e-05
Psip1	0.73581	4.87973	0.00524631	0.0174678
Dkc1	0.73518	5.51903	0.000310692	0.00151519
Nck1	0.734967	5.13245	0.000287225	0.00141393
Phc2	0.734706	5.58786	0.00153409	0.00605779
Fus	0.732711	5.14209	0.029193	0.0727837
Prpf31	0.729864	5.73361	3.44971e-05	0.000210576
Gramd4	0.729699	4.92566	0.00142436	0.00566421
Gm9917	0.729634	5.01662	0.00390667	0.0136268
Setdb1	0.729427	5.28993	0.0042603	0.0146373
Kpnb1	0.729104	7.2697	1.56292e-08	1.83174e-07
Pecam1	0.728909	5.16101	0.00229717	0.00867806
Zmym4	0.728657	4.82723	0.00527137	0.0175194
Plxnd1	0.728537	4.86575	0.00166923	0.00651071
Fubp1	0.727156	6.63068	3.1694e-05	0.000195937
Shtn1	0.726883	4.57839	0.0455528	0.104469
Itgb6	0.726776	7.87974	1.08677e-05	7.25666e-05
Rbpms	0.725436	6.00691	0.00309056	0.0111354
Exosc8	0.723916	4.88736	0.00141597	0.00563389
Uhrf1bp1	0.72355	4.86271	0.00466787	0.0157786
Plod1	0.723373	4.86545	0.00554023	0.0182802
Adamts5	0.723309	5.17099	0.00594902	0.0194538
Tmod3	0.72325	6.04387	8.46354e-05	0.000473971
Stat1	0.722308	5.73532	0.00317129	0.0113815
Slc30a7	0.722154	5.22318	0.00139764	0.00558141
Gnl3	0.722037	5.66382	2.10648e-05	0.000134524
Tgfbr1	0.721218	5.88444	0.00327244	0.011693
Nmi	0.721015	5.49387	0.000281761	0.0013889
Tspan4	0.72084	7.10564	8.85953e-08	9.15318e-07
Rras2	0.720801	5.14132	0.000123411	0.000663718
Smarcd2	0.719627	5.14048	0.00678971	0.0217087
Ptbp3	0.719083	6.82973	5.49768e-06	3.9426e-05
Dynll1	0.718906	7.88667	1.73368e-05	0.000112283
Plod3	0.716665	5.69931	9.88557e-05	0.000542817
Tuba1c	0.71615	6.66434	3.26437e-05	0.000200937
Fabp4	0.716038	6.64721	0.0129217	0.0372204
Morf4l2	0.715992	7.3439	6.63683e-08	7.03542e-07
Polr1a	0.715909	4.5405	0.0128202	0.0369427
Ddx18	0.715878	4.84263	0.00245965	0.00917827
Ctsl	0.715062	10.7093	3.35731e-06	2.52747e-05
Dcaf12	0.714965	5.96106	6.97114e-05	0.000398935
Nrp1	0.714757	7.32247	4.53803e-06	3.31747e-05
Rnf111	0.714473	4.97476	0.000914051	0.00387691
Mnat1	0.714354	4.85849	0.00203924	0.00780431
Rbms1	0.714315	6.0457	0.000217276	0.00110142
Slc39a1	0.713058	5.56383	0.00906722	0.0276739
Lims1	0.71262	6.44945	6.57409e-07	5.77401e-06
Pfn1	0.712046	5.96935	0.0608024	0.131186
Nedd4	0.710731	8.64354	1.59364e-06	1.30721e-05
Hnrnpll	0.710012	5.0752	0.00119759	0.0048953
Tnfaip1	0.709849	6.3133	6.18689e-05	0.00035882
Rbm3	0.709799	8.10775	4.12091e-07	3.7638e-06
Xpo1	0.708582	5.63286	0.00228332	0.00864172
Psme1	0.707678	6.86068	1.51367e-05	9.8732e-05
Acer3	0.707537	5.39572	0.00822754	0.0255151
Arl6ip5	0.707067	6.56068	7.64862e-05	0.000433304
Csnk2a2	0.705822	5.13924	8.60494e-05	0.000481154
Nid2	0.704791	4.88652	0.00347728	0.0123227
Ifi30	0.703598	6.3129	0.000260496	0.00129541
Hjurp	0.703317	5.59049	0.0184069	0.0499929
Srxn1	0.701923	6.59758	6.20966e-05	0.000359856
Rhoq	0.701703	5.88459	0.000510249	0.00234331
Coro1c	0.701175	6.48476	0.000619806	0.00277341
Eed	0.698925	4.86674	0.00310806	0.0111875
Afap1	0.697421	5.80848	2.3131e-05	0.000146316
Mxd3	0.695744	4.61811	0.0355569	0.0851499
Creb1	0.695144	5.48918	0.00152185	0.00601271
Dab2ip	0.695035	5.07461	0.00117165	0.00480805
Rapgef6	0.694255	5.07545	0.000844577	0.00363272
Cfb	0.69422	9.33795	0.000104444	0.000570933
Skil	0.694153	5.13266	0.00424614	0.0145955
Tars	0.694096	5.77383	0.00048528	0.00224553
Irf2bpl	0.692879	5.08509	0.00114339	0.00470787
Zfp945	0.692813	4.89167	0.00681995	0.0217769
Xrn2	0.692368	6.29855	2.32772e-06	1.82946e-05
Dip2b	0.691827	4.69955	0.00286381	0.0104678
Kctd10	0.691322	5.74358	0.000992526	0.00416625
Thoc1	0.691063	5.16494	0.0121921	0.0353949
Ppie	0.69042	5.36249	0.00173415	0.00673522
Clasp1	0.690238	5.3813	0.000904181	0.00384618
Ddx39b	0.690052	6.6216	4.09393e-06	3.0291e-05
Ptpn1	0.689952	5.617	0.000458449	0.00213758
Zxdc	0.689733	4.92521	0.00263509	0.00970927
Slc1a4	0.689164	5.36246	0.0065742	0.02109
Trp53bp1	0.688364	5.51647	0.000957079	0.00404069
Snapc3	0.687297	4.94008	0.0507579	0.11412
Smchd1	0.68702	5.10253	0.00277143	0.0101605
Ric1	0.686901	4.79421	0.0148132	0.0418945
Arhgap1	0.686403	6.05331	0.000870995	0.00372448
Ifitm2	0.685566	6.82943	0.00497024	0.0166852
Slc41a2	0.684922	4.99014	0.00763608	0.0239855
Pign	0.684796	4.97355	0.0197246	0.0528079
Pwp1	0.684719	5.19858	0.00383913	0.0134104
Dusp11	0.684085	6.29873	2.62803e-05	0.000164955
Mycbp2	0.682724	6.73235	3.21177e-05	0.000198199
Vps13c	0.68195	5.09853	0.00433365	0.0148406
Ntn4	0.680335	5.14786	0.00415396	0.0143459
Ptpn13	0.679911	6.30977	3.71839e-06	2.77931e-05
Wasf2	0.679622	5.83887	0.000421696	0.00198389
Lrrc42	0.679373	5.12768	7.27157e-05	0.000413543
Cnpy4	0.678917	4.75523	0.0101504	0.0303351
Pax8	0.678889	5.41496	0.00204053	0.00780517
Mbd2	0.678878	5.74976	3.77079e-05	0.000229411
Hgs	0.677951	4.67294	0.0275872	0.0695136
Rps12	0.677732	7.15994	0.0249642	0.0641848
Eif4a1	0.677165	8.11363	1.3198e-05	8.70164e-05
Rnf2	0.676268	4.84349	0.0544481	0.120665
Kdm1a	0.676197	5.59239	2.35042e-05	0.000148421
Wdr12	0.676107	5.67471	0.000552899	0.00250618
Zc3h7a	0.675134	5.84269	0.00810448	0.0252082
Aen	0.675117	4.85567	0.0107317	0.0317488
Kctd3	0.67499	4.98755	0.00405596	0.0140672
Lrrc59	0.674661	5.91455	0.00109834	0.00454233
Matn2	0.674342	4.72728	0.0105933	0.0313899
Xpo6	0.673952	5.23578	0.0105804	0.0313645
Ptpn6	0.671162	5.60069	0.0022913	0.00866037
Itm2c	0.670601	6.73048	0.000677703	0.00300131
Rpsa	0.670063	9.82799	7.09896e-06	4.96656e-05
Ddx17	0.669508	7.62442	9.07267e-06	6.19937e-05
Set	0.669365	6.72134	0.00167862	0.00653381
Gpt2	0.669331	5.81693	0.00070082	0.00308133
Acot9	0.668246	7.3255	5.36759e-06	3.86984e-05
Xpo5	0.667179	5.3598	0.00449462	0.0152917
Ddx27	0.666088	5.3351	0.00521938	0.017394
Gpx8	0.665288	5.15885	0.0160789	0.0447614
Nat8f2	0.665241	6.32857	0.0463088	0.105904
Myl12a	0.665171	8.67024	8.7886e-06	6.01649e-05
Selenoh	0.66321	5.52275	0.00983298	0.0295797
Sorbs2	0.662562	4.86818	0.0462941	0.105904
Stat6	0.662499	6.25749	0.00151346	0.00598278
Mdm2	0.659754	5.44615	0.000528487	0.00241646
Maz	0.658832	5.63177	0.014175	0.0402919
Rps20	0.658127	8.52323	0.000189591	0.000978684
Myo1h	0.657214	5.47358	0.000705396	0.00309588
Qsox1	0.656578	4.74698	0.0244013	0.063003
Cast	0.656259	6.35406	0.000365599	0.00174805
Msh2	0.655519	4.9348	0.015108	0.0425966
Ifi35	0.655361	5.30518	0.000181727	0.000942076
Dnajb4	0.655295	5.39943	0.000302701	0.00148214
Shprh	0.654864	4.66198	0.00982679	0.0295732
Eng	0.654755	5.1705	0.000875859	0.00374091
Rab12	0.654692	4.664	0.00299144	0.0108423
P2rx4	0.65222	6.47245	0.00139445	0.00557248
Cdc42se1	0.652186	6.78535	0.000691898	0.00304759
Csf1r	0.651918	6.11481	0.000745331	0.00324973
Rnmt	0.651102	5.09099	0.00124178	0.00506462
Zfp451	0.650833	5.01555	0.000942387	0.00398096
Elp1	0.650464	4.88963	0.00427448	0.0146723
Smc6	0.650392	5.82206	8.00834e-05	0.000449855
Sae1	0.649662	5.92509	0.000634384	0.00283345
Trim35	0.64886	5.23785	0.000469637	0.00218696
Rab3gap2	0.648098	5.41369	0.00367218	0.0129072
Glis3	0.64798	5.57347	0.0041495	0.0143441
Hexa	0.647005	6.79163	3.03527e-06	2.31839e-05
Grn	0.646956	7.67514	2.78076e-05	0.000173797
Snrpa1	0.646833	5.36689	0.00321865	0.011512
Abracl	0.644933	6.04258	0.000144065	0.000761382
Eif1a	0.644692	7.03092	4.35301e-06	3.19817e-05
Rev3l	0.643748	5.01792	0.0125602	0.0363218
Stam2	0.643209	5.39919	0.000643505	0.00287069
Taf11	0.642272	5.07049	0.0022852	0.00864177
Eif2ak3	0.642175	5.09891	0.0260766	0.0663003
Zfyve1	0.641395	5.46871	0.00378232	0.0132436
Smad3	0.64083	5.48371	0.0159087	0.0444438
Angptl4	0.639991	6.45603	0.0141473	0.0402286
Huwe1	0.639575	7.53494	3.83785e-06	2.85984e-05
Irf2	0.638758	4.60955	0.0373733	0.0887363
Map3k3	0.638183	4.91196	0.000779904	0.00337836
Ankrd10	0.638085	5.5074	0.0161306	0.0448583
Lats2	0.637635	5.23944	0.00517077	0.0172477
Hmgn2	0.63707	7.02475	0.00129512	0.0052471
Cask	0.63696	5.01192	0.00144771	0.00574269
Prrc2c	0.6367	6.88323	0.000666898	0.00296062
Abl2	0.636116	5.13462	0.00240717	0.0090191
Cfl1	0.635727	7.70091	1.34767e-05	8.86149e-05
Sqstm1	0.635002	9.09814	0.0025281	0.00937161
Atxn3	0.634694	4.77968	0.00399902	0.0139026
Gm17111	0.634654	5.08841	0.00119556	0.0048897
Tfdp1	0.634025	4.67198	0.00410294	0.0142032
Klf3	0.633668	6.04677	0.00134427	0.00542223
Poglut2	0.632697	5.00963	0.0135332	0.0387532
Pabpc1	0.632568	8.29883	6.00588e-05	0.000349706
Ints8	0.632123	4.74999	0.00750613	0.0236382
Nbeal2	0.631831	4.91793	0.0082701	0.0255929
Hdac4	0.631261	4.74884	0.012594	0.0363794
Rbmxl1	0.631104	4.96699	0.00113907	0.00469273
Rnf38	0.630392	5.00225	0.0072714	0.0230004
Cd34	0.630092	4.74026	0.084017	0.169866
Sntb2	0.629624	5.41436	0.00714416	0.0226639
Plet1os	0.627743	4.57118	0.027877	0.0701474
Jak1	0.625392	7.01109	1.42513e-05	9.32896e-05
Nvl	0.625212	4.76667	0.0799584	0.163328
Ralb	0.625196	5.99369	0.000216257	0.00109738
Reps1	0.624713	4.6473	0.0174853	0.047934
Ccn2	0.624627	6.29563	0.00214905	0.00819458
Uap1	0.623466	6.33907	0.000371755	0.00177632
Mgst1	0.623051	8.12572	0.000587553	0.00264851
Upf3b	0.622787	5.04	0.0042255	0.0145519
Eogt	0.62157	4.796	0.0378593	0.0896313
Adam10	0.620335	6.04668	0.000210624	0.00107289
Prpf38b	0.619981	5.61126	0.000256825	0.00128063
Emd	0.619319	4.81603	0.00825723	0.0255747
B4galt3	0.619282	4.64209	0.0185874	0.0503337
Nucb2	0.618863	5.66184	0.000473903	0.00220123
Ddx21	0.618718	5.44	0.00216221	0.0082362
Iglv1	0.618522	4.95739	0.113652	0.213948
Ddit3	0.618397	5.26267	0.00504854	0.0168861
Maged2	0.618378	5.75441	0.00130755	0.0052887
Rnf19a	0.617958	5.94886	0.000215269	0.00109351
Nup214	0.617431	4.97936	0.00267993	0.00985466
Nup153	0.616893	5.21477	0.0173263	0.0475872
Gm45552	0.616762	6.93725	0.00372175	0.0130627
Fnbp1	0.616494	5.62299	0.00132217	0.00533888
Mfap3	0.615283	5.25697	0.0281514	0.0707029
Prss23os	0.614653	4.84781	0.0307557	0.0759303
Net1	0.614528	7.04207	0.000272923	0.00134935
Man2a2	0.614465	5.43615	0.00529917	0.0175879
Wdr75	0.613945	4.72852	0.0436082	0.100703
Bnip2	0.613877	5.2733	0.015889	0.0444055
Isyna1	0.613824	5.83143	0.011112	0.0327282
Nup43	0.61347	4.8791	0.00440624	0.015054
Brd8	0.613061	5.7345	0.000576865	0.00260193
Megf8	0.612916	4.8874	0.011275	0.0331153
B4galt1	0.612609	5.96787	0.00851343	0.0262543
Git2	0.612109	4.927	0.0225664	0.0590776
Zc3h4	0.611865	4.77261	0.00596882	0.0195011
Gm17122	0.610788	5.65729	0.0199488	0.0532719
Ctsb	0.610764	10.0461	0.00040854	0.00192819
Steap2	0.610304	7.19981	0.000550861	0.00250004
Pak2	0.610014	6.3969	0.000226581	0.00114541
Atf4	0.609501	6.16188	0.000750827	0.00326592
Trmt1	0.609118	5.04619	0.00688973	0.0219505
Pdcd6ip	0.607223	6.59499	0.00101575	0.00424194
Atf7	0.60713	4.7466	0.00547039	0.0180726
Snrpd1	0.606571	6.27858	0.0306798	0.0757685
Prim1	0.606085	4.71479	0.0274118	0.0691432
Rnf145	0.605932	6.80612	0.00304089	0.0109781
Plet1	0.60563	5.61311	0.0153548	0.0431762
Supt20	0.605602	5.13215	0.0141875	0.0402959
Abcc5	0.605499	5.63779	0.00801502	0.0249724
Eif2s3y	0.605198	5.06514	0.549248	0.686092
Dennd5a	0.60507	5.7775	0.00953907	0.0288615
Slc41a1	0.604676	4.73297	0.00781628	0.0244572
Egfr	0.604658	6.30881	0.000530661	0.00242337
Dap	0.604348	6.44737	1.12925e-05	7.50616e-05
Ctsz	0.603654	8.69725	3.64938e-06	2.7333e-05
Rpl10a	0.603056	9.17666	2.11236e-05	0.000134782
Hnrnpab	0.603023	6.77298	0.000542528	0.00247294
Bex3	0.602804	5.62171	0.0045489	0.0154405
Hsd3b7	0.602202	5.30474	0.00882241	0.0270281
Vmp1	0.601325	8.08908	0.00213951	0.00816672
Polr2h	0.601302	5.70848	0.000690832	0.00304473
Eif3j1	0.60123	5.43578	0.000260408	0.00129541
Desi1	0.60115	4.96014	0.0120531	0.0350215
Dot1l	0.600648	4.78849	0.00967096	0.0291882
Kank2	0.60042	5.07341	0.00793598	0.0247683
Ptprcap	0.600376	4.75705	0.00938716	0.0285078
Wdr77	0.599459	4.95668	0.00854889	0.0263333
Ddx52	0.599381	5.89072	0.00770259	0.0241482
Cyfip1	0.599379	6.54545	0.000682201	0.00301395
Pip4p1	0.599232	5.95012	0.000521579	0.00238786
Ankrd16	0.599099	5.28138	0.0455476	0.104469
Selenoi	0.598498	4.74591	0.0238958	0.0618942
Cdc42se2	0.598266	5.99602	0.00419364	0.0144489
Nktr	0.597845	6.31608	0.000258449	0.00128698
Dync1li2	0.597837	6.3976	5.99821e-05	0.000349538
Hnrnph1	0.59777	7.12154	0.000898101	0.00382476
Uhrf2	0.597377	5.25396	0.0029276	0.0106425
Rps15a	0.596295	8.91731	0.0148639	0.0419945
Cdh5	0.595785	4.70391	0.00949618	0.0287555
Zcchc9	0.595574	5.02978	0.0280289	0.0704782
Atad2b	0.595395	4.66728	0.0282967	0.0709111
Exosc9	0.594418	5.69779	0.00166791	0.00650904
Pum1	0.5941	5.66714	0.000545945	0.00248388
Nr2c2ap	0.593429	5.06838	0.025689	0.0655194
Rock2	0.593394	5.86639	0.00106182	0.00441169
Smad5	0.593378	5.88166	0.00262897	0.00969161
Xrn1	0.592885	5.07165	0.000891538	0.00380566
Pgd	0.592819	7.04182	0.000385304	0.00183389
Parp4	0.59206	4.75215	0.00192479	0.00740497
Noc2l	0.591954	5.33477	0.0104981	0.0311732
Pawr	0.591944	4.7592	0.00667495	0.0213604
Usp6nl	0.591776	5.08592	0.00100904	0.00421874
Glt8d1	0.591536	5.05541	0.0138886	0.0396161
Tjp1	0.591306	5.62827	0.00279994	0.0102548
Pkp2	0.590472	4.83546	0.0270705	0.0683764
Larp7	0.589561	4.80105	0.0285435	0.0714075
Srsf10	0.589459	6.21067	0.000309823	0.00151196
Gm26917	0.589034	10.4809	0.191401	0.318422
Nup98	0.588987	5.20379	0.00249808	0.00927441
Rnf20	0.588782	6.12871	0.000480659	0.0022293
Mical3	0.587846	5.1931	0.0241626	0.0624528
Eif2ak2	0.587503	5.41494	0.00100766	0.00421535
Cpne1	0.587342	5.66018	0.00241991	0.00905303
Jchain	0.587212	6.72809	0.141287	0.253666
Clic4	0.586938	7.33783	7.78883e-05	0.000439886
Agpat2	0.586436	5.09	0.0049521	0.0166395
Soat1	0.586318	5.57717	0.00136166	0.00546622
Rpl36a	0.586308	8.10019	0.0917526	0.181658
Pds5a	0.585428	6.11722	0.00317749	0.0113982
Mga	0.585231	5.61484	0.00386661	0.0134964
Rasa1	0.584157	5.14088	0.00591801	0.0193697
Trmt6	0.583657	5.02065	0.0184064	0.0499929
Thrap3	0.583499	6.04837	0.00104941	0.00436262
Zfp62	0.583087	4.93129	0.0374565	0.08885
Rnps1	0.582799	4.84725	0.0102312	0.0305268
Srsf7	0.582252	6.77198	4.80192e-05	0.000285041
Khdrbs1	0.581843	6.00886	0.00285513	0.0104413
Kif13b	0.581666	5.64408	0.00380424	0.0133076
Zfp410	0.580923	5.09683	0.065985	0.140139
Ssrp1	0.580668	6.86974	4.54104e-05	0.000270872
March7	0.580629	5.57522	0.0115122	0.033677
Abhd2	0.5803	5.73119	0.00821803	0.0254964
Prps1	0.579432	5.74945	0.0181343	0.0493807
Kat7	0.57899	4.812	0.0154143	0.0432935
Shc1	0.577621	5.24976	0.004731	0.0159772
Mbd1	0.57722	5.04638	0.0334026	0.0809497
Trrap	0.577135	5.43108	0.00318883	0.0114277
Tmem140	0.57706	6.7933	0.00155506	0.00611424
Ylpm1	0.577023	5.0556	0.0119467	0.034795
Cdc16	0.576915	5.51309	0.0170564	0.0469515
Luc7l	0.576505	5.40569	0.0184142	0.049994
Actl6a	0.576114	6.18753	0.00452127	0.0153753
Rad50	0.57584	5.09826	0.0197018	0.0527665
Myo18a	0.575578	6.9459	0.000199751	0.00102249
Tep1	0.575311	5.6817	0.00343451	0.0121829
Mdn1	0.575264	5.26619	0.0639234	0.136752
Pou2f1	0.57375	4.78679	0.0159853	0.0445728
Rps24	0.573703	9.45344	0.000232298	0.00117028
Coro1b	0.572933	6.30662	0.000600659	0.00269928
Ptrh2	0.572026	5.67382	0.000283579	0.00139692
Pold3	0.571947	4.62093	0.0325586	0.0794706
Ints6l	0.571761	4.65649	0.0596637	0.129454
Klf13	0.571565	5.58462	0.00154716	0.00609956
Tnip1	0.57105	5.1361	0.0101194	0.0302672
Tmcc3	0.57079	4.8911	0.00406058	0.0140766
Ranbp1	0.570298	5.3644	0.0149196	0.0421304
Tbce	0.570155	5.43232	0.0445839	0.102568
Rae1	0.570091	5.19537	0.0415233	0.0968925
Rbms3	0.569315	5.34227	0.0812207	0.165399
Trp53inp1	0.568956	5.15472	0.0352546	0.0846134
Impdh2	0.568629	6.18294	0.000127907	0.000683383
Asap1	0.56811	4.97718	0.0172804	0.0474967
Pik3r1	0.567901	6.594	0.000209134	0.00106604
Arid2	0.566659	5.41899	0.00337423	0.0120157
Tead1	0.565452	5.96125	0.00906251	0.0276711
Cnot6	0.565428	6.16561	0.00356846	0.012585
Ipo5	0.565263	6.5909	0.00039834	0.0018859
Cyp20a1	0.564529	5.60273	0.00598599	0.0195398
Synpo	0.564387	6.27689	0.000537367	0.00245247
Ppp1r12a	0.564234	6.32076	0.00223509	0.00848733
Nagk	0.563568	6.56809	0.0192204	0.0517037
Eftud2	0.562982	5.66055	0.00760388	0.0239049
Sdad1	0.562236	4.83657	0.0361956	0.0863645
Mid1ip1	0.562167	4.80325	0.0184443	0.0500195
Nono	0.561985	7.40827	0.000966759	0.00407217
Cap1	0.560144	5.85259	0.00265177	0.00976089
Mpzl1	0.559982	5.01643	0.00336232	0.0119791
Wdr48	0.559153	5.07031	0.0278484	0.0700995
Zmynd8	0.558937	5.63284	0.00705321	0.0223948
Mpp6	0.55893	6.19491	0.0105402	0.0312706
Rps5	0.558927	9.89163	0.000107372	0.00058476
Tle3	0.558703	5.31941	0.0186151	0.0503624
Tlk2	0.55864	5.32203	0.00843106	0.0260355
Grb2	0.558567	4.78448	0.123102	0.227478
Sec24b	0.558523	5.57363	0.00935173	0.028442
Exosc2	0.557922	5.17143	0.00868798	0.026672
Pfdn4	0.55733	4.82126	0.0190224	0.0512654
Sars	0.557	7.60344	9.54138e-05	0.000526285
Setd2	0.556933	5.5948	0.00981054	0.0295486
H3f3b	0.556505	9.07495	4.68113e-06	3.41187e-05
Elf1	0.556326	5.45463	0.00121744	0.00497363
Eif5b	0.556085	6.82472	0.00424296	0.0145955
Gm12758	0.555932	4.95154	0.00831183	0.0257004
Tbl1x	0.555622	6.04762	0.053413	0.118921
Bcat1	0.55555	5.92259	0.165186	0.284836
AU040320	0.554811	5.74703	0.0213163	0.0562268
Baz2b	0.554067	5.76998	0.00697489	0.0221653
Mapk1ip1l	0.553889	5.32533	0.00801371	0.0249724
Appl1	0.553208	5.25763	0.0320253	0.0783517
St5	0.552924	4.96833	0.0178685	0.0487769
Smarce1	0.552066	6.28057	0.000430105	0.00201827
Spty2d1	0.551965	4.71876	0.016017	0.0446439
Ythdf2	0.551015	5.07543	0.00446543	0.0152207
Sh3d19	0.550927	6.08715	0.0239492	0.0619888
Nop14	0.550883	4.94516	0.0228512	0.0597378
Naa25	0.550537	5.71011	0.0326288	0.0795627
Rnf4	0.550509	6.04146	0.000417138	0.00196624
Frg1	0.550251	5.75563	0.00356505	0.012579
Lifr	0.549087	6.85945	0.00337907	0.0120271
Sppl3	0.549051	5.49028	0.00288651	0.0105193
Slc1a5	0.547948	5.76054	0.00455971	0.0154607
Ube2j1	0.547768	4.98012	0.00460351	0.015597
Ptp4a2	0.547299	7.33735	0.00040691	0.00192298
Cul7	0.545989	4.72837	0.0224904	0.0589591
Arid1a	0.545951	5.98774	0.039548	0.0929385
Sat1	0.545595	9.61043	0.000121578	0.000654823
Eef1b2	0.545563	9.0849	0.000135121	0.00071878
Nfat5	0.544975	6.28355	0.0035983	0.0126658
Ptprj	0.544566	6.56078	0.000894171	0.00381468
Ice1	0.543598	5.14887	0.0892111	0.177912
Arid1b	0.541526	5.17987	0.0190416	0.0512981
Unc50	0.541233	4.85229	0.0431258	0.0997779
Csk	0.541006	5.24619	0.0130372	0.037494
Cdk9	0.540718	5.43143	0.0465682	0.106365
Wnt5a	0.540423	4.61111	0.0134458	0.038548
Sept9	0.539355	5.34316	0.00643619	0.0207596
Rc3h1	0.538129	5.82445	0.0135804	0.0388429
Tceal9	0.538101	7.81837	0.00132288	0.00533888
Cdh6	0.537967	5.11487	0.172463	0.294473
Cyb5r1	0.537456	5.99301	0.0112401	0.0330525
Tmem252	0.537141	7.36758	0.00364208	0.0128138
Taf1	0.537076	5.25873	0.0699517	0.14686
Hnrnpc	0.536777	7.57225	9.24456e-05	0.00051184
Ddx46	0.536641	6.31424	0.0248873	0.0640322
Ppip5k1	0.536225	5.63277	0.00774709	0.0242718
4931406P16Rik	0.535814	5.2387	0.0054314	0.0179697
Iars	0.535547	6.08302	0.00255211	0.00945105
Naa80	0.534972	4.5464	0.11365	0.213948
Gnl2	0.534532	5.89291	0.0104891	0.0311694
Vps26c	0.533864	5.60269	0.00111098	0.00458991
Gm49336	0.533858	4.88521	0.0215368	0.0567064
Tsc22d2	0.53383	4.93412	0.0477061	0.108524
Washc4	0.533503	5.97886	0.00649987	0.0209374
Smc3	0.533341	5.38721	0.0195128	0.0523558
Mdm4	0.533285	5.99828	0.0408202	0.0955602
Heca	0.533017	4.94655	0.0313151	0.0770517
Taok3	0.532873	4.8928	0.0233176	0.0605678
Ugt2b37	0.531874	6.65649	0.541951	0.679759
Tbp	0.531466	4.93788	0.0213571	0.056294
Dtymk	0.531207	6.00786	0.00340277	0.0120918
Rps18	0.531129	8.94442	0.0198302	0.0530258
Ubr7	0.530405	4.86843	0.0221324	0.0581493
Grwd1	0.529825	4.78195	0.0180061	0.0490861
Rnh1	0.529614	8.25906	3.80735e-05	0.000231442
Zfp810	0.528487	6.06606	0.105623	0.202325
Samhd1	0.528269	5.03227	0.00238784	0.00895592
Scin	0.527281	6.34665	0.00301447	0.0109015
Eml4	0.527054	4.57178	0.191207	0.318422
Prss23	0.526359	5.84166	0.00606215	0.0197708
Capn2	0.526237	6.63283	0.000786458	0.00340272
Ppp2r2d	0.526126	5.2282	0.0125999	0.0363794
Mbnl2	0.525108	6.25611	0.00376621	0.0131998
Ube2i	0.524897	6.07713	0.00119534	0.0048897
Iws1	0.524021	5.01875	0.0179996	0.0490861
Rif1	0.522982	4.82467	0.0191062	0.0514533
Bptf	0.522712	6.33634	0.00340038	0.0120911
Rmnd5b	0.522632	5.00533	0.0713758	0.149152
Thumpd3	0.522564	6.01316	0.00154377	0.00608945
Rpl22l1	0.522519	6.34804	0.0137765	0.0393423
Rest	0.522159	6.08192	0.00431047	0.0147819
Dut	0.522133	4.74167	0.0672638	0.142278
Dync1h1	0.521951	8.06052	9.6652e-05	0.000531913
Ppm1g	0.521579	6.01829	0.00167774	0.00653381
Otud5	0.521431	5.03643	0.00636512	0.0205848
Prpf19	0.520688	6.37064	0.000983497	0.00413239
Tbrg1	0.520673	6.69238	6.12194e-05	0.000355898
Nbeal1	0.520474	6.32422	0.000777678	0.00337071
Pop4	0.52002	4.99418	0.021754	0.0572372
Naa35	0.51997	5.90615	0.000788596	0.00340935
Ube2g2	0.519931	5.83538	0.00240766	0.0090191
Pafah1b2	0.519273	5.99826	0.0026468	0.00974753
Mef2d	0.519137	5.14032	0.0406945	0.0952965
Rpl15	0.518715	9.03427	0.000354891	0.00171138
Nipbl	0.518643	6.68679	0.00153857	0.0060722
Wdr73	0.518636	5.65205	0.00261119	0.00964546
Gm49322	0.518597	4.71332	0.126701	0.233246
Tspo	0.518373	8.12805	0.00107143	0.00444657
Tipin	0.51835	5.199	0.0317635	0.0778412
Rps9	0.517958	9.75056	0.00118813	0.00486746
Gars	0.51791	6.60802	0.000356995	0.00171926
Pa2g4	0.517719	6.72986	0.00167872	0.00653381
Rhbdf1	0.51752	5.01735	0.0317893	0.0778784
Cpsf6	0.516353	5.49791	0.00429084	0.0147215
Pofut2	0.516142	4.71159	0.114549	0.215202
Scamp4	0.515626	4.64595	0.150765	0.265597
Setd7	0.515425	4.87009	0.0221028	0.0581012
Fam129b	0.515363	5.20072	0.00237278	0.00890857
Rit1	0.515098	5.26686	0.0492015	0.111394
Kpna4	0.515062	5.57857	0.0019699	0.0075666
Kdm4c	0.514946	4.62093	0.0989333	0.192582
Nsrp1	0.514815	5.29195	0.0479947	0.109011
Zfyve26	0.514272	4.85518	0.132247	0.241513
Chd1	0.514175	5.00354	0.0251626	0.0644686
Mcl1	0.513866	6.49211	0.00320748	0.0114833
Cyren	0.513778	6.54817	0.0065576	0.0210677
Slc39a10	0.512995	5.37705	0.0185162	0.0501781
Rbm6	0.51298	5.77754	0.0394432	0.0927815
Mecp2	0.512626	5.366	0.0374396	0.0888388
Pogk	0.512539	5.48397	0.00339065	0.0120624
Usp40	0.512319	5.55482	0.0229637	0.0599594
Myo7a	0.511947	5.43729	0.03286	0.080073
Lpp	0.511831	7.70352	0.000648926	0.00288959
Crtap	0.511358	5.41656	0.00751889	0.0236682
Ngdn	0.511212	6.02111	0.00131483	0.0053152
Rps27a	0.510803	9.23676	0.00125737	0.00511965
Mospd2	0.510325	5.20624	0.0270019	0.0682265
Wdfy2	0.510229	4.69118	0.177856	0.301782
Suz12	0.50998	4.93506	0.0843704	0.170439
Rpl34	0.509924	8.68794	0.0499668	0.11286
Cadps2	0.509769	4.65689	0.045667	0.104698
Erh	0.509579	7.77817	0.00453715	0.0154078
Ly6a	0.509321	10.2352	0.000548498	0.0024924
Tsen34	0.508751	5.50293	0.0594976	0.129324
Slc12a4	0.508714	5.20818	0.0445548	0.102533
Ripk1	0.50865	5.325	0.0152924	0.0430502
Baz2a	0.508564	5.32027	0.054368	0.120534
Ddx23	0.50848	5.00545	0.0427199	0.0991519
Fkbp1a	0.508377	7.14947	0.000958152	0.00404289
Fnbp4	0.50813	4.94769	0.0638131	0.136617
Nom1	0.507661	4.78918	0.0866701	0.173982
Pbrm1	0.507599	6.74927	0.000150846	0.000791511
Ryk	0.507111	5.28001	0.0169466	0.0466843
Akap13	0.50626	6.25291	0.00310451	0.0111802
Wdr38	0.50599	8.6262	0.0232446	0.0604855
Uba2	0.505392	5.76071	0.00392679	0.0136905
Togaram1	0.505272	4.85082	0.0996129	0.193545
Tmem164	0.505163	5.71602	0.00585101	0.0191847
Irf5	0.504383	5.34603	0.0198359	0.0530258
Rab3d	0.503805	4.59124	0.0427438	0.0991703
Tti2	0.503793	5.16837	0.00970748	0.0292864
Irak4	0.503258	4.85144	0.020049	0.0534227
Rps4x	0.502975	10.0941	0.000750021	0.00326435
Slc12a2	0.502733	5.51917	0.109745	0.208315
Cbl	0.502226	5.37133	0.061984	0.133226
Spata13	0.502073	5.50281	0.0252098	0.0645219
Brd2	0.500365	6.93912	0.005038	0.0168684
Rack1	0.500356	9.50023	0.000576764	0.00260193
Nsfl1c	0.500263	7.19305	0.000397773	0.00188466
Ppid	0.50004	5.70084	0.0135579	0.0387935
Alg9	0.499844	5.00605	0.0888565	0.177447
Poldip3	0.49933	6.4	0.00073111	0.00319915
B4galt6	0.49915	4.84806	0.012413	0.0359532
Esyt2	0.498474	5.91947	0.0199753	0.0533234
Rpl17	0.49841	8.59242	0.00134973	0.00543825
Zfp292	0.498243	5.03813	0.01743	0.0478183
Xrcc6	0.498117	5.29867	0.00155078	0.00611054
Tubgcp4	0.498036	5.10015	0.150197	0.264831
Zfp263	0.496247	4.8954	0.0305734	0.0755822
Dpp3	0.495766	5.87972	0.00424576	0.0145955
Rpl7	0.495657	9.97526	0.000747443	0.00325507
H2afz	0.495332	8.56976	0.00230994	0.00871282
Vps51	0.495205	4.90453	0.0250127	0.0642194
Rtn4	0.494986	7.62627	0.00331572	0.011829
Amotl2	0.494929	5.60252	0.0562862	0.123851
Ehmt1	0.494924	5.31562	0.00327868	0.0117096
Sptan1	0.494903	7.93141	0.00410911	0.014212
Rps8	0.494884	8.72524	0.00460647	0.0155998
Rps3a1	0.494828	9.92533	0.000185959	0.000961972
Hip1r	0.494471	5.4179	0.00146979	0.00581959
Atp7a	0.493629	4.95322	0.0645681	0.137832
Pusl1	0.493572	4.73655	0.0887699	0.177322
Phf3	0.493414	6.03312	0.0159574	0.0445456
Gna13	0.492835	6.75317	0.00324698	0.0116077
Gnb1	0.492674	7.45092	0.000864917	0.00370498
Synj1	0.492666	5.0995	0.0517149	0.115845
E230013L22Rik	0.492579	5.29052	0.00851606	0.0262543
Anapc1	0.49196	6.11525	0.0110166	0.0324867
Necap2	0.491502	5.69975	0.00535268	0.0177494
Psen2	0.490897	4.98049	0.0421148	0.0980271
Med11	0.490866	5.5197	0.0302345	0.074896
Banf1	0.490389	6.98792	0.000549153	0.00249383
Ifi27	0.489715	7.03044	0.0388265	0.091557
Cyb5r3	0.489343	7.16145	0.0419335	0.0976361
Sf3b1	0.489084	7.88477	0.00306597	0.0110577
Rnf113a2	0.488925	4.74009	0.0373843	0.0887363
Pxk	0.488924	6.02471	0.0102878	0.0306584
Ikbkb	0.488756	6.19873	0.0124492	0.0360436
Pld3	0.488742	5.67236	0.0338334	0.081738
Nup93	0.488714	4.78878	0.128605	0.236039
Chd4	0.488695	7.2443	0.0121962	0.0353949
Slc35e3	0.488543	5.94525	0.055831	0.123181
Exoc1	0.487735	5.10829	0.0778759	0.160011
Baz1b	0.487626	6.10391	0.00272195	0.0100042
Neat1	0.486968	10.0306	0.106473	0.203739
Hat1	0.486623	5.64619	0.0282866	0.0709102
Eif3a	0.486475	8.33748	0.00165049	0.00644446
Zfp277	0.4862	5.52893	0.0264455	0.0670752
Rpl39	0.486185	8.15926	0.0688671	0.145041
Gm17134	0.486096	5.12303	0.108573	0.206786
Acaca	0.485763	4.67197	0.173011	0.294929
Rgs2	0.485743	5.07542	0.214717	0.346432
Palld	0.485677	6.74557	0.00276791	0.0101527
Naa15	0.485594	5.49585	0.0232752	0.0605007
Wdr7	0.484241	4.96276	0.0400344	0.0938707
Crnkl1	0.484217	4.95796	0.0256792	0.0655173
Anapc2	0.483364	6.02443	0.00447277	0.0152315
Egfl7	0.482342	6.6235	0.0269387	0.0681374
Bin3	0.482083	5.31087	0.0811872	0.165399
Eif3c	0.481519	8.06021	0.000912239	0.00387147
Crebbp	0.48094	6.21819	0.00653012	0.0209887
Zfp266	0.480386	5.92831	0.0137618	0.0393157
Aldh1a7	0.479671	5.12313	0.11884	0.221221
Cep170b	0.479649	6.51996	0.0161056	0.0448056
Traf7	0.479464	5.59948	0.00527121	0.0175194
Carmil1	0.479225	5.34787	0.0766556	0.158125
Hmces	0.479071	5.04593	0.0586565	0.127761
Smarca4	0.478835	6.12929	0.0316547	0.0776265
Dgkh	0.478561	5.01047	0.269241	0.409678
Rflnb	0.478277	5.38602	0.0743197	0.15435
Bop1	0.477617	4.83274	0.0885905	0.17706
Supt5	0.477468	6.06402	0.00936468	0.0284599
Hcfc1	0.477401	5.689	0.0201779	0.0536879
Desi2	0.477382	4.70501	0.0662842	0.140613
Ltbr	0.476787	6.52154	0.00944778	0.0286326
Pum3	0.476744	5.59179	0.0159854	0.0445728
Mrpl33	0.476266	6.5751	0.0470146	0.107284
Irf6	0.476108	5.23533	0.153095	0.268703
Mak16	0.475923	5.3753	0.00612098	0.0199007
Myl9	0.475639	6.37356	0.0251346	0.0644196
Cnot7	0.475067	4.8317	0.0829091	0.16809
Taf15	0.474912	6.03604	0.0120138	0.0349627
Kri1	0.47409	4.95871	0.0486936	0.110462
Sfr1	0.473991	6.17148	0.00205085	0.00784053
Ext1	0.473526	5.28069	0.0275872	0.0695136
Ddx42	0.473264	5.81091	0.0238789	0.0618754
Snx32	0.472929	6.55561	0.0339446	0.0819013
Acsl4	0.472368	6.09412	0.00236126	0.00886985
Setx	0.472054	5.40446	0.0101468	0.0303351
Pom121	0.47177	4.67801	0.05446	0.120665
Specc1l	0.471355	5.40137	0.074002	0.153816
Chd9	0.470964	5.75662	0.0474224	0.108054
Amot	0.47057	5.23341	0.0917086	0.181656
Dnase2a	0.470522	5.24622	0.024101	0.0623155
Bmp2k	0.470447	5.09202	0.0161741	0.044945
Snrnp48	0.470039	4.72886	0.0666896	0.141308
Sfswap	0.468321	4.68571	0.0541526	0.120235
Kcnk5	0.468274	6.21064	0.0427008	0.0991388
Ddx3y	0.467011	4.80772	0.638576	0.761951
Nrf1	0.467006	4.83362	0.036862	0.0876954
Ncl	0.466934	8.62856	0.000576376	0.00260193
Rplp0	0.466724	10.1182	0.000941982	0.00398096
Ifit3b	0.466404	5.28537	0.0850684	0.171565
Zfand5	0.46626	5.66873	0.00210051	0.00802203
Rpl35	0.466133	8.74775	0.0338183	0.0817286
Dek	0.46612	5.6339	0.0853746	0.172041
Cdc5l	0.465837	5.80254	0.0145373	0.0412257
Impact	0.465804	5.05409	0.0250107	0.0642194
Akr1b3	0.465314	6.79948	0.0248082	0.0638736
Ptgr1	0.464807	5.03215	0.111294	0.210489
Tmed5	0.464339	5.66434	0.0595781	0.129385
Tasor	0.462837	5.69836	0.091212	0.180966
Esm1	0.462408	4.7069	0.104572	0.200866
Hsp90aa1	0.462082	9.17793	0.000789979	0.00341191
Adss	0.461991	5.84109	0.0255782	0.0653278
Zfp949	0.461985	4.7649	0.0658227	0.139835
Tpr	0.461184	7.09468	0.00227135	0.00860716
Ttll4	0.461169	5.03255	0.144152	0.257539
Ints12	0.460337	4.63386	0.0791818	0.16215
Rplp1	0.460044	9.27472	0.149017	0.263088
Stk25	0.459891	6.67716	0.0036827	0.0129318
Sdcbp	0.459814	8.48043	0.00253053	0.0093759
Ano6	0.459702	5.97789	0.0232139	0.0604271
Calm1	0.458987	9.07251	0.00675709	0.0216138
Dync1i2	0.458942	6.5985	0.00179515	0.0069465
Pcnt	0.458731	4.76796	0.222671	0.35606
Rps19	0.458598	9.81774	0.0133741	0.0383575
Sgpl1	0.45851	6.45307	0.00930424	0.0283147
Zwint	0.458407	7.27576	0.00884779	0.0270945
Etf1	0.458219	6.59091	0.00231387	0.00872314
Lamb1	0.45782	7.71541	0.00167544	0.00653144
Pmf1	0.457764	4.87944	0.0539336	0.119866
Smg6	0.457262	5.10229	0.0173217	0.0475872
Sec22a	0.457034	5.50589	0.0668367	0.141538
Ankfy1	0.456599	5.97218	0.00766759	0.0240639
Aars	0.456288	6.3571	0.017507	0.0479576
Ahctf1	0.456257	5.38018	0.0491055	0.111224
Ddit4l	0.456221	5.06976	0.112145	0.211717
Nln	0.45613	5.17999	0.0338855	0.0818263
Hnrnpa0	0.456017	4.96888	0.122873	0.227169
AI413582	0.455734	4.84137	0.0300081	0.0744107
Gusb	0.455298	5.9026	0.0180751	0.049256
Arpin	0.455111	5.08346	0.0240834	0.062292
Vps16	0.45506	5.63911	0.0366678	0.0873186
Brd9	0.454674	4.96482	0.0503297	0.113436
Zc3h11a	0.454409	6.89339	0.00275246	0.0101062
Cdk11b	0.45432	6.29259	0.0247093	0.0636637
Ptbp1	0.454129	6.1966	0.0278956	0.07017
Ubr4	0.454089	6.67519	0.0250973	0.064369
Nolc1	0.4533	5.29006	0.127405	0.234188
Rpl13a	0.452705	9.30635	0.00426929	0.0146613
Tmem50a	0.451963	7.08468	0.000303419	0.00148368
Zfp207	0.451768	6.60799	0.0251834	0.0644768
Tmem101	0.451522	4.65478	0.09219	0.182032
Akt1	0.451283	5.25987	0.0189362	0.0510895
Gab2	0.451187	4.80593	0.0207084	0.0547811
Kdm3b	0.451024	5.29216	0.0505373	0.113763
Bub3	0.451019	6.4045	0.0136339	0.0389805
Fam168b	0.45086	6.81509	0.00694659	0.0221041
Aimp2	0.450781	4.94058	0.00981587	0.0295525
Mars	0.450481	6.00074	0.0092556	0.0281784
Hprt	0.450369	7.68728	0.00287317	0.0104957
Itsn2	0.450163	6.41047	0.0102679	0.0306115
Nt5c2	0.450073	6.89022	0.028608	0.07152
Ptgds	0.449814	5.06359	0.0602584	0.130397
Rbbp6	0.449655	5.94832	0.026349	0.0668641
Pkhd1	0.449631	7.77818	0.0243654	0.0629325
Pes1	0.449368	5.92441	0.0198421	0.0530258
Fermt1	0.449238	6.14818	0.00651098	0.02095
Actr3	0.449153	7.37477	0.00346488	0.0122847
Chka	0.449108	6.43294	0.0110294	0.0325111
Rpl27a	0.449036	8.21519	0.03948	0.0928382
Nudcd2	0.448961	5.59519	0.0167326	0.0461991
Rps11	0.448948	9.36851	0.00161824	0.00633545
Hnrnpf	0.448914	7.97807	0.00304854	0.0110003
Ttc3	0.448818	6.96268	0.00219523	0.00834461
Pgs1	0.448337	5.29627	0.0320053	0.0783291
Smarca5	0.448193	5.69928	0.0163256	0.0453146
Tab2	0.4479	5.92114	0.0353165	0.084651
Taf1d	0.44764	4.98709	0.0946701	0.185665
Ss18	0.447076	6.05058	0.00999866	0.0299796
Ppp2r2a	0.447034	5.35762	0.00566005	0.018626
Gm38394	0.446036	7.04298	0.00189653	0.0073053
Cdk4	0.446034	7.10947	0.0204502	0.0542352
Pak1	0.445969	5.59164	0.108043	0.206044
Asxl1	0.445439	4.92047	0.051241	0.114924
Riok2	0.444872	4.74212	0.0980326	0.190981
Nrip1	0.444791	5.51561	0.0297608	0.0739036
Malat1	0.444494	12.3544	0.0450461	0.103469
Rnf40	0.444138	5.17412	0.121716	0.225439
Atg16l1	0.443865	4.9136	0.0565097	0.124272
Vgll4	0.443676	5.04081	0.0655555	0.13947
Rps28	0.443504	7.13693	0.250833	0.388611
Tnpo1	0.443006	7.2787	0.011882	0.0346481
Tox4	0.443001	5.69601	0.0163655	0.0453737
Ehmt2	0.441983	6.1415	0.0525945	0.117411
Uckl1	0.441368	5.58102	0.0194802	0.0522876
F11r	0.440467	7.29476	0.00488889	0.0164498
Nup205	0.44024	4.86122	0.0569767	0.124933
1110038F14Rik	0.440201	4.63974	0.0321499	0.0786303
Ptpn9	0.439973	4.99214	0.0578654	0.126376
Myo1d	0.439724	5.54865	0.0507904	0.114158
Drosha	0.439619	5.55947	0.0297632	0.0739036
Rai14	0.439484	4.95931	0.00846076	0.0261058
Trim37	0.43771	4.85165	0.0817124	0.16617
Cttn	0.436851	7.71137	0.00238129	0.00893592
Fam193a	0.436797	4.73797	0.027628	0.0695926
Mob1a	0.436283	5.617	0.0168605	0.0464814
Kmt2d	0.435654	5.94241	0.0357549	0.085457
Brip1os	0.4356	5.70999	0.0281557	0.0707029
Wwtr1	0.43553	5.96449	0.0153162	0.0431006
Leo1	0.435268	5.07899	0.219428	0.352326
Calm2	0.434873	8.80659	0.00163083	0.00637452
Tbl1xr1	0.434783	5.7781	0.0110025	0.0324581
Pphln1	0.434712	4.5899	0.123793	0.22864
Tpd52l2	0.434665	7.03037	0.000347174	0.00167858
Lamb2	0.434571	5.28096	0.0775589	0.159505
Ubp1	0.434179	5.4186	0.0484614	0.110037
Spint2	0.433988	7.60778	0.00777912	0.0243617
Kansl2	0.433985	4.77778	0.0304604	0.0753537
Tut7	0.433731	6.07543	0.0160508	0.0447214
Ccng2	0.433216	5.15174	0.116772	0.218369
Camk2d	0.433029	5.50002	0.0605465	0.130788
Cggbp1	0.431223	5.6138	0.0416121	0.0970418
Sin3a	0.430923	5.53794	0.0540037	0.119981
Klc1	0.429872	4.58877	0.0880536	0.176276
Mtf1	0.429578	4.82071	0.0572689	0.125335
Rpl30	0.42937	8.33404	0.0722221	0.150677
Pnn	0.429318	6.38229	0.0426368	0.0990218
5031439G07Rik	0.429137	5.4814	0.0294409	0.0732771
Abcc4	0.429027	5.63364	0.141001	0.253393
Cd151	0.428963	6.89827	0.0041896	0.0144418
Daam1	0.427629	5.33179	0.0324613	0.079339
Rpl18	0.427614	8.76488	0.0161486	0.0448912
Rpl3	0.427427	9.94348	0.0333679	0.0809338
Pak4	0.426249	4.93553	0.0753765	0.15619
Rps23	0.426095	9.27475	0.044754	0.102895
Atp2b1	0.42571	6.87585	0.00512241	0.0170942
Rnf41	0.425515	4.82548	0.0430999	0.0997493
Il13ra1	0.425347	5.77985	0.0458136	0.104969
Cenpo	0.425284	4.60107	0.168039	0.288617
Gtf3c4	0.423917	4.88142	0.0867397	0.174074
Parp10	0.423783	5.01852	0.162921	0.282207
S100a13	0.423673	5.6438	0.220972	0.353874
Fkbp15	0.423584	5.5088	0.0447408	0.102895
Sfpq	0.423052	6.5991	0.0392515	0.0923898
Actg1	0.422942	9.29706	0.0148658	0.0419945
Rbm17	0.422915	5.10597	0.105536	0.202211
Brwd1	0.42275	6.03917	0.0346644	0.0833333
Tspan14	0.422704	6.40809	0.0222881	0.0585162
Mphosph10	0.422687	5.09764	0.0499329	0.112819
Gm16559	0.422084	6.19831	0.189949	0.316912
Zfp318	0.422034	5.03695	0.063823	0.136617
Rnaseh2b	0.421954	5.48961	0.0738941	0.15367
Lyst	0.421788	4.71113	0.173754	0.295987
Arnt2	0.421726	5.46213	0.0557322	0.123
4632427E13Rik	0.421683	4.65569	0.353914	0.502018
Pacs2	0.421149	4.94774	0.0345972	0.0832265
Zfc3h1	0.420955	5.17868	0.156804	0.273669
Fam102b	0.420834	5.00427	0.0755923	0.156573
Rc3h2	0.420712	5.92195	0.0192301	0.051711
Ppp4r2	0.420582	5.53505	0.079745	0.162983
Strn4	0.420537	4.9581	0.116895	0.218488
Krtcap2	0.420454	6.32178	0.101546	0.196259
Leprotl1	0.420043	5.17385	0.00886226	0.0271275
Dusp22	0.419917	5.80383	0.0539355	0.119866
Bdp1	0.419697	4.79842	0.134934	0.245014
Ruvbl1	0.419197	5.55387	0.0464543	0.106171
Pias1	0.41904	5.09685	0.102679	0.197928
Oga	0.418892	6.98306	0.0318038	0.0778879
Exoc5	0.418838	5.35252	0.0527767	0.117683
Eif3d	0.418724	6.57277	0.00719954	0.0228257
Mettl16	0.418189	5.29056	0.0197019	0.0527665
Ankrd12	0.418105	5.53339	0.0521433	0.11659
Zfp330	0.417677	5.94258	0.00571224	0.0187886
Rtf1	0.417179	5.23378	0.0433299	0.100155
Rpl23	0.417115	9.56019	0.0848683	0.171209
Rfxank	0.416891	5.48489	0.0677252	0.14313
Phykpl	0.416666	6.54846	0.010069	0.0301411
Kcnq1ot1	0.416195	5.78748	0.0572106	0.125244
Notch2	0.416025	4.86974	0.0722175	0.150677
Arl4a	0.414832	4.95626	0.0761366	0.157494
Bmi1	0.414172	4.69711	0.141747	0.254172
Zmiz1	0.413625	5.93704	0.0238801	0.0618754
Snx12	0.413235	5.76215	0.00616598	0.0200381
Atr	0.412928	5.21086	0.133732	0.243558
Wdr1	0.412868	7.18524	0.00890008	0.0272205
Gatad2b	0.412785	5.46472	0.0650937	0.138769
Diaph1	0.412668	5.82693	0.0352839	0.0846281
Tnks1bp1	0.412065	4.64755	0.0855276	0.172207
Ilf2	0.411777	5.63014	0.0568454	0.124818
Pds5b	0.411718	5.03624	0.0585299	0.127636
Cct3	0.411344	8.05971	0.00473509	0.0159837
Sugt1	0.410757	6.77971	0.00357572	0.0125965
N4bp2l2	0.410319	5.7726	0.0520544	0.116463
Acvr2a	0.41026	4.95982	0.0663147	0.140636
Bax	0.410066	5.61433	0.129695	0.237503
1810030O07Rik	0.409963	4.86684	0.06008	0.130122
Kpna3	0.409792	5.15592	0.102361	0.197521
Rrbp1	0.409387	7.20264	0.00456118	0.0154607
Pak1ip1	0.409156	6.06707	0.0053402	0.017716
Med13l	0.409014	4.89419	0.086159	0.173145
Acbd3	0.408653	5.32709	0.0410316	0.0959632
Zcchc7	0.408448	5.0401	0.153632	0.269288
Msl1	0.408175	6.08587	0.0447684	0.102896
Ebna1bp2	0.407956	6.0889	0.0342084	0.0824535
Spsb2	0.407901	5.11267	0.140672	0.253113
Tmem63a	0.407896	4.73553	0.0828393	0.167995
Rps7	0.407684	8.91551	0.0072014	0.0228257
Sept7	0.407667	6.8985	0.00478437	0.0161351
Dcp2	0.40736	4.8916	0.139295	0.251128
Nsmf	0.406292	4.6683	0.130035	0.238008
Gm9828	0.405901	7.54244	0.0284405	0.0711984
Ruvbl2	0.405264	5.49795	0.0983916	0.19163
Ccdc66	0.405235	5.22836	0.123933	0.22884
Rps6	0.404594	10.1591	0.0187222	0.0505315
Rpl37	0.404284	8.43806	0.255659	0.394404
Magoh	0.404236	5.26716	0.0790694	0.162055
Tnrc6c	0.40348	4.78928	0.145541	0.259011
Parn	0.403297	4.94692	0.067976	0.143577
Atp6v0a1	0.40312	4.85217	0.0314605	0.0773057
Ikbkg	0.402233	5.59416	0.0795412	0.162657
Bzw1	0.402097	7.60851	0.0308007	0.0759976
Ctnna1	0.402081	8.33496	0.00157122	0.00617445
Rbm26	0.401499	5.29378	0.0960725	0.187712
Ubap2	0.401011	5.19091	0.0775641	0.159505
Mef2a	0.40086	5.54563	0.0197712	0.0529133
Hnrnpul1	0.40052	4.99842	0.144327	0.257555
Ctdsp2	0.400237	6.64217	0.0291803	0.072777
Kif4	0.40003	5.13747	0.140327	0.252678
Zfand3	0.399897	6.20961	0.0308869	0.0761774
Hnrnpm	0.399599	7.39785	0.0146422	0.041491
Dctn4	0.399434	5.52164	0.0928667	0.182863
Tasor2	0.399315	4.65769	0.19474	0.322949
Pabpc4	0.399134	5.17892	0.0811629	0.165399
Eif4enif1	0.399009	4.97018	0.0155906	0.0437218
Rnf121	0.398827	6.03626	0.0470905	0.107424
G0s2	0.398529	6.19157	0.0562866	0.123851
Cnih4	0.398277	7.21734	0.00837679	0.0258794
Ppox	0.397088	5.54245	0.0737799	0.15349
Fem1c	0.396333	5.06114	0.0624807	0.134096
Numa1	0.396219	5.88857	0.0384121	0.0907641
Wbp11	0.395782	5.23512	0.120929	0.224311
Commd2	0.39576	5.26372	0.0822961	0.167171
Uimc1	0.395753	5.23962	0.0522418	0.116775
Ncoa6	0.395594	4.83606	0.0761563	0.157494
Prpf38a	0.395279	5.32832	0.0429038	0.0993582
Lsm10	0.395261	5.01381	0.0928197	0.182837
Ift43	0.394797	5.01451	0.120501	0.223573
Ctla2a	0.394443	5.01686	0.231695	0.365926
Arpc5	0.394322	7.18177	0.00199681	0.00766193
Atf6	0.394115	5.72068	0.019783	0.0529257
Ttc14	0.393999	4.75037	0.144626	0.257933
Lsm7	0.393908	6.01718	0.197772	0.326847
Ap3s2	0.393731	5.55948	0.0713895	0.149152
Creb3	0.393692	7.11342	0.0178452	0.0487566
Ubn2	0.39366	5.89979	0.0815103	0.165897
Supt16	0.393517	5.85839	0.0667848	0.141469
Dmtf1	0.393199	5.02785	0.278812	0.420399
Cdc34	0.393194	5.00093	0.212808	0.343958
Trip6	0.392806	5.69712	0.0641118	0.136995
Erc1	0.392625	5.11094	0.0502822	0.113389
Phf10	0.392527	5.39236	0.0545004	0.120718
Ptges3	0.392268	5.89251	0.0580744	0.126719
Tinf2	0.392031	5.3847	0.0997864	0.193779
Morc2a	0.391279	5.16552	0.0878996	0.17616
Luc7l2	0.391104	6.51807	0.0208498	0.0550956
Rbm5	0.391101	6.66865	0.0126857	0.0365839
Mllt6	0.390947	5.02263	0.149789	0.26426
Rars	0.390716	6.16783	0.0228489	0.0597378
Ankrd11	0.390136	6.842	0.00918522	0.0279874
Tbk1	0.390134	5.42422	0.092359	0.182255
Taok1	0.389771	6.75393	0.0398404	0.0935204
Prmt1	0.389652	5.81211	0.0594037	0.129196
Nol11	0.38944	4.95658	0.203041	0.333066
Camk2g	0.388765	5.19956	0.0772644	0.159112
Ccnt2	0.388653	5.535	0.123787	0.22864
Grk2	0.388529	5.06686	0.0890061	0.177632
Rnf139	0.388393	5.42716	0.045869	0.105063
Dusp16	0.387961	5.34001	0.0425699	0.0988976
Adam15	0.387676	5.01736	0.134407	0.244422
Mta2	0.387596	5.93484	0.0570854	0.12511
Ripor1	0.387318	5.57292	0.0762869	0.15772
Adprh	0.386604	4.82846	0.0571122	0.12511
Rpl18a	0.386358	9.2126	0.0130306	0.0374898
Eef1a1	0.386283	11.9602	0.0533249	0.118761
Wdr82	0.385446	5.79682	0.0573865	0.125554
Nsmce2	0.3854	5.72518	0.0646424	0.137887
Abl1	0.385368	5.08824	0.0812128	0.165399
Plrg1	0.385214	5.86571	0.0091034	0.0277728
Elk4	0.385194	6.16493	0.0486328	0.110392
Chd8	0.384951	5.74908	0.178462	0.302366
2510009E07Rik	0.384946	4.92896	0.125702	0.231597
Slc35f5	0.384833	5.86281	0.00303575	0.0109649
Smg1	0.384728	6.32655	0.0257457	0.0656413
Dync2li1	0.384684	6.48422	0.0574662	0.125691
Eif3b	0.384665	6.47196	0.00824819	0.0255603
Cdk8	0.384425	5.27631	0.108553	0.206786
Actr1a	0.383998	6.25136	0.0208359	0.0550787
Fam53c	0.383675	5.28499	0.110076	0.208779
Plod2	0.383623	5.14592	0.109077	0.207431
Prkcd	0.383257	5.94212	0.0287132	0.0717586
Arl6ip4	0.383	4.75308	0.180658	0.305617
Anapc4	0.382985	5.65351	0.0553548	0.122315
Ralbp1	0.382894	5.73667	0.0598626	0.12977
Otud7b	0.382815	5.73468	0.0586045	0.127685
Prep	0.382567	5.00503	0.104964	0.201477
Psma5	0.382538	8.06078	0.00444999	0.0151893
Ext2	0.382427	5.3297	0.100964	0.195561
Bcl2l1	0.382332	6.74674	0.017694	0.0484157
Zfp512b	0.382227	5.31449	0.0685585	0.144557
Flywch1	0.382184	4.83265	0.0658037	0.139835
Mapkapk2	0.382133	5.38865	0.140871	0.253323
Dhx38	0.381696	4.97425	0.209591	0.340412
Ipo8	0.381639	5.90037	0.0739085	0.15367
Capns1	0.381431	7.09811	0.114193	0.214643
Dkk2	0.380888	5.55817	0.0389702	0.0918458
Selenow	0.380414	6.8679	0.04449	0.102416
Cdh1	0.380299	7.37516	0.0039884	0.0138789
Herpud2	0.380123	5.13418	0.0373015	0.088626
Fam171a1	0.379758	5.33577	0.0816794	0.166149
Usp37	0.379123	4.99029	0.102042	0.197041
Meis2	0.378754	4.81893	0.129865	0.237756
Rce1	0.378668	5.08852	0.201119	0.33113
Kras	0.37866	5.14751	0.095911	0.187496
Rpl9	0.378557	8.72332	0.0213153	0.0562268
Fzd1	0.377877	5.8148	0.0331636	0.0806146
Tspan8	0.37762	7.39283	0.020114	0.053569
Rbm8a	0.377483	7.03316	0.0334076	0.0809497
Snrpb2	0.377418	4.8284	0.147717	0.261359
Rexo2	0.377361	5.30288	0.151508	0.266586
Ctr9	0.376441	5.75582	0.0636562	0.13638
Rpl23a	0.37608	8.46139	0.0297335	0.0738937
Trmt2a	0.375783	5.32988	0.0944046	0.185293
Asxl2	0.375522	5.31314	0.085203	0.17179
Ddx41	0.375364	5.72627	0.00778963	0.0243842
Tbc1d15	0.375193	5.87226	0.036977	0.0879404
Fbln5	0.374944	6.75593	0.0892682	0.177929
Terf1	0.374824	4.89178	0.0725936	0.151323
Zcchc2	0.374453	4.57026	0.444473	0.592487
Cbx6	0.373215	6.50035	0.018004	0.0490861
Gtf2f2	0.373204	4.80536	0.0521008	0.116531
Otud4	0.372704	5.49363	0.0439131	0.101279
Slc39a14	0.372577	4.89126	0.182873	0.308366
Arhgap21	0.37241	4.95677	0.0902888	0.179426
Btf3	0.371804	8.32299	0.0140911	0.0400901
Clk3	0.371571	5.63861	0.0842963	0.170337
Hspa4l	0.371571	6.14499	0.0504355	0.113639
Kif3a	0.371184	5.5264	0.0645977	0.137832
Kctd20	0.371171	5.3478	0.129239	0.236906
Msh6	0.370891	5.04475	0.161593	0.28049
Pyroxd1	0.37087	5.64085	0.0364131	0.0867683
Uspl1	0.370825	5.21713	0.146872	0.260493
Slc6a20a	0.370737	5.22041	0.0837787	0.169546
Jpt2	0.369601	6.2468	0.166796	0.287005
Zdhhc21	0.369551	5.11843	0.0747793	0.155128
Dbnl	0.369253	5.29205	0.0923894	0.182266
Commd7	0.369215	5.22118	0.0283798	0.071089
Cul4b	0.369214	5.15944	0.100114	0.19421
Trio	0.369008	5.94039	0.0316145	0.0775799
Adgrl2	0.368439	5.02067	0.205948	0.33606
Acap2	0.368095	5.05476	0.0926374	0.182607
Lrwd1	0.367924	4.86024	0.14579	0.259265
Hnrnpl	0.367633	5.55959	0.261054	0.400726
Pkp3	0.367447	4.84232	0.11799	0.219844
Osbpl3	0.367282	6.76918	0.0847948	0.171108
Elp3	0.367087	5.54398	0.0565427	0.124302
Tusc2	0.366854	5.26307	0.177108	0.300722
Pip5k1a	0.366642	5.08785	0.0492111	0.111394
Ski	0.366411	5.41314	0.108206	0.206248
Csnk1g1	0.366238	4.49728	0.165233	0.284851
Ddx47	0.366233	5.86864	0.0160593	0.0447278
Rpl10	0.366101	9.26834	0.00318472	0.0114185
Rnf114	0.365988	6.92295	0.0130486	0.0375121
Rpl22	0.365745	7.52963	0.0378194	0.0895658
Vasn	0.365695	4.90855	0.10367	0.199627
Ints1	0.365546	4.97906	0.155193	0.271568
Lgals8	0.36547	6.22942	0.0577439	0.126223
Lad1	0.365467	6.4839	0.0299324	0.0742482
Dnajc8	0.364807	6.39473	0.0588682	0.128184
Mcat	0.364571	7.3733	0.0175766	0.0481304
Gpatch8	0.364513	4.83444	0.127634	0.23455
Med1	0.364473	5.47197	0.0956457	0.187086
Gskip	0.364274	4.77001	0.325175	0.472267
Nap1l1	0.364204	7.6832	0.0119185	0.0347405
Cwc27	0.364156	4.64476	0.110903	0.209913
1810009A15Rik	0.364066	5.91359	0.0181125	0.0493395
Rab20	0.364062	6.66647	0.0192768	0.0518173
Zdhhc3	0.36393	5.8094	0.0352317	0.0845861
Tardbp	0.363861	7.26183	0.0260041	0.0661619
Dnase1l1	0.363719	4.94471	0.134738	0.244793
Arrb1	0.363677	5.96095	0.049637	0.112289
Hnrnpdl	0.363513	6.33071	0.0106243	0.0314565
Capzb	0.363447	6.7198	0.0409013	0.0956888
Zfp146	0.363425	5.12364	0.0919255	0.181889
Ythdf1	0.363284	4.92485	0.119573	0.222349
Mbnl1	0.3626	6.79242	0.0111856	0.0329185
Atg7	0.362573	4.7378	0.133588	0.243415
Rlim	0.361771	6.38694	0.0173866	0.047735
Sf1	0.361623	5.92216	0.0917591	0.181658
Inpp5f	0.361161	5.24872	0.11511	0.216034
Ubb	0.3611	8.86379	0.0204982	0.0543429
Csnk1d	0.360952	6.6973	0.00992985	0.0298221
Nufip2	0.360941	5.63651	0.0542417	0.120338
Mapk3	0.360516	5.62808	0.0763782	0.157775
Uchl3	0.360369	5.47372	0.166185	0.286223
Rbm33	0.360236	5.31248	0.107067	0.204556
Thyn1	0.359724	5.4702	0.0525477	0.117387
Dnajc5	0.359363	6.86469	0.0293183	0.0730712
Agap3	0.359061	5.09224	0.192822	0.320423
Limd1	0.358834	6.57019	0.00525208	0.0174791
Rplp2	0.35881	7.52322	0.462922	0.608889
Zdhhc16	0.358155	5.4866	0.0713707	0.149152
Rsl1d1	0.357959	6.22761	0.102122	0.197114
Ost4	0.357921	7.935	0.0822615	0.167147
Ppp4r3b	0.357547	5.33369	0.0945517	0.185482
Tinagl1	0.357366	5.66044	0.0424553	0.0986941
Top1	0.357226	6.6072	0.0176435	0.0482955
Gpaa1	0.356689	5.309	0.0415065	0.0968882
Ccdc115	0.356565	5.27954	0.0842905	0.170337
Ostc	0.356541	6.81983	0.0372815	0.088626
D5Ertd579e	0.356415	6.00502	0.0502051	0.113294
Clcn7	0.356293	6.0816	0.0405631	0.0950192
Herc2	0.356222	6.20253	0.0723014	0.1508
Unc45a	0.355974	5.57675	0.0259377	0.0660617
Yeats2	0.354714	4.80291	0.207994	0.33821
Anxa7	0.3545	7.46685	0.00288456	0.0105174
Edc3	0.354265	5.55931	0.0921962	0.182032
Cdc42	0.354043	8.20836	0.00498197	0.0167092
C77080	0.353772	5.59415	0.0693193	0.145867
Tmem165	0.353591	4.84641	0.246208	0.383391
Rab6b	0.353244	4.93535	0.147055	0.260672
Raph1	0.35296	4.92725	0.176235	0.299693
Cep350	0.352816	5.66785	0.0790469	0.162054
Casc3	0.352761	4.88169	0.081895	0.166449
Sart1	0.352721	4.79505	0.160204	0.278741
Flii	0.352267	6.31565	0.0553488	0.122315
Cpd	0.352197	6.92592	0.10971	0.2083
Nhlrc2	0.352168	5.44433	0.144201	0.257555
Mal2	0.351673	5.58902	0.117217	0.218978
Acp2	0.351447	5.55791	0.0561112	0.123539
Apbb2	0.351416	5.79769	0.042884	0.0993439
Cds2	0.351339	6.5696	0.0324844	0.0793689
Cebpg	0.351278	5.31721	0.239381	0.375395
Riok3	0.351025	6.61119	0.0613754	0.132073
Scaf8	0.350952	5.36409	0.0933283	0.1836
Ahsa2	0.350573	5.78014	0.130283	0.238342
Cpsf7	0.350274	5.34821	0.08745	0.175355
Firre	0.349868	5.61947	0.306518	0.450581
Arhgdia	0.349576	7.07376	0.0895741	0.178442
Slc26a2	0.349182	4.70174	0.212343	0.343371
Ube2d2a	0.348877	5.96823	0.0782417	0.160583
Mkrn1	0.348696	5.84063	0.131553	0.240366
Ap3m1	0.348664	6.02152	0.14024	0.252584
Ankhd1	0.348644	6.18521	0.0559642	0.123364
Plxna2	0.348474	4.56611	0.206822	0.336953
Rab29	0.348345	5.06648	0.0742611	0.154272
Gimap6	0.347733	5.57215	0.0886669	0.177164
Yaf2	0.347427	4.80659	0.0869798	0.174507
Dock6	0.34697	4.86503	0.346878	0.495202
Sec23ip	0.345782	5.2362	0.0717892	0.149902
Ano10	0.344917	5.45046	0.0616932	0.132678
Thumpd1	0.3449	5.33111	0.169112	0.289901
Nfx1	0.344843	5.76218	0.0639959	0.136854
Parg	0.343639	4.57622	0.191304	0.318422
Ppil3	0.343616	5.55444	0.108825	0.207157
Phrf1	0.343483	5.34023	0.10588	0.202711
Tmem214	0.343465	5.50889	0.0306003	0.0756232
Fam133b	0.343451	4.79628	0.186657	0.31266
Polr2d	0.34297	5.44431	0.145085	0.258522
Ddx10	0.342747	4.69914	0.334664	0.482466
Ell2	0.342533	5.40794	0.138196	0.249578
Luc7l3	0.342312	6.32589	0.0502935	0.113389
Rpap2	0.34213	4.90225	0.22909	0.362908
Polr2a	0.341862	5.33903	0.163328	0.282497
Ascc2	0.34175	5.20408	0.138864	0.250536
Prkci	0.341087	5.09133	0.195601	0.324122
Amn1	0.341058	5.30709	0.211378	0.342553
Tln1	0.341004	7.09523	0.0349867	0.0840255
Prkdc	0.340511	4.74185	0.330359	0.477959
Cct5	0.340083	8.50184	0.00541523	0.0179243
Top2b	0.339775	5.82265	0.103302	0.198972
Ibtk	0.339282	5.84185	0.0571149	0.12511
Rasa2	0.33874	5.33582	0.116123	0.217545
Zfp36l2	0.338707	5.27492	0.0760265	0.157359
Slc6a6	0.338461	8.39527	0.0201927	0.0536883
Rpl37a	0.338282	8.66288	0.334547	0.482412
Hdac6	0.337939	5.94331	0.0518532	0.116083
Rptor	0.337938	5.15447	0.106685	0.203932
Qk	0.337772	6.45697	0.00708597	0.0224891
Sec63	0.337635	6.53588	0.0428525	0.0993337
Exosc10	0.337086	4.91878	0.251456	0.389411
Cyb561	0.337058	6.32221	0.0362187	0.0863895
Rsl24d1	0.336558	5.16549	0.150482	0.265163
Gm17638	0.336537	5.46032	0.135991	0.246477
Kdm5a	0.336211	6.18241	0.0443928	0.102285
Zbtb20	0.336191	9.05976	0.181036	0.306044
Srsf5	0.336183	8.02806	0.021614	0.0568891
Suco	0.336138	5.5591	0.0814055	0.16573
Med20	0.335917	5.4144	0.0810233	0.165227
Srsf1	0.335864	6.04736	0.0773794	0.159259
AI987944	0.335848	5.02767	0.269459	0.40984
Nkapd1	0.335641	4.73513	0.0937353	0.184226
Zfp652	0.335491	5.5158	0.102472	0.19758
Ensa	0.334509	6.42699	0.0478255	0.108762
Zfp839	0.334472	4.87657	0.249067	0.386775
Mcm6	0.334316	5.73618	0.102026	0.197041
Tanc1	0.334149	6.21323	0.0654063	0.139274
Pitpna	0.334077	6.02839	0.118874	0.221227
Gm45792	0.333956	4.71614	0.486961	0.630879
Rpl4	0.33369	10.0368	0.0109045	0.0321949
Rbm25	0.333571	6.94146	0.0640083	0.136854
Senp3	0.331804	5.71671	0.0680374	0.143624
Nmt2	0.331243	5.12469	0.059013	0.128461
H2-Q6	0.331141	6.05461	0.265721	0.405691
Crim1	0.331006	6.42341	0.0156752	0.0439085
Smc1a	0.330916	6.86085	0.0467843	0.106792
S100a16	0.330877	7.07775	0.0603422	0.130508
Cnppd1	0.33049	6.02974	0.0897334	0.178565
Ep400	0.330129	5.80258	0.0244273	0.0630479
Rab6a	0.329899	5.46185	0.189974	0.316912
Skap2	0.329503	6.67166	0.0891325	0.177804
Msl2	0.32919	4.95453	0.22007	0.352969
Akap9	0.329049	6.89018	0.0463033	0.105904
Tgs1	0.328823	5.01298	0.19158	0.318576
Rcc1	0.328452	5.00653	0.278449	0.42011
Ssb	0.328352	6.87761	0.0653751	0.139248
Zmym2	0.328212	5.23831	0.278635	0.420304
Tram1	0.328015	6.37081	0.0250933	0.064369
Tmem68	0.327787	5.14406	0.110611	0.209469
Rps13	0.327719	8.10849	0.168202	0.288746
Mtmr11	0.327487	6.24482	0.0779072	0.160031
Casd1	0.32734	4.94053	0.206573	0.336854
Rnf141	0.327122	5.28831	0.133423	0.243297
Drg1	0.32712	7.17885	0.0313699	0.0771352
Srsf3	0.327093	7.8207	0.0199971	0.0533425
Jam3	0.327089	5.33454	0.296324	0.439388
Bsdc1	0.326886	5.84474	0.147333	0.260931
Med23	0.326676	4.61187	0.162579	0.281801
Gm16754	0.326583	4.77197	0.205241	0.33539
Mdk	0.326432	5.2936	0.214709	0.346432
Zfp26	0.326333	4.88449	0.207784	0.338076
Id1	0.326326	5.92254	0.196191	0.324764
Tnks	0.3263	5.38435	0.16442	0.283917
Pik3c3	0.326253	5.46631	0.0856658	0.172438
Zfr	0.326084	5.99197	0.0338923	0.0818263
Pdia6	0.325879	8.38726	0.0201185	0.053569
Rbck1	0.32533	5.40679	0.0417533	0.0972782
Arid4b	0.325292	5.86662	0.125107	0.230659
Kmt2e	0.325094	6.71812	0.0249807	0.0642046
Aebp2	0.324759	5.70463	0.117951	0.219844
Mprip	0.324629	7.40032	0.0510939	0.114629
Mms19	0.324599	5.71724	0.0229471	0.0599594
Gm10138	0.324208	5.56029	0.281537	0.423289
Wdr31	0.324185	4.81556	0.143617	0.256773
Stxbp6	0.324132	4.62154	0.393501	0.540888
9130401M01Rik	0.324111	4.67739	0.0782654	0.160587
Id2	0.323616	8.07096	0.0386269	0.091154
Srgap2	0.323441	4.69516	0.415121	0.562435
Stx6	0.323222	5.04508	0.0933666	0.1836
Ubtf	0.323029	6.3358	0.0474406	0.108054
Srek1	0.322603	6.20323	0.114913	0.215725
Clint1	0.322571	6.52728	0.0532077	0.118536
Aff4	0.322387	6.96664	0.0756041	0.156573
Stau1	0.322093	5.70793	0.15677	0.273669
Ipo9	0.32203	5.71207	0.0921876	0.182032
Cuedc2	0.321833	6.82357	0.0299054	0.0742063
Inpp5k	0.321666	5.56637	0.104484	0.200866
Tmx3	0.321559	5.92748	0.20292	0.333065
Pdlim5	0.321339	6.01013	0.0269934	0.0682265
Klhl5	0.321216	5.37137	0.225947	0.359388
Yap1	0.321166	5.848	0.0459105	0.105125
Eif3e	0.32098	7.31037	0.0566824	0.124535
Fryl	0.320954	5.29382	0.198081	0.327157
Med4	0.320631	5.33236	0.0631151	0.135299
Cdc27	0.32059	5.14601	0.187509	0.313728
Ggps1	0.320574	5.36422	0.0838176	0.169556
Cdc23	0.320415	5.56034	0.0837891	0.169546
Ppp4r3a	0.320129	5.31885	0.184048	0.309668
Fam192a	0.319778	5.69899	0.0918591	0.181807
Bag3	0.3195	4.70155	0.31972	0.465781
Tra2b	0.319288	7.22402	0.0373229	0.0886479
Rbm28	0.319171	5.55517	0.0361964	0.0863645
Fchsd2	0.319096	4.80849	0.185285	0.311073
G3bp2	0.31897	6.62176	0.0205939	0.0545571
Scaper	0.318802	4.75478	0.205146	0.335348
Psmd11	0.318568	7.42661	0.0149352	0.042142
Hyal2	0.318395	5.64824	0.0428429	0.0993337
Mfsd5	0.318377	4.91974	0.231501	0.365801
Eprn	0.318229	5.85176	0.0628845	0.134845
Ivns1abp	0.318178	9.3599	0.0750181	0.155492
Vps39	0.317942	4.94324	0.187094	0.313178
Pigf	0.317861	5.12234	0.146346	0.259813
Bod1l	0.317697	6.06944	0.0772352	0.159097
Wdr74	0.317668	5.40988	0.215446	0.347226
Rfc2	0.317422	5.9851	0.0237737	0.0616433
Htt	0.31738	5.88185	0.228492	0.362071
Ssh1	0.317341	4.95037	0.124431	0.229587
Ftsj3	0.317317	5.70176	0.198542	0.327697
Epc2	0.31722	4.70643	0.182293	0.307477
Smo	0.317195	5.99408	0.0709406	0.148511
Kdelr2	0.317144	6.22158	0.167296	0.287648
Lgmn	0.316197	9.73574	0.0289682	0.0722971
Pbdc1	0.315704	5.7312	0.0527662	0.117683
Anp32e	0.315669	6.73154	0.0244622	0.0630934
Nedd4l	0.315572	6.65272	0.0448474	0.103045
Ncoa5	0.31548	5.11293	0.15935	0.277517
Dcaf5	0.315369	5.04269	0.0749897	0.155492
Sh3bgrl	0.314796	6.58756	0.184901	0.310642
Add1	0.314739	6.76623	0.0334548	0.0809965
Brix1	0.314724	5.73032	0.114038	0.214571
Pdia4	0.314696	6.59296	0.0767178	0.158209
Senp5	0.314285	4.96739	0.208011	0.33821
C2cd2	0.314221	4.84887	0.231095	0.365452
Usp14	0.314204	5.89975	0.20406	0.334092
0610040J01Rik	0.314078	5.67163	0.0505712	0.113805
Nxf1	0.314014	5.33281	0.121565	0.225263
Elavl1	0.313921	5.55035	0.225388	0.358828
Eprs	0.313719	7.51013	0.0356116	0.0852468
Man1b1	0.313455	5.59092	0.0598264	0.12973
Mxd4	0.313086	6.59375	0.0735613	0.153166
Rpl26	0.312983	9.61558	0.0969088	0.189194
H2-T23	0.312981	7.82462	0.0169627	0.0467112
Mief1	0.312979	5.2645	0.166031	0.286024
Nek6	0.312706	6.7671	0.0229688	0.0599594
Ago1	0.312449	5.18985	0.184221	0.309784
Hoxb7	0.312149	4.69987	0.275113	0.416278
Snrpe	0.311574	6.83379	0.145747	0.259251
Wars	0.311553	4.98982	0.293864	0.43689
Lpar6	0.311336	5.30874	0.358913	0.507634
Ilvbl	0.310885	6.26143	0.0404527	0.0947907
Nfrkb	0.310824	4.59789	0.439486	0.587774
R3hcc1l	0.310814	5.11923	0.224706	0.358131
Jak2	0.310674	5.6247	0.139667	0.251676
Bms1	0.31063	5.47753	0.226685	0.360267
Cxxc1	0.310526	4.81415	0.28715	0.429768
Med10	0.310317	5.8245	0.158821	0.276663
Eml5	0.310287	5.3114	0.269016	0.409615
Arpc3	0.309721	7.5979	0.0228267	0.0597163
Cgn	0.309384	5.08481	0.152206	0.267621
Tcim	0.309199	4.8429	0.112933	0.212986
Dnm1l	0.309055	5.92491	0.0657268	0.139712
Stk19	0.309042	5.09689	0.208574	0.338984
Prpf6	0.308394	6.14727	0.0759376	0.15722
Mthfsd	0.308196	4.98751	0.110328	0.209149
Hmg20a	0.308158	5.033	0.148623	0.262645
Rprd2	0.308028	5.19858	0.299487	0.443001
Zscan29	0.307915	5.09547	0.21026	0.341045
Npl	0.307365	6.44712	0.173218	0.295212
Arel1	0.307137	5.25006	0.233382	0.368115
Recql	0.307059	5.48383	0.0539118	0.119866
Gclc	0.306817	7.81999	0.0661973	0.140509
Gpn1	0.306795	5.49413	0.0680066	0.1436
Vezt	0.306149	5.08227	0.114916	0.215725
Wwc1	0.306005	7.56665	0.0383946	0.090752
Sec61a1	0.30563	7.03048	0.0308037	0.0759976
Trappc5	0.305587	6.01562	0.0925886	0.18256
Map3k2	0.305183	5.53059	0.109996	0.208681
Stard3	0.305157	5.0711	0.109335	0.207804
Maged1	0.30487	6.96184	0.0278303	0.0700781
Dpp8	0.30471	5.9143	0.0979095	0.190792
Ctnnb1	0.304383	8.73459	0.0158802	0.0443978
Smarcb1	0.304006	5.44337	0.146432	0.259901
Eef1g	0.303522	8.50787	0.0163502	0.0453621
Sfmbt1	0.303512	4.79415	0.280988	0.422809
B230219D22Rik	0.303076	6.38098	0.0637422	0.136524
D10Wsu102e	0.302828	5.81946	0.126206	0.232452
Cfdp1	0.302533	7.16211	0.0700807	0.147047
Ywhaq	0.302216	8.07809	0.0325888	0.079518
Btbd9	0.302136	5.27953	0.124036	0.228974
1810013L24Rik	0.302128	5.40918	0.103829	0.199881
Xab2	0.301718	5.83141	0.14041	0.252766
Helz	0.301671	4.9524	0.268865	0.409584
Elf2	0.301404	5.21443	0.237056	0.372671
Fbxl20	0.301376	5.26895	0.145267	0.258746
AY074887	0.301196	6.93888	0.0604928	0.130711
Sh3pxd2a	0.301122	4.77818	0.345759	0.494035
Dpm2	0.300961	5.2582	0.0694972	0.146158
Xiap	0.300928	6.13137	0.0385262	0.0909458
Neurl1b	0.300617	6.12159	0.0763485	0.157775
Gemin5	0.300606	4.70641	0.227918	0.361599
Adnp	0.300407	6.70218	0.0697692	0.146645
Kmt5b	0.300251	5.38786	0.143189	0.256256
Wdr43	0.299939	5.38707	0.39468	0.542306
Cnot2	0.299706	5.84363	0.17162	0.29365
Thoc6	0.299653	4.93267	0.0736235	0.153208
Blvrb	0.299564	5.53389	0.165037	0.284836
4930473A02Rik	0.299517	5.62575	0.117987	0.219844
Tor2a	0.299501	5.17716	0.240658	0.377074
Casp8	0.299432	5.41307	0.209191	0.339836
Mettl3	0.299312	5.22659	0.205462	0.335565
[truncated: 5,326 more rows]

## Sheet: ABT UUO vs IgG CL
	logFC	logCPM	PValue	FDR
Il1f6	7.87733	4.69474	1.74527e-39	1.15101e-36
Havcr1	6.82792	9.09629	1.97485e-63	1.5629e-59
Krt20	5.70528	4.85707	5.79465e-26	1.83435e-23
Cxcl1	5.45463	4.6569	1.54022e-31	6.77183e-29
C3	5.30746	9.53162	5.96949e-46	5.90532e-43
Timp1	5.20903	5.01049	4.65045e-48	6.13394e-45
Serpina10	4.85799	6.50724	2.81053e-43	2.02205e-40
Vcam1	4.85269	7.58572	9.10879e-46	8.00966e-43
Fgb	4.75821	6.41246	1.42691e-16	1.82139e-14
Lcn2	4.72024	7.04609	8.73773e-63	3.45752e-59
Cd44	4.43486	4.7497	5.21105e-24	1.47287e-21
Socs3	4.39139	4.31595	1.02077e-28	4.03919e-26
Aoc1	4.21839	6.33473	2.80709e-46	3.17362e-43
Fgg	4.0244	7.39284	1.7679e-26	5.82965e-24
Cxcl10	3.66319	5.54714	5.64292e-21	1.27594e-18
Cd14	3.36459	4.70358	3.44233e-20	7.16911e-18
Col3a1	3.29987	8.04414	4.18758e-52	6.6281e-49
Aldh1a2	3.29137	5.44843	7.38099e-38	4.49332e-35
Col1a1	3.21872	6.15117	3.13599e-45	2.48182e-42
Fga	3.12177	7.43029	1.26957e-13	1.08036e-11
Tnfrsf12a	2.88508	6.89467	5.50885e-36	2.90647e-33
Mgp	2.88465	9.32657	2.60918e-21	6.25729e-19
Serpina1b	2.84172	5.91424	8.8413e-05	0.000847116
Tnc	2.76467	5.05514	5.62129e-14	5.05532e-12
Cfi	2.72141	5.84189	4.86476e-24	1.42592e-21
Spp1	2.71728	13.3332	2.91583e-53	5.76897e-50
Akr1b8	2.71425	4.83699	6.69383e-11	3.55537e-09
Col8a1	2.69894	4.4421	2.35024e-18	3.87496e-16
Clu	2.69884	10.0477	1.84534e-55	4.868e-52
S100a6	2.65177	6.47174	5.58486e-19	1.00451e-16
Tmsb10	2.52197	6.3356	2.85044e-17	4.02828e-15
Slc34a2	2.50394	4.7421	1.74223e-12	1.23107e-10
Cldn4	2.4578	5.13872	1.25867e-09	5.35542e-08
Adamts1	2.44298	7.34464	3.36797e-36	1.90387e-33
Col1a2	2.41554	7.5402	3.38236e-34	1.673e-31
Krt18	2.41293	6.77388	3.94405e-23	1.07632e-20
Actn1	2.40991	4.89333	1.07836e-17	1.5804e-15
Anxa3	2.40233	6.556	6.59623e-18	1.0039e-15
Birc3	2.39338	5.13458	1.1639e-15	1.29733e-13
Dcdc2a	2.37843	6.25806	2.43087e-16	3.00592e-14
Tgtp1	2.37164	5.21799	6.20124e-09	2.22066e-07
Cdh11	2.35212	4.80281	5.25356e-15	5.47061e-13
Cp	2.3496	7.7843	1.02051e-19	2.01907e-17
H2-DMa	2.33862	5.19666	5.35357e-16	6.14031e-14
Il34	2.31696	5.13906	1.72565e-07	4.18921e-06
Emp2	2.29381	5.28776	6.31833e-23	1.66677e-20
Dock10	2.27803	4.78473	2.06016e-13	1.73448e-11
Lyz2	2.26329	7.87502	8.45306e-12	5.30933e-10
Nfkbiz	2.2541	4.96297	6.38587e-15	6.4792e-13
Ctss	2.25326	6.44484	2.71743e-22	6.93733e-20
Cdkn1a	2.25224	4.94189	3.78952e-11	2.12697e-09
Icam1	2.24363	5.99627	3.36086e-15	3.54638e-13
Fblim1	2.23782	4.77312	3.51691e-13	2.86937e-11
Fn1	2.22595	6.60785	4.22929e-31	1.76161e-28
Rhob	2.17731	5.70292	4.58908e-17	6.26172e-15
Fbn1	2.15892	5.32279	2.46314e-27	8.47534e-25
Loxl2	2.15621	4.59336	2.24048e-14	2.16233e-12
Ccn1	2.12943	5.40652	1.96172e-11	1.17614e-09
Cpe	2.12861	6.32575	4.99955e-06	7.6285e-05
Sbno2	2.12577	5.11085	7.6117e-14	6.76843e-12
Fcgr3	2.10705	5.12923	7.04731e-09	2.48984e-07
Vim	2.08767	7.09469	4.71005e-28	1.69433e-25
Gc	2.06958	8.16412	3.78369e-09	1.43273e-07
Klf6	2.0678	6.8734	3.85389e-18	6.09994e-16
Pdgfb	2.05953	5.00002	1.17776e-16	1.528e-14
Cenpf	2.04639	4.59143	4.05685e-14	3.82213e-12
Cdk1	1.98148	5.03617	3.24629e-11	1.84829e-09
Slc20a1	1.97358	6.10039	8.09484e-10	3.55903e-08
Rbp1	1.97142	5.33775	3.5816e-18	5.78464e-16
Emp3	1.95432	4.55176	6.14842e-12	3.98841e-10
Sox4	1.94057	5.27823	2.13014e-15	2.27809e-13
Gpc3	1.93904	5.11815	3.15449e-06	5.15798e-05
Cd52	1.92251	4.65514	7.61636e-12	4.82207e-10
Efhd2	1.9141	5.61793	3.71352e-28	1.39946e-25
Top2a	1.90008	5.31449	6.36445e-11	3.42641e-09
Myof	1.89397	6.33219	2.09787e-16	2.63533e-14
Bspry	1.89107	5.97303	2.07692e-32	9.66865e-30
Mthfd2	1.88148	4.41282	3.85455e-10	1.84878e-08
Osmr	1.88082	4.9163	9.98258e-07	1.93633e-05
Ccnb2	1.86694	4.70483	1.67791e-08	5.31159e-07
Efemp2	1.86245	5.09915	1.37225e-19	2.52558e-17
Emilin1	1.84135	5.00327	1.07729e-14	1.06571e-12
Flna	1.83873	7.35924	1.10969e-19	2.14198e-17
Irf1	1.83017	5.50442	2.43625e-11	1.43884e-09
Tubb2b	1.82721	6.29294	6.9435e-19	1.22113e-16
Nrg1	1.82029	4.54142	6.67478e-12	4.29465e-10
C1ra	1.81078	4.99331	3.92997e-16	4.64206e-14
Gm47079	1.80846	4.80494	2.38684e-17	3.43444e-15
Col6a3	1.8053	5.56942	8.56648e-19	1.47381e-16
Pea15a	1.80517	6.9243	7.17504e-21	1.57731e-18
Plac8	1.7994	6.31073	1.15422e-21	2.85453e-19
Mki67	1.79478	5.67011	9.07791e-08	2.3478e-06
Cpxm1	1.77701	4.48776	1.66429e-06	2.98666e-05
C1qb	1.77601	5.84645	6.41475e-11	3.43016e-09
Cyp1b1	1.76025	5.11683	1.45698e-07	3.57847e-06
Il33	1.75821	4.8952	4.09236e-12	2.74466e-10
Tyrobp	1.74101	5.46486	5.25321e-12	3.46449e-10
Arl4c	1.73617	4.31963	1.31701e-09	5.54114e-08
Sytl2	1.72889	5.52462	5.99662e-10	2.74319e-08
Anxa2	1.72731	8.09145	2.01002e-15	2.17909e-13
Lhfp	1.72081	5.74716	1.39186e-10	7.01603e-09
Ypel2	1.72048	4.95961	1.43008e-08	4.67671e-07
Mvp	1.71419	5.97106	1.27888e-19	2.40978e-17
Cd74	1.71162	7.94167	8.30793e-11	4.35424e-09
Sparc	1.71006	8.36131	4.8224e-20	9.78576e-18
Steap1	1.70398	4.78526	1.46541e-12	1.06397e-10
Laptm5	1.69642	5.31379	1.27457e-08	4.22048e-07
Pros1	1.69612	5.70845	3.95159e-11	2.20231e-09
Tacstd2	1.69558	6.32268	5.1526e-14	4.74159e-12
Coro1a	1.68607	5.64897	2.59807e-13	2.16433e-11
F3	1.68237	5.23143	1.25694e-11	7.65188e-10
Arpc1b	1.67375	7.6002	6.73942e-18	1.00633e-15
F2r	1.67251	6.16604	4.75175e-13	3.7233e-11
Slc7a1	1.66398	4.35858	3.26427e-08	9.67545e-07
Bgn	1.65833	7.22412	1.02637e-13	8.926e-12
Eif4ebp1	1.65407	4.3659	2.90968e-07	6.63609e-06
Ctsc	1.65294	6.71245	5.93709e-11	3.21823e-09
Tes	1.64886	5.99362	1.16564e-11	7.15107e-10
Cygb	1.64588	4.4345	1.87304e-08	5.83592e-07
Pmaip1	1.64482	4.74351	3.57671e-11	2.02186e-09
Lsp1	1.64473	4.44758	1.46051e-07	3.57847e-06
Rhoc	1.64208	6.18546	2.70244e-14	2.57676e-12
Psmb8	1.6357	5.07131	8.6935e-09	3.00438e-07
Mpeg1	1.63193	5.36504	5.00996e-08	1.37669e-06
Ckap4	1.62515	4.41576	7.07686e-06	0.000101277
Tpm4	1.61594	7.59452	1.01354e-16	1.35951e-14
Rcn1	1.61419	4.79516	1.27425e-10	6.50609e-09
Car3	1.61336	5.5427	0.000738255	0.00505411
Rdh10	1.60876	6.09458	5.79886e-15	5.96003e-13
Tgfbi	1.60838	6.06796	5.32732e-12	3.48433e-10
Cldn1	1.60136	5.19299	4.98247e-08	1.37391e-06
H2-Eb1	1.60047	7.2135	1.31176e-10	6.65464e-09
Abca1	1.59714	5.43577	7.39316e-09	2.60042e-07
Mrc2	1.59572	4.94777	3.88721e-10	1.85322e-08
Tagln	1.59569	6.52788	8.51618e-13	6.35821e-11
Pdgfrb	1.59478	5.27215	4.51299e-13	3.57158e-11
Ncam1	1.58086	4.32303	2.27428e-10	1.11793e-08
Gm48529	1.57591	6.51726	2.25527e-12	1.57949e-10
Tpm1	1.57516	7.07645	1.68573e-25	5.13112e-23
Tubb5	1.5727	7.30945	5.23449e-21	1.2184e-18
Ptprc	1.55736	5.32957	4.21656e-08	1.20469e-06
Litaf	1.55713	6.42617	5.53403e-13	4.29376e-11
Sdc1	1.55487	5.05015	4.80816e-14	4.47668e-12
Egr1	1.55066	4.68778	1.3803e-06	2.58244e-05
Psmb10	1.54716	5.45789	5.57297e-14	5.05532e-12
Cstb	1.53269	8.19963	2.10523e-14	2.05689e-12
Cks1b	1.52447	4.72859	1.93307e-10	9.62157e-09
Socs2	1.523	4.78006	2.0931e-06	3.59323e-05
Timd2	1.52093	7.21982	0.00802237	0.0346934
Rcc2	1.51547	5.04478	4.23496e-11	2.34374e-09
Parp14	1.51445	5.15133	1.01244e-06	1.95903e-05
Naaa	1.51136	4.58151	2.45544e-07	5.68197e-06
Ddr2	1.50794	4.69235	6.52005e-07	1.34725e-05
Plat	1.50752	6.90148	8.63805e-09	2.99831e-07
Fstl1	1.50647	6.58928	9.8309e-21	2.10275e-18
Lig1	1.50156	4.72174	2.45845e-08	7.42603e-07
Col4a1	1.50039	7.38474	4.15118e-18	6.44166e-16
Parp8	1.48711	4.91003	2.84677e-06	4.7205e-05
Esyt1	1.48406	4.64683	1.17133e-06	2.2391e-05
Sdc3	1.48116	4.80268	2.24238e-08	6.87622e-07
Rcn3	1.48101	5.19602	2.33799e-07	5.47422e-06
Lamc2	1.4779	4.94667	2.68138e-09	1.05052e-07
Tap2	1.47681	5.5786	7.84637e-07	1.60042e-05
Pdk4	1.47252	5.89204	0.00350225	0.0181512
Ajuba	1.47055	4.92992	4.03153e-08	1.1687e-06
Col4a2	1.46477	6.44992	8.20836e-15	8.22291e-13
H2-Aa	1.457	7.92404	7.88729e-10	3.48715e-08
Cxcl16	1.45364	6.79019	8.03378e-16	9.08277e-14
Marcks	1.45151	5.37609	1.07959e-09	4.61833e-08
Ctps	1.45012	5.70821	2.01505e-06	3.51258e-05
H2-Ab1	1.44699	7.53207	3.19318e-16	3.88781e-14
Mt2	1.44415	5.6979	0.00110283	0.00697663
C1s1	1.44081	5.42695	1.12058e-16	1.47805e-14
Gm45774	1.43836	5.65666	0.000815155	0.005444
Birc5	1.4376	4.6287	1.87033e-05	0.000230918
Svep1	1.43229	4.65117	7.78224e-06	0.000108814
Smc2	1.43017	4.50784	6.13442e-06	8.95715e-05
Tsc22d1	1.42253	8.87509	1.3324e-18	2.24354e-16
Jpt1	1.42134	6.038	6.13937e-13	4.67183e-11
Ecscr	1.41955	4.5002	3.21183e-09	1.2339e-07
Acta2	1.41947	6.49172	3.63003e-10	1.76246e-08
Nupr1	1.41926	5.9319	3.29343e-12	2.24691e-10
Tapbpl	1.41042	4.83109	0.000105289	0.000983772
Lgals3	1.40863	6.50954	5.05468e-05	0.000524158
Ugcg	1.40747	4.37257	7.06221e-06	0.000101251
C4b	1.40662	5.14349	0.00464108	0.0225115
Slfn2	1.40143	5.1406	1.57549e-08	5.04794e-07
Trim47	1.39931	5.33347	5.41215e-06	8.0875e-05
Unc13a	1.39774	4.39396	4.08017e-08	1.17848e-06
Ccna2	1.38754	4.6271	1.82303e-06	3.23487e-05
Cfh	1.37788	7.83298	7.48183e-13	5.63916e-11
Tgfbr2	1.37687	6.28497	3.27429e-16	3.92617e-14
Colec12	1.37446	4.72276	2.33811e-09	9.34536e-08
Smoc2	1.37376	5.13554	5.28507e-07	1.12739e-05
Lcp1	1.37362	5.5661	6.51411e-08	1.72995e-06
C1qa	1.37166	4.55714	6.14054e-10	2.79289e-08
Ifi27l2a	1.371	6.13316	7.31816e-05	0.000725763
Hmox1	1.36745	5.46891	0.000263837	0.00212628
Tagln2	1.36672	5.82518	3.64815e-13	2.94606e-11
Fhl2	1.35915	5.08254	4.2987e-10	2.03712e-08
Lgals1	1.35128	8.01052	1.53102e-09	6.24562e-08
Itga9	1.34826	4.65243	1.29264e-05	0.00016743
Serpina1a	1.3481	5.19025	0.0125374	0.0492655
Stra6l	1.34503	5.04934	6.74025e-05	0.00067522
Bok	1.34422	5.30852	1.92191e-08	5.96471e-07
Zc3hav1	1.34411	5.20274	4.52729e-09	1.66646e-07
Anxa1	1.34299	5.39612	4.51755e-09	1.66646e-07
Msn	1.34157	6.7961	4.74311e-11	2.58876e-09
Tmem43	1.33927	5.0923	9.95825e-08	2.53407e-06
Map3k1	1.33836	5.97787	3.3924e-12	2.29466e-10
Cdk6	1.3291	6.16083	3.2221e-07	7.26487e-06
Nfkb1	1.32578	5.55443	4.33425e-08	1.23386e-06
Axl	1.32384	4.86844	1.80762e-05	0.000223874
Rela	1.32329	5.51062	2.66473e-11	1.55064e-09
Tap1	1.31724	4.77933	8.47629e-07	1.70276e-05
Ywhah	1.31537	5.73135	5.71626e-13	4.39209e-11
Trf	1.31513	6.51366	0.000143065	0.00127507
Serpine2	1.31223	4.9265	1.8849e-06	3.32971e-05
Gucy1a1	1.3103	5.22725	1.52907e-08	4.91913e-07
Lrp1	1.30807	5.51688	1.32332e-09	5.54114e-08
Parp9	1.30756	5.13282	2.97776e-07	6.77183e-06
Aebp1	1.29521	5.91115	1.15445e-10	5.93269e-09
Ifngr1	1.283	6.09726	1.96693e-05	0.00023985
Smad1	1.28221	4.62611	1.05291e-05	0.000140282
Mcm5	1.27709	4.51473	0.000169846	0.00146743
St6gal1	1.27675	4.74293	0.000145979	0.00129516
Plscr3	1.27156	4.81971	3.45554e-07	7.72518e-06
Hdac7	1.27143	4.65615	1.00512e-09	4.32309e-08
E2f1	1.2635	4.50726	9.15908e-05	0.000871213
Smc4	1.26013	4.6578	1.26324e-06	2.39742e-05
Fbxw17	1.25463	4.67074	0.000335179	0.00259551
Spns2	1.25039	5.53104	8.46637e-08	2.19681e-06
Mcam	1.24217	4.53269	9.45211e-08	2.43661e-06
H2-Q4	1.23995	5.21732	7.30857e-06	0.000103842
Ifit2	1.23633	5.10715	2.53232e-05	0.000298226
S100a11	1.23315	7.08026	1.18823e-07	2.94786e-06
Rab31	1.23095	5.25243	3.52333e-09	1.34704e-07
Parp3	1.22847	5.10733	1.02976e-05	0.000138128
Myadm	1.22568	4.6552	5.73053e-09	2.06143e-07
Agrn	1.22103	7.03133	8.54646e-14	7.51519e-12
Jun	1.22081	4.81863	4.91227e-05	0.000512872
Krt8	1.22045	7.48256	2.69883e-13	2.22485e-11
Cars	1.22006	5.08909	5.55533e-07	1.1724e-05
Plp2	1.21492	4.68481	8.12908e-05	0.000789369
Tuba1a	1.2149	6.67884	1.19416e-05	0.000156727
Col18a1	1.21412	7.00145	4.90831e-16	5.7124e-14
Tmsb4x	1.21128	9.02778	8.83921e-12	5.50815e-10
Dcn	1.20926	5.99819	1.58673e-05	0.00020124
H2-DMb1	1.20626	5.56293	0.000113637	0.00104958
Zfp36l1	1.20294	5.95391	5.23534e-09	1.89189e-07
Slc13a1	1.19941	9.29221	9.12573e-07	1.79654e-05
Serpinh1	1.19618	7.12113	7.18642e-08	1.90212e-06
Shisa4	1.19598	4.62347	0.000228461	0.00188534
Map4k4	1.19528	5.76909	3.09783e-11	1.77654e-09
Nfkbia	1.19497	5.50976	6.12374e-06	8.95715e-05
Vasp	1.19472	4.82665	4.87362e-08	1.35333e-06
Nid1	1.1914	5.45993	5.52261e-07	1.16861e-05
Cep85	1.1909	6.42028	1.5145e-08	4.89214e-07
H2-K1	1.19015	9.05179	1.61087e-07	3.92259e-06
Bst2	1.18721	6.22613	8.69922e-07	1.73853e-05
Gins2	1.18228	4.67541	1.04738e-05	0.00013978
Vat1	1.17863	5.03639	7.88438e-06	0.000110048
Myh9	1.17724	7.16984	2.87906e-12	1.9813e-10
Olfml3	1.17341	4.98458	0.000420397	0.00314166
1110046J04Rik	1.17239	4.75494	0.000192746	0.00162969
Dtx4	1.17167	5.02071	1.25874e-06	2.39464e-05
Stab1	1.16865	4.98527	2.54255e-05	0.000298986
Itpripl2	1.16858	4.56725	8.72849e-06	0.000119926
Colgalt1	1.16049	6.08325	4.43834e-11	2.43924e-09
Slc38a2	1.15457	6.5125	8.51875e-07	1.70677e-05
Irgm2	1.13458	4.93099	3.2105e-07	7.2594e-06
Mxra8	1.12837	4.76846	2.85115e-06	4.7205e-05
Col14a1	1.12771	5.21771	0.000120795	0.00110645
Irgm1	1.11928	6.34666	3.02714e-06	4.98062e-05
Cald1	1.11738	6.71238	3.51541e-10	1.71734e-08
Btg1	1.11513	6.38167	2.42352e-11	1.43884e-09
Pnrc1	1.11415	5.39415	2.44956e-07	5.68197e-06
Rell1	1.11192	4.80421	1.10964e-08	3.73688e-07
Hnrnpa1	1.11187	7.0529	1.48469e-12	1.06811e-10
Gm4673	1.10763	5.54563	0.000143569	0.00127778
Plbd1	1.1073	4.6028	0.000131187	0.00118925
Ifngr2	1.10491	4.75091	5.80705e-05	0.000593759
Lsr	1.10338	5.60252	0.000245491	0.00200084
Fat1	1.10187	5.90749	5.84997e-07	1.22803e-05
Stat3	1.10123	6.14815	1.40688e-12	1.03093e-10
Arhgdib	1.1007	4.64856	4.17772e-06	6.57306e-05
Cx3cl1	1.09618	5.34004	4.66257e-06	7.1929e-05
Mrtfb	1.0895	4.66248	0.000260033	0.0021042
Muc1	1.08932	4.45593	0.000118385	0.00108816
Ddah2	1.08716	5.14172	2.17661e-05	0.000260207
Unc13b	1.08703	4.58891	0.000160504	0.00140047
Rrm2	1.08511	5.3655	0.000666784	0.00462888
Isg15	1.08471	4.87872	0.000774744	0.00524493
Smtnl2	1.08343	5.45912	2.1293e-05	0.000255323
Sema3c	1.0826	5.87206	6.53787e-05	0.000657442
Fam129a	1.08233	4.95088	9.82923e-05	0.000928844
Ddx58	1.08103	5.26634	3.0197e-05	0.000345845
Peak1	1.08095	4.74863	3.36357e-06	5.47722e-05
Ptp4a1	1.07938	6.02522	5.52509e-08	1.50778e-06
Nans	1.07774	4.44149	6.10519e-06	8.95646e-05
Lyn	1.07773	5.0153	0.000214962	0.00179453
Vars	1.07629	4.80377	0.000998234	0.00647012
Kmt2a	1.0759	5.21848	2.6668e-05	0.000309922
Carhsp1	1.07499	6.01566	8.87251e-07	1.76425e-05
H2-D1	1.07476	8.58748	1.45575e-09	5.96933e-08
Sema6a	1.07208	5.04349	6.7924e-06	9.80932e-05
Aida	1.0715	4.7852	1.57679e-06	2.86867e-05
Tmbim1	1.06885	5.78754	4.75214e-07	1.0192e-05
2410006H16Rik	1.06769	5.65564	0.000317521	0.00247817
Myo9b	1.06733	4.74676	1.55229e-05	0.000198143
Tnfrsf1a	1.06381	5.95211	3.91311e-06	6.23558e-05
Psmb9	1.06269	4.8076	7.79341e-05	0.000765224
Serpinb6a	1.06146	6.74646	2.25037e-08	6.87622e-07
Ehd4	1.06054	5.65949	4.74508e-08	1.33182e-06
Serpinb6b	1.05898	5.29267	4.13272e-05	0.000444984
Ifitm3	1.05711	6.94165	0.0005735	0.00405964
Resf1	1.05585	5.93895	4.47938e-06	6.95094e-05
Vcl	1.0514	5.59873	3.07424e-08	9.18094e-07
Cnn2	1.04856	5.28849	0.00104151	0.00666871
Pxdn	1.04639	5.16018	0.000543243	0.0038907
Golm1	1.04637	5.26934	0.000278021	0.00222248
Crip1	1.04569	5.28312	0.00542553	0.0253918
Bmp6	1.04415	5.11306	1.16761e-05	0.000153752
Capg	1.04323	6.98319	0.00150672	0.00901982
Zfp217	1.04249	4.30002	7.39255e-05	0.000732223
Serping1	1.04139	5.98782	2.65831e-07	6.1335e-06
Isg20l2	1.03596	4.56211	0.000113658	0.00104958
Adgra2	1.03595	4.17264	0.00112591	0.00709431
2200002D01Rik	1.03584	5.46448	0.00445385	0.0217983
Rpa2	1.03544	4.65149	1.63482e-06	2.94045e-05
Kdm4a	1.03536	5.80067	3.48566e-06	5.65276e-05
Pmepa1	1.03435	5.46911	2.99054e-06	4.93065e-05
Clec2d	1.02746	5.36855	1.93174e-06	3.40485e-05
Thbs1	1.02681	5.93981	3.27543e-05	0.000367684
Itga3	1.02308	5.12209	6.86405e-06	9.89473e-05
Efemp1	1.02237	5.46494	1.9721e-06	3.46057e-05
Lgals3bp	1.02167	5.35661	8.07621e-06	0.000112329
Mapk6	1.02075	5.02196	0.00778168	0.033912
S100a10	1.02025	8.02512	6.69191e-09	2.37488e-07
Plin2	1.01544	7.68504	7.41744e-05	0.00073377
Dleu2	1.01426	5.04273	0.00406677	0.0203463
Frmd8	1.0133	5.61955	3.47132e-08	1.01748e-06
Ccm2	1.01092	4.38212	0.00501463	0.0239071
Myd88	1.00899	5.06815	6.09689e-05	0.000620988
Igtp	1.0084	4.66236	0.00362928	0.0187058
Apex1	1.00388	5.55469	1.71559e-06	3.06483e-05
Olfm4	1.00349	4.81502	0.000138327	0.00124212
Limd2	1.00334	4.61389	0.000178098	0.00152046
Epb41l2	1.0024	4.67337	0.000101157	0.000953047
Col5a2	1.00227	5.4846	6.39704e-06	9.30628e-05
Pdgfra	0.996322	5.40044	2.01052e-05	0.000243664
Arhgap26	0.9963	5.24152	0.000385763	0.00291867
Nras	0.995415	6.22994	4.83721e-09	1.7723e-07
Ugt2b5	0.993401	4.32585	0.0726135	0.184246
Ccnl1	0.992971	5.38805	0.000124399	0.00113814
Gbp7	0.98942	5.53654	0.000495862	0.00362082
Tnip2	0.986599	4.51997	0.00292315	0.0155679
Cd2ap	0.981299	6.72591	1.44356e-09	5.95018e-08
Lama5	0.980621	6.15071	1.53149e-06	2.80746e-05
Btg2	0.976861	5.54612	4.76897e-06	7.30012e-05
Map7d1	0.976567	4.83303	0.00394941	0.0199208
Serinc2	0.975129	5.06392	3.00934e-05	0.000345556
Phgdh	0.974809	5.70476	0.00133382	0.00813868
Emp1	0.971115	5.91111	4.3964e-08	1.24707e-06
Tapbp	0.970296	7.07669	3.09714e-08	9.21458e-07
Sash1	0.969532	4.4739	0.00300957	0.0159637
Birc2	0.967621	5.90266	0.000173984	0.0014934
Rassf1	0.966049	5.54461	2.59923e-06	4.34891e-05
Trim27	0.965467	4.87133	3.83127e-05	0.000419373
Id3	0.963565	7.25539	4.11738e-06	6.50399e-05
Zfas1	0.962278	5.45684	8.17769e-06	0.000112946
Pygo2	0.960892	4.52721	0.00463775	0.0225115
Card19	0.959486	4.46732	0.00102211	0.00658176
Znhit6	0.958665	4.63821	0.000309437	0.00243275
Fam13b	0.958364	4.75535	0.00506905	0.024123
Prkx	0.957475	4.54767	0.00014307	0.00127507
Psme2b	0.956785	4.66189	0.00278946	0.0149971
Slc43a3	0.955588	5.18685	9.09406e-07	1.79477e-05
Tmem87a	0.94853	4.32298	0.000430692	0.00320951
Cspg4	0.948233	4.85178	0.00205777	0.0116977
Rnf213	0.947895	6.33473	2.1759e-05	0.000260207
P4ha2	0.947591	5.7547	7.64806e-06	0.000107891
Rcan1	0.944946	6.57242	1.13026e-07	2.83964e-06
Map4	0.944503	6.51354	3.13509e-09	1.2103e-07
Sirpa	0.942739	6.63304	1.46076e-08	4.74166e-07
Stmn1	0.940761	6.32799	1.45525e-05	0.000187877
Tor4a	0.937418	4.51883	0.000164786	0.00142839
B2m	0.937218	9.098	3.74503e-10	1.8072e-08
Cxadr	0.935643	5.75166	1.05879e-07	2.68567e-06
Itgav	0.934376	7.60785	9.49397e-06	0.000129321
Eml2	0.931404	5.43051	9.74504e-07	1.90425e-05
Syne2	0.931316	7.92203	3.91595e-06	6.23558e-05
Tpm2	0.931017	5.84135	6.27686e-08	1.67821e-06
Gng10	0.930831	4.55501	0.00281321	0.0150941
Slc31a2	0.930231	5.76982	8.30489e-05	0.000804466
Stap2	0.928266	4.36782	0.0059941	0.027468
Il4ra	0.927207	5.1622	8.8843e-05	0.000850186
Mcm7	0.926723	5.19324	0.000557998	0.00397838
Adgre5	0.925979	4.93211	0.000258571	0.00209665
Ctsd	0.922139	9.75266	6.40087e-10	2.89466e-08
Tmem176b	0.922014	10.5012	6.27845e-07	1.30414e-05
Cavin1	0.919975	5.22233	6.46185e-08	1.72185e-06
Ptpn23	0.916538	5.0266	5.76264e-05	0.000589981
Pmp22	0.916448	4.36988	0.000763596	0.00519166
Psip1	0.91426	4.92406	0.000252556	0.00205419
Sav1	0.910672	4.54813	0.000840057	0.00558204
1700016C15Rik	0.909728	5.75475	0.0114471	0.0459394
Arid5b	0.909119	5.48043	9.12173e-05	0.000868705
Dhrs7	0.908872	5.26824	0.000329714	0.00255819
Pck2	0.908402	5.03617	3.98484e-05	0.000433187
Cd72	0.908382	5.17016	5.1095e-06	7.74647e-05
Col6a1	0.907544	4.34985	0.00780922	0.0340133
Plec	0.907372	5.93785	5.30747e-06	8.00063e-05
Apoe	0.906399	6.10695	0.00364179	0.0187081
Utp14a	0.903932	4.57233	0.000102721	0.000965482
Anp32b	0.90382	6.40955	6.85351e-05	0.000684831
Ifih1	0.902381	4.41902	0.00517887	0.0245073
Flot1	0.901915	5.54912	2.96202e-06	4.89383e-05
1110038B12Rik	0.899984	4.86288	0.00124544	0.00769934
Gm26728	0.899707	7.33192	6.03263e-07	1.25834e-05
Setd5	0.899533	5.38681	9.30801e-06	0.000127226
Pafah1b3	0.895796	5.01228	1.7165e-05	0.000214265
Serpinb9	0.895576	6.00834	4.87396e-05	0.000510218
Eif2s3y	0.894654	5.18123	0.424387	0.615466
C2	0.893135	6.04326	0.000349441	0.00269015
Cttnbp2nl	0.892787	4.7208	0.00393196	0.0198454
Sh3bp2	0.890744	4.2134	0.0210442	0.0729495
Dok4	0.88973	4.57133	0.000142669	0.00127436
Trim28	0.887108	5.92144	1.36121e-08	4.46995e-07
Hmgb3	0.886627	5.98989	8.18979e-08	2.15329e-06
Prr13	0.884361	6.0983	1.48409e-07	3.62502e-06
Acat3	0.883413	6.57682	1.54512e-06	2.82403e-05
Sesn3	0.883042	6.17684	5.19621e-06	7.84786e-05
Zfp236	0.882808	4.54436	0.0160387	0.05948
Snhg1	0.882468	4.87919	0.000304688	0.00240889
Tuba1b	0.880494	7.67145	0.00030686	0.00242123
Hbegf	0.880071	5.10899	0.00395523	0.0199289
Slc44a2	0.878971	5.27918	0.00010984	0.00102028
Pcna	0.877101	6.44066	9.8606e-07	1.92209e-05
Tcaf1	0.87688	5.07695	0.000403948	0.00303306
Ly6e	0.875984	7.63643	3.87632e-05	0.000422551
Bcam	0.872184	4.67335	0.000869286	0.00573294
Gm49172	0.872083	4.58032	0.00385153	0.0195016
Arg2	0.871727	6.24424	0.010674	0.0436331
Angptl4	0.86916	6.55333	0.00769831	0.0336227
Ppfibp1	0.868051	6.51723	2.5937e-05	0.000304097
Cdc20	0.867609	4.66233	0.0596556	0.159714
Lmna	0.86729	5.81127	4.15447e-07	9.05744e-06
Trim35	0.867019	5.28845	2.34855e-05	0.000277845
Crtc2	0.867015	4.34662	0.00286585	0.0153142
St3gal4	0.865419	4.41456	0.00154747	0.009208
Man2a2	0.858263	5.52422	0.000300066	0.0023771
Rrm1	0.856606	5.43333	0.000393854	0.00296853
Crem	0.856464	5.4156	4.62623e-05	0.000490121
Rnf183	0.855016	5.21491	0.000357362	0.00274313
Anxa6	0.852191	6.83059	1.79077e-05	0.000222482
Ifnar1	0.851781	5.87039	0.00106914	0.0067907
Rpl12	0.851342	8.01008	1.16102e-05	0.000153138
Cd9	0.849369	8.31202	4.39606e-06	6.83505e-05
Klf7	0.846415	4.64965	0.00396308	0.0199389
Adgrg1	0.84587	6.98589	6.18098e-05	0.000627132
Bicc1	0.845006	7.63647	8.38238e-08	2.18218e-06
Ets2	0.843503	5.42883	0.00054951	0.00392847
Ugt2b37	0.842993	6.77928	0.360102	0.554014
Med17	0.84182	4.66919	0.000100081	0.000944026
Pgm2	0.841646	4.73008	0.00455295	0.0221735
Tmpo	0.840834	5.867	0.000602407	0.00422646
Rnf8	0.840773	4.46218	0.000379701	0.0028866
Hmces	0.839505	5.19212	8.16177e-06	0.000112946
Hip1	0.838744	4.51985	0.00133926	0.00816557
1700017B05Rik	0.836751	4.52742	0.0112548	0.0454054
Tk1	0.833319	4.86104	0.019388	0.0684497
Gm17122	0.833038	5.73462	0.000875286	0.00576712
Piezo1	0.832061	5.94907	1.48423e-05	0.000191178
Pdgfa	0.83102	4.82534	0.00225808	0.0126561
Iigp1	0.830913	4.75604	0.00683191	0.0306159
Gm42047	0.830149	4.84554	0.0266835	0.0874424
Ccnd2	0.830129	5.22174	1.6668e-05	0.000209714
Endod1	0.828973	4.79498	0.00187718	0.0108201
Rad54l	0.82867	4.54047	0.00121935	0.00757138
Ddx39	0.827478	6.3762	2.76711e-05	0.000319226
Dock7	0.826869	5.09278	0.00119585	0.00744604
Smchd1	0.823881	5.13072	0.000620081	0.00433892
Ift81	0.823873	4.91103	3.06867e-05	0.000349993
Lrrc59	0.823371	5.95793	5.79329e-06	8.58191e-05
Slco4a1	0.822912	4.45091	0.00214771	0.012132
Ankrd27	0.822359	4.70355	9.60893e-05	0.00091072
Hacd4	0.821002	4.46353	0.00647899	0.0292989
Mndal	0.820637	4.40679	0.00424297	0.0210262
Nrp2	0.819731	4.72909	4.76904e-05	0.000502559
Kpna2	0.819283	5.67899	0.00035061	0.00269653
Wdr75	0.818728	4.77636	0.00242968	0.0133953
Gpatch4	0.818203	4.88447	0.00322715	0.016917
Ddx27	0.81807	5.37244	0.000177238	0.00151476
Tra2a	0.815984	5.62559	0.00026638	0.00213945
Myo1e	0.813973	5.0104	1.93377e-05	0.000237269
Nup62	0.812874	4.78939	0.00468917	0.0226973
Cdc25b	0.812159	4.37089	0.0102589	0.0423962
Agpat5	0.811931	4.78224	0.000345763	0.00267324
Zdhhc20	0.811342	5.01105	0.000476932	0.0035076
Fam49b	0.81037	4.54446	0.00239854	0.0132834
Anxa5	0.809452	8.46752	3.41849e-07	7.664e-06
Camsap1	0.809066	4.47736	0.00705074	0.0313746
Ifnar2	0.808994	4.87513	0.000586602	0.00412655
Tmem123	0.808692	5.69691	1.56432e-05	0.000199329
Frzb	0.804847	4.6071	0.0287572	0.092816
Spaca6	0.804213	4.56046	0.0226827	0.0778115
Tacc2	0.80413	6.89348	2.68414e-06	4.47206e-05
Brd8	0.802906	5.78407	0.000220322	0.00183205
Nasp	0.802827	5.38275	9.02406e-05	0.000861476
Cldn7	0.801323	5.62037	0.00367383	0.0188186
Usp22	0.801194	5.96373	1.59403e-05	0.000201843
Timp2	0.800907	4.97568	0.00577741	0.0266603
4930533K18Rik	0.800227	5.33869	0.000538864	0.00386635
Sema5a	0.798021	6.18288	2.38671e-05	0.000281917
Vsig10	0.797842	4.6602	0.0127917	0.049967
Leprot	0.797803	6.665	1.27135e-06	2.40704e-05
Spon1	0.797595	5.19735	0.000222347	0.0018445
Ctu2	0.79647	5.79114	8.99347e-05	0.000859593
Slf2	0.796113	4.77441	0.00031418	0.00246051
Slc6a15	0.79517	4.88172	0.0159843	0.0593895
Ankrd10	0.793639	5.55198	0.0023927	0.0132604
Med15	0.792751	4.87848	0.0012758	0.00783906
Adamts9	0.792058	4.38728	0.00592452	0.0271964
Nop58	0.789207	6.0429	9.12155e-05	0.000868705
Dab2ip	0.788184	5.07724	1.50847e-05	0.0001938
Clic1	0.787636	7.642	2.67061e-05	0.000309922
Il6st	0.784892	7.52605	1.19653e-07	2.95916e-06
Epn2	0.783308	4.92581	0.00410636	0.0205033
Nectin1	0.782951	4.76501	0.000808513	0.00541586
Mad2l1	0.780329	4.77978	0.0171145	0.062503
Gbp3	0.779411	5.9197	0.0150788	0.0566906
Rock2	0.779391	5.92129	1.598e-06	2.89395e-05
Lamc1	0.779255	5.39122	0.000566928	0.00403115
Tgm1	0.778438	4.64224	0.0189217	0.0671509
Tmem176a	0.777956	10.2397	0.000307167	0.00242124
Fbxw7	0.77498	4.79868	0.014411	0.0548311
Gm9917	0.774758	4.99169	0.000814054	0.005444
Ptma	0.774311	9.564	1.61496e-06	2.91133e-05
Slc39a1	0.772436	5.55126	0.00236979	0.0131888
Csnk2a2	0.771306	5.11644	0.000119738	0.00109931
Arl4a	0.7707	5.09302	0.000186031	0.00158136
Gas5	0.770169	7.66501	4.25909e-05	0.000454878
Hspg2	0.770104	4.77734	0.00172437	0.0100862
Slc40a1	0.769937	6.27532	0.00377174	0.0191712
Tnfaip1	0.769088	6.3011	3.17985e-05	0.000361052
Kdm1a	0.768138	5.58951	2.25152e-05	0.000268351
Cpn1	0.767591	7.01275	6.26031e-05	0.000632747
H6pd	0.767586	7.39062	2.55477e-06	4.29267e-05
Amotl1	0.766321	5.61392	0.000158301	0.00138277
Samhd1	0.766168	5.08565	3.35633e-05	0.000375169
Cherp	0.765262	4.38428	0.0108114	0.0440132
Bcl10	0.765023	4.7361	0.00363097	0.0187058
Rbpms	0.76494	5.97859	0.000714164	0.00490616
Coro1c	0.764705	6.47595	0.000142401	0.0012734
Irf9	0.762613	5.27046	0.00973351	0.0406496
Fhod1	0.762526	4.29726	0.00146276	0.00881664
Xrn1	0.762367	5.08883	0.000676053	0.00468091
Slco2a1	0.761801	5.43276	0.000318285	0.00248168
Sh3bgrl3	0.761305	6.24209	0.00112917	0.00710922
Mettl21a	0.760852	4.43612	0.0208183	0.0723638
Arid1b	0.760123	5.24876	0.00417496	0.0207672
Gas8	0.760039	4.70282	0.0065712	0.0295958
Eif1a	0.759839	7.04235	9.24299e-07	1.81511e-05
Scarb2	0.755667	6.2055	3.04586e-06	5.00102e-05
Gmds	0.753016	5.0084	0.00122746	0.007607
Pdlim2	0.752659	4.71321	0.00514952	0.0244032
Elmo2	0.752656	4.56569	0.00372128	0.0189879
Lrrk1	0.752238	4.58993	0.0097894	0.0408184
Fmnl3	0.752201	4.54762	0.0256972	0.0852693
Mylk	0.751797	6.58432	2.07284e-06	3.56619e-05
Nsd2	0.751533	5.52824	0.000669564	0.00464411
Tgm2	0.751489	7.80357	1.84872e-06	3.27309e-05
Sppl3	0.751187	5.54956	3.23103e-05	0.000363732
Rhod	0.751006	4.38137	0.00988655	0.0411584
Zyx	0.749194	5.28274	0.00217778	0.0122756
Nes	0.748975	5.3291	0.00123834	0.00766241
Erap1	0.74879	5.60526	0.00551308	0.0257064
Rps28	0.748505	7.28406	0.0184975	0.0660004
Dsp	0.748195	5.14623	8.58975e-05	0.000826998
Mybbp1a	0.747889	5.67094	0.00239226	0.0132604
Npm1	0.747693	8.72559	5.34036e-06	8.0349e-05
Phip	0.74747	5.77133	0.00097751	0.00635663
Npdc1	0.746671	5.39253	0.00076037	0.00517863
Rbm3os	0.745235	7.12681	0.000220384	0.00183205
Morc3	0.743324	4.84391	0.012627	0.0495193
Irak4	0.743107	4.92473	0.00193332	0.0111033
Bag2	0.74194	5.1827	0.000273425	0.00219017
Stat1	0.740446	5.69356	0.0051098	0.0242712
Pakap	0.740405	7.4331	6.99098e-05	0.000695058
Nop56	0.73963	5.3179	0.00190456	0.010954
Dip2b	0.737455	4.65818	0.00447142	0.0218572
Nod1	0.736401	4.5289	0.0362855	0.110618
Cul7	0.735975	4.776	0.0114261	0.0458784
Tuft1	0.735469	5.02106	0.0156895	0.0585415
Plscr1	0.734988	6.26076	0.000360943	0.00276258
Ran	0.734977	8.29352	3.06919e-05	0.000349993
Plod1	0.734939	4.81147	0.00430626	0.0212843
Tns3	0.734842	7.24075	1.25806e-05	0.000163486
Rab13	0.73482	4.89095	0.000582939	0.00411175
Morf4l2	0.733741	7.29754	7.9573e-07	1.61887e-05
Mtf1	0.732457	4.92385	0.000557134	0.00397579
Mob1a	0.731986	5.72161	0.00100019	0.00647361
Nid2	0.731686	4.84617	0.00321413	0.0168902
Plekha2	0.731444	4.96776	0.00482197	0.0232406
Gnl3	0.730956	5.61819	5.93824e-06	8.76777e-05
Ywhag	0.730875	6.57787	7.38779e-06	0.000104592
Rps6ka3	0.730101	5.46915	0.00151284	0.00904119
Psme2	0.72871	7.38716	2.5323e-05	0.000298226
Cdh5	0.727478	4.71052	0.000943623	0.00616666
Cd24a	0.727411	7.81198	2.7171e-05	0.000314373
Rsu1	0.72667	5.15587	0.00754043	0.033116
Igf1	0.726518	4.50091	0.00674091	0.0302424
Tcf12	0.725845	5.12455	0.000763324	0.00519166
Wfdc2	0.725642	9.04868	0.00127938	0.00784885
Rbpj	0.723737	4.82656	0.00617425	0.0281843
Ets1	0.720615	5.54857	0.00153569	0.00914481
Hip1r	0.718747	5.47265	3.28188e-05	0.000367887
Fam133b	0.717808	4.93623	0.00101051	0.00653364
Ilf3	0.717663	5.8762	4.65767e-05	0.000492792
Mid1ip1	0.717341	4.82984	0.00981148	0.0408889
Sptlc2	0.717296	6.87745	0.000828211	0.00551258
Ptpn12	0.716443	4.80402	0.00622335	0.0283381
Tax1bp3	0.71605	5.80428	0.0069569	0.0310881
Stag1	0.715632	4.79868	0.00171227	0.0100303
Ipo4	0.715327	5.80291	0.00230565	0.0128862
Exosc8	0.715252	4.82487	0.0016944	0.0099477
Actb	0.715129	9.91761	0.000157993	0.00138277
Tmem140	0.714944	6.82036	0.000477782	0.0035076
Notch1	0.714519	4.46929	0.0084999	0.0363612
Lbh	0.71434	5.57457	0.000387409	0.00292832
Mfge8	0.714239	6.73122	7.98203e-05	0.000777953
Brf1	0.713407	4.65011	0.0188256	0.0668698
Hmgb2	0.713382	6.27483	0.000210587	0.00176358
Zfp36	0.713135	4.55507	0.075293	0.189259
Prmt2	0.710573	5.03549	0.00619183	0.0282108
Bnip2	0.708631	5.2722	0.00412404	0.0205527
Fem1b	0.708569	5.55678	6.77428e-05	0.000677771
Tubb2a	0.708281	6.82005	3.4277e-05	0.000382068
Ankrd44	0.708251	4.41797	0.00583214	0.0268659
Bcat1	0.708126	5.97398	0.171037	0.33629
Ybx3	0.707857	5.20427	0.00174827	0.0101735
Spata6	0.70779	4.59657	0.0209364	0.0726712
Lrrc42	0.707608	5.08258	0.000398863	0.00300343
Gadd45a	0.706616	4.42577	0.0466555	0.133828
Pcdhgb6	0.705395	4.48628	0.0117894	0.0470507
Slc41a2	0.704725	4.96691	0.0121912	0.0482888
Cnpy4	0.702166	4.73962	0.000469424	0.00345584
Lasp1	0.702145	6.51194	1.98962e-05	0.000241872
Megf8	0.701725	4.88495	0.00241465	0.013354
Rit1	0.699803	5.32165	0.0131707	0.0510447
Ktn1	0.699799	5.8419	0.000129474	0.00117904
Zpr1	0.698431	4.69374	0.00173013	0.0100975
Lama2	0.698011	4.59646	0.013059	0.0507359
Sept2	0.697525	6.97279	1.87831e-05	0.000231502
Dgcr8	0.695606	4.81103	0.0395256	0.117995
G6pdx	0.695538	4.86712	0.00765017	0.0334864
Sept11	0.694476	6.5926	1.93663e-06	3.40589e-05
Wdr12	0.693821	5.63576	0.000152905	0.00134604
Wasf2	0.693508	5.79551	0.00101451	0.00654879
2310022B05Rik	0.693215	5.31408	0.00919695	0.0388392
Elp1	0.691225	4.85595	0.00141424	0.00856333
Arpin	0.690801	5.14538	0.00320235	0.0168507
Cdc42ep4	0.689856	4.52334	0.00991549	0.0412337
Tfip11	0.689509	5.13231	0.00101248	0.00654105
Tpm3	0.689426	7.2156	8.02337e-07	1.62813e-05
Vwa5a	0.688798	6.03758	0.000711335	0.00489522
Dkc1	0.688514	5.43985	0.00399912	0.0200946
Snx33	0.68746	4.54456	0.0135066	0.0521677
Suz12	0.686894	4.96397	0.00233575	0.0130177
Rangap1	0.68652	5.8643	0.000218296	0.00181852
Rps16	0.686066	8.82549	0.00162001	0.00956468
Zc2hc1a	0.685901	4.62755	0.00216831	0.0122309
Sh3bp4	0.684828	4.87192	0.00785333	0.0341866
Itgb1	0.684694	8.07041	0.000198214	0.00166879
Ncbp3	0.684673	4.83629	0.00375329	0.0191019
Csk	0.683748	5.26761	0.000712071	0.00489603
Fus	0.681534	5.07231	0.0279003	0.0907535
Ddx18	0.680912	4.76622	0.00437596	0.0215235
Irf2bpl	0.680477	5.02153	0.00495477	0.0237463
Sec24d	0.677778	4.54677	0.0389662	0.116854
Cyren	0.676957	6.58768	0.00065775	0.00457018
Igha	0.67616	7.76977	0.100268	0.231348
Phldb1	0.675955	4.55625	0.014666	0.0555611
Arap1	0.675441	5.43073	0.011581	0.0463593
Ubxn11	0.674107	4.61436	0.0771555	0.19256
Adgrl2	0.673355	5.1272	0.0100602	0.0417277
Selenoh	0.672979	5.47561	0.0101232	0.0419672
Prim1	0.672349	4.69709	0.0155574	0.058131
Ptpn2	0.671859	5.36577	0.000586215	0.00412655
Ythdf1	0.671856	5.02835	0.0035085	0.0181598
Dynlt1a	0.671855	4.2834	0.0176815	0.0641299
Eif2ak3	0.671819	5.05748	0.00738264	0.0325676
Prpf31	0.671117	5.64351	0.00161349	0.00954347
Adamtsl2	0.669899	4.63998	0.0113847	0.0458049
Rab12	0.669055	4.60408	0.00529063	0.024893
Farsa	0.668907	4.78653	0.00429911	0.0212738
Nvl	0.668364	4.7242	0.0161908	0.0597918
Ptpn14	0.668013	4.48728	0.0111765	0.0451741
Maoa	0.667367	5.15098	0.0135028	0.0521677
Rps12	0.667258	7.10403	0.026143	0.0860989
Dysf	0.667255	4.69245	0.0118473	0.0471628
Tspan4	0.666685	7.02082	7.70046e-06	0.000108437
Smad2	0.666598	5.33859	0.00125796	0.0077618
Atic	0.665597	4.6615	0.0477793	0.136065
Eif6	0.665579	6.13456	0.00835734	0.0358094
Agfg1	0.665076	5.26508	0.00556428	0.0258881
Plekha5	0.663462	4.53672	0.0161268	0.059639
Specc1l	0.661973	5.45731	0.00195107	0.0111971
Wdr48	0.661543	5.07268	0.00200338	0.011464
Ino80d	0.661452	5.19504	0.00972041	0.0406163
Rbms1	0.66031	5.96563	0.000731025	0.00501328
Wsb1	0.659911	6.22238	0.0368946	0.111828
Zc3h7a	0.659678	5.78394	0.0105515	0.0431773
Gm20412	0.65965	6.45066	0.000957772	0.00625396
Kank2	0.659519	5.04414	0.00457218	0.0222398
Pawr	0.658539	4.7393	0.0140282	0.0536586
Calu	0.657995	7.39433	3.62673e-06	5.83373e-05
Pfn1	0.656687	5.92791	0.0619192	0.163999
Cyfip1	0.656191	6.52635	1.68291e-05	0.00021107
Ptpn1	0.655521	5.55848	7.87884e-05	0.000771697
Hgs	0.65394	4.62022	0.0826788	0.201764
Gtf2f2	0.653912	4.88578	0.003993	0.0200766
Gpt2	0.653682	5.7748	0.000238849	0.00195496
Qsox1	0.653112	4.69243	0.0178573	0.0644719
Aen	0.652265	4.7901	0.0123089	0.0486089
E530011L22Rik	0.652224	4.75037	0.00166739	0.00981098
Nup210	0.649912	4.7166	0.00786947	0.0342006
Xpo1	0.649844	5.55199	0.00593872	0.02723
Dkk3	0.649235	4.68248	0.0114061	0.0458447
Arhgap17	0.649187	4.68414	0.00261931	0.0142411
Chmp2b	0.64863	5.44772	0.00190805	0.0109661
Abi1	0.648577	5.56459	0.00131669	0.00804657
Hexa	0.64812	6.73626	3.19901e-05	0.000361942
Ptpn6	0.648008	5.543	0.000586464	0.00412655
Dut	0.647743	4.75253	0.0203838	0.0712217
Nmi	0.647098	5.3901	0.00102785	0.00661336
Slc35a2	0.646959	4.70167	0.0229684	0.0783839
Taf1d	0.64656	5.0361	0.00891289	0.0378415
Rbm3	0.645896	8.01606	0.00025444	0.00206739
Snrpd1	0.645588	6.25835	0.0262295	0.086276
Cd34	0.645584	4.69064	0.0576441	0.155817
Itm2c	0.64535	6.66986	0.00109589	0.00693828
Odf2	0.645106	4.4919	0.0435396	0.127336
Pcdhgb4	0.644657	4.48863	0.022763	0.0779854
Trrap	0.644525	5.42357	0.00101695	0.00655919
Strn4	0.643444	5.02651	0.0150884	0.0566999
Lims1	0.642596	6.3574	2.01722e-05	0.000244102
Zbtb1	0.642574	4.54668	0.0126175	0.0495067
Plxna1	0.641047	4.55568	0.0165848	0.0609909
Shroom3	0.64011	5.15207	0.0021224	0.0120062
Ep400	0.639952	5.90631	0.000311102	0.0024401
B9d1	0.637998	5.25834	0.000509046	0.00369935
Dtx3	0.637977	4.37294	0.0177982	0.0643994
Wdr59	0.637882	4.46142	0.0311444	0.0986698
Pwp1	0.637529	5.12314	0.013909	0.0534348
Dcaf5	0.637415	5.14556	0.00267738	0.0144831
Trip10	0.636809	4.94816	0.000709781	0.00488878
Pogk	0.636565	5.49606	0.000770013	0.00522262
Acot2	0.636451	4.5663	0.112687	0.252635
Crybg1	0.636227	4.65	0.0680375	0.176425
Xdh	0.636006	5.19186	0.0328696	0.102535
Ccdc88c	0.634741	4.60462	0.0497686	0.140417
Ctsl	0.634681	10.6061	4.85708e-05	0.000509125
Zmym4	0.634474	4.71933	0.00645898	0.029226
Pcdhga12	0.632994	4.52583	0.0288463	0.0929898
Phtf1	0.631893	4.68926	0.0138998	0.0534255
Syncrip	0.631389	5.75087	0.000792502	0.00535142
Snrpg	0.631364	5.84695	0.0340358	0.105013
Fbxw9	0.630421	4.90671	0.010776	0.0439596
Cdk11b	0.630073	6.34055	0.00113872	0.0071636
Kpnb1	0.629974	7.15753	3.29952e-05	0.000369341
Pcdhga1	0.629842	4.4331	0.0334437	0.103875
Pcdhga8	0.629827	4.47846	0.0203285	0.071075
Reps1	0.629306	4.58492	0.0403208	0.119692
Sart1	0.628428	4.8719	0.0296537	0.0948806
Larp7	0.628234	4.77212	0.00588365	0.0270716
Ppp1r9b	0.627569	4.31979	0.0596816	0.159729
Sec24b	0.627538	5.57782	0.00942735	0.0396219
Parp4	0.627384	4.70418	0.00255948	0.0139984
Hmmr	0.627211	4.43105	0.0152445	0.0570966
Specc1	0.626906	5.1173	0.0011937	0.00743853
Igkc	0.626412	7.36251	0.188297	0.360035
Mfap3	0.625405	5.22302	0.010631	0.0434798
Ddb2	0.624489	4.55394	0.0150767	0.0566906
Pcdhga10	0.624433	4.43439	0.0286044	0.0924734
Ddr1	0.623922	6.5512	1.88384e-05	0.000231502
Efl1	0.623364	4.48561	0.0309164	0.0980651
Cd47	0.622737	6.95423	0.000296073	0.00234782
Kif20b	0.622361	4.26982	0.266295	0.454586
Pcdhgb2	0.621836	4.43873	0.0249382	0.083486
Ttc37	0.621416	4.78343	0.012109	0.0480115
Smarcd2	0.620843	5.03314	0.00361338	0.0186417
Thoc1	0.620252	5.0658	0.0282626	0.0915931
Ccdc50	0.620027	6.43683	0.000367514	0.00280473
Pbk	0.619792	4.69749	0.0905952	0.215307
Ifitm1	0.619223	4.81119	0.0895695	0.214001
Vrk1	0.619159	4.38756	0.0151233	0.0568009
Rbbp8	0.619128	4.97057	0.000720481	0.00494526
Cadm1	0.618367	4.65885	0.168961	0.333789
Mga	0.617694	5.58667	0.0031061	0.0164097
Pcdhga4	0.617553	4.42952	0.0343011	0.105585
Tia1	0.617036	5.08577	0.0178166	0.0644133
Ylpm1	0.616718	5.04135	0.00857792	0.0365947
Gtf2f1	0.616104	5.94909	0.0036428	0.0187081
Optn	0.616073	4.81012	0.00395739	0.0199289
Pgs1	0.615327	5.32857	0.00363291	0.0187058
Nck1	0.615311	5.01907	0.0243222	0.0819786
Ikbip	0.615207	4.30037	0.0691783	0.178389
Bmp2k	0.615025	5.10579	0.00735182	0.0324859
Pcdhga2	0.614086	4.42117	0.031505	0.0994936
Mycbp2	0.61392	6.64594	0.00292088	0.0155662
Ppie	0.613766	5.27133	0.00176853	0.0102762
Fubp1	0.613558	6.51687	0.00017158	0.00147703
Riok2	0.612056	4.77783	0.0505022	0.14193
Samd4b	0.611913	4.34006	0.0518251	0.144671
Npc1	0.611379	4.60719	0.0531953	0.1475
Senp1	0.611049	4.35747	0.0466839	0.133861
Plxnd1	0.610762	4.74221	0.0125201	0.0492655
Fbl	0.610115	4.55458	0.0286375	0.0925051
Zfp410	0.609812	5.05885	0.0290726	0.0934907
Slc39a10	0.609568	5.37919	0.0113736	0.0457837
Pcdhga11	0.608584	4.45075	0.029267	0.0939644
Zfand5	0.607958	5.68832	0.00130908	0.00801241
Pcdhgb1	0.607949	4.4141	0.036729	0.111497
Ap2b1	0.607936	6.6519	3.54327e-05	0.00039164
Dusp16	0.607343	5.40723	0.00616505	0.0281843
Gm17111	0.607082	5.02509	0.0110682	0.044805
Rprd2	0.606971	5.29583	0.00126582	0.00779591
Tvp23a	0.606662	4.50323	0.0419877	0.123943
Psmd10	0.606043	6.4266	5.48061e-05	0.000563293
Mta2	0.605458	5.99678	0.000845549	0.00560442
Acer3	0.605352	5.28232	0.007641	0.0334648
Rnmt	0.605086	5.00678	0.0165565	0.0609149
Grwd1	0.604983	4.77342	0.0466274	0.133828
Hsd3b7	0.604942	5.24803	0.0181132	0.0650104
Hnrnpa3	0.604893	8.98489	3.6045e-05	0.000397298
Gm45552	0.604273	6.88885	0.00148433	0.00891274
Shprh	0.603861	4.58963	0.0371409	0.11233
Adamts5	0.603733	5.05684	0.0241183	0.0814868
Cyth2	0.603381	4.4187	0.0586	0.157742
Rhbdf1	0.6028	4.99242	0.00867124	0.0368947
Pcdhga7	0.60262	4.49683	0.0278229	0.0905388
Sh3d19	0.602087	6.07916	0.0255057	0.0848475
Rptor	0.601605	5.24352	0.000444341	0.00329261
Enox2	0.601424	4.47166	0.024602	0.0827455
Mdm2	0.601324	5.35562	0.0112182	0.0453196
Trafd1	0.600778	4.6738	0.0254164	0.0846457
Gtpbp2	0.600692	4.98942	0.0667026	0.173604
Glis3	0.600298	5.51895	0.0167787	0.0615322
Atf7	0.600265	4.67677	0.0146877	0.0556163
Tfdp1	0.599986	4.5955	0.0629421	0.165931
Zfp598	0.59988	4.65939	0.0669566	0.17412
Hnrnpdl	0.599388	6.40714	0.000482113	0.00352955
Shc1	0.599059	5.20195	0.00905968	0.0383919
Esm1	0.598533	4.71931	0.0242712	0.0818417
Cyp20a1	0.598488	5.57076	0.0105254	0.0430928
Fkbp15	0.598439	5.54521	0.00400902	0.0201161
Ctsz	0.598047	8.64148	0.000174872	0.00149777
Vps13c	0.595828	5.00496	0.038801	0.116403
Dync1i2	0.595777	6.62985	0.000377723	0.00287432
Maz	0.59561	5.55169	0.0469504	0.134236
Hnrnpll	0.595054	4.95561	0.00974405	0.0406722
Pcdhgc5	0.594584	4.4362	0.0340809	0.105111
Shtn1	0.594018	4.45176	0.0367441	0.1115
Lrch3	0.593811	4.68142	0.0208023	0.0723638
Hat1	0.593225	5.65565	0.00414879	0.020663
Dap	0.593197	6.37984	1.48565e-05	0.000191178
Rflnb	0.592599	5.39287	0.0122892	0.0485555
Vgll4	0.591758	5.06311	0.0202038	0.0707489
Ahnak	0.59154	7.10348	0.00543641	0.0254188
Iqgap1	0.591001	7.35171	0.000237126	0.00194468
Smc6	0.590783	5.75207	0.00104054	0.00666871
Plet1	0.590608	5.5592	0.0323669	0.101441
Myo9a	0.590463	5.8578	0.00318408	0.0167768
Nrde2	0.590231	4.61775	0.0330125	0.102818
Tjp2	0.589636	4.98436	0.0108286	0.0440603
Klf3	0.589617	5.9698	0.000516382	0.00373892
Notch2	0.588863	4.89875	0.0148918	0.0561742
Spryd7	0.588768	4.46499	0.00932317	0.0392769
Srgap2	0.588335	4.76056	0.0491761	0.139156
Grb10	0.588285	5.14835	0.00229289	0.0128422
Atf4	0.588061	6.099	0.00366247	0.0187969
Map3k20	0.587742	4.81264	0.0209691	0.072753
Lamb2	0.587693	5.3114	0.0139693	0.0535548
Bhlhe40	0.587087	6.09907	0.00709914	0.0315587
Eed	0.586354	4.75623	0.0321489	0.101003
Cnot6	0.585575	6.13063	0.00574239	0.0265607
Hnrnpab	0.585279	6.72221	0.00269558	0.0145716
Eml4	0.58525	4.52577	0.0993705	0.229813
Kif13b	0.585189	5.59181	0.00763106	0.0334398
Rab3gap2	0.585008	5.30857	0.00215703	0.012176
Exosc9	0.584832	5.66219	0.00112169	0.00707336
Prmt1	0.584789	5.86847	0.00199768	0.0114397
Eogt	0.584157	4.72528	0.0530595	0.147338
Ttll12	0.584112	4.56794	0.0348367	0.107026
Mgst1	0.58355	8.04844	0.00919497	0.0388392
Usp31	0.583495	4.36869	0.0496671	0.14018
Mxd3	0.583343	4.52735	0.0502871	0.141526
Arl6ip5	0.582682	6.43642	0.0044933	0.0219506
Pign	0.582131	4.89903	0.120595	0.265107
Mrto4	0.581952	5.06141	0.004965	0.0237463
Rnase4	0.58191	5.4785	0.192403	0.365852
Pkd1	0.581728	5.05514	0.00617099	0.0281843
Tipin	0.581564	5.18129	0.0180571	0.0648975
Yeats2	0.580892	4.87078	0.0334407	0.103875
Plod2	0.580631	5.2023	0.0257387	0.0853682
Pcdhgb5	0.580162	4.47314	0.0513504	0.143752
Rin3	0.579678	4.57761	0.0278059	0.0905207
Bub3	0.579398	6.42274	0.00435557	0.0214499
Rps20	0.579263	8.42749	0.00243772	0.0134252
Tcirg1	0.578971	5.03985	0.090894	0.215822
Plod3	0.578925	5.56228	0.00804252	0.0347237
Ranbp1	0.578615	5.34756	0.000314471	0.00246051
Pcdhgc4	0.57856	4.5595	0.0181915	0.0651733
Cybc1	0.578288	5.0038	0.0393175	0.11747
Abl2	0.577668	5.054	0.0241351	0.0814868
Zfp369	0.576935	4.52781	0.0540763	0.148959
Rasa1	0.57676	5.09055	0.0127019	0.0497147
Set	0.576498	6.62562	0.0120982	0.0479926
Lars	0.57283	5.96647	0.00125833	0.0077618
Cpsf2	0.572646	5.25434	0.00360452	0.0186081
Sparcl1	0.572536	5.86577	0.00245245	0.013497
Dpysl2	0.572471	5.15805	0.0359669	0.109858
Ice1	0.57217	5.10897	0.0667084	0.173604
Zeb2	0.572117	5.67555	0.0154418	0.0577262
Dnase2a	0.571672	5.25701	0.00229541	0.0128471
Maged2	0.571095	5.6908	0.000536894	0.00386271
Mbd1	0.570288	4.98964	0.0162395	0.05986
Btbd7	0.569828	5.38378	0.0108078	0.0440132
Slc35f5	0.56856	5.87937	0.00415861	0.0206989
H2-Q7	0.567681	5.62797	0.00200573	0.0114692
Syt11	0.567212	4.54172	0.0579252	0.156351
Desi1	0.567205	4.88729	0.00942413	0.0396219
Mapkapk2	0.566526	5.42903	0.00803458	0.034716
Erc1	0.565429	5.1538	0.0103511	0.0426215
Arl14ep	0.565377	4.4223	0.0148143	0.0559621
Gnai2	0.565103	5.93297	0.0467589	0.133954
B4galt1	0.563963	5.90507	0.0321193	0.10095
Tbl1xr1	0.563756	5.78931	0.0045207	0.0220708
Pold3	0.563583	4.57354	0.0426207	0.125297
Spata2	0.563533	4.44744	0.0413661	0.122381
Cd151	0.562678	6.91786	0.00126985	0.00781461
Kctd10	0.562182	5.61588	0.0355728	0.10878
Tmod3	0.560508	5.90094	0.00180892	0.0104801
Pax8	0.559983	5.29863	0.013921	0.053455
Ssrp1	0.559634	6.80533	0.000248552	0.0020237
Ddx17	0.559596	7.50928	0.00104376	0.00667768
Tars	0.559467	5.65677	0.0180723	0.0649225
Cenpo	0.559382	4.61306	0.0896587	0.214001
Rnf2	0.559004	4.71367	0.111967	0.251413
Scin	0.558934	6.31041	0.00735939	0.0324859
Ncoa6	0.558708	4.85978	0.043696	0.127699
Elf1	0.558595	5.39523	0.00876645	0.0372598
Tpd52l2	0.557961	7.04396	4.71626e-05	0.00049766
Spg21	0.557836	5.32727	0.0118358	0.0471628
Jak1	0.557664	6.9209	0.000315583	0.00246548
Tuba1c	0.556944	6.52309	0.0041914	0.0208195
Arhgef3	0.55657	5.50539	0.029146	0.0936506
Rhoq	0.556179	5.7566	0.0142453	0.0543576
Ift74	0.55576	4.57421	0.0420906	0.1242
Rpl39	0.555246	8.1609	0.0212099	0.0733954
Pcdhga9	0.555183	4.42604	0.0533869	0.147729
Msh2	0.554472	4.82891	0.0598974	0.16009
Pum1	0.554409	5.60015	0.00205364	0.0116924
Tox4	0.554229	5.71716	0.00382046	0.0193691
Acot9	0.553067	7.21016	0.00259974	0.0141696
Smarca4	0.552164	6.12649	0.0210992	0.0730593
Arhgef2	0.551716	5.19811	0.0261564	0.0861074
Rnf20	0.551489	6.06323	0.0027172	0.0146684
Arnt2	0.551068	5.47783	0.0134341	0.0519637
Atp7a	0.550501	4.92806	0.0565061	0.153885
Sf3b3	0.550437	5.93011	0.0119901	0.0476598
Mrpl33	0.550412	6.56935	0.0268894	0.0880806
Rfc2	0.550036	6.06536	0.000148744	0.00131673
Nubp1	0.549494	5.01607	0.0147995	0.0559328
Exosc2	0.548684	5.11956	0.0174751	0.0635851
Txlna	0.548588	4.91916	0.0265221	0.0869854
Dynll1	0.548414	7.73665	0.00324944	0.0169855
Mcm6	0.54808	5.80901	0.00575966	0.0265939
Ifi35	0.547545	5.1858	0.0115231	0.0462207
Rps15a	0.546897	8.84332	0.0190358	0.0675253
P2rx4	0.546484	6.3655	0.0110085	0.0446546
Rnf38	0.545823	4.90451	0.046165	0.132903
Rpl38	0.545395	8.34752	0.125117	0.272325
Cd93	0.545388	4.95485	0.0352112	0.107967
Pecam1	0.544941	5.01547	0.0275581	0.0898338
Wtap	0.544214	4.52193	0.106325	0.242288
Emd	0.543795	4.71568	0.0369989	0.112016
Sorbs2	0.543714	4.75505	0.0959868	0.22454
Pcdhga3	0.54354	4.40835	0.0565718	0.154011
Cfl1	0.542692	7.59411	0.000421208	0.00314475
Desi2	0.542086	4.70103	0.0782655	0.194309
Mfsd12	0.541347	4.54399	0.0183192	0.0655714
Parp2	0.541311	5.28278	0.012765	0.0498874
Tmcc3	0.540701	4.79417	0.0126978	0.0497147
Anapc2	0.539431	6.00379	0.00248838	0.0136568
Chd1	0.539321	4.96872	0.0231971	0.079028
Hnrnpc	0.538423	7.51902	0.000182035	0.00155072
Rmnd5b	0.538411	4.97593	0.0809843	0.198793
Ttc3	0.538378	6.96394	0.000281062	0.00224
Rplp2	0.538224	7.59083	0.249107	0.435004
Myh10	0.537918	5.69287	0.0120006	0.0476771
Pak2	0.537901	6.31336	0.00395858	0.0199289
Rap1b	0.537311	6.12306	0.0133781	0.0517723
Unc45a	0.536851	5.61781	0.00223779	0.012587
Cdkn2aipnl	0.536698	4.46989	0.0528433	0.146892
Kctd17	0.536241	5.61501	0.0730388	0.185147
Bag3	0.535823	4.755	0.0967747	0.225522
Ddx39b	0.535649	6.47386	0.00149601	0.00896926
Rras2	0.535167	4.9893	0.0139741	0.0535548
Flnb	0.535089	7.01132	0.000849256	0.00562428
Gm17134	0.534904	5.10358	0.114703	0.256067
Fgfr1	0.534353	4.83255	0.012995	0.0505615
Nrep	0.533695	4.82304	0.0260527	0.0860419
Afap1	0.53264	5.65474	0.00662932	0.0298094
Dot1l	0.532394	4.69413	0.0145388	0.0552111
Uhrf2	0.532394	5.16321	0.0248697	0.0833624
Rxrb	0.532243	5.27215	0.0128812	0.0502423
Xbp1	0.532157	6.3453	0.00294446	0.0156708
Plpp2	0.531948	5.62126	0.0146277	0.0554691
Pcdhga5	0.53119	4.44531	0.0504926	0.14193
Net1	0.530311	6.94852	0.0119902	0.0476598
Bdp1	0.530301	4.78533	0.0453542	0.131237
Gsap	0.530142	4.57722	0.224634	0.40507
Vps51	0.529917	4.87348	0.0169934	0.0621392
Ubp1	0.527675	5.4234	0.00975356	0.0406904
Mpzl1	0.527432	4.96073	0.00323213	0.0169286
Grn	0.527318	7.56146	0.00586294	0.026992
Necap2	0.527275	5.6576	0.00478323	0.0231102
Toe1	0.527147	4.67132	0.0157069	0.0585788
Nr2c2ap	0.526366	4.99928	0.0647005	0.169652
Ppp1cc	0.526172	5.68989	0.00444554	0.0217921
Pip5k1a	0.525995	5.09928	0.00483666	0.0232972
Skap2	0.52517	6.73303	0.00139967	0.00848338
Igsf3	0.52517	4.5162	0.0684286	0.177065
Dhx36	0.52478	5.48882	0.00746435	0.0328365
Mphosph6	0.524326	4.79648	0.0128192	0.0500499
Zcchc9	0.524282	4.94643	0.0687257	0.177569
Kctd20	0.524229	5.37474	0.0232485	0.0791691
Srxn1	0.522969	6.43988	0.00201004	0.0114855
Tpr	0.522461	7.08862	0.000513317	0.00372251
Cdc42se1	0.521881	6.66274	0.00297956	0.0158363
Stx6	0.521019	5.10621	0.00662549	0.029809
Rpl34	0.520896	8.65293	0.0304527	0.0969051
Gna13	0.520337	6.71779	0.00282189	0.0151107
Pabpc1	0.520287	8.18587	0.00288944	0.0154151
Wdr60	0.520138	4.56488	0.0824646	0.201427
Nup98	0.519779	5.13716	0.0260734	0.0860419
Flii	0.519588	6.36235	0.0141243	0.0539891
Xpo6	0.518936	5.10203	0.0303971	0.0968059
Cpsf7	0.518108	5.38936	0.00855944	0.0365369
Taok3	0.517963	4.83204	0.0393927	0.117643
Isyna1	0.517559	5.73834	0.0176691	0.0641144
Nagk	0.517506	6.50374	0.00579257	0.0267147
Pcnt	0.516434	4.73213	0.0502509	0.141475
Ebna1bp2	0.515037	6.09579	0.00275444	0.0148593
Cntrl	0.514493	4.60401	0.0316801	0.0998818
Pcdhgb7	0.514312	4.47837	0.0600471	0.160321
Nbeal2	0.514286	4.80265	0.0944355	0.222027
Cdk9	0.51387	5.36958	0.0551628	0.151163
Tmed5	0.513666	5.64489	0.0421339	0.124282
Trnau1ap	0.513584	4.78538	0.20902	0.386278
Eif2ak2	0.513404	5.33213	0.021936	0.075479
Clic4	0.512988	7.24983	0.00224304	0.0126076
Efna1	0.512832	5.61105	0.0442991	0.128938
B3galnt2	0.512471	4.95834	0.00521175	0.0246097
Serf1	0.512198	4.51433	0.0338291	0.104579
Eif4a1	0.511899	7.96513	0.0118134	0.0470989
St5	0.511598	4.89069	0.0352305	0.107984
Mmd	0.510971	4.80865	0.0694847	0.178888
Spsb2	0.51096	5.12963	0.0350143	0.107488
Rnf41	0.510393	4.80207	0.0279441	0.0908584
Ngdn	0.510348	5.96695	0.0262927	0.0863762
Gm17638	0.510154	5.49695	0.0144949	0.055071
Kctd3	0.510034	4.86425	0.0693171	0.178573
Mbd2	0.509205	5.60977	0.0175306	0.0637285
Sqstm1	0.509115	8.97715	0.00911301	0.0385877
Smarcc1	0.508816	5.23925	0.101675	0.233843
Cfb	0.508443	9.17945	0.0274737	0.0896606
Eftud2	0.508416	5.58092	0.0178431	0.0644503
Kmt2b	0.508395	4.49359	0.135847	0.288616
Crnkl1	0.508281	4.91072	0.0136078	0.0524814
Msto1	0.50819	5.22812	0.0122392	0.0484215
H2afz	0.507696	8.52663	0.00682588	0.0306062
Rnf114	0.50725	6.94902	0.00407413	0.0203681
Tcf21	0.507079	4.38612	0.0767806	0.191988
Tent4a	0.506929	4.70438	0.0576462	0.155817
Gm16754	0.506794	4.80624	0.0461413	0.132883
Ntn4	0.506689	5.01161	0.0854662	0.206528
Ap3s1	0.506597	4.55011	0.143334	0.299785
Pin4	0.506544	5.73541	0.103732	0.237884
Nol8	0.506182	4.61013	0.0646865	0.169652
Fam129b	0.506018	5.11949	0.0185233	0.0660627
Rest	0.505121	6.03135	0.00805221	0.0347466
Nedd4	0.504973	8.47054	0.00277821	0.014957
Ftsj3	0.504818	5.7402	0.0110619	0.044805
Trpv5	0.504642	5.27685	0.0748793	0.188517
Pfdn4	0.50461	4.736	0.0588921	0.158098
Bola2	0.504589	5.861	0.156927	0.318196
Sept9	0.504088	5.26373	0.0199148	0.0699849
Gab2	0.503942	4.75403	0.0274856	0.0896623
Rif1	0.503042	4.77557	0.0788383	0.195588
Hmgn2	0.502759	6.90025	0.0181803	0.0651733
Traf2	0.502339	4.85714	0.0479167	0.13626
Myo1h	0.502023	5.3233	0.0492994	0.139373
Slc30a7	0.501948	5.05254	0.122617	0.268286
Abcc1	0.501872	5.08472	0.0521427	0.145404
Kdm5b	0.501729	5.00078	0.0326551	0.102078
Akap13	0.501693	6.19925	0.0137334	0.0528629
Brd9	0.500739	4.93251	0.0552752	0.151261
Atxn3	0.5007	4.64857	0.0604496	0.161023
Atxn1l	0.500435	5.20987	0.0364123	0.110876
Huwe1	0.5001	7.40267	0.00207145	0.0117516
Rps21	0.499725	7.96579	0.190732	0.363338
Rnf4	0.499403	5.96345	0.00138266	0.00841719
Poldip3	0.498871	6.35443	0.000890867	0.00586062
Ifi27	0.498435	6.99026	0.0384468	0.115603
Itgb6	0.498245	7.69672	0.000983623	0.00639113
Rpl37	0.497966	8.45851	0.104865	0.239509
Mical3	0.497791	5.10329	0.0984735	0.228166
Nucb2	0.497675	5.54587	0.0287937	0.092858
Ptpn13	0.497519	6.16012	0.0038753	0.0196094
Ruvbl2	0.497231	5.49821	0.0143563	0.0547282
Tjp1	0.497148	5.51818	0.0102657	0.0424024
Supt16	0.496941	5.86869	0.0384784	0.115654
Irf8	0.496927	4.89597	0.0493105	0.139373
Slc1a5	0.496166	5.68436	0.00618775	0.0282084
Spin1	0.496095	6.31351	0.00563705	0.026149
Fnbp1	0.495909	5.50421	0.0064841	0.0292989
Uckl1	0.495649	5.55759	0.0154255	0.0576924
Ptrh2	0.494889	5.58578	0.00464397	0.0225115
Map3k3	0.49414	4.76405	0.0171625	0.0626206
Setx	0.493793	5.37122	0.0127349	0.0498193
Chmp4c	0.493324	4.79789	0.0192459	0.0681181
E230013L22Rik	0.493288	5.22638	0.0555661	0.1519
Lyst	0.493069	4.70875	0.124083	0.27052
Brd2	0.492373	6.88975	0.00962517	0.0402822
Tcerg1	0.491812	4.62736	0.0367128	0.111493
Slfn5	0.491636	5.5559	0.0312177	0.0987698
R3hdm1	0.491204	5.06763	0.0428872	0.125847
Tmem50a	0.490957	7.06175	0.00015322	0.00134731
Celsr1	0.490722	4.52385	0.0766511	0.191725
Pik3r1	0.490417	6.49527	0.00516881	0.0244799
Lrwd1	0.490086	4.87744	0.0201271	0.0705741
Ppp2r2a	0.489997	5.30438	0.00392731	0.0198345
Ddx21	0.489596	5.31363	0.0319725	0.100729
Rpl36a	0.489092	8.01239	0.132856	0.283555
Dync1h1	0.488994	7.99462	0.0115891	0.046368
Zfp512b	0.488518	5.31554	0.0329246	0.102585
Rbm17	0.488493	5.09294	0.102194	0.234833
Rapgef6	0.487602	4.91512	0.0320567	0.100914
Vps16	0.486902	5.60207	0.053606	0.148128
Hnrnph1	0.486805	7.00738	0.00513059	0.024328
Dcaf12	0.486703	5.78039	0.00770898	0.0336508
Rsbn1l	0.486192	4.47754	0.0478741	0.136188
Baz2b	0.486184	5.67254	0.0197704	0.06957
Cpne1	0.486182	5.56355	0.00745383	0.0328267
Acbd3	0.485697	5.31162	0.00811271	0.0349421
Stat6	0.485269	6.11307	0.0256098	0.0850509
Hmgn3	0.485119	4.53649	0.0585218	0.157585
Cryab	0.485081	7.50628	0.0289964	0.0932834
Xrn2	0.484912	6.13759	0.00497971	0.023798
Polr1c	0.483667	6.75847	0.000596258	0.00418703
Etl4	0.483635	4.52369	0.11578	0.257528
Itga1	0.483103	7.62974	0.000687537	0.00475211
Irf6	0.482543	5.18242	0.149178	0.307929
Wdr74	0.482131	5.4405	0.0109555	0.0444853
Cpsf6	0.481802	5.41903	0.0206138	0.0718669
Dek	0.481588	5.59764	0.0553971	0.151543
Fabp4	0.481521	6.48331	0.0821033	0.200855
Pcdhga6	0.481059	4.4646	0.0691101	0.17833
Rbms3	0.480609	5.22651	0.0666471	0.173567
Palld	0.480435	6.70328	0.00809967	0.0349133
Rbbp5	0.480036	4.59959	0.0799816	0.197146
Git2	0.480019	4.81983	0.162143	0.325272
Leprotl1	0.479618	5.1419	0.0095533	0.0400662
Heca	0.479208	4.85881	0.0600242	0.160321
Pusl1	0.479178	4.67496	0.0633976	0.167076
Impact	0.478997	5.00982	0.0692045	0.178399
Taf11	0.478756	4.93772	0.0173645	0.0632991
Ccng2	0.478654	5.12322	0.0315502	0.0995569
Gars	0.478616	6.5319	0.000821268	0.00547098
Hmgn1	0.477562	6.20446	0.077536	0.193164
Ubr7	0.47754	4.78552	0.0287858	0.092858
Taf15	0.477002	6.00083	0.037208	0.11233
Akr1c13	0.476864	4.91885	0.0543084	0.149494
Exoc6b	0.476791	4.62463	0.0311975	0.0987589
Stxbp6	0.476524	4.66289	0.196882	0.37107
Srsf7	0.476496	6.65332	0.00617534	0.0281843
Gskip	0.476458	4.76442	0.0355473	0.10878
Nelfe	0.476253	5.32075	0.0838573	0.203635
Ccdc34	0.476229	4.42323	0.117306	0.259899
Brd4	0.475912	5.71396	0.137367	0.290752
Ripk1	0.475427	5.25301	0.0281664	0.0914312
Sgpl1	0.475178	6.41885	0.0254237	0.0846457
Rasal2	0.474668	4.47889	0.187725	0.359287
Agpat2	0.474522	4.97587	0.075365	0.189259
Nom1	0.474337	4.71773	0.0973025	0.226353
Cdk8	0.473778	5.26706	0.0247155	0.0830216
Xpo4	0.473495	4.44658	0.116523	0.258587
Tspan8	0.473476	7.3949	0.0071727	0.0318367
Gm49336	0.473431	4.80446	0.165818	0.329472
Nsmf	0.473307	4.6456	0.0853741	0.206368
Ctsb	0.473012	9.91478	0.015832	0.0589897
Dmtf1	0.472672	4.99603	0.0686714	0.177487
Cep170b	0.472411	6.46819	0.00786751	0.0342006
Ubtf	0.472369	6.36576	0.00257384	0.0140575
Rnh1	0.472365	8.17509	0.00339951	0.0176534
Kri1	0.472253	4.915	0.0195923	0.0690353
Tusc2	0.472246	5.27587	0.117992	0.261053
Gsk3a	0.47216	4.37841	0.283985	0.474848
Gnb1	0.471179	7.39224	0.000808889	0.00541586
Blnk	0.47093	4.56881	0.0255869	0.0850105
Nup214	0.470561	4.8476	0.0387894	0.116403
Kdm5a	0.469936	6.20669	0.00556155	0.0258881
Eif3a	0.469673	8.28146	0.00496285	0.0237463
Gm2000	0.469265	4.44706	0.136779	0.290207
Tspan6	0.469084	4.62723	0.0615891	0.163296
Cast	0.468372	6.20131	0.0256906	0.0852693
Skil	0.467585	4.96202	0.0797321	0.196941
Tmem214	0.46746	5.50344	0.0134832	0.0521282
Dnajb4	0.467232	5.23279	0.0397556	0.118414
Crtap	0.466205	5.34498	0.0475529	0.135616
Hs2st1	0.465916	4.59115	0.0301384	0.096098
Cdk12	0.465654	4.85857	0.125242	0.272447
Snrpa1	0.465595	5.21728	0.0580849	0.156675
Setd2	0.46518	5.49238	0.0512929	0.143642
Pds5b	0.464953	5.01207	0.0193915	0.0684497
Siva1	0.464332	4.94644	0.149117	0.307894
Vmp1	0.464308	7.96322	0.0328652	0.102535
Zc3h13	0.463868	5.79618	0.0724769	0.184076
Baz2a	0.463696	5.24865	0.085538	0.206589
Chd4	0.463687	7.18576	0.0227047	0.0778532
Slc39a14	0.463639	4.88949	0.137185	0.290673
Rab3d	0.463613	4.51235	0.0907907	0.215642
Ehmt2	0.463253	6.11032	0.037841	0.113868
Tsen34	0.462963	5.42809	0.118967	0.262257
Pgd	0.462939	6.91759	0.00811519	0.0349421
Rpsa	0.4626	9.65458	0.00797734	0.0345554
Thoc5	0.462182	4.75063	0.0884783	0.211738
Taf1	0.46161	5.15517	0.119326	0.26272
Cstf1	0.461321	4.59442	0.127232	0.275069
Eml3	0.461254	4.91053	0.113719	0.254373
Rpl35	0.461143	8.70127	0.0391605	0.1171
Smug1	0.461077	4.27253	0.169118	0.333933
Zfp281	0.46075	4.67911	0.0641745	0.168562
Eif5b	0.460432	6.72689	0.0206627	0.0720055
Ythdf2	0.46017	4.96758	0.0239326	0.0810453
Tep1	0.459949	5.56082	0.0226793	0.0778115
Spint2	0.459825	7.57547	0.00787382	0.0342006
Svil	0.45854	5.19747	0.0289897	0.0932834
Appl1	0.45821	5.15941	0.0600648	0.160321
Pcdhgc3	0.458034	4.50762	0.0736588	0.186002
Rtn4	0.457657	7.55903	0.00534074	0.025084
Pip4p1	0.457595	5.82797	0.0158169	0.0589614
Rnf113a2	0.457505	4.66079	0.117084	0.259554
Psma5	0.457296	8.0557	0.00444985	0.0217921
Rpf1	0.456823	4.73525	0.0675824	0.175475
Ttc19	0.456688	4.8383	0.0228189	0.0779987
Ptbp3	0.456287	6.62634	0.00406383	0.0203463
Nono	0.455096	7.30089	0.0164983	0.0607574
Plxna2	0.454319	4.56278	0.0796979	0.196918
Parn	0.454106	4.91425	0.0372413	0.11233
Nuak2	0.453478	6.52565	0.0348317	0.107026
Nsfl1c	0.453125	7.11372	0.00622922	0.0283485
Wdfy2	0.452936	4.59743	0.185509	0.356252
Msl1	0.452887	6.06994	0.00408493	0.0204092
Esyt2	0.452573	5.85713	0.0789367	0.195771
Sorbs1	0.451552	5.14125	0.0994646	0.229896
Slc6a20a	0.451386	5.19747	0.0792694	0.196181
Nat8f2	0.451318	6.18313	0.230615	0.411984
St3gal2	0.451133	4.71813	0.108973	0.246544
Rsl24d1	0.450804	5.18194	0.0588113	0.158058
Gclc	0.450734	7.85494	0.00986009	0.0410699
Pak4	0.450727	4.90601	0.127246	0.275069
Ankfy1	0.450642	5.90846	0.0138609	0.053302
Tpra1	0.449821	5.48295	0.0161027	0.059639
Nup43	0.449303	4.75399	0.0374285	0.112842
Tnpo2	0.449273	4.8508	0.088068	0.21082
Rassf6	0.448905	5.25202	0.152979	0.312836
Prps1	0.448865	5.62979	0.0716436	0.182875
Rnf31	0.448746	4.5863	0.0625922	0.165173
Capzb	0.448606	6.7261	0.0148705	0.0561473
Bex3	0.448409	5.48162	0.0732464	0.185495
Zwint	0.447849	7.22219	0.0200267	0.070343
Alg9	0.447808	4.93792	0.0837457	0.203526
Gpatch8	0.447578	4.82317	0.065246	0.170696
Khdrbs1	0.447497	5.87895	0.0247122	0.0830216
Nfya	0.446686	4.37477	0.296299	0.488959
Ctr9	0.446555	5.75514	0.0316911	0.0998818
Ddx42	0.446433	5.75726	0.047992	0.136426
Ptp4a2	0.445571	7.23138	0.0126658	0.049647
Orc6	0.445336	4.57856	0.11882	0.262007
Noc2l	0.445293	5.20856	0.0471552	0.134724
5031439G07Rik	0.445186	5.43747	0.0415825	0.12293
Dtymk	0.445156	5.90529	0.0329141	0.102585
Thada	0.445077	4.52014	0.125853	0.273462
Eif3b	0.444657	6.46162	0.0051024	0.0242525
Sars	0.444082	7.49158	0.0105127	0.0430627
Rack1	0.443491	9.41665	0.0104737	0.0429865
Bin3	0.4432	5.25509	0.195116	0.368796
Qser1	0.443094	4.56355	0.0899474	0.2142
Naa80	0.443082	4.45371	0.187018	0.358194
Myl12a	0.443056	8.49015	0.00913942	0.0386581
Edem2	0.442924	5.68099	0.0896723	0.214001
Ankrd42	0.441843	4.46065	0.0396648	0.118188
Ctdnep1	0.441386	5.44155	0.033885	0.104711
Nudcd2	0.441168	5.53484	0.0396432	0.118168
Rplp1	0.440032	9.22199	0.158782	0.320888
Trmt2a	0.439984	5.32227	0.1417	0.297378
Cttn	0.439968	7.66231	0.009606	0.0402232
Uap1	0.439731	6.18218	0.00912174	0.038604
Bop1	0.439486	4.76534	0.0758278	0.190026
Rnf19a	0.439299	5.80796	0.0512452	0.14361
Trim41	0.438767	4.41635	0.0807349	0.198516
Psme1	0.438731	6.66151	0.00557484	0.0259068
Capn2	0.438651	6.53557	0.00717147	0.0318367
Sike1	0.438462	4.68394	0.0695809	0.179077
Lrrcc1	0.43829	4.48142	0.159864	0.322417
Fbxw2	0.438236	5.37643	0.0302159	0.0963063
Smad4	0.438172	5.3857	0.0159068	0.0592029
Tada1	0.438132	5.31255	0.100913	0.232496
Frk	0.437665	5.15727	0.16493	0.328697
Mpp6	0.437436	6.08986	0.0753785	0.189259
Rnf216	0.437085	4.85987	0.129533	0.278642
Xpo5	0.435908	5.18613	0.0545031	0.149978
Capza1	0.435841	5.62329	0.240097	0.42404
Med10	0.434245	5.85318	0.00537407	0.0252107
Rrbp1	0.43375	7.16519	0.0236812	0.0804004
Atp13a2	0.433669	4.62381	0.127207	0.275069
Ehmt1	0.433575	5.22789	0.0115334	0.0462295
Tbce	0.433465	5.30224	0.100045	0.230967
Polr1a	0.433428	4.34946	0.234083	0.416674
Cbx3	0.432954	4.42026	0.207795	0.384857
Tradd	0.432494	4.56439	0.0804232	0.197969
Usp14	0.43175	5.90912	0.0362262	0.110479
Hprt	0.431429	7.63041	0.0281906	0.0914659
Tor1b	0.431385	5.54072	0.0178271	0.0644219
Rpl23	0.431361	9.52547	0.0809783	0.198793
Wdr38	0.4312	8.54195	0.0545992	0.150171
Arhgap1	0.431046	5.86578	0.0355242	0.108758
Asap1	0.43091	4.85349	0.113851	0.254561
Stx4a	0.430907	6.06443	0.0110674	0.044805
Gm10801	0.430736	5.07875	0.319442	0.512897
Rad9a	0.430726	4.91907	0.0917366	0.217496
Rps24	0.430517	9.32153	0.00772392	0.0336974
Nipa2	0.430104	4.75163	0.131001	0.280884
Eml1	0.42995	4.55443	0.158243	0.320115
Slc35e3	0.42971	5.857	0.049041	0.138908
Ppig	0.429411	6.33066	0.0541135	0.14901
1700030K09Rik	0.429364	4.45173	0.115177	0.256712
Elk4	0.428829	6.14391	0.0231162	0.0788542
Adss	0.428739	5.78461	0.0258829	0.0856702
Cdk4	0.428668	7.05151	0.0402834	0.119626
Fnbp4	0.428489	4.85133	0.103198	0.236866
Rnf145	0.428452	6.66693	0.0625276	0.165113
Mfsd6	0.428315	5.1707	0.00996343	0.0413697
Zc3h11a	0.427694	6.83271	0.00481118	0.0232053
Chka	0.427218	6.37327	0.0666502	0.173567
Ruvbl1	0.427171	5.50613	0.0609534	0.162201
Acp2	0.426816	5.5433	0.0241808	0.0816062
Traf7	0.426333	5.50751	0.0696275	0.179139
Mapkapk3	0.425555	4.57883	0.0371751	0.11233
Vasn	0.425507	4.91141	0.0208371	0.0723902
Coro1b	0.425453	6.17774	0.00616026	0.0281805
Snrnp70	0.425384	4.79696	0.117147	0.25962
Utp3	0.425073	5.89754	0.00746872	0.0328375
Rpl37a	0.424808	8.68035	0.182263	0.352241
Mppe1	0.42396	4.90445	0.0493287	0.139374
Impdh2	0.423935	6.05415	0.00458871	0.0223065
Inppl1	0.423568	4.66241	0.279653	0.469876
Carmil1	0.423421	5.26851	0.0859189	0.207369
Nt5c	0.423039	6.08915	0.0702304	0.180397
Fzr1	0.422884	4.2428	0.192764	0.366099
Pum3	0.42283	5.51777	0.0558975	0.1527
Naa15	0.42279	5.41646	0.0521776	0.14545
Ifi30	0.422782	6.11055	0.03342	0.103875
Aldh1a7	0.42251	5.03073	0.0980158	0.227611
Plin3	0.422366	6.28079	0.0472737	0.135014
Snx12	0.422024	5.70248	0.0273491	0.0892907
Nipbl	0.421982	6.59015	0.024772	0.0831053
Zmynd8	0.421834	5.51043	0.0648696	0.16988
Spg11	0.421808	4.55932	0.0666049	0.173567
Prep	0.421536	4.96173	0.0831199	0.202279
Snrpd2	0.421205	6.87626	0.178191	0.346572
Dusp14	0.421109	4.25455	0.144927	0.301909
Fhod3	0.420574	5.80405	0.0146155	0.0554493
Prmt9	0.420568	4.49778	0.138917	0.293092
Nrip1	0.419813	5.45486	0.0460834	0.132782
Cebpg	0.4198	5.29867	0.135515	0.288066
Zscan29	0.419653	5.09741	0.0663417	0.173105
Soat1	0.419607	5.4499	0.0269237	0.0880835
Asxl1	0.419572	4.84903	0.0737732	0.186114
Rev3l	0.419453	4.84662	0.118567	0.261739
Rpl22l1	0.419044	6.25128	0.0171302	0.0625315
Heatr1	0.418877	5.21593	0.0779982	0.194011
Neurl1b	0.418378	6.13323	0.0261162	0.0860485
Slc26a2	0.417979	4.686	0.192717	0.366097
Usp6nl	0.417856	4.92729	0.0312395	0.0987698
Anxa7	0.417533	7.45292	0.010687	0.043664
Rars	0.417361	6.14064	0.00550844	0.0257064
Pdia6	0.417108	8.38848	0.00542527	0.0253918
Eprn	0.417029	5.84926	0.0242057	0.0816556
Cldn5	0.416948	4.90027	0.166648	0.330622
Frg1	0.416887	5.64479	0.0117691	0.0469932
Anapc4	0.416714	5.61556	0.0253756	0.0845568
Ube2g2	0.416345	5.74058	0.0400661	0.11907
Arpc5	0.416191	7.15104	0.006566	0.0295941
Gm12758	0.41619	4.81978	0.0609759	0.162206
Ptgr1	0.415718	4.961	0.181993	0.351977
Ccnt2	0.415391	5.49813	0.133153	0.283959
Tnrc6c	0.414946	4.73197	0.0851961	0.206064
Rps27	0.414639	8.57613	0.181024	0.350447
Rai14	0.413855	4.86195	0.0709258	0.181715
F11r	0.413412	7.22994	0.0107401	0.0438354
Phc2	0.413038	5.37111	0.115695	0.25741
Fam193a	0.413031	4.65077	0.0734533	0.185781
Trmt1	0.412205	4.89815	0.0560194	0.152839
Blcap	0.412168	5.47684	0.103827	0.237971
Carm1	0.412037	5.20536	0.0234949	0.0799393
Nup133	0.411893	4.5341	0.161561	0.324508
Caml	0.411657	5.26681	0.131213	0.28112
Slc1a4	0.410974	5.16815	0.138961	0.293106
Glt8d1	0.410667	4.913	0.096416	0.225067
Wbp11	0.410615	5.21081	0.0982724	0.228006
Nrp1	0.410232	7.09772	0.0270267	0.0883474
Ddx46	0.410095	6.19791	0.0579609	0.156394
Lpp	0.409924	7.60203	0.00862663	0.0367246
Mef2d	0.409662	5.04798	0.127949	0.276135
Cyb5r1	0.408106	5.87506	0.0283285	0.0917689
2410002F23Rik	0.40807	4.72566	0.294217	0.486945
Orai3	0.408037	5.07471	0.118136	0.261081
Ankrd16	0.407611	5.12855	0.118031	0.261063
Sec22a	0.407499	5.42833	0.123376	0.269276
Sae1	0.407318	5.74075	0.0705601	0.181009
Tbl1x	0.40722	5.93882	0.17966	0.348572
Cdc16	0.406606	5.36736	0.0799363	0.197146
Kras	0.406352	5.12895	0.0332937	0.103531
Wwtr1	0.405735	5.90156	0.0202358	0.0708297
Adam10	0.405687	5.88705	0.128866	0.277735
Selenoi	0.405541	4.59248	0.127353	0.275201
Ercc3	0.405522	5.14659	0.0438708	0.128016
Abcc4	0.404855	5.57075	0.187337	0.358632
Atf7ip	0.404559	5.33594	0.137138	0.290673
Ano6	0.404294	5.90949	0.1195	0.262934
Csf1r	0.403873	5.92476	0.0443587	0.129064
Uba2	0.403792	5.65532	0.0437322	0.127727
Brd1	0.403706	5.02586	0.116398	0.258466
Rps18	0.403654	8.82905	0.0567851	0.154379
Commd7	0.403574	5.1807	0.0171008	0.0624819
Setd7	0.403109	4.75553	0.189183	0.361292
Rps19	0.403084	9.74079	0.0370651	0.112173
Capns1	0.40222	7.06839	0.0780703	0.194109
Dis3l	0.402006	4.82796	0.098225	0.227963
Csnk1d	0.401877	6.66843	0.0167716	0.0615322
Kng1	0.401599	4.51085	0.299666	0.492433
Ripor1	0.400811	5.52827	0.0320879	0.100932
Sde2	0.400752	4.77169	0.0904746	0.215084
Unc50	0.400624	4.72824	0.16511	0.328889
Ryk	0.400151	5.1756	0.0897522	0.21401
Usp19	0.400105	4.65047	0.206801	0.383689
H3f3b	0.3992	8.93562	0.00452726	0.0220892
Ppp2cb	0.398901	5.19131	0.0669727	0.17412
Ifitm2	0.398863	6.621	0.130041	0.279431
Cerk	0.398311	4.41577	0.318247	0.511704
Bud23	0.39829	5.70177	0.0611286	0.162299
Zmym3	0.398216	4.65432	0.223989	0.404556
Leo1	0.398185	4.98707	0.107758	0.244776
Nudt21	0.397814	5.56042	0.0437375	0.127727
Jchain	0.397404	6.58269	0.325228	0.518903
Creb3	0.397155	7.06778	0.0238931	0.0809459
Lsm7	0.397042	5.99488	0.163719	0.327107
Kif2a	0.396952	4.72604	0.15903	0.321308
Zfp839	0.396943	4.8641	0.269809	0.458804
Srsf1	0.396791	6.02488	0.0247484	0.0830655
Wdr77	0.396044	4.79476	0.169926	0.334959
Rplp0	0.395772	10.0288	0.0118441	0.0471628
Commd2	0.395648	5.20294	0.150057	0.309259
Mkrn1	0.395592	5.8169	0.0700975	0.180114
Akt1	0.395457	5.18512	0.0342776	0.105585
Rps8	0.395288	8.62313	0.0240857	0.0814243
Cers4	0.395154	4.72929	0.0507764	0.142599
Rcn2	0.395077	4.93614	0.0668589	0.173939
Cuedc2	0.394583	6.81626	0.0059213	0.0271964
Eif3d	0.394568	6.51787	0.0260822	0.0860419
Klc1	0.394331	4.51204	0.201023	0.375877
Naa35	0.394239	5.78748	0.0369801	0.112002
Mark2	0.393915	4.48695	0.171839	0.337453
Phf3	0.3936	5.93849	0.0460114	0.132782
Nudt1	0.393527	4.97302	0.0760406	0.190438
R3hcc1	0.393241	4.59539	0.0734271	0.185774
Ift43	0.392979	4.95886	0.141928	0.29762
Ncl	0.392868	8.53984	0.0113432	0.0456847
Mtmr9	0.39271	4.73697	0.159984	0.322576
Tasor2	0.392704	4.60039	0.175153	0.342009
Ap3b1	0.392593	6.01048	0.0315666	0.0995687
Zbtb38	0.391849	6.41373	0.0160496	0.0594926
Thoc6	0.391837	4.89815	0.148729	0.307321
Dusp11	0.391793	6.08727	0.0150701	0.0566906
Eif3j1	0.391699	5.28383	0.0460896	0.132782
Dync1li2	0.391451	6.23172	0.0644184	0.16909
Pld3	0.391341	5.5864	0.0552165	0.151199
Rpl10a	0.390704	9.00629	0.00705274	0.0313746
Gpalpp1	0.39065	5.01889	0.153939	0.314149
Supt7l	0.390497	4.7675	0.164602	0.328158
Fam98a	0.39047	4.68809	0.154485	0.31502
Spred1	0.390468	5.32098	0.0503783	0.141733
Ptprcap	0.390347	4.58832	0.110646	0.249331
D10Wsu102e	0.390341	5.82207	0.0889317	0.212759
Thumpd1	0.390176	5.31863	0.121607	0.26674
Rictor	0.390134	4.95617	0.244392	0.429232
Rps29	0.389939	8.30541	0.311399	0.504899
Lta4h	0.389922	5.73322	0.0809287	0.198793
Rpl13a	0.389783	9.22366	0.0198346	0.0697338
4931406P16Rik	0.389749	5.10026	0.0395759	0.118056
Setdb1	0.389559	5.07733	0.13878	0.293037
Smarca5	0.389124	5.61283	0.0671039	0.174404
Esf1	0.388708	5.15481	0.0519281	0.144857
Swap70	0.388656	4.9507	0.0811119	0.198989
Ccn2	0.38855	6.11887	0.0620758	0.164249
Dbndd2	0.388424	5.05536	0.126221	0.273899
Smad3	0.388192	5.29979	0.152332	0.311997
Top2b	0.388094	5.81048	0.0176685	0.0641144
G3bp2	0.38809	6.61201	0.00368447	0.0188497
Grb2	0.387184	4.65547	0.30275	0.495978
Eri3	0.386897	5.06002	0.0546112	0.150171
Dnajc5	0.386682	6.83171	0.0167604	0.0615223
Ano10	0.386674	5.42875	0.0237961	0.0807209
Ccdc71	0.386501	4.87234	0.14059	0.295598
Rpl3	0.386277	9.87284	0.0868957	0.209089
B9d2	0.386262	5.1934	0.121378	0.266533
Nrf1	0.386104	4.73522	0.170998	0.33629
Sat1	0.385833	9.47212	0.0312509	0.0987698
Ypel5	0.385783	6.52659	0.0186469	0.0663838
Otud4	0.385344	5.4415	0.0441925	0.128675
Pes1	0.385148	5.83891	0.0391388	0.1171
Nop14	0.384687	4.81139	0.157627	0.319125
Kif4	0.384643	5.07237	0.122023	0.267357
Arel1	0.384576	5.23482	0.0777548	0.193568
Ltbr	0.384182	6.42351	0.0280229	0.0910773
Cdc42se2	0.384101	5.83372	0.0980577	0.227641
Chpf2	0.38391	5.0898	0.070716	0.181291
Ptbp1	0.383693	6.11512	0.071882	0.183212
Fam168b	0.38355	6.72802	0.0329078	0.102585
Dock6	0.383385	4.82162	0.188277	0.360035
Aars	0.383035	6.27623	0.131093	0.281005
Nktr	0.382695	6.13812	0.02937	0.0941792
Chmp1b	0.382556	5.56826	0.0260719	0.0860419
Luc7l	0.381641	5.25558	0.130951	0.280859
Pkp2	0.381561	4.68391	0.0926046	0.218833
Tspan14	0.381502	6.34824	0.0179161	0.0645456
Wfs1	0.381498	4.59718	0.0906621	0.215401
Mospd2	0.381303	5.10267	0.131679	0.28188
Washc1	0.381154	4.61357	0.313491	0.507252
Aimp2	0.381011	4.84501	0.0425641	0.125177
Bik	0.380825	4.61908	0.172899	0.338945
Crispld2	0.380489	4.35662	0.23643	0.41939
Tab2	0.380031	5.84321	0.116131	0.25809
Nfx1	0.379836	5.73547	0.0457188	0.132051
Riok3	0.379803	6.58083	0.0476929	0.135868
Calm2	0.379541	8.72778	0.00697574	0.031137
Anxa4	0.379348	7.44886	0.0271516	0.0886826
Kmt2e	0.379087	6.694	0.012551	0.0492945
Steap2	0.378907	7.02168	0.0454816	0.13151
Smarce1	0.378721	6.1346	0.032752	0.102248
Rps9	0.378163	9.62376	0.0181007	0.0649951
Ccndbp1	0.37737	6.06046	0.0271166	0.0886047
Ptges3	0.377286	5.84836	0.0736904	0.186002
Eif3c	0.377285	7.95208	0.0103777	0.0426868
Exosc1	0.376433	4.58874	0.104835	0.239509
Hypk	0.376041	7.82519	0.265365	0.453487
Rps26	0.376021	7.68313	0.126051	0.273605
Xrcc6	0.375584	5.15342	0.0522692	0.145654
Fer	0.375547	4.58912	0.102097	0.234677
Cobl	0.375546	4.94999	0.235154	0.417923
S100a13	0.375117	5.60316	0.2658	0.454035
Nsmce2	0.374166	5.65739	0.0552286	0.151199
Ppip5k1	0.373887	5.50436	0.110381	0.248836
Mettl27	0.373821	4.90763	0.103834	0.237971
Dgkz	0.373788	5.85987	0.0186907	0.0664881
Ube2d2a	0.373696	5.94149	0.127421	0.275222
Usp53	0.373536	4.78612	0.165633	0.329351
Lsg1	0.373462	5.17701	0.0799721	0.197146
Nedd9	0.373329	5.45402	0.0684509	0.177065
Kat8	0.373087	4.43464	0.218506	0.398263
Lgmn	0.372977	9.72005	0.036136	0.110247
Ppp4r2	0.37292	5.44964	0.0704386	0.18081
Socs6	0.372717	4.55346	0.14485	0.301829
Serpinb8	0.372201	5.11845	0.0499484	0.140874
Spcs3	0.372185	6.646	0.0330436	0.102874
AU040320	0.372031	5.60972	0.0345944	0.106364
Rab5a	0.371773	4.76776	0.218129	0.397668
Rpl22	0.371773	7.48793	0.0244438	0.0823534
Utp4	0.371665	4.93115	0.177319	0.34532
Prpf19	0.371483	6.23154	0.015242	0.0570966
Bzw2	0.371436	5.31786	0.0643882	0.169067
Spint1	0.371299	6.60527	0.0175695	0.0638407
Nip7	0.371111	5.66565	0.0595921	0.159598
Ppm1g	0.370964	5.88352	0.0444194	0.129193
Atp9b	0.370916	5.541	0.175056	0.341903
Cdc42	0.370821	8.17202	0.00933982	0.0393167
Atg16l1	0.370327	4.82923	0.296316	0.488959
Ube2e3	0.370163	5.94045	0.0207115	0.072112
Cds2	0.370136	6.53174	0.0364763	0.111007
Gpaa1	0.37008	5.26383	0.0422963	0.124621
Usp40	0.370077	5.44177	0.128398	0.277028
Sumf2	0.369281	4.84535	0.269452	0.458537
Csnk1a1	0.369076	7.00423	0.0251623	0.0840244
Cggbp1	0.369022	5.54138	0.0567722	0.154379
Myl9	0.368878	6.27374	0.0354384	0.108537
Rexo4	0.36887	5.3759	0.168227	0.333003
Wdfy3	0.368467	7.35656	0.126459	0.27419
Adam15	0.368226	4.96026	0.179088	0.347633
Zc3h18	0.367916	4.55206	0.222721	0.403436
Qrich1	0.367893	5.64696	0.0999271	0.230763
Hjurp	0.367869	5.37549	0.274301	0.463949
Rsc1a1	0.367725	4.77898	0.287913	0.479188
Nfat5	0.367545	6.13404	0.03853	0.115721
Aggf1	0.366989	5.19356	0.0734084	0.185774
Gcnt2	0.366786	5.59311	0.0710968	0.182032
Cwc27	0.366317	4.58501	0.18525	0.35591
Zc3hc1	0.365985	4.66619	0.1463	0.304129
Dnajc9	0.365869	5.63389	0.0624983	0.165091
Bptf	0.36572	6.20269	0.0819746	0.200664
Rbm26	0.365613	5.22436	0.0931836	0.219939
Nipsnap3b	0.365469	5.59379	0.106429	0.242452
Slc25a37	0.365458	4.97872	0.132118	0.282437
Ascc2	0.365421	5.16311	0.106796	0.243078
Sh3rf1	0.365405	4.37623	0.428486	0.619594
Tbl3	0.365339	5.6638	0.137305	0.290752
Phf10	0.364531	5.32787	0.0665995	0.173567
Fam53c	0.364256	5.21608	0.119952	0.263768
Paxbp1	0.363867	4.84594	0.332827	0.526589
Tmem170b	0.363464	4.83043	0.313026	0.506706
Gm26917	0.36331	10.3131	0.41184	0.603574
Cct3	0.363288	7.98921	0.0114232	0.0458784
4632427E13Rik	0.363181	4.56291	0.366359	0.561566
Chaf1a	0.362758	6.08892	0.0618638	0.163916
Cdc23	0.362531	5.52952	0.0635989	0.167383
Foxn3	0.361996	6.52441	0.0428774	0.125847
Mcl1	0.361633	6.35985	0.0625754	0.165173
Phf20l1	0.3616	5.46726	0.151052	0.310435
Hsp90aa1	0.361448	9.07639	0.0166281	0.0611217
Ralb	0.361417	5.80194	0.0269189	0.0880835
Ppil1	0.361231	5.84624	0.129201	0.27823
Pofut1	0.360788	4.38643	0.262926	0.450681
Abracl	0.36073	5.8468	0.0916491	0.217354
Prkab1	0.360614	5.31068	0.0488026	0.138332
Ube2q1	0.360613	5.69228	0.0915257	0.217127
Kmt5b	0.360525	5.37899	0.033465	0.1039
Smad5	0.360175	5.71264	0.0480246	0.136429
Ppp1r12c	0.360012	4.44245	0.48935	0.671297
Zmiz1	0.359811	5.86932	0.0559803	0.152821
Zfp949	0.359778	4.65883	0.160591	0.323361
Sf3a1	0.359736	5.44371	0.135787	0.288566
Aars2	0.359686	4.48368	0.21349	0.392208
Lamb1	0.359324	7.61189	0.0228068	0.0779987
Cask	0.359308	4.83112	0.0257593	0.0853682
Tmem252	0.358732	7.22683	0.0866233	0.208623
Nup153	0.35782	5.03226	0.195364	0.369177
Cdh6	0.357123	4.97331	0.323055	0.516825
Thoc3	0.35708	4.63713	0.286388	0.477453
Hnrnpl	0.356878	5.50264	0.178127	0.346533
Ago2	0.356827	5.91602	0.157472	0.319056
Togaram1	0.356744	4.72733	0.279518	0.469876
Ipo8	0.356611	5.84063	0.0824952	0.20144
Gm26533	0.356284	5.12036	0.071558	0.182851
Rps3a1	0.35592	9.79851	0.0130471	0.0507359
Magoh	0.355773	5.19192	0.128998	0.277945
Abhd2	0.355682	5.5777	0.142235	0.298107
Ankrd11	0.355158	6.78089	0.0726051	0.184246
Tead1	0.354833	5.8163	0.177074	0.344994
Usp20	0.354806	5.79736	0.103278	0.236979
March7	0.354782	5.41324	0.183273	0.353503
Acin1	0.354379	5.74088	0.184661	0.355212
Ddit4l	0.35427	4.96742	0.198396	0.372858
Armcx3	0.353475	4.45869	0.162935	0.326364
Rexo2	0.353056	5.2434	0.193681	0.367169
Gm38394	0.35283	6.94589	0.0183486	0.0656005
Zfp62	0.352666	4.76327	0.167494	0.331967
Daam1	0.35236	5.22521	0.125083	0.272325
Tbc1d22a	0.352205	4.84286	0.178462	0.34676
Fnta	0.35185	6.00239	0.024537	0.082597
Rps27a	0.35181	9.10079	0.0324477	0.101619
Setd6	0.35165	4.37966	0.350261	0.544666
Irf5	0.351564	5.23716	0.150806	0.310076
Rmc1	0.351349	4.88499	0.116496	0.258587
Synj1	0.350815	4.9841	0.166831	0.330819
Golgb1	0.350778	6.90281	0.0285317	0.0922762
Map3k5	0.350773	5.57055	0.170105	0.335045
Adprh	0.350741	4.76751	0.0624606	0.165046
Cmas	0.350669	4.82778	0.137338	0.290752
Eef1b2	0.3506	8.92803	0.0183605	0.0656005
Gba	0.350563	5.31078	0.100648	0.232088
Kif3a	0.350472	5.45514	0.150622	0.309857
Zfp954	0.350103	4.79385	0.152805	0.312641
Kansl2	0.349552	4.67859	0.0860023	0.207507
Tnks	0.349156	5.36404	0.204195	0.380325
Med11	0.348871	5.39463	0.108363	0.245726
Ddx52	0.348868	5.7087	0.132483	0.282966
Pbrm1	0.348388	6.62133	0.0258338	0.0855433
Egfr	0.348226	6.12848	0.0873298	0.209747
Sh3gl1	0.348056	4.32548	0.270606	0.459468
Prpf38a	0.34719	5.25364	0.0740196	0.186617
Fam102b	0.34707	4.91757	0.106938	0.243293
Rps5	0.346578	9.72277	0.0200345	0.070343
Ahctf1	0.346045	5.28244	0.23427	0.416675
Parg	0.345907	4.51911	0.173667	0.340114
Arid1a	0.345753	5.84345	0.23158	0.413428
Prss23	0.345608	5.69111	0.082783	0.201928
Luzp1	0.345504	5.89078	0.0842859	0.204292
Edc3	0.345227	5.50973	0.1225	0.268123
Sntb2	0.344509	5.23235	0.189834	0.362099
Rc3h2	0.344166	5.83044	0.0656928	0.171752
Ccdc174	0.344154	4.59536	0.224646	0.40507
Cstf3	0.344126	4.53346	0.185734	0.356507
Rcc1	0.34407	4.96671	0.284556	0.475601
Nap1l1	0.344028	7.62867	0.0167055	0.0613491
Rnps1	0.343779	4.69312	0.123038	0.268775
Srsf11	0.343567	6.557	0.0409753	0.121407
Spata13	0.343483	5.37433	0.203274	0.379079
Pofut2	0.343275	4.58711	0.374246	0.569245
Hdac1	0.342955	6.39629	0.0468234	0.134018
Pqbp1	0.342946	5.28957	0.0216878	0.074836
Psmc3ip	0.3429	4.54082	0.159375	0.321744
Tceal9	0.342837	7.66521	0.0299771	0.0956994
Brip1os	0.342765	5.60875	0.0744194	0.187478
Plet1os	0.342643	4.36774	0.279097	0.469452
Prss23os	0.342447	4.66587	0.199153	0.373944
Scyl2	0.342099	4.95337	0.0830892	0.202279
Arid2	0.342016	5.25176	0.139611	0.294007
Ntpcr	0.34196	4.88032	0.269314	0.458537
Fkbp1a	0.341912	7.00893	0.0263111	0.0864008
Uspl1	0.341553	5.15066	0.161598	0.324508
Exoc5	0.341547	5.2653	0.0963098	0.224969
Nsd3	0.341545	5.83062	0.258973	0.446518
Hoxb9	0.341423	4.53322	0.222436	0.403012
Tut7	0.341383	5.99287	0.0657399	0.171761
Cog8	0.341211	4.86928	0.199263	0.374043
Cc2d2a	0.341143	4.56341	0.228874	0.409706
Rfx7	0.340845	4.37565	0.285752	0.476594
Prrc2c	0.34082	6.6803	0.107453	0.244224
Trim11	0.3406	4.53821	0.155513	0.316483
Tinf2	0.340202	5.32652	0.0355696	0.10878
Chm	0.339927	4.46818	0.248213	0.434087
Smc3	0.339881	5.23842	0.184095	0.354656
Ptgs1	0.33987	5.06704	0.126297	0.273989
Paf1	0.339732	5.76888	0.0863745	0.208151
Scamp4	0.339724	4.5257	0.347532	0.541637
Ipo5	0.339659	6.42827	0.0124305	0.0490159
Rpl41	0.339595	8.2002	0.193742	0.367169
1110004F10Rik	0.339506	6.91082	0.0128326	0.0500776
Ttc14	0.339204	4.66655	0.203746	0.379666
Rpl30	0.339142	8.24848	0.15128	0.310565
Heatr5a	0.339073	4.7243	0.384888	0.579198
Otud5	0.339058	4.88049	0.110348	0.248836
Gm15344	0.339046	6.39963	0.0299652	0.0956994
Ddx41	0.338819	5.6416	0.0735142	0.185876
Ddit3	0.338808	5.07486	0.101455	0.233608
Tmcc1	0.338698	4.59175	0.295326	0.488037
Ift27	0.338564	4.59906	0.227843	0.408877
Crebbp	0.338534	6.09807	0.109085	0.246698
Mcmbp	0.337833	4.95922	0.171468	0.336891
Pdcl3	0.337816	6.57447	0.0391326	0.1171
Tnip1	0.337643	4.97155	0.110954	0.249884
Rps23	0.337341	9.18302	0.123567	0.269545
Ltv1	0.336898	5.02791	0.144793	0.301789
Sugt1	0.336811	6.6965	0.0395418	0.117999
Eif3e	0.336574	7.27089	0.0896493	0.214001
Rtf1	0.336496	5.1423	0.238764	0.42276
Zbtb11	0.336348	4.6779	0.327738	0.521455
Anapc15	0.336171	5.30561	0.097008	0.225933
Dnajc8	0.336075	6.34045	0.0399721	0.118925
Cul2	0.336073	5.50458	0.108443	0.245767
Tti2	0.335954	5.02597	0.171279	0.336603
Zfp207	0.335904	6.50176	0.0858568	0.207282
Rcor1	0.335501	5.47443	0.140025	0.294567
U2af2	0.335492	4.53409	0.211672	0.389612
Sos1	0.335242	5.11245	0.290277	0.482211
Rbm6	0.33523	5.63078	0.168092	0.33282
Erh	0.335134	7.63916	0.0835716	0.203253
Kansl1l	0.335062	5.87788	0.0955949	0.223894
Zxdc	0.334272	4.69059	0.297236	0.490067
Cnot7	0.334172	4.71393	0.268453	0.457382
Zfp292	0.333992	4.89461	0.154803	0.315336
Zfp277	0.333856	5.39569	0.169934	0.334959
Ctnnbl1	0.333849	5.30542	0.0815103	0.199668
Isy1	0.333678	5.30523	0.0979358	0.227492
Zdhhc3	0.333543	5.74082	0.0813228	0.199377
Gon4l	0.333514	5.31146	0.0843918	0.204431
Arf2	0.333468	5.35421	0.109959	0.248279
Prrc2b	0.333232	6.18919	0.0830652	0.202279
Arpc2	0.332397	6.8746	0.110395	0.248836
Wdr54	0.332313	4.60445	0.289438	0.481221
Slc44a1	0.331629	5.9023	0.0837866	0.203526
Smg6	0.331352	4.96954	0.129595	0.278701
Rab20	0.331072	6.5936	0.0722621	0.183708
Cfdp1	0.330536	7.13123	0.042832	0.125778
Wdr43	0.330492	5.33728	0.136068	0.289007
Akr1b3	0.33026	6.68566	0.178368	0.346662
Rnf25	0.32972	4.62928	0.100891	0.232496
Taok1	0.329676	6.67059	0.0692299	0.178406
Gm9828	0.32956	7.45742	0.0460636	0.132782
Baz1b	0.329399	5.97917	0.103941	0.238086
Tet3	0.329177	4.89557	0.352965	0.547269
Gusb	0.328878	5.79003	0.15268	0.312512
Bicd2	0.328479	4.54316	0.294771	0.487426
Snapc3	0.328263	4.7204	0.409589	0.601725
Pkhd1	0.327939	7.66469	0.096437	0.225067
Tor2a	0.327631	5.14479	0.106763	0.243072
Chkb	0.327624	4.53763	0.213256	0.391944
Fermt1	0.327414	6.03151	0.100116	0.231065
Ifit3b	0.327284	5.16986	0.259596	0.447105
Ppid	0.326976	5.55998	0.128467	0.277101
Gm50163	0.326788	4.48068	0.242355	0.427076
Akirin1	0.326639	4.92269	0.112754	0.252683
Eng	0.326201	4.9438	0.153301	0.313354
Plpp3	0.326123	5.63884	0.163456	0.326829
Rsph3a	0.325854	4.82494	0.276809	0.466794
Sbf2	0.325408	5.74658	0.0696543	0.17915
Sfpq	0.325399	6.50416	0.082797	0.201928
Prpf6	0.325234	6.10762	0.0899943	0.2142
Exosc10	0.325188	4.8637	0.152213	0.311991
Gm49322	0.325153	4.58289	0.346173	0.540521
Hnrnph2	0.325132	6.75108	0.022812	0.0779987
Zfp809	0.325002	4.90809	0.228491	0.409205
Hdac4	0.32485	4.54726	0.16223	0.325365
Drg1	0.324611	7.13153	0.0531474	0.147427
Btbd9	0.32449	5.24474	0.0773676	0.192907
Ociad2	0.324417	4.39908	0.402155	0.594841
Csnk1g1	0.324216	4.41285	0.253776	0.441112
Rpl4	0.3241	9.98524	0.0353398	0.108277
Pa2g4	0.324041	6.57226	0.0595184	0.159509
Ssh2	0.323921	4.74728	0.458566	0.643818
Ankhd1	0.323417	6.1327	0.110347	0.248836
Sdcbp	0.323243	8.35738	0.0703893	0.180747
Tlcd1	0.323045	7.19313	0.117557	0.26031
Nsmce1	0.322696	6.29616	0.0895686	0.214001
Eif4a3	0.322625	6.95332	0.0342944	0.105585
Usf2	0.322452	4.63467	0.31248	0.50603
Orc2	0.321977	4.83247	0.253459	0.440658
Gk5	0.321907	4.50788	0.337997	0.532119
Srsf10	0.321032	6.02025	0.0595394	0.159511
Fez2	0.321027	5.72485	0.0538318	0.148492
Wdr6	0.320883	5.97949	0.0817085	0.200075
Nup205	0.320649	4.73899	0.274235	0.463937
4930473A02Rik	0.320543	5.6229	0.0863189	0.208142
Edc4	0.320262	4.99236	0.168773	0.333539
Spns1	0.319837	5.62985	0.168474	0.333325
Fas	0.319607	4.60075	0.186939	0.35813
Cpm	0.31954	5.16749	0.151411	0.310754
Rad50	0.319395	4.94663	0.366204	0.561561
Rab35	0.319327	5.58401	0.292317	0.484364
Nxf1	0.319166	5.28008	0.121474	0.266596
Tbcd	0.31913	5.93882	0.0604304	0.161023
Rpl36	0.319055	7.90146	0.382608	0.57737
Pdlim5	0.318847	5.9513	0.0806119	0.19831
Pdf	0.317882	4.93821	0.226042	0.406567
Rpl27	0.317544	8.46102	0.239984	0.423936
Lrrc8a	0.317508	5.29105	0.364305	0.559392
Mars	0.317488	5.87017	0.0935569	0.220688
Man1a2	0.317461	6.17905	0.124829	0.271922
Ankrd17	0.31724	7.20539	0.055927	0.152728
Srsf3	0.317051	7.7703	0.0368901	0.111828
Ccdc22	0.31691	5.51128	0.156513	0.317845
Uba5	0.31649	5.17056	0.139707	0.294132
Rfxank	0.316236	5.3901	0.226186	0.406699
AI837181	0.316093	4.77905	0.368658	0.563562
Cers5	0.315692	5.64378	0.119506	0.262934
Scaf8	0.315643	5.30223	0.100687	0.23211
Sec63	0.315521	6.47403	0.0651938	0.170616
Elavl1	0.315438	5.50364	0.170062	0.335045
Abt1	0.315402	5.03888	0.161541	0.324508
Dbnl	0.315304	5.21782	0.146868	0.304829
Dtnb	0.315295	4.80318	0.324721	0.518322
Mepce	0.31505	4.7909	0.166258	0.330179
Tle3	0.31485	5.16642	0.375562	0.570808
Mapk3	0.314814	5.56357	0.0977393	0.227102
Brwd1	0.314744	5.94371	0.194213	0.367704
2510009E07Rik	0.314528	4.85072	0.326123	0.519722
Zw10	0.314355	4.60426	0.24645	0.432078
Zfp652	0.314325	5.45207	0.214273	0.393174
Rpl23a	0.314285	8.38272	0.0897285	0.21401
Psen2	0.314097	4.8378	0.262175	0.449634
Tmem68	0.314008	5.08843	0.247977	0.433796
Rbm25	0.313987	6.88273	0.094207	0.221891
Inpp5f	0.313964	5.17542	0.148343	0.306949
Dnajb2	0.313664	5.47167	0.190759	0.363338
Dcaf13	0.313556	5.81604	0.127155	0.275069
Klf13	0.313506	5.38941	0.100501	0.231817
Ube2i	0.313113	5.91375	0.0895914	0.214001
Rps11	0.313073	9.24726	0.0418033	0.123445
Meis2	0.312777	4.73065	0.189506	0.361621
Srsf9	0.312726	4.55693	0.290845	0.482951
Myo18a	0.312488	6.75676	0.0524255	0.145936
Rae1	0.312062	5.01645	0.318417	0.511759
Calm1	0.312051	8.94759	0.078975	0.195805
Ipo9	0.311928	5.65904	0.116023	0.257922
Uap1l1	0.311645	6.72175	0.122919	0.268723
Supt5	0.311335	5.9288	0.114309	0.255403
Dpp8	0.311176	5.87425	0.0527258	0.146669
Poglut2	0.31086	4.79656	0.17442	0.341251
Stam2	0.310811	5.17461	0.189995	0.362292
Dph5	0.310796	4.86154	0.400448	0.593362
Pdcd6ip	0.310525	6.38812	0.134034	0.28553
Igfbp7	0.31026	9.19145	0.291207	0.483249
Prpf38b	0.310181	5.40521	0.219116	0.398838
Nifk	0.310099	5.29141	0.12712	0.275069
Hnrnpul1	0.309911	4.90957	0.184491	0.355093
Haus7	0.309283	5.15684	0.143357	0.299785
Mtmr11	0.309219	6.19255	0.104191	0.238452
Naa50	0.309196	5.54667	0.302036	0.495299
Ppp4r3a	0.309119	5.26721	0.215116	0.394354
Rps13	0.309057	8.05841	0.203279	0.379079
Nufip2	0.308897	5.56891	0.118429	0.261581
Tmem51	0.30885	5.33856	0.121776	0.267037
R3hcc1l	0.3086	5.05777	0.308394	0.501467
Tmed3	0.308549	6.91702	0.0552334	0.151199
Fam171a1	0.308388	5.24735	0.250442	0.43632
Tmem159	0.308377	5.58707	0.125881	0.273462
Sumo3	0.30819	7.54172	0.0330997	0.103009
H2afy	0.307879	5.79229	0.247023	0.432797
2210016L21Rik	0.307777	5.32351	0.225145	0.405546
Etf1	0.307647	6.46244	0.0549208	0.150709
Acaca	0.307596	4.54739	0.492306	0.673938
Cdc5l	0.307499	5.68745	0.0843084	0.204292
Med1	0.307388	5.40041	0.150689	0.309914
Ap1s1	0.307284	6.12608	0.0627041	0.165358
Gins4	0.307282	5.0214	0.196544	0.37061
Smndc1	0.307137	4.89001	0.268928	0.458092
Ifit3	0.306939	6.08315	0.120729	0.265329
Cep57	0.306867	5.44723	0.247454	0.433269
Myo1d	0.306743	5.43852	0.200638	0.375555
Ostm1	0.306578	4.95074	0.208496	0.385744
Ergic2	0.3065	6.61949	0.118248	0.261255
Clasp1	0.306297	5.12545	0.236668	0.419671
Stk4	0.30628	4.58633	0.207706	0.384781
Nmt2	0.306172	5.04703	0.104338	0.238719
Haus1	0.306021	4.76314	0.279594	0.469876
Snapin	0.305947	4.89486	0.303637	0.496789
Uimc1	0.305668	5.13542	0.235824	0.418832
Ppp4r1	0.305145	5.27724	0.156149	0.317269
Clint1	0.304953	6.47417	0.0453195	0.131198
Smg1	0.304864	6.24628	0.138093	0.291898
Nek6	0.304318	6.71189	0.0349722	0.1074
Camk1	0.304307	5.38249	0.0547408	0.150319
Actl6a	0.304197	5.99587	0.156777	0.318136
Rragc	0.304195	5.66359	0.0942888	0.221952
Ric1	0.304031	4.55841	0.422384	0.613573
Dennd5a	0.303915	5.57488	0.338967	0.532576
Sptan1	0.303842	7.77903	0.142122	0.297948
B4galt3	0.303628	4.45278	0.201596	0.376799
Ikbkb	0.302631	6.0522	0.154839	0.315336
Ctla2a	0.302207	4.91786	0.220949	0.401052
Gm16559	0.302115	6.10267	0.43922	0.627812
Prkci	0.301824	5.02789	0.130195	0.279639
Sfr1	0.301773	6.02352	0.155522	0.316483
Ppm1f	0.301295	4.78447	0.201636	0.376799
Nup85	0.301223	4.94788	0.175448	0.342404
Slc35f6	0.300824	4.63839	0.269587	0.458548
Tsnax	0.300716	5.89691	0.0680128	0.176419
Rnaseh2b	0.300671	5.38441	0.217991	0.397508
Cspp1	0.300607	5.45584	0.225069	0.405546
Rbm42	0.300342	4.33037	0.524897	0.702229
Lrrfip1	0.300303	6.03232	0.136867	0.290315
Sbf1	0.300275	4.57255	0.194423	0.367838
Eif2s2	0.300188	6.71967	0.090259	0.214701
Rnf111	0.299911	4.70657	0.279964	0.470012
Sbno1	0.299712	7.13089	0.0551222	0.151156
Gtpbp8	0.299672	4.91469	0.142653	0.298586
Map2k7	0.29961	5.11508	0.136409	0.289499
Gramd4	0.299603	4.65695	0.247949	0.433796
Tbc1d15	0.299598	5.78486	0.208585	0.385777
AI413582	0.299553	4.69736	0.236209	0.419232
Srcap	0.299535	5.40636	0.129734	0.278923
Map3k7	0.299361	5.12222	0.107701	0.244717
Rpl7	0.299245	9.819	0.0452043	0.131043
Banf1	0.29915	6.83614	0.0435274	0.127336
Ttll4	0.299136	4.91397	0.424046	0.615084
Lsm14a	0.299113	5.8097	0.0970573	0.225982
Sf3b1	0.298716	7.73348	0.107434	0.244224
Hnrnpd	0.298572	4.85759	0.257546	0.444864
Med4	0.298533	5.24791	0.133322	0.284166
Pde4b	0.298443	4.60968	0.305397	0.49858
Limd1	0.298334	6.4861	0.0249336	0.083486
Actr3	0.29833	7.2454	0.0539748	0.148783
Tigd2	0.298085	4.48783	0.255887	0.443516
H13	0.297951	6.98795	0.0949854	0.222796
Polr2h	0.297807	5.4955	0.119649	0.263174
Tnpo1	0.297642	7.15586	0.130208	0.279639
Cryzl1	0.297606	6.10812	0.0951746	0.223042
Cnih4	0.297289	7.11877	0.0874685	0.209829
Oga	0.297244	6.86876	0.102083	0.234677
Psap	0.297201	9.90561	0.138854	0.293037
Osbpl3	0.29675	6.68696	0.164296	0.327847
Zkscan17	0.29626	5.08474	0.19266	0.366077
Anapc1	0.29594	5.96612	0.148584	0.307308
Phykpl	0.29592	6.44219	0.104693	0.239394
[truncated: 5,915 more rows]

## Sheet: IgG UUO vs ABT CL
	logFC	logCPM	PValue	FDR
Il1f6	8.54937	5.26276	1.76786e-39	8.51324e-37
Havcr1	6.85184	9.51259	1.93723e-121	1.67919e-117
Gm43109	5.82695	4.26128	1.71895e-23	2.1594e-21
Timp1	5.67353	5.20334	1.22975e-38	5.61023e-36
Krt20	5.47415	4.96944	3.75108e-33	1.20424e-30
Vcam1	5.47012	8.05144	4.06525e-72	7.04752e-69
Lcn2	5.15583	7.54231	1.84597e-86	8.00045e-83
Cxcl1	4.99709	4.90082	6.80312e-32	1.90224e-29
Serpina10	4.89408	6.74068	1.21861e-69	1.76048e-66
Ccl2	4.81319	4.00854	1.86852e-24	2.69939e-22
C3	4.72221	9.93815	7.47654e-45	4.32044e-42
Cxcl10	4.51592	5.66487	4.91899e-52	4.73753e-49
Aoc1	4.43033	6.60095	1.43363e-55	1.55334e-52
Col1a1	4.15588	6.59397	6.79217e-51	5.35223e-48
Fgb	4.10775	6.42803	1.36229e-38	5.90417e-36
Col3a1	3.94194	8.54906	1.84166e-76	5.32117e-73
Cd44	3.88466	5.03284	2.2007e-23	2.68671e-21
Tlr2	3.87426	4.43887	4.31465e-21	3.73994e-19
H2-DMb2	3.79375	4.8411	7.99387e-20	6.29917e-18
Ubd	3.77784	4.41899	1.62826e-13	5.05869e-12
Aldh1a2	3.77513	5.85464	1.98657e-31	5.38111e-29
Fgg	3.75964	7.64236	2.56611e-30	6.54207e-28
Glipr2	3.71906	3.88186	5.86694e-16	2.92268e-14
Col8a1	3.67894	4.88281	3.86805e-38	1.59658e-35
Mgp	3.58099	9.75943	2.54959e-23	3.02738e-21
Dpysl3	3.53778	5.40641	1.5649e-35	5.6519e-33
Itgam	3.49769	4.01874	6.51584e-21	5.59201e-19
Fga	3.46757	7.66329	1.70679e-23	2.1594e-21
Tmsb10	3.38745	6.65123	6.09937e-18	3.77638e-16
Krt19	3.35691	4.90186	1.28803e-12	3.44588e-11
Plaur	3.34053	4.2671	2.28843e-21	2.11689e-19
Edn1	3.30504	4.1695	4.83322e-19	3.43396e-17
Tgtp1	3.27104	5.57202	4.27591e-18	2.66644e-16
Ms4a6b	3.26359	4.36491	5.57252e-19	3.80336e-17
Akr1b8	3.23095	4.76867	2.7395e-23	3.20892e-21
Socs3	3.21491	4.34334	4.78539e-12	1.14585e-10
Col1a2	3.20076	7.89817	1.88954e-49	1.36487e-46
Slc25a24	3.17452	4.50914	9.52718e-27	1.83515e-24
Ccr2	3.12368	5.32646	4.26302e-23	4.86209e-21
Col6a3	3.11301	5.76969	1.27801e-37	4.81645e-35
Creb5	3.10886	3.75682	1.15435e-16	6.17647e-15
Fbn1	3.07532	5.58226	3.09442e-28	6.87755e-26
Clu	3.05526	10.4919	1.62473e-65	2.01188e-62
Hspb1	3.05237	4.50826	1.71572e-11	3.80355e-10
Tnc	3.04453	5.36772	7.64919e-22	7.80037e-20
Tnfrsf12a	3.02751	7.11153	1.64073e-75	3.55546e-72
Gbp2	3.00579	5.51746	2.82358e-10	5.08831e-09
S100a6	3.00416	6.74373	7.01966e-19	4.71678e-17
Fn1	2.99507	6.78565	1.1007e-48	7.33915e-46
Uhrf1	2.99084	4.13804	6.55457e-18	4.02943e-16
Myc	2.95349	3.97657	3.62554e-19	2.61884e-17
Anxa3	2.94582	6.86584	6.60753e-33	2.0455e-30
Cfi	2.88571	5.84655	5.06692e-31	1.33091e-28
Ms4a6c	2.88194	4.5372	8.15686e-18	4.92987e-16
Cmtm3	2.87612	4.48475	1.24531e-27	2.57009e-25
Spp1	2.86539	13.7188	3.48322e-30	8.62645e-28
Fcer1g	2.85905	4.75706	7.11214e-17	3.853e-15
Cd14	2.85086	4.9042	1.37562e-23	1.80664e-21
Sfn	2.84773	4.2901	1.14549e-10	2.18702e-09
Runx1	2.8379	3.98174	4.67964e-14	1.61606e-12
Slc34a2	2.82318	5.03747	5.20994e-35	1.73691e-32
Icam1	2.79945	6.17068	4.04748e-25	6.61953e-23
Mmp14	2.77056	4.38508	1.55587e-24	2.28582e-22
Dcdc2a	2.76387	6.45887	5.31717e-51	4.60892e-48
Osmr	2.75656	5.13185	2.7006e-21	2.43842e-19
Serpina1b	2.74487	5.82572	2.19719e-06	1.89505e-05
AW112010	2.73334	4.82027	5.3912e-17	2.97649e-15
Ctsk	2.72611	4.07681	1.57975e-17	9.31517e-16
Fblim1	2.69875	5.10014	3.87057e-25	6.45195e-23
Cp	2.6753	8.10465	1.24796e-24	1.86505e-22
Nfkbiz	2.66319	5.15532	5.01674e-20	4.0264e-18
Lsp1	2.66135	4.52279	4.9147e-24	6.76201e-22
Relb	2.64967	4.14876	8.14604e-16	3.96685e-14
Col15a1	2.64165	4.65901	2.94251e-14	1.06274e-12
Ctss	2.64129	6.63534	1.18892e-29	2.86265e-27
Slc7a2	2.64115	4.15264	8.89326e-13	2.41651e-11
Gc	2.63863	8.48252	8.1899e-18	4.92987e-16
Pclaf	2.63165	4.58364	5.98546e-19	4.05328e-17
Snx10	2.63096	4.94292	4.675e-09	6.89165e-08
Clcf1	2.62204	4.02557	1.95896e-11	4.28794e-10
Cldn4	2.60332	5.63803	7.75193e-15	3.16952e-13
Fcgr3	2.60172	5.24466	5.09435e-14	1.74537e-12
Apobec1	2.60159	3.87382	3.34018e-12	8.31974e-11
Dock10	2.57908	4.83319	1.88259e-14	7.12588e-13
C1qa	2.54113	4.59393	3.83829e-11	7.97849e-10
Tgfbi	2.54055	6.36678	1.49898e-23	1.93928e-21
Ankrd1	2.53077	3.99553	7.362e-16	3.6053e-14
Rbp1	2.51357	5.60693	1.51418e-25	2.67855e-23
Adamts1	2.49737	7.58461	1.07674e-42	5.83324e-40
Pld4	2.48011	4.06534	9.54246e-14	3.08635e-12
Il33	2.4718	4.95768	3.25391e-10	5.76788e-09
C1qtnf5	2.46898	4.26935	7.16505e-14	2.37957e-12
S100a4	2.46037	4.00022	3.55726e-12	8.7847e-11
Cd74	2.43918	8.33654	3.45731e-18	2.17159e-16
Steap1	2.41855	4.78079	1.42357e-20	1.18649e-18
Cygb	2.41507	4.55294	6.09329e-11	1.21978e-09
Tnfrsf1b	2.41021	3.80645	1.58091e-12	4.13997e-11
Cyth4	2.39633	4.45984	1.62712e-13	5.05869e-12
Fxyd5	2.38933	4.80094	1.88548e-18	1.22883e-16
Cdh11	2.38711	4.9118	2.11835e-20	1.74875e-18
Cd52	2.37882	4.6759	8.44117e-16	4.0876e-14
H2-DMa	2.37368	5.14013	5.46673e-20	4.34731e-18
Loxl2	2.37164	4.62564	3.64376e-20	2.97963e-18
Mfrp	2.36905	4.28432	1.5046e-13	4.72533e-12
Lyz2	2.36661	8.10535	4.84116e-12	1.15283e-10
Pmaip1	2.36472	4.86233	5.99876e-15	2.49987e-13
Gm47079	2.36379	4.83763	1.59685e-25	2.7683e-23
Mgl2	2.35894	4.49299	1.3523e-15	6.30203e-14
Lhfp	2.35502	5.90855	2.11535e-23	2.6194e-21
Sparc	2.34927	8.60742	9.15814e-38	3.60831e-35
Tpx2	2.3344	4.20186	2.01581e-17	1.18061e-15
Mki67	2.33048	5.68979	2.88176e-24	4.09493e-22
C1qb	2.31885	5.98315	5.87239e-24	7.95342e-22
Klf6	2.30354	6.97394	1.81911e-46	1.12629e-43
Adgre1	2.297	4.28686	3.40993e-12	8.46914e-11
Tyrobp	2.27322	5.30168	3.4979e-10	6.16257e-09
Asns	2.26163	4.44795	4.24824e-14	1.47887e-12
Mrc1	2.26017	4.64534	1.20368e-13	3.83741e-12
Nckap1l	2.25715	4.14399	1.43476e-10	2.70358e-09
Vstm4	2.2546	4.34116	8.79145e-12	2.02133e-10
Alox5ap	2.25232	4.3936	1.35763e-09	2.14744e-08
Ccdc80	2.25035	4.80731	7.93662e-13	2.16335e-11
Flna	2.24764	7.68764	9.60954e-29	2.25123e-26
Pdgfb	2.24349	5.02074	2.07247e-15	9.40534e-14
Aif1	2.24183	4.22442	2.72696e-14	9.93165e-13
Plac8	2.23962	6.66553	2.29566e-21	2.11689e-19
Cpxm1	2.23936	4.7911	1.73912e-09	2.72106e-08
Rhob	2.22877	6.01531	2.48245e-19	1.80822e-17
Pdgfrb	2.22856	5.36305	2.24169e-18	1.45008e-16
Ptprc	2.22547	5.58523	1.80294e-15	8.26873e-14
Tmem98	2.20846	4.53933	3.72347e-12	9.14307e-11
Plp2	2.1866	4.99278	4.50108e-15	1.94106e-13
Rras	2.18503	4.50669	1.91676e-14	7.22367e-13
H2-Eb1	2.18196	7.43965	4.08774e-21	3.57904e-19
Tubb6	2.17331	4.58832	8.37865e-15	3.39374e-13
H2-Ab1	2.1703	7.78209	2.53788e-23	3.02738e-21
Coro1a	2.165	5.76162	4.29621e-26	7.9233e-24
Tagln	2.15831	6.84224	8.25423e-23	9.17278e-21
Tgtp2	2.15272	4.49715	3.07958e-10	5.50388e-09
Efemp2	2.15249	5.04049	2.46689e-14	9.13804e-13
Top2a	2.15137	5.49484	2.54032e-32	7.59292e-30
Gm48529	2.1495	6.83244	1.20449e-21	1.18642e-19
Emp2	2.14942	5.21961	2.41898e-27	4.87621e-25
Cyp1b1	2.14715	5.36255	2.8924e-11	6.16004e-10
Knstrn	2.12721	4.271	2.17045e-11	4.727e-10
Bgn	2.1186	7.37589	1.21331e-15	5.74697e-14
Cpe	2.1128	6.64077	2.00547e-07	2.17021e-06
Tgif1	2.10836	4.86107	2.25821e-11	4.90581e-10
Pea15a	2.10634	7.04798	2.09475e-40	1.06808e-37
Krt18	2.09481	7.10921	3.02542e-17	1.73671e-15
Vim	2.09227	7.30135	2.92009e-27	5.75258e-25
Tifa	2.09079	4.50263	8.64303e-11	1.66855e-09
Tapbpl	2.08673	4.7959	8.50085e-15	3.42723e-13
Col12a1	2.08443	4.54615	4.78174e-13	1.36343e-11
Irf1	2.07654	5.60835	5.84776e-15	2.44871e-13
Mrc2	2.07124	5.09481	6.80971e-11	1.34436e-09
H2-Aa	2.06814	8.17646	6.35341e-26	1.14732e-23
Dtx4	2.06792	4.878	1.23941e-19	9.42386e-18
Gpc3	2.05799	5.17142	2.11473e-13	6.38692e-12
Cks1b	2.05478	4.82986	1.00091e-14	3.97976e-13
Ifi47	2.05406	4.5918	1.15205e-07	1.30365e-06
Cdkn1a	2.0297	5.03625	7.45404e-08	8.7313e-07
Birc3	2.02881	5.19178	4.1151e-11	8.47261e-10
Ccn1	2.02536	5.66467	2.06449e-15	9.40534e-14
Cybb	2.02426	4.67157	3.87193e-09	5.79653e-08
Emilin1	2.01724	5.03152	1.69568e-13	5.19368e-12
Sox4	2.00308	5.46308	1.90222e-19	1.42142e-17
Tap1	2.00046	4.6508	3.35257e-11	7.01934e-10
Psd3	1.99346	4.6322	2.20239e-09	3.39082e-08
Iigp1	1.98827	5.08415	3.71354e-09	5.58307e-08
Cdca3	1.97907	4.40886	4.09982e-07	4.12265e-06
Mpeg1	1.9692	5.55613	9.50842e-16	4.55353e-14
1110046J04Rik	1.96851	4.90823	2.12856e-13	6.40638e-12
Sytl2	1.9581	5.87077	3.84318e-12	9.41036e-11
Parp14	1.95574	5.23023	1.49654e-12	3.94285e-11
Sbno2	1.93927	5.26028	2.47004e-15	1.10363e-13
Nrg1	1.93223	4.88627	1.30609e-12	3.47934e-11
Kif23	1.92997	4.21675	8.40294e-12	1.94231e-10
Laptm5	1.92909	5.39015	3.90869e-14	1.37168e-12
Lrp1	1.92579	5.56512	3.23004e-15	1.42847e-13
Myof	1.92093	6.56897	1.42049e-21	1.36809e-19
Tubb2b	1.9207	6.47743	4.67326e-24	6.53352e-22
Hmmr	1.91091	4.56164	6.83914e-15	2.82294e-13
Colec12	1.91082	4.41199	3.22947e-13	9.4571e-12
Svep1	1.90945	4.63634	9.57156e-13	2.5927e-11
Serpine2	1.90412	5.21243	3.32938e-14	1.18762e-12
Sphk1	1.89608	4.00295	7.73077e-09	1.09853e-07
Cstb	1.89525	8.46018	4.25646e-15	1.85402e-13
Col4a2	1.89361	6.70389	2.74612e-22	2.93868e-20
Fhl2	1.89293	5.14618	8.81774e-11	1.69849e-09
Pdlim7	1.88938	4.65065	2.1833e-14	8.15727e-13
Smc2	1.88658	4.55229	3.9969e-09	5.97329e-08
Tpm4	1.88243	7.9127	4.12892e-22	4.31198e-20
Gm20496	1.87857	4.52886	1.23192e-09	1.97016e-08
Tubb5	1.87489	7.48668	4.91013e-35	1.70244e-32
Cfh	1.87261	8.0964	1.20311e-14	4.67647e-13
Slc7a1	1.86865	4.44858	1.24695e-13	3.95919e-12
Fosl2	1.86369	5.02026	1.81143e-08	2.39717e-07
AI506816	1.85673	4.58181	6.1198e-12	1.44541e-10
Ptgfrn	1.85289	4.28918	2.58881e-11	5.52704e-10
Nid1	1.84996	5.59357	2.66031e-16	1.38081e-14
Arl4c	1.84336	4.3079	2.36488e-13	7.06854e-12
Anxa2	1.83572	8.35183	4.74921e-28	1.00405e-25
C1ra	1.83515	5.07518	1.92867e-11	4.23233e-10
Prc1	1.83369	4.45706	2.59685e-14	9.57852e-13
Il34	1.83076	5.49956	1.01152e-07	1.15991e-06
Ccnb1	1.83015	4.71119	5.58428e-08	6.66729e-07
Psmb10	1.83001	5.47774	1.03467e-19	7.93673e-18
Emp3	1.82944	4.65997	2.06379e-07	2.21947e-06
Tnfaip3	1.82605	4.09831	1.93867e-06	1.69741e-05
Col4a1	1.82517	7.64817	2.6959e-32	7.78934e-30
Pros1	1.82151	5.90304	1.15826e-12	3.12767e-11
Actn1	1.82044	5.00161	8.91616e-15	3.57802e-13
Cxcl16	1.81703	6.8624	2.72269e-18	1.74817e-16
Lgals3	1.81604	6.66887	1.41873e-06	1.27834e-05
Ecscr	1.81132	4.57045	4.11139e-13	1.18792e-11
Efhd2	1.79441	5.64194	5.09024e-14	1.74537e-12
Pvr	1.78731	4.12093	1.31881e-08	1.78896e-07
Mcm5	1.78525	4.8784	2.08677e-08	2.72002e-07
Ciita	1.78125	4.22631	1.15144e-07	1.30365e-06
Lhfpl2	1.77998	4.30725	6.21843e-10	1.05276e-08
Mxra8	1.77188	4.79344	6.63498e-12	1.56283e-10
Csnk1e	1.77157	4.19077	2.8038e-10	5.0632e-09
Mcm3	1.77007	4.30209	7.10558e-10	1.18902e-08
Cdk1	1.76921	5.10633	4.0291e-13	1.16804e-11
Tmsb4x	1.75791	9.3524	3.52606e-17	1.99764e-15
Cldn1	1.74481	5.41135	9.35161e-16	4.50332e-14
Cep192	1.73788	4.18189	1.37762e-07	1.53486e-06
Cx3cl1	1.73549	5.2852	2.47528e-10	4.51699e-09
Birc5	1.73414	4.57802	3.13409e-07	3.25735e-06
Cenpf	1.7315	4.56342	2.70614e-14	9.8974e-13
Cdc20	1.73136	4.66728	8.01234e-08	9.30978e-07
Jun	1.7282	5.06409	3.29853e-07	3.40463e-06
Gm26586	1.72404	4.42114	2.3576e-06	2.02534e-05
Ube2c	1.72163	4.59638	2.69394e-08	3.4543e-07
Pxdn	1.72138	5.34177	4.51217e-14	1.56446e-12
Tpm1	1.72096	7.33414	2.60445e-21	2.37636e-19
Gm15895	1.71975	4.24904	1.53762e-05	0.000111625
Psmb9	1.71764	5.07796	3.04681e-11	6.42572e-10
Spns2	1.71637	5.49516	2.98661e-15	1.32759e-13
Bmp1	1.71443	4.69559	2.17246e-09	3.35069e-08
Lcp1	1.7134	5.63969	3.86334e-13	1.12752e-11
Stra6l	1.71108	5.08869	5.78272e-10	9.82836e-09
Rhoc	1.70404	6.28848	3.70974e-12	9.13523e-11
Slfn2	1.69931	5.21473	3.88182e-11	8.04967e-10
B2m	1.69821	9.40385	1.41291e-19	1.06496e-17
Zmynd15	1.69792	4.83604	5.15584e-07	5.05552e-06
Mthfd2	1.69725	4.78443	2.45582e-11	5.28214e-10
Litaf	1.6941	6.63532	5.57667e-15	2.34653e-13
Ypel2	1.6921	5.25055	1.42504e-12	3.77745e-11
Lgals1	1.69062	8.31587	2.56692e-13	7.61988e-12
Ccnb2	1.68431	4.38518	3.29937e-07	3.40463e-06
Ifi27l2a	1.68277	6.24607	2.00475e-05	0.000142087
Tuba1a	1.67872	6.78543	4.19332e-10	7.26954e-09
Fstl1	1.67769	6.88016	8.58811e-22	8.65602e-20
Gbp7	1.67375	5.51566	2.99173e-13	8.82052e-12
Arpc1b	1.6719	7.86622	4.44938e-28	9.6418e-26
Serpinb6b	1.6719	5.42961	7.08588e-08	8.35652e-07
Ctsc	1.67162	6.94509	1.19899e-09	1.92461e-08
Myadm	1.66977	4.83012	1.33755e-09	2.12122e-08
Sdc3	1.66945	4.82407	3.2603e-08	4.08977e-07
Jpt1	1.66099	6.23919	1.85344e-22	2.03362e-20
Ifngr2	1.65862	4.96176	2.04963e-11	4.47511e-10
Hmox1	1.65774	5.55272	1.11844e-07	1.27393e-06
Tsc22d1	1.64882	9.16309	3.48382e-21	3.0814e-19
Akap12	1.63505	4.90359	2.06177e-08	2.69148e-07
Rcn1	1.63232	5.02452	5.47966e-12	1.30131e-10
C1s1	1.62484	5.50735	1.79067e-10	3.35239e-09
Bspry	1.6239	5.99859	4.74637e-15	2.03671e-13
Trim47	1.6236	5.33288	6.24992e-15	2.59207e-13
Egr1	1.62316	5.00232	0.00437637	0.0159818
F2r	1.62037	6.27374	4.35964e-12	1.05557e-10
Apobec3	1.6197	4.24707	0.000102647	0.0006222
Esyt1	1.6196	4.86016	1.73892e-13	5.30737e-12
Dcn	1.61159	6.22592	3.06322e-09	4.65008e-08
Acta2	1.61128	6.81333	7.26396e-13	2.01163e-11
Bst2	1.60853	6.31188	4.61335e-10	7.95001e-09
Ptk7	1.6056	4.13962	8.91567e-07	8.36375e-06
Unc5b	1.5948	4.41179	2.03093e-10	3.73761e-09
Serping1	1.59458	6.14455	1.22216e-09	1.95817e-08
Msn	1.59398	6.91634	2.03103e-28	4.63288e-26
Pdgfra	1.59397	5.17709	1.07775e-08	1.49951e-07
Abca1	1.59165	5.68849	1.19188e-09	1.91673e-08
Olfml3	1.59047	5.08131	9.83451e-09	1.37715e-07
Col6a1	1.59016	4.68517	1.0318e-09	1.68748e-08
Ifitm3	1.5875	6.99075	1.9553e-06	1.71025e-05
Dynlt1f	1.58425	3.95667	6.54569e-07	6.33238e-06
S100a11	1.58335	7.22014	1.68834e-12	4.39476e-11
Thbs2	1.58123	4.21717	1.61041e-07	1.77596e-06
Mad2l1	1.57876	4.70228	4.13201e-08	5.11661e-07
Spc24	1.57493	4.62616	1.05917e-11	2.40336e-10
Marcks	1.56939	5.3708	6.09265e-14	2.04694e-12
Cnn2	1.56618	5.47624	8.54821e-07	8.0539e-06
H2-DMb1	1.56107	5.55373	6.87845e-07	6.61736e-06
Mcam	1.55017	4.78938	8.48258e-07	8.00077e-06
Mvp	1.53846	6.14085	1.67185e-21	1.59248e-19
Golm1	1.53202	5.4446	1.95465e-08	2.56711e-07
Psmb8	1.52288	5.30873	5.17424e-07	5.06212e-06
Nupr1	1.51884	6.31765	4.41487e-11	9.00425e-10
Col14a1	1.51225	5.46082	8.8784e-11	1.70638e-09
Ckap4	1.51211	4.42049	1.09569e-08	1.52202e-07
Aebp1	1.50969	5.99515	4.62336e-20	3.74535e-18
Slc43a3	1.50954	5.3545	7.45943e-10	1.24104e-08
Lbh	1.50822	5.66593	3.4819e-09	5.2672e-08
P3h3	1.50754	4.29854	1.44664e-06	1.30213e-05
Bok	1.50404	5.38771	6.80781e-11	1.34436e-09
Phgdh	1.49855	5.61979	6.94926e-08	8.20657e-07
Lgals3bp	1.48683	5.51697	1.14266e-08	1.56717e-07
S100a10	1.48653	8.23815	5.22059e-16	2.64632e-14
Hbegf	1.48604	5.30957	1.3139e-10	2.48665e-09
Anxa1	1.48402	5.57303	1.25174e-07	1.40727e-06
Plat	1.48255	7.14452	5.20373e-08	6.25603e-07
Col18a1	1.47928	7.1095	3.9338e-17	2.19988e-15
Shisa4	1.46759	4.72301	6.65377e-06	5.19126e-05
Axl	1.4611	5.08994	1.92629e-07	2.10026e-06
H2-D1	1.46101	8.78628	5.66194e-16	2.85336e-14
Fat1	1.46038	6.18511	8.86971e-20	6.88839e-18
F3	1.4599	5.50925	4.53254e-11	9.17946e-10
Ctps	1.45989	5.87514	6.85544e-12	1.61038e-10
1700017B05Rik	1.45781	4.53741	3.27485e-07	3.39144e-06
Smoc2	1.45377	5.13177	1.18903e-06	1.09064e-05
Zfp36l1	1.45197	6.02973	6.44309e-11	1.28093e-09
Nfkbia	1.45171	5.44549	7.24073e-08	8.51597e-07
Rab31	1.45132	5.28297	3.58373e-10	6.30097e-09
Id3	1.44653	7.43954	1.80708e-10	3.36969e-09
Rcn3	1.44651	5.25137	3.84858e-07	3.9017e-06
Clca3a1	1.44601	4.59434	0.000581759	0.00281086
Muc1	1.44418	4.70719	2.56899e-07	2.7123e-06
Mcm4	1.43942	4.64863	2.37847e-07	2.52964e-06
Map3k1	1.43936	6.27545	9.1677e-18	5.48039e-16
Myo9b	1.43782	4.65411	4.94101e-08	5.96499e-07
Psme2b	1.43376	4.8047	2.02733e-09	3.16059e-08
Tagln2	1.42771	5.87004	4.50534e-12	1.08479e-10
2200002D01Rik	1.4225	5.32487	4.20139e-08	5.18031e-07
Snhg1	1.41085	5.16279	4.51115e-08	5.53078e-07
Iffo2	1.41044	4.07677	1.9643e-05	0.000139677
Chpf	1.409	3.91481	3.90518e-07	3.94983e-06
Pdgfa	1.40752	4.69865	2.06136e-08	2.69148e-07
Ptpn23	1.40604	5.04301	8.93823e-07	8.37584e-06
Ly6e	1.40437	7.91024	2.41159e-08	3.11995e-07
Map4k4	1.38799	6.06018	6.25211e-17	3.40839e-15
Nfkb1	1.38598	5.62369	2.29864e-09	3.52647e-08
Cd93	1.38537	5.0441	6.87681e-09	9.85259e-08
1110038B12Rik	1.37955	5.1448	1.47706e-09	2.32785e-08
Carhsp1	1.37869	6.16842	7.28625e-12	1.70235e-10
Slc20a1	1.37555	6.16571	6.91015e-08	8.17151e-07
Serpinb6a	1.37198	6.93944	4.29479e-19	3.07663e-17
Tap2	1.3709	5.7818	1.072e-14	4.24295e-13
Gpihbp1	1.37086	4.76089	6.82595e-08	8.08297e-07
Sdc1	1.36988	5.12985	7.98013e-11	1.55442e-09
Ddr2	1.36969	4.97778	1.71035e-09	2.68089e-08
Tes	1.36535	6.16008	8.942e-12	2.05051e-10
Dok4	1.35911	4.46822	2.8022e-09	4.28386e-08
Timd2	1.35727	7.45535	0.011449	0.0359658
Mcm7	1.35402	5.39003	6.2446e-13	1.75172e-11
Tacstd2	1.35304	6.74486	4.90949e-08	5.9352e-07
Ugcg	1.35278	4.73489	5.88674e-09	8.50437e-08
Loxl3	1.34751	4.55226	4.05767e-07	4.08976e-06
Fam49b	1.34436	4.63182	6.01675e-09	8.66332e-08
Fbxw17	1.34384	4.65221	5.23774e-06	4.16139e-05
H2-Q4	1.34182	5.36334	1.13042e-08	1.55532e-07
Tcaf1	1.33791	5.2817	5.17476e-10	8.84708e-09
Armcx2	1.33303	4.15058	0.000149466	0.000863141
Lmnb1	1.33251	4.47034	2.50739e-08	3.23424e-07
Isg15	1.32814	4.92622	0.00032499	0.00169802
Rcsd1	1.3255	4.17603	0.00105475	0.00471509
Vat1	1.32483	5.04029	6.26475e-06	4.90984e-05
Adamts9	1.32285	4.74086	1.03419e-06	9.56532e-06
Parp9	1.32063	5.43918	4.2098e-11	8.62661e-10
Trib1	1.32049	4.82012	8.56532e-08	9.92569e-07
Lsr	1.3196	5.56127	5.01602e-13	1.42554e-11
Myh9	1.31829	7.46709	5.02699e-19	3.52823e-17
H2-K1	1.31712	9.34421	1.14594e-09	1.84972e-08
Emp1	1.31464	6.07374	2.49093e-10	4.53601e-09
Stab1	1.31102	5.19734	4.12769e-07	4.14107e-06
Capg	1.31013	7.09105	2.26864e-11	4.91614e-10
Igtp	1.30865	4.87773	4.30086e-07	4.29987e-06
Gadd45a	1.30546	4.43622	0.00023405	0.00127877
Serpinh1	1.30499	7.25024	4.18148e-08	5.16311e-07
Nans	1.30089	4.58556	2.17284e-06	1.88153e-05
Pnrc1	1.30082	5.67891	6.68177e-14	2.2362e-12
Plscr3	1.29775	4.77022	1.26962e-07	1.42368e-06
Zfas1	1.29005	5.4237	3.63022e-10	6.36978e-09
Stmn1	1.28732	6.33823	3.5894e-14	1.26721e-12
Parp8	1.28583	5.16365	2.76854e-08	3.53948e-07
Gucy1a1	1.28478	5.23668	3.56441e-06	2.9397e-05
Ifngr1	1.28426	6.17316	1.4199e-07	1.57791e-06
Serpinb9	1.28137	6.1379	2.05183e-08	2.68659e-07
Sp110	1.27531	4.17301	1.24437e-06	1.13779e-05
Zc3hav1	1.27347	5.26578	1.90339e-11	4.18746e-10
Vsir	1.27041	4.35402	0.000340417	0.0017669
H2-Q7	1.2674	5.63534	1.11756e-05	8.28659e-05
Cald1	1.26596	6.99573	2.78793e-14	1.01112e-12
Sash1	1.2656	4.59026	7.00799e-07	6.71218e-06
Stk17b	1.26328	4.41004	2.91907e-05	0.000199232
Limd2	1.25786	4.47928	0.000146779	0.000851021
Ncam1	1.25493	4.45144	6.70721e-05	0.000422823
Rcan1	1.25429	6.74488	9.67284e-16	4.60682e-14
Itpripl2	1.25313	4.68449	0.00010442	0.000630742
Mcm2	1.25312	4.71142	3.73371e-07	3.80303e-06
Tax1bp3	1.2491	6.05172	7.09391e-07	6.78698e-06
Tpm2	1.24811	6.04794	4.21551e-12	1.02641e-10
Zeb2	1.24798	5.91949	9.68454e-07	9.03612e-06
Srd5a1	1.2474	4.69942	5.04477e-06	4.01913e-05
Cep85	1.23777	6.79774	2.57764e-08	3.31991e-07
Gnai2	1.23558	5.93791	3.88576e-06	3.17752e-05
Hdac7	1.232	4.66204	6.51968e-05	0.000411899
C2	1.22826	6.29063	1.15063e-09	1.85384e-08
Mybbp1a	1.22702	5.81157	8.58041e-14	2.79605e-12
Myo1b	1.22555	4.46409	3.31889e-05	0.000223702
Vars	1.22129	4.67621	2.31749e-05	0.000161869
Arhgdib	1.21888	4.85871	0.000240284	0.00130828
Atp8b2	1.21879	4.21291	1.05955e-06	9.77043e-06
Rbfox2	1.21875	4.57769	3.57119e-05	0.000238666
Mapk6	1.21777	5.11109	1.33623e-05	9.79904e-05
Gm4673	1.21708	5.50262	6.82418e-11	1.34436e-09
Gm20412	1.2166	6.49194	2.28258e-06	1.96478e-05
Epb41l2	1.21504	4.9462	7.34559e-05	0.000460055
Ddx58	1.20977	5.32958	1.00049e-08	1.39649e-07
Smurf1	1.20838	4.24711	6.31081e-05	0.000400455
Clic1	1.20835	7.76007	1.65573e-13	5.12566e-12
Eri1	1.20749	4.28254	0.000344653	0.00178462
Rnf183	1.20495	5.28592	1.51361e-06	1.35537e-05
Tmem176b	1.19891	10.6603	1.23706e-10	2.34635e-09
Gngt2	1.19828	4.3196	0.00292677	0.0113536
Rrm1	1.1974	5.50981	1.29087e-06	1.17658e-05
Lig1	1.19617	4.52488	7.70024e-06	5.91717e-05
Swap70	1.19597	5.17237	2.06615e-09	3.20383e-08
Ccna2	1.19478	4.72399	1.48487e-08	1.99548e-07
Colgalt1	1.19097	6.22262	8.67864e-10	1.43562e-08
E2f1	1.18963	4.35704	1.68443e-05	0.000121167
Parp3	1.1891	5.17429	1.8622e-06	1.6404e-05
Dtx3l	1.18712	4.67665	0.000109155	0.000654782
Slc38a2	1.1848	6.65415	6.96586e-07	6.69402e-06
Cdk6	1.18446	6.42675	2.29486e-14	8.53727e-13
Itga9	1.1836	4.6009	2.4932e-05	0.00017275
Sirpa	1.1835	6.74546	4.53266e-12	1.08834e-10
Rab13	1.18316	5.02973	1.693e-07	1.8623e-06
Igha	1.18033	8.04681	0.0121469	0.0378195
Ywhah	1.17555	5.87488	4.7228e-08	5.73872e-07
Rrm2	1.17194	5.22541	2.51251e-06	2.13701e-05
Hip1	1.17177	4.69099	0.000231664	0.00126772
Clec2d	1.16899	5.52162	0.000188428	0.0010551
Uba7	1.16869	4.09176	0.000440494	0.00220196
Sept2	1.16836	7.1889	7.02766e-13	1.95871e-11
Tgfbr2	1.16253	6.50657	6.84363e-14	2.28156e-12
Arap1	1.15393	5.4968	4.2793e-09	6.35154e-08
Btg1	1.1528	6.62182	3.14653e-13	9.24547e-12
Vasp	1.15275	4.85887	0.000383011	0.00194946
Serinc5	1.15159	4.44063	0.000223723	0.0012297
Maoa	1.15045	5.39002	0.00021455	0.00118453
Plxnd1	1.15011	4.70013	1.68097e-05	0.000121019
Rdh10	1.14931	6.22427	3.00743e-09	4.57341e-08
Samd4b	1.14901	4.40775	0.00137406	0.00593291
Timp2	1.14811	5.00297	6.56077e-05	0.000414194
Stat3	1.14786	6.24427	7.618e-13	2.08965e-11
Thbs1	1.14625	6.18481	3.56672e-08	4.46122e-07
Klhl6	1.14574	4.10342	0.00247073	0.00978806
Ttll12	1.14535	4.72564	1.54476e-05	0.000111956
Frk	1.14508	5.46518	3.78295e-07	3.83965e-06
Vcl	1.14327	5.92594	7.27129e-12	1.70235e-10
Ets1	1.14309	5.77093	2.19463e-08	2.85631e-07
Ptger4	1.14282	4.08618	2.21384e-05	0.000155005
Plpp5	1.14043	4.20086	0.000421653	0.00212123
2410006H16Rik	1.14013	5.62839	0.000934019	0.00423677
Rab8b	1.13982	4.49686	1.07103e-06	9.86578e-06
Plekha2	1.13884	4.98815	0.000193765	0.00108149
Nras	1.1383	6.40047	3.52432e-12	8.72822e-11
Cdca8	1.13803	4.10401	0.000247769	0.00134243
Krt8	1.13801	7.77236	1.78626e-14	6.7964e-13
Rad54l	1.13409	4.48017	8.84379e-06	6.68917e-05
Socs2	1.1319	4.61836	3.17744e-05	0.000215172
Flot1	1.12696	5.75037	5.16466e-07	5.05845e-06
Ctsd	1.12082	9.96566	2.20817e-10	4.05518e-09
Prmt2	1.12052	5.08846	4.09984e-08	5.08403e-07
Arg2	1.11919	6.41244	9.93273e-07	9.24779e-06
Smad1	1.11836	4.78418	1.30291e-05	9.58714e-05
Kpna2	1.1168	5.79948	3.32393e-06	2.75185e-05
Phc2	1.11642	5.4228	1.62952e-07	1.79475e-06
Ajuba	1.11602	5.07855	2.80986e-08	3.58174e-07
Tmem43	1.11431	5.17632	1.11699e-08	1.54666e-07
Gbp3	1.11274	6.01823	0.000324369	0.00169682
Eml1	1.11104	4.56322	7.13704e-05	0.000447964
Btg2	1.10833	5.80758	1.42148e-05	0.000103891
Rcc2	1.10548	5.01867	9.79355e-06	7.33712e-05
Pde2a	1.10201	4.3761	0.00391105	0.0145139
Samhd1	1.10124	4.81547	1.20886e-07	1.3626e-06
Rras2	1.09926	4.98949	4.37977e-07	4.37371e-06
Crem	1.0982	5.55408	7.27713e-11	1.42711e-09
Tcf21	1.09742	4.45318	6.72963e-05	0.000423927
Med11	1.09737	5.2785	6.89179e-06	5.34808e-05
Dleu2	1.09324	5.32704	0.000410847	0.00207168
Agrn	1.09247	7.14257	5.59339e-14	1.88652e-12
Sept8	1.09203	4.2787	0.000170838	0.000973501
Atf5	1.08518	4.16199	0.00311794	0.0120064
Ccnd2	1.08447	5.29961	6.617e-07	6.3871e-06
Pklr	1.08419	4.88231	9.39419e-07	8.77466e-06
Dysf	1.08097	4.97902	6.40193e-05	0.000405643
Col5a2	1.08049	5.54081	4.10063e-06	3.33436e-05
Plxna1	1.07762	4.71594	1.0954e-05	8.13619e-05
Kctd11	1.07692	4.15341	0.0005365	0.00261111
Arrdc4	1.07689	4.27027	0.000328628	0.00171393
Mapk4	1.07479	4.51661	0.000104595	0.000631359
Wsb1	1.07315	6.3521	3.40562e-05	0.00022866
Il6st	1.07243	7.74052	4.46012e-12	1.07689e-10
Mfge8	1.07184	6.77806	6.51745e-10	1.0984e-08
Rela	1.07125	5.63686	4.0156e-07	4.05679e-06
Il4ra	1.07039	4.99883	7.75028e-07	7.35005e-06
Pbk	1.06775	4.76349	0.00200482	0.00820092
Neurl3	1.06764	4.25158	0.000467547	0.00232246
Unc13a	1.06701	4.61309	0.000166507	0.000951408
Kdm4a	1.06662	5.85775	2.91955e-08	3.6944e-07
Grb10	1.06492	5.22446	9.87103e-09	1.38003e-07
Smtnl2	1.06419	5.52608	1.50486e-05	0.000109523
Rnf213	1.06344	6.35945	1.96712e-07	2.13672e-06
Heatr5a	1.05736	4.86076	2.02544e-05	0.000143201
Gm36026	1.05458	4.74387	0.019811	0.0570503
2310022B05Rik	1.05401	5.54236	5.9719e-06	4.68881e-05
Apoe	1.05398	6.05147	0.0315161	0.0827322
Trim35	1.05371	5.06888	4.74598e-08	5.75358e-07
Naaa	1.05309	4.40769	0.000280477	0.00150073
Ptp4a1	1.05206	6.1219	4.22713e-11	8.64168e-10
Cd72	1.05135	5.28816	6.73975e-06	5.25361e-05
Plbd1	1.05022	4.70305	0.000318411	0.00166868
Atic	1.04578	4.6902	2.40905e-05	0.000167589
Tmem176a	1.04542	10.3815	6.25379e-07	6.06352e-06
Pmp22	1.04426	4.27325	0.000147133	0.000851936
Lamc2	1.04415	5.25923	6.6046e-08	7.83155e-07
Ifit2	1.04297	5.121	0.00853196	0.0280664
Map7d1	1.04047	4.68814	0.000129177	0.000760671
Itga3	1.03852	5.3633	2.3538e-07	2.50648e-06
Golt1b	1.03847	4.71339	4.52926e-05	0.000296747
Cpn1	1.03841	7.01021	1.91824e-10	3.55284e-09
Smc4	1.03833	4.8695	7.78718e-06	5.97868e-05
Slc6a15	1.03817	5.2015	8.70284e-06	6.58831e-05
Slc13a1	1.03644	9.59184	1.91273e-05	0.00013657
Fam129a	1.03595	5.20558	8.84391e-07	8.30541e-06
Hmgb2	1.03537	6.45014	8.19661e-11	1.59301e-09
Bag2	1.03024	5.30686	1.61134e-06	1.43399e-05
Cic	1.03024	4.43171	0.00472653	0.0170423
Nup188	1.03002	4.16996	0.00011626	0.000690358
Irgm1	1.02793	6.46624	1.89974e-06	1.66838e-05
Tnfrsf1a	1.02643	5.9728	3.29705e-07	3.40463e-06
Xdh	1.02595	5.23907	0.000234274	0.00127877
9130401M01Rik	1.02535	4.39874	9.45897e-06	7.1296e-05
Sh3bgrl3	1.02506	6.31609	4.75936e-05	0.000309716
Cdk17	1.02478	4.18994	0.00124383	0.00542876
Gins2	1.02439	4.73858	5.07574e-07	4.98262e-06
Fam13b	1.0231	4.73276	0.000104138	0.000629474
Myd88	1.02089	5.10842	7.48171e-06	5.75946e-05
C9orf72	1.01866	4.38228	0.000702187	0.00331151
Setd7	1.01627	4.66222	7.97204e-05	0.000495708
Slc44a2	1.01556	5.44303	2.39883e-06	2.05872e-05
Rnps1	1.01538	4.6888	4.16288e-05	0.000274402
Haus4	1.01469	4.21564	0.000238986	0.00130203
Plscr1	1.01449	6.35935	1.13496e-08	1.55908e-07
Lasp1	1.01447	6.61574	1.88218e-11	4.15133e-10
Mapk13	1.01303	4.23467	0.00267902	0.0104839
Irgm2	1.01207	4.9786	2.84346e-05	0.000194685
Sema3c	1.0093	6.08246	5.41433e-06	4.29382e-05
Plin2	1.00735	7.73813	7.31472e-10	1.22166e-08
Fam57a	1.00727	4.17523	0.00146689	0.00626975
Fbxo6	1.00678	4.83716	1.95572e-05	0.00013933
Peak1	1.005	4.76777	0.00116591	0.00514045
Cd34	1.00328	4.57561	0.00223015	0.00897863
Vwa5a	1.00203	6.1814	4.9215e-07	4.83668e-06
Trf	1.001	6.47065	0.0045783	0.0166114
4930533K18Rik	1.00084	5.6022	1.01164e-07	1.15991e-06
Gng10	0.999158	4.6425	0.000177508	0.00100472
Nav1	0.998179	4.28308	0.000462494	0.00230089
Apex1	0.997959	5.50909	4.54329e-07	4.51619e-06
Sh3pxd2a	0.995638	4.49369	0.000975257	0.00440059
Dynlt1a	0.995083	4.31714	0.00179745	0.00750496
Sept10	0.993375	4.53784	6.48888e-05	0.000410552
Slc12a4	0.992231	5.00802	9.62168e-06	7.2271e-05
1700016C15Rik	0.991276	5.87102	0.000946578	0.00428156
Rnase4	0.990077	5.47099	0.014485	0.0437323
Ifih1	0.989762	4.76115	5.82521e-05	0.000371271
Pmepa1	0.987694	5.52607	1.83114e-05	0.000131068
Cyp2s1	0.986505	4.1655	0.000472682	0.00234394
Nrp2	0.984671	4.67926	1.27353e-05	9.38687e-05
AI413582	0.984254	4.62436	1.96041e-05	0.000139514
Olfm4	0.983451	5.01155	0.00140084	0.00602528
Piezo1	0.982566	6.1326	3.18895e-10	5.66431e-09
Stat1	0.982195	5.63954	3.05274e-05	0.000207213
Rsu1	0.981592	5.26245	2.11637e-06	1.83447e-05
Ppp1r9b	0.979496	4.01363	0.0130228	0.0401856
Vopp1	0.97881	4.30904	0.00394434	0.0146109
Cdc42ep4	0.977288	4.54644	2.54417e-05	0.00017586
Skil	0.97651	5.00672	1.9036e-05	0.00013603
Tk1	0.974522	4.82614	0.000459202	0.0022872
Npm1	0.97215	8.81648	5.68801e-12	1.34709e-10
Pla2g15	0.97161	4.34186	4.03318e-05	0.000266461
Hnrnpa1	0.971254	7.29635	3.5835e-09	5.40205e-08
Dnmt1	0.969046	4.78539	6.33211e-05	0.000401512
Hspg2	0.967657	4.97564	0.000817386	0.0037868
Lims1	0.96702	6.34625	2.16861e-09	3.35069e-08
Ifitm1	0.96518	4.82045	0.00584438	0.0202799
Usp22	0.963875	6.09388	1.92983e-07	2.10148e-06
Tgm2	0.959774	7.89675	4.61266e-10	7.95001e-09
Serinc2	0.958412	4.95448	0.00563423	0.0197005
Mt2	0.958128	5.66971	0.0137575	0.0419746
Slc31a2	0.957666	5.7466	2.64832e-05	0.000182187
Tuba1b	0.953559	7.68536	2.90071e-05	0.000198193
Gpm6b	0.952882	4.67938	4.27541e-05	0.000280965
Slfn5	0.951371	5.87011	9.49668e-06	7.1456e-05
Sh3gl1	0.950888	4.35855	0.00122241	0.00535144
Thbd	0.947312	4.23661	0.000132328	0.000775539
G2e3	0.945062	4.49015	0.00550441	0.0193011
Snx33	0.944264	4.57851	4.07144e-06	3.31374e-05
Ifnar2	0.944172	4.95916	5.59318e-05	0.000357535
Prkx	0.941623	4.71744	9.72816e-05	0.000592161
Lama5	0.93909	6.33877	4.21446e-08	5.18905e-07
Gm45774	0.937954	5.63034	0.0186631	0.0542965
Gm49322	0.93706	4.52238	0.00187418	0.00775808
Cad	0.928972	4.03124	0.00469766	0.0169664
Trim12a	0.926671	4.59907	0.00861544	0.0283195
Mast1	0.92648	4.33034	0.000442296	0.0022097
Zc3h4	0.926056	4.6323	5.09197e-05	0.000328401
Tcirg1	0.924421	5.27206	0.000175553	0.000996525
Amotl1	0.924269	5.86788	5.03053e-06	4.01147e-05
Tapbp	0.92311	7.14203	2.32823e-10	4.25761e-09
Zfp949	0.922426	4.5739	0.00149508	0.00637451
Gas5	0.921713	7.79625	9.84492e-05	0.000598847
Trafd1	0.917221	4.78998	0.000234161	0.00127877
Ehd2	0.917079	4.41972	0.000199295	0.00111021
Wfdc2	0.916838	9.21206	8.15849e-05	0.00050585
Cttnbp2nl	0.916235	4.81037	0.000281749	0.0015066
C4b	0.914696	5.5379	0.042686	0.106048
Tpm3	0.914502	7.46983	1.22379e-10	2.32628e-09
Trpv5	0.914043	5.5042	0.000251043	0.00135695
Anxa5	0.912761	8.69896	1.13651e-09	1.83792e-08
Psme2	0.911881	7.47695	3.41448e-07	3.51505e-06
Grn	0.910662	7.58047	1.71828e-08	2.28788e-07
Snx32	0.909608	6.38206	0.000293209	0.0015556
Ifi35	0.908929	5.21505	1.34745e-06	1.22045e-05
Rpl10a	0.908581	9.07658	1.16912e-08	1.59841e-07
Mrtfb	0.901261	4.50956	0.00249645	0.00987192
B9d1	0.898871	5.3123	0.00139839	0.00602251
Maged2	0.895685	5.64257	0.000138292	0.000808307
Armc10	0.894261	4.46048	6.49816e-05	0.000410839
Camkk2	0.893898	4.33788	0.000683823	0.00323547
Serpina1a	0.893709	5.19421	0.0596653	0.138246
Elk3	0.892842	4.49638	0.000205357	0.00114032
Actb	0.89238	9.99833	1.76008e-06	1.55202e-05
Itgav	0.890663	7.89978	1.35982e-06	1.22908e-05
Plec	0.889649	6.05066	2.77745e-08	3.54565e-07
Ctu2	0.886547	5.90353	1.97742e-06	1.72785e-05
Scamp4	0.886109	4.4697	0.00331966	0.0126761
Lrrk1	0.884612	4.67528	0.00216838	0.00874211
Rps6kc1	0.884531	4.17438	0.00109751	0.00488611
Spaca6	0.884403	4.60189	0.0137081	0.0418682
Cnksr3	0.884156	4.38425	0.00197617	0.00810287
Dkk3	0.882928	4.53169	0.00155175	0.0065999
Anxa6	0.882479	6.99648	2.33236e-06	2.00565e-05
Map4	0.881722	6.56868	7.86019e-08	9.15754e-07
Raph1	0.881655	4.69526	0.00033984	0.00176497
Gnl2	0.878782	5.75228	1.3313e-05	9.7736e-05
Ehd4	0.877244	5.80142	2.61731e-07	2.75325e-06
St6gal1	0.877196	4.77112	0.000302624	0.00159975
Nop56	0.876633	5.4854	0.000146637	0.000851021
Ets2	0.873727	5.65482	3.85307e-06	3.15474e-05
Nmi	0.873325	5.41847	1.69736e-05	0.000121996
Arid5b	0.872862	5.60506	1.81805e-05	0.000130238
Bmp6	0.872741	5.26737	4.16496e-06	3.37717e-05
Armcx3	0.871312	4.65565	0.00189552	0.0078277
Nes	0.870821	5.35918	0.000710867	0.00334199
Unc13b	0.869505	4.84153	0.00111099	0.00493035
Ptpn12	0.868698	4.92282	0.00099523	0.0044744
Scarb2	0.868454	6.35842	2.67004e-10	4.83172e-09
Nup210	0.86812	4.80304	0.000147862	0.000855016
Ctla2a	0.866788	4.81153	0.00704601	0.0237184
Rps16	0.866676	8.96282	8.45676e-05	0.00052136
Dynll1	0.86509	7.83941	8.44064e-06	6.41222e-05
Mmd	0.86447	4.95332	0.000839768	0.00387187
Pcna	0.864455	6.44286	6.87844e-06	5.3425e-05
Esm1	0.864377	4.53451	0.00404331	0.0149329
Ifitm2	0.863423	6.75487	0.000358837	0.00184703
Trip10	0.862389	5.03139	0.000468492	0.00232583
Fbxw9	0.861847	4.99746	0.000732991	0.00342695
Pck2	0.860101	5.13105	4.93915e-05	0.000319974
Gm26728	0.859741	7.53492	3.38569e-06	2.8003e-05
Cd9	0.859717	8.52126	7.76149e-09	1.10109e-07
Mettl21a	0.857382	4.69163	0.00574022	0.0199985
Vrk1	0.85719	4.59501	0.014234	0.0431122
Tns3	0.856414	7.46785	1.0296e-07	1.17739e-06
Cd24a	0.856099	8.04649	3.75547e-07	3.8207e-06
Cfl1	0.85546	7.62555	4.02847e-08	5.00987e-07
Cdc25b	0.854902	4.31881	0.0123666	0.0384069
Sf3b3	0.853998	6.15298	1.02383e-06	9.49152e-06
Cryab	0.853088	7.69293	7.22247e-06	5.58469e-05
Shroom3	0.853058	5.2575	0.00015309	0.000881716
Bicc1	0.852215	7.88724	8.81309e-08	1.01992e-06
Ybx3	0.850736	5.48889	7.23022e-05	0.000453484
Ptpn13	0.850566	6.22608	5.14778e-09	7.51194e-08
Tor3a	0.85046	4.583	0.000162513	0.000931039
Ddit3	0.850071	5.16077	0.000368987	0.00188918
Ptma	0.848487	9.63951	2.35219e-07	2.50648e-06
Med6	0.846908	4.75566	0.000524514	0.00256284
Ptpn2	0.846005	5.59062	1.60924e-05	0.000116338
Irf8	0.844635	4.561	0.00279058	0.0108762
Pcdhgb2	0.84388	4.29685	0.00132216	0.00573025
Sept11	0.843127	6.69448	1.90474e-08	2.50535e-07
Gpx8	0.841664	5.05594	0.000985364	0.00443926
Hjurp	0.841066	5.52475	0.00123658	0.00540256
Pcdhgc3	0.840101	4.37174	0.001421	0.00610066
Pgm2	0.839751	4.82209	0.0030405	0.0117447
Smad2	0.838685	5.64958	7.61814e-05	0.000476092
Nipsnap3b	0.838673	5.86826	0.000290726	0.00154602
Kdm5b	0.838594	5.20984	2.68062e-05	0.000184117
Gas8	0.838143	4.86909	2.92463e-05	0.000199455
Adgre5	0.834775	5.16432	0.000101444	0.0006162
Rpl12	0.833089	8.08725	0.000381607	0.00194346
Itgb6	0.832588	7.84902	4.41865e-07	4.40746e-06
Cxadr	0.832242	5.85841	0.00029199	0.00155084
Rbpms	0.831622	5.95533	0.000104069	0.000629474
Capza1	0.829707	5.90512	0.00882514	0.028932
Bik	0.829605	4.60181	0.00630459	0.0216428
Mpzl1	0.829157	4.89609	0.00158119	0.00671193
Ptprcap	0.828557	4.6438	0.00084989	0.00391022
Trp53bp1	0.828473	5.4468	0.000235091	0.00128242
Irf9	0.827583	5.421	0.000149656	0.000863659
Pdlim2	0.827444	4.72476	0.000182645	0.00102736
Adgrg1	0.825863	7.07569	2.83777e-06	2.3789e-05
Rab3d	0.82371	4.43629	0.000767329	0.00357421
Sparcl1	0.823696	5.9784	0.00246059	0.00976573
Parp12	0.823102	4.47093	0.00477126	0.0171588
Plod3	0.82117	5.65278	0.000181496	0.00102274
Mdk	0.82115	5.06922	0.000840713	0.00387416
Tgfbr1	0.820302	5.83531	0.000792938	0.00368536
Npdc1	0.820045	5.57183	0.0002764	0.00148074
Plk2	0.81981	4.59315	0.0299798	0.07964
Lyn	0.819024	5.06732	0.00982733	0.0316431
Ifi44	0.818339	4.24043	0.0535172	0.126899
Gfod2	0.818032	4.3466	0.00929995	0.0302031
Abcg1	0.817337	4.25188	0.00434105	0.0158769
Snrpd1	0.81688	6.18843	0.00140355	0.00603172
Irf2	0.816783	4.50738	0.00480862	0.0172736
Ptbp3	0.815899	6.79537	7.26644e-07	6.93673e-06
Ccn2	0.815164	6.21631	0.00038727	0.00196422
Pcdhga1	0.81482	4.262	0.00220229	0.00887469
Hexa	0.814031	6.74119	4.55162e-07	4.51929e-06
Morc3	0.813569	4.97246	0.00307962	0.0118746
Tubb2a	0.813169	6.8886	1.77453e-08	2.35193e-07
Ncs1	0.812822	4.57313	0.00216464	0.00873921
Ltbp3	0.81124	4.49546	0.000708788	0.00333538
Ywhag	0.811128	6.68963	3.11967e-08	3.92737e-07
Celf2	0.81053	4.3463	0.0021338	0.00865906
Adamts5	0.80941	5.11208	0.000405896	0.00204791
Rassf6	0.807353	5.50475	0.000365965	0.0018756
Ifnar1	0.807176	5.89168	7.39772e-06	5.70493e-05
Spon1	0.806167	5.32384	0.00305265	0.0117811
Pcdhga8	0.806018	4.27788	0.00223709	0.00899818
Tie1	0.80403	4.34182	0.0348123	0.0897807
Erh	0.803253	7.66511	1.78953e-05	0.000128408
Arhgef3	0.803136	5.64164	0.000473969	0.00234898
Nup43	0.802504	4.77862	0.000316927	0.00166391
Igkc	0.802182	7.67674	0.111818	0.226919
Cd47	0.801941	7.10977	3.1798e-06	2.64515e-05
Myo1h	0.801733	5.4153	0.000920447	0.00419036
Rnf111	0.801346	4.90452	3.70785e-05	0.000246848
Egfr	0.800308	6.22978	3.48315e-06	2.87816e-05
Arl6ip5	0.799862	6.52857	7.90739e-05	0.000492748
Lsm10	0.799469	4.83177	0.00138319	0.00596789
Nacc1	0.798949	4.23625	0.00398667	0.0147408
Srgn	0.798828	4.61199	0.0226842	0.0634894
Utp23	0.797494	4.22597	0.00258378	0.0101616
Cavin1	0.796372	5.32551	0.000405864	0.00204791
Eng	0.796182	5.10266	0.000807282	0.003746
Ube2i	0.795205	5.97398	3.60663e-06	2.96887e-05
Rbbp8	0.795196	5.03401	6.2284e-05	0.000395515
Pcdhga11	0.795086	4.36045	0.000748065	0.00348802
Srxn1	0.794841	6.55597	7.95118e-06	6.09919e-05
Ptgds	0.794773	4.89793	0.0245849	0.0678022
Sema6a	0.794596	5.11014	0.00226972	0.00909989
Tspan6	0.794514	4.64323	0.0437997	0.108349
Cybc1	0.794466	5.09518	0.0105343	0.0335333
Hmgb3	0.794417	6.15106	8.29691e-06	6.32811e-05
S100a16	0.793629	6.88973	0.000122071	0.000721276
Igf1	0.793062	4.55814	0.0226498	0.0634136
Eef1b2	0.793001	8.99888	7.65441e-07	7.26708e-06
Zfyve1	0.792189	5.3958	0.000607099	0.0029219
Cpne1	0.791914	5.57275	0.000500201	0.00246349
Trim12c	0.791404	4.45724	0.000783793	0.00364481
Calu	0.790843	7.64882	5.15633e-06	4.10423e-05
Selenoh	0.789593	5.45805	0.003567	0.0134488
Pafah1b3	0.788811	5.04609	0.00333031	0.0127056
Atg16l2	0.787392	4.26944	0.00326026	0.0124768
Tuft1	0.787339	5.28993	0.000696686	0.00328915
Dpy19l1	0.786884	4.1614	0.0466493	0.113871
Coro1c	0.786537	6.44087	3.55036e-05	0.000237457
Kpnb1	0.786443	7.25093	8.0941e-08	9.39219e-07
Ltbp1	0.785608	4.3476	0.0056686	0.0197967
Gsap	0.785025	4.71035	0.0312	0.0821012
Ctsl	0.784994	10.6963	3.62433e-07	3.70905e-06
Ccdc88c	0.784928	4.66934	0.000265664	0.00142852
Adam10	0.784855	5.96983	1.59327e-06	1.42229e-05
Nudt21	0.784005	5.76824	0.000520518	0.00254476
Zc3h7a	0.783799	5.79375	0.00118294	0.00520758
Cyp20a1	0.783493	5.51222	0.000221699	0.00122089
Slco4a1	0.782253	4.33575	0.0265306	0.0720901
Vps13c	0.782185	5.04018	0.00197162	0.0080949
Plod1	0.781969	4.81064	0.00241401	0.00960726
Pkd1	0.781595	5.19644	0.000963717	0.00435305
Myo9a	0.781317	5.96048	0.000173133	0.000984077
Adgra2	0.780865	4.23857	0.0123643	0.0384069
Spin1	0.780616	6.5602	2.574e-07	2.71429e-06
Tmpo	0.779995	5.87274	0.000188344	0.0010551
Bhlhe40	0.779801	6.25281	2.97246e-05	0.000202239
Pcdhga2	0.778381	4.26155	0.00369727	0.0138556
Pkp3	0.778001	4.65559	0.0037324	0.013951
Cap1	0.777882	5.74855	8.75291e-07	8.22887e-06
Shtn1	0.777233	4.52814	0.0182387	0.05323
Thada	0.776397	4.67556	0.0020181	0.00824749
Pcdhgb1	0.775448	4.27964	0.00538432	0.0189413
Nuak2	0.775401	6.72261	5.44589e-08	6.52003e-07
Fmnl3	0.775295	4.63628	0.00182407	0.0075905
Tank	0.775037	4.2365	0.0181599	0.0530179
Gm50241	0.774953	4.74128	0.00408394	0.0150317
Pcdhga12	0.77476	4.35857	0.00295165	0.011432
Isyna1	0.774376	5.75285	0.000539116	0.00262236
Snapc3	0.774006	4.87707	0.01318	0.0405697
Fabp4	0.773523	6.61844	0.00889719	0.0290803
Rbm3os	0.773362	7.21952	0.000157453	0.000904444
Sema5a	0.773302	6.40332	4.18698e-06	3.39184e-05
Ddhd1	0.773287	4.47864	0.00184106	0.00763651
Nup205	0.77297	4.71025	0.0035564	0.0134146
Gm10138	0.77284	5.3546	0.011452	0.0359658
Chmp2b	0.772752	5.68028	8.31925e-05	0.000514345
Klf10	0.772727	4.35133	0.0172149	0.0505312
Rps12	0.772391	7.12452	0.00160623	0.00680487
Fkbp1a	0.772236	7.04771	1.20007e-06	1.0996e-05
Vmp1	0.770161	8.03041	2.93564e-05	0.000200048
Ccdc82	0.770067	4.41078	0.0737304	0.163452
Meaf6	0.769893	4.51536	0.00656784	0.0223518
Trim32	0.769693	4.2512	0.00521775	0.0184677
Nectin2	0.769102	4.54194	0.0115955	0.0363639
Rpa2	0.768752	4.80578	0.000842852	0.00388196
Prr13	0.768551	6.10238	0.000204144	0.00113547
Lmna	0.768316	6.02368	0.000472574	0.00234394
Tent2	0.768303	4.28371	0.0042604	0.0156024
Snrpg	0.767548	5.92588	0.00642092	0.0219726
Cadm1	0.766238	4.79079	0.00158938	0.0067434
Tmbim1	0.765087	5.89537	3.49212e-06	2.88283e-05
Ilf2	0.764877	5.47984	0.000658129	0.00313615
Stat2	0.76486	4.44224	0.0088939	0.0290803
Spg11	0.763819	4.90237	0.000724623	0.00339699
Ccng2	0.763313	5.00402	0.00792063	0.026305
Ehbp1l1	0.762711	4.671	0.00669322	0.0226717
Cd2ap	0.762602	6.8509	1.02995e-06	9.53804e-06
Polr1a	0.762396	4.48946	0.00909499	0.0296597
Tuba1c	0.762347	6.64419	4.95804e-05	0.000320958
Chtf8	0.762006	4.74581	0.00387849	0.0144225
Ptrh2	0.759141	5.57432	1.34446e-06	1.21902e-05
Pcdhgb6	0.758565	4.3049	0.0047159	0.0170181
Gba2	0.756852	4.30384	0.0159575	0.0473048
Rps5	0.756719	9.82702	1.02363e-05	7.64897e-05
Hnrnpl	0.755045	5.38887	0.00581585	0.020197
Ampd3	0.754235	4.69072	0.0133984	0.0411396
Man2a2	0.754091	5.35317	6.48867e-05	0.000410552
Phip	0.753733	6.04613	0.000159804	0.000916732
Jchain	0.753548	6.62124	0.0231577	0.0646267
Hivep2	0.75312	4.39922	0.00579951	0.0201538
Birc2	0.753023	6.14954	0.00139863	0.00602251
Stard9	0.752315	4.32831	0.0100249	0.0321597
Csk	0.752252	5.14901	0.000646395	0.00308873
Psme1	0.751881	6.84603	9.96299e-06	7.45761e-05
Ssh2	0.751273	5.02012	0.000533876	0.0025998
Pcdhga6	0.751117	4.2834	0.0045824	0.0166168
Snrpa	0.749728	4.2155	0.00165593	0.00699152
Prim1	0.749665	4.6332	0.0157493	0.0468158
Nop58	0.748926	6.2138	3.61294e-05	0.000241085
Traf3	0.74817	4.60043	0.00659241	0.0224094
Cenpo	0.747636	4.42451	0.00124248	0.00542558
Rpsa	0.744898	9.81239	3.92091e-05	0.000259835
Tubgcp2	0.744745	4.65888	0.00493972	0.0176494
Tspan4	0.744215	7.10086	9.27022e-07	8.66821e-06
Gm42047	0.744048	4.94267	0.0242009	0.0668708
Efemp1	0.74402	5.71232	9.21195e-05	0.000563111
Afap1	0.743733	5.78211	3.85426e-06	3.15474e-05
Dut	0.743434	4.63089	0.00867933	0.0285187
Mdm2	0.742826	5.40977	0.000268336	0.00144199
Rps20	0.7425	8.49682	4.74884e-05	0.000309496
Dnase1l1	0.742484	4.77332	0.00762706	0.0254079
Gm12758	0.742407	4.86135	0.00169965	0.00714478
Myh10	0.742239	6.01326	4.18594e-05	0.000275712
Tnpo2	0.741025	5.04842	0.00203719	0.0083059
Rps24	0.739186	9.3997	1.04981e-05	7.82441e-05
Slc41a2	0.739016	4.94927	0.000434726	0.0021769
Ipo4	0.738346	5.92759	2.01695e-06	1.75708e-05
Sec24d	0.738081	4.80634	0.00027187	0.00145827
Mthfr	0.737224	4.46417	0.00214106	0.00867189
Pfn1	0.737004	5.95248	0.0350203	0.0902099
Lars	0.736313	6.11429	0.000845695	0.00389298
Rell1	0.735667	4.84617	0.00430686	0.0157652
Agpat2	0.735399	5.01318	0.00197938	0.00811216
Kctd10	0.734296	5.71864	0.00619635	0.0213304
Mapk3	0.733751	5.45884	0.00118927	0.00522747
Acer3	0.733256	5.37259	0.00389706	0.0144791
Traf7	0.732712	5.49595	0.000721922	0.00338616
Leprot	0.732169	6.79883	1.65362e-06	1.4656e-05
Fbf1	0.73129	4.28513	0.0503882	0.120687
Rps4x	0.731201	10.0157	5.42295e-06	4.29672e-05
Pcdhgb7	0.72994	4.34558	0.00805333	0.0266741
Haus1	0.729889	4.59411	0.00488973	0.0174997
Cyth1	0.729285	4.20262	0.0063665	0.0218035
Pacs2	0.729137	4.8079	0.00369083	0.0138374
Phldb1	0.72873	4.53723	0.00372226	0.0139432
Gm26917	0.727672	10.4397	0.114437	0.230362
Elmo2	0.727246	4.68293	0.00417369	0.0153295
Pgd	0.72674	6.98995	1.41802e-05	0.000103725
Ddx39b	0.72631	6.60216	6.68031e-07	6.43388e-06
Rexo2	0.726127	5.14095	0.00347507	0.0131594
Itga1	0.724257	7.86457	1.33164e-05	9.7736e-05
Rbm3	0.723531	8.10828	4.94846e-06	3.94966e-05
Pcdhga10	0.722924	4.3197	0.00706699	0.0237798
Tgm1	0.721764	4.71435	0.00319629	0.0122808
Polr2h	0.721735	5.6425	2.01744e-05	0.000142752
Slc1a4	0.721726	5.32387	0.00412885	0.0151841
Gm50169	0.721681	4.15251	0.0494623	0.119061
Smarce1	0.721648	6.20745	2.63934e-06	2.23198e-05
Eif4a1	0.720724	8.10484	2.68509e-06	2.26846e-05
Acat3	0.719862	6.67486	1.64488e-05	0.000118618
Plpp2	0.719317	5.83725	0.00571602	0.0199302
Sptlc2	0.719035	7.07803	2.90156e-05	0.000198193
Tmem123	0.718935	5.88112	0.00036285	0.00186326
Cbx6	0.718886	6.34661	5.39083e-06	4.27909e-05
Mphosph10	0.718401	4.9706	0.00203593	0.00830469
Psmd10	0.717954	6.59451	4.6418e-05	0.000303432
Heatr6	0.717525	4.23777	0.0140589	0.0426839
Rps18	0.717148	8.87631	0.00116052	0.00512187
Tnfaip1	0.717044	6.29716	2.70488e-05	0.000185637
Vps37c	0.716839	4.40559	0.0296202	0.0788295
Il13ra1	0.716623	5.65471	0.00180148	0.00751817
Pcdhga7	0.715049	4.42485	0.00323956	0.0124195
Zyx	0.714812	5.30564	0.0143238	0.0433515
Tjp2	0.71456	5.09859	0.00109963	0.00489301
Flnb	0.714367	7.2258	7.90537e-05	0.000492748
Lats2	0.714162	5.17326	0.000867312	0.00397981
Pcdhga4	0.714008	4.29982	0.00949402	0.0307316
Gm26782	0.713539	4.35104	0.030687	0.0809478
Ccnl1	0.713459	5.34868	0.0212145	0.0602514
Mtmr14	0.712532	4.3647	0.0023082	0.00923569
Hnrnpa3	0.712138	9.16811	3.80231e-06	3.12107e-05
Eif6	0.711872	6.21119	0.00480305	0.0172607
Peg3	0.710863	4.55462	0.0140125	0.0425729
Cntrl	0.710664	4.86808	0.00102808	0.00460538
Tomm34	0.709831	4.33493	0.0144583	0.0436822
Tceal9	0.709403	7.75564	5.53961e-05	0.000354633
Cspg4	0.708523	4.90503	0.00700965	0.0236051
Syne2	0.708382	8.16894	1.93169e-05	0.00013781
Sgcb	0.708329	4.3454	0.00679887	0.0229847
Cbl	0.708301	5.26099	0.00146273	0.00625502
4931406P16Rik	0.707141	5.15734	0.00130498	0.0056643
Sdad1	0.705963	4.737	0.002094	0.00850551
Etl4	0.705608	4.50029	0.00659251	0.0224094
Ap2b1	0.705471	6.89162	1.88566e-05	0.000134859
Cerk	0.70539	4.38844	0.0309339	0.0814504
Arpin	0.705386	4.97222	0.00570051	0.0198858
Dkk2	0.70536	5.41209	0.000889055	0.00406452
B4galt3	0.70478	4.5749	0.00794557	0.0263575
Nono	0.703391	7.35413	5.78078e-05	0.000368982
Selenow	0.7033	6.73015	0.0012987	0.00563984
Fas	0.703088	4.34321	0.0116567	0.0365294
Shc1	0.702408	5.18776	0.000417247	0.00210029
Ctsz	0.701256	8.66623	7.19113e-07	6.87241e-06
Sept9	0.701192	5.25327	0.000181586	0.00102274
Qsox1	0.700871	4.69788	0.0096471	0.031109
Dap	0.700659	6.40608	3.25581e-06	2.7006e-05
Cep162	0.699846	4.39297	0.00336663	0.0128159
Xbp1	0.699351	6.56632	5.83801e-05	0.000371814
Als2cl	0.698805	4.50129	0.0104714	0.0333454
Slc40a1	0.697879	6.40946	0.0137745	0.0420036
Cldn7	0.697108	5.7107	0.00709865	0.023877
Tnip2	0.696733	4.34217	0.0195556	0.0564273
Rps9	0.696684	9.68912	0.000125224	0.000739404
Hmgn2	0.695704	7.00162	0.000610884	0.00293848
Irf2bpl	0.694142	5.06232	0.0013744	0.00593291
Tirap	0.693365	4.37365	0.00843154	0.0277888
Arhgap1	0.692994	6.04345	0.00105687	0.00472213
Pcdhgb5	0.692679	4.38844	0.00575774	0.0200354
Rab3gap2	0.692034	5.37442	0.00143737	0.00616177
Gemin5	0.691939	4.52854	0.00945716	0.0306562
Nid2	0.691463	4.86717	0.00696664	0.0234786
Rps15a	0.691397	8.88514	0.00334478	0.0127496
Gm45552	0.690597	6.89961	0.000330039	0.00172025
Ctsb	0.690584	10.0264	0.000818275	0.00378889
Atf4	0.690366	6.12342	0.00113692	0.00503054
Ppm1g	0.690245	5.94675	0.000108795	0.000653072
Mast4	0.6902	4.61392	0.00348264	0.0131823
Uchl3	0.689996	5.32385	0.00241549	0.00960874
Vezt	0.689816	4.9207	0.00717855	0.024099
Pip5k1a	0.689665	4.93715	0.000491176	0.00242317
Sesn3	0.689632	6.30993	0.000600303	0.0028924
Hs2st1	0.689044	4.85207	0.00443981	0.0161699
Sertad1	0.688289	4.3644	0.0388454	0.0980237
Med15	0.687947	5.20057	0.000628932	0.00301859
Nr2c2ap	0.687749	4.99458	0.00170633	0.00716594
Abracl	0.686927	6.01114	4.54133e-05	0.000297313
Tti1	0.686649	4.31298	0.011253	0.0354438
Cdkn2aipnl	0.686646	4.29862	0.0100125	0.03214
Ccdc34	0.685569	4.68048	0.00957834	0.0309103
Ppfibp1	0.684363	6.59029	0.000130259	0.000765484
Iars	0.683394	6.00503	0.00029593	0.00156697
Homer3	0.68337	4.26831	0.00747233	0.0249596
Pcdhgb4	0.682969	4.36264	0.00757461	0.025272
Spty2d1	0.682019	4.64389	0.0202641	0.0580659
Tia1	0.681975	5.33114	0.00443178	0.0161474
Mylk	0.681735	6.76472	2.69161e-06	2.27175e-05
Mfsd12	0.680858	4.74535	0.00340136	0.0129311
Klf13	0.680538	5.52695	0.00111143	0.00493035
Ifi30	0.679597	6.30656	4.65337e-05	0.00030373
Bcl10	0.679357	4.83352	0.00887192	0.0290557
Fzd6	0.678669	4.39091	0.00953985	0.0308205
Tmod3	0.678437	6.05946	0.000247795	0.00134243
Ddx39	0.678176	6.39738	0.000170471	0.000972135
Kank2	0.676097	5.02003	0.00347302	0.0131574
Smad3	0.675932	5.45439	0.00546613	0.0191823
Mre11a	0.675188	4.37379	0.0609115	0.140563
Anapc15	0.674714	5.11735	0.00445729	0.0162131
Kpna3	0.673592	5.03033	0.0152344	0.045677
Ipo5	0.673348	6.54636	0.000181028	0.00102092
Net1	0.673112	7.01633	1.63613e-05	0.000118085
Nfat5	0.672021	6.22247	0.00110676	0.00492223
Gpatch4	0.672014	5.06579	0.00277103	0.0108146
Fnbp1	0.671542	5.59121	0.00259845	0.0102054
Iglv1	0.671423	4.83018	0.0986701	0.20604
Pakap	0.671335	7.57793	1.55407e-06	1.38873e-05
Rhbdf1	0.670095	4.93352	0.016664	0.0491138
Bnip2	0.669635	5.23133	0.00625675	0.0215127
Jpt2	0.669267	6.1079	0.0149099	0.044828
Arpc5	0.669072	7.06443	2.56198e-06	2.17292e-05
Ahnak	0.668735	7.48276	0.000261355	0.00140797
Snhg6	0.668188	4.6703	0.0102366	0.0327298
Fzd7	0.667772	4.26288	0.00769209	0.0256147
Nedd4	0.667673	8.66872	8.08322e-06	6.18592e-05
Ankrd44	0.667507	4.33031	0.021652	0.0612736
Tmem252	0.667481	7.31278	7.29864e-05	0.000457445
Gnl3	0.667394	5.66703	0.000327735	0.0017103
Cast	0.666932	6.33711	0.000101948	0.000618828
Csf1r	0.666283	6.09129	0.000230346	0.0012613
Dpagt1	0.666266	4.30942	0.0292099	0.0779907
Tspo	0.666104	8.07193	0.000377757	0.00192612
Cars	0.665861	5.1047	0.0385488	0.0974
Rbmxl1	0.665746	4.91694	0.00036042	0.00185298
Atxn3	0.665711	4.73207	0.00437711	0.0159818
Abl1	0.665412	4.94635	0.00276123	0.0107861
Rangap1	0.664544	6.09867	8.02916e-05	0.000498901
Dpysl2	0.66415	5.42093	0.000643133	0.00307653
Ran	0.663931	8.42027	1.41023e-05	0.000103242
Tjp1	0.663205	5.58567	0.00225502	0.00905224
Myl12a	0.662983	8.67942	6.32694e-06	4.94963e-05
Dock7	0.661601	5.22748	0.00508414	0.018039
Rps3a1	0.661299	9.86818	2.77452e-06	2.33491e-05
Ranbp3	0.660243	4.82817	0.000668451	0.0031778
Sept7	0.659566	6.79217	4.64604e-05	0.00030348
Setdb1	0.659531	5.28507	0.00440843	0.0160826
Kdm1a	0.658105	5.58878	0.000189488	0.00105966
G6pdx	0.657751	5.00901	0.0208665	0.0594384
Mettl3	0.657183	5.06755	0.00811994	0.0268538
H6pd	0.657143	7.5271	4.49024e-05	0.000294413
Slc39a10	0.656797	5.30719	0.00239145	0.009535
Mphosph6	0.655964	4.97086	0.0146564	0.0441576
Xpo6	0.655766	5.22133	0.00425704	0.0156024
Kif4	0.6556	5.01015	0.0162639	0.0480325
Mfap3	0.655247	5.21481	0.0275356	0.0743547
Anapc10	0.655153	4.61797	0.026442	0.0719171
Smg5	0.654716	4.80843	0.00653328	0.0222706
Soat1	0.654391	5.53059	0.00166001	0.00700533
Rps8	0.65411	8.66659	0.000531067	0.00258757
Stat6	0.653261	6.25111	0.0008317	0.00384284
Zfp62	0.653145	4.87829	0.011095	0.0350098
Rassf1	0.652993	5.60376	0.00289646	0.0112535
Dctn4	0.652709	5.39981	0.00532899	0.0187771
Dhrs7	0.652466	5.49242	0.00225575	0.00905224
Itgb1	0.652439	8.21634	3.27974e-05	0.000221408
Mgst1	0.652114	8.1189	8.03709e-05	0.000499037
Bin3	0.651863	5.22695	0.0106298	0.0338001
Filip1l	0.651336	4.19464	0.0568464	0.13303
Iqgap1	0.650874	7.54681	2.06443e-05	0.000145483
Tep1	0.650408	5.63053	0.000290115	0.00154372
Hat1	0.649846	5.57166	0.00423771	0.0155383
Fbln5	0.649736	6.63578	0.00310694	0.0119693
Sfr1	0.649052	6.08896	3.63182e-05	0.000242158
Miip	0.648533	4.60063	0.0603802	0.139608
Abcb1b	0.64808	4.30859	0.0593204	0.137742
Exosc8	0.648029	4.88693	0.00275432	0.010764
Mrto4	0.647676	5.25332	0.00203971	0.00831228
Pign	0.647559	4.96121	0.00810489	0.0268244
Slc35d2	0.647406	4.61382	0.0594845	0.138049
Kdm5c	0.647395	4.67453	0.00721596	0.0242059
Grk6	0.646203	4.43364	0.0245826	0.0678022
Taf11	0.646138	5.04508	0.00278259	0.01085
Fzr1	0.645513	4.35174	0.0251759	0.0691679
Zswim8	0.644411	4.53512	0.0159861	0.0473573
Slc39a1	0.644028	5.56518	0.00365441	0.0137187
Nsd2	0.64391	5.63533	0.00245848	0.00976185
Sqstm1	0.643835	9.10112	0.000661332	0.00314796
Rpl18a	0.643532	9.11331	0.000584263	0.00282139
Rab29	0.643048	4.9322	0.00585019	0.0202892
Prpf31	0.642887	5.75996	0.000514597	0.00252007
Crybg1	0.642561	4.79979	0.0528825	0.125654
Pofut2	0.642166	4.6296	0.0140091	0.0425729
Rab32	0.641514	4.56882	0.0242512	0.0669883
Lpar6	0.641506	5.14489	0.0822445	0.177913
Jak1	0.641388	7.0035	4.20594e-06	3.39768e-05
Ttf2	0.64071	4.29078	0.0147876	0.0444912
Rpl22l1	0.640022	6.2929	0.00878505	0.0288224
Myo7a	0.639982	5.36781	0.0306511	0.0809025
Tbc1d10b	0.639774	4.95055	0.00260841	0.0102399
Rpl15	0.63955	8.99335	0.000353865	0.00182577
Rpl9-ps6	0.638712	7.75805	0.00398792	0.0147408
Frmd8	0.638398	5.53746	0.00251376	0.00992226
Lamc1	0.638066	5.60545	0.00106108	0.00473851
Dynlt1b	0.637554	4.40299	0.0416652	0.103959
Rpl13a	0.637405	9.23775	0.000321651	0.00168464
Tubgcp4	0.63661	5.0266	0.0476176	0.115454
Snrpa1	0.636489	5.33494	0.000947396	0.00428156
Glt8d1	0.636311	5.01366	0.00958929	0.0309341
Itsn1	0.636038	4.44014	0.0147335	0.044359
Morf4l2	0.635834	7.38332	9.74801e-06	7.30932e-05
Ppp2r2a	0.634986	5.25886	0.000447174	0.00223278
Mospd2	0.63437	5.11647	0.0225051	0.0630695
Synpo	0.634057	6.24822	0.000374797	0.00191486
Camk1	0.633861	5.25792	0.00119626	0.00525286
Tmem165	0.633337	4.70865	0.0487073	0.117538
Gm43305	0.633322	4.34167	0.082614	0.178578
Golph3l	0.632489	4.68873	0.0119238	0.0372318
Pusl1	0.632264	4.64765	0.0130546	0.0402694
Rbpj	0.630524	5.15473	0.00202583	0.00827517
Cnih4	0.630166	7.11781	0.000171296	0.000974911
Fermt1	0.62969	6.06739	3.54807e-05	0.000237457
Ankrd16	0.629468	5.247	0.0357928	0.0916778
Slco2b1	0.629166	4.40431	0.0406815	0.10206
Rps6ka3	0.62886	5.59649	0.00396258	0.0146722
Adar	0.628309	4.26905	0.0245657	0.0677922
Resf1	0.628107	6.27072	0.00162476	0.00687669
Rps19	0.628073	9.75481	0.000246982	0.00134054
St3gal2	0.628036	4.48846	0.00575503	0.020034
Wdr38	0.627686	8.57946	0.00364008	0.0136827
Snapc2	0.627224	4.37336	0.0446798	0.110021
Ranbp1	0.627188	5.32552	0.0185313	0.0539749
Adamtsl2	0.627087	4.79776	0.0137767	0.0420036
Tradd	0.626828	4.47084	0.0700109	0.156829
Zfp395	0.626496	4.15324	0.0260945	0.0711672
Zfp384	0.626221	4.25611	0.0783973	0.17147
Map3k20	0.626067	5.04421	0.00537152	0.0189039
Cdk4	0.625829	7.03584	0.00270809	0.0105929
Rps27a	0.625683	9.19728	0.000480941	0.00237945
Coro1b	0.625578	6.2735	0.000196693	0.00109713
Gmds	0.625362	5.24938	0.00343165	0.0130292
Eml2	0.62498	5.5714	0.00362355	0.0136325
Ddah2	0.624843	5.20471	0.00171262	0.00718537
Wrb	0.624531	4.65965	0.00590779	0.0204345
Agfg1	0.624149	5.47425	0.000647031	0.00309006
Nup153	0.624079	5.18753	0.0192215	0.055723
Ube2j1	0.623233	4.92938	0.000815417	0.0037797
Myl9	0.623085	6.30804	0.00505415	0.0179473
P2rx4	0.622527	6.46807	0.000507597	0.00249813
Supt20	0.622497	5.10493	0.00558904	0.0195662
Rpa3	0.622253	4.34422	0.0393542	0.0991345
Tcim	0.622198	4.70687	0.00529002	0.0186701
Mcl1	0.622192	6.43817	0.000459393	0.0022872
Mlxip	0.621864	4.83416	0.0209319	0.0596049
Zfp263	0.621586	4.81829	0.00540037	0.01899
Srsf7	0.620623	6.75773	4.02219e-06	3.27673e-05
Tfdp1	0.620472	4.65526	0.0273396	0.0739176
Rhod	0.620409	4.26203	0.0274658	0.074197
Stam2	0.620181	5.38949	0.00237696	0.00948594
Nrp1	0.620128	7.36219	0.000676361	0.00320892
Utp14a	0.619975	4.70726	0.0297902	0.0792089
Git2	0.619909	4.89891	0.0226931	0.0634938
Klf3	0.619541	6.03954	0.00228599	0.00916087
Card19	0.618694	4.50772	0.0657924	0.149212
Capns1	0.618672	6.99583	0.00528523	0.0186609
Btf3	0.618517	8.22564	0.000203881	0.00113503
Serf1	0.618428	4.28754	0.0259041	0.0706978
Gm11361	0.617153	4.757	0.253182	0.418685
Gm5148	0.616974	4.75121	0.0537206	0.127227
Eif1a	0.616844	7.05281	3.2666e-05	0.000220693
Rps6	0.616488	10.0794	0.0004938	0.00243473
Traf2	0.616438	5.15679	0.00404572	0.0149354
Cd151	0.616145	6.8272	0.000186785	0.00104861
Dip2b	0.615711	4.69418	0.00522596	0.0184817
Dot1l	0.615618	4.75531	0.0222083	0.0626022
Acsl4	0.615579	6.02965	0.00047646	0.00235997
Npl	0.614934	6.30622	0.00123448	0.00539632
Lrrc42	0.614748	5.15659	0.000915006	0.00416996
Cdh6	0.614582	5.03714	0.0875476	0.186755
Cyfip1	0.614562	6.52537	0.00020676	0.00114737
Pabpc1	0.614212	8.3073	5.86669e-06	4.61457e-05
Exoc1	0.613577	5.03373	0.038436	0.0972739
Man2b2	0.613356	4.80893	0.00345179	0.0130942
Ttc27	0.612818	4.35781	0.028781	0.0770217
Brip1os	0.612711	5.62057	0.00215558	0.00871482
Rpl18	0.612262	8.69266	0.00224687	0.00903332
Gm17111	0.611945	5.06107	0.00114308	0.00505519
Zfp451	0.611696	5.02383	0.0222546	0.0626716
Ptpn1	0.611583	5.63881	0.00406355	0.0149693
Dnase2a	0.611411	5.18721	0.0065798	0.0223837
Znhit1	0.611346	5.16729	0.0078071	0.0259578
Ly6a	0.611221	10.2018	0.000720185	0.00337984
Emsy	0.610571	4.8023	0.00770699	0.0256544
Zdhhc20	0.610458	5.1556	0.0119576	0.0373104
Gm9828	0.609855	7.45821	0.00491414	0.0175725
Tctn1	0.609849	4.23631	0.0491032	0.118328
Rps7	0.60979	8.83888	0.00165192	0.00698119
Ntn4	0.60878	5.14073	0.00444655	0.0161876
Hgs	0.608724	4.66743	0.0280889	0.0755195
Chd9	0.608328	5.67376	0.000689056	0.00325667
Erap1	0.60789	5.72031	0.00585176	0.0202892
Rpl17	0.607833	8.5526	0.000477324	0.0023629
Tra2a	0.607782	5.73133	0.00110946	0.00493035
Rps11	0.607687	9.30971	0.000291965	0.00155084
Kmt2b	0.607404	4.4859	0.0338718	0.0877468
Btbd7	0.60733	5.70089	0.000739038	0.00344964
Trip6	0.60558	5.58882	0.00321295	0.0123284
Ddx10	0.605506	4.56709	0.0337768	0.0875902
Nat8f2	0.604776	6.35417	0.0272112	0.0736622
Pa2g4	0.604614	6.68452	0.000198504	0.00110652
Rpl10	0.604025	9.17636	8.62939e-05	0.000529367
Gm17122	0.603884	5.64069	0.0124218	0.0385644
Mis12	0.6038	4.38563	0.0774537	0.169838
Slco2a1	0.603755	5.57771	0.00583432	0.0202531
Meis2	0.60355	4.7057	0.0438458	0.108401
Sf3a3	0.602626	6.02022	0.000140978	0.000821789
Nck1	0.602363	5.15702	0.0302277	0.0801466
Cyb5r1	0.601563	5.95347	0.00380147	0.0141664
Trim28	0.601506	6.01109	0.000930127	0.00422776
Dab2ip	0.601133	5.07622	0.00789422	0.0262273
Pold3	0.6011	4.57452	0.0134081	0.041155
Rpl7	0.60055	9.94116	5.17832e-05	0.000333723
Senp1	0.600261	4.49277	0.0419387	0.104468
Crip1	0.600255	5.2887	0.0755961	0.166787
Notch1	0.599866	4.51532	0.026773	0.0726123
Riok1	0.599	4.47545	0.0289937	0.077567
Ilf3	0.598596	6.06223	0.000384107	0.0019539
Ccdc50	0.598483	6.61523	8.97767e-05	0.000549565
Tmem263	0.59824	4.47998	0.0451108	0.110771
Epc2	0.597775	4.57026	0.0201463	0.0577664
Mdn1	0.5976	5.23898	0.00609855	0.0210355
Wdr73	0.597511	5.61506	0.012535	0.0388602
Rnf4	0.597507	6.01658	0.000366118	0.0018756
Nup62	0.596905	5.00372	0.00405474	0.0149523
Zfp236	0.596437	4.5964	0.0924662	0.195059
Ift81	0.596002	5.20549	0.00679567	0.0229828
Megf8	0.595876	4.86903	0.021605	0.0611799
Ifi27	0.595396	6.9782	0.0139026	0.0423132
Heatr1	0.59528	5.52141	0.000215027	0.00118641
Rnf19a	0.595257	5.94754	0.00213935	0.00867138
Cstf1	0.594777	4.36819	0.0179097	0.052411
Nvl	0.59472	4.75279	0.0610754	0.140798
Sars	0.594528	7.5891	1.5618e-05	0.000113003
Ifit3b	0.594165	5.20346	0.0153592	0.0459556
Grk2	0.593894	4.94886	0.00664729	0.0225452
Hcfc1	0.593518	5.61871	0.0026695	0.0104513
Phf12	0.593004	4.06692	0.0240291	0.0665233
Tmem140	0.592681	6.78614	0.00481335	0.0172834
Lrrc14	0.592579	4.57274	0.0931732	0.196216
Zbtb1	0.592436	4.9332	0.0372181	0.0945505
Nol12	0.592395	4.53674	0.0141193	0.0428374
Commd7	0.592236	5.12272	0.00292879	0.0113536
Med17	0.591332	4.74771	0.0179257	0.0524402
Gm49336	0.591038	4.83307	0.010144	0.0324865
Setd5	0.590665	5.62194	0.0158767	0.0470977
Hspb11	0.589856	4.22551	0.0571813	0.133706
Prpf3	0.589427	4.35156	0.0790961	0.172523
Sesn2	0.588917	4.4266	0.106584	0.21846
Mapkapk3	0.588813	4.65709	0.0256865	0.0703254
Tle3	0.588364	5.28174	0.00488958	0.0174997
Txlna	0.587664	5.15702	0.00381413	0.0142075
Rack1	0.587647	9.47327	0.000730905	0.00341904
Hacd4	0.587509	4.48994	0.0285905	0.0766067
Mex3c	0.586754	4.5923	0.0667151	0.15091
Rbms1	0.586301	6.08032	0.00120118	0.00526648
Rbms3	0.586205	5.31783	0.0605321	0.139891
Cyb5r3	0.586073	7.11995	0.00578767	0.0201234
Cramp1l	0.586012	4.29117	0.017449	0.0511492
Prdm4	0.58576	4.12275	0.0297567	0.0791442
Cfb	0.585572	9.38711	0.00293737	0.0113818
Pus7	0.584771	4.35871	0.0440686	0.108807
Arhgdia	0.584677	6.96677	0.0037322	0.013951
Cul7	0.584569	4.67921	0.0122472	0.0381011
Snrnp70	0.584384	4.59296	0.0381744	0.0966966
Scamp3	0.584248	5.27052	0.0104529	0.0332986
Eed	0.583943	4.89711	0.0153515	0.0459484
1810030O07Rik	0.583881	4.78176	0.011917	0.037224
Ruvbl1	0.583232	5.47163	0.00839823	0.0276896
Ing5	0.582315	4.64348	0.0797959	0.173656
Ccdc97	0.581968	4.35813	0.0351138	0.090397
Gimap8	0.581941	4.60271	0.196392	0.348124
Atf7ip	0.581804	5.5885	0.00166759	0.0070339
Tars	0.581254	5.80792	0.00732463	0.0245135
Heg1	0.580951	5.72623	0.0238181	0.0660867
Clasp1	0.579792	5.40997	0.0029211	0.0113391
Pxk	0.579611	5.96574	0.000354742	0.00182921
Ttyh2	0.57958	5.24472	0.00254056	0.0100166
Prss23os	0.578688	4.83254	0.0359605	0.09203
Gm21738	0.578639	6.29327	0.128953	0.252261
Polr1b	0.578635	4.7219	0.0296155	0.0788295
Itm2c	0.578567	6.7586	0.000403432	0.00203785
Tacc2	0.578114	6.96451	1.54129e-05	0.000111798
Egfl7	0.577666	6.57518	0.00623537	0.0214477
Rpl10-ps3	0.577353	6.02816	0.00952869	0.0307959
Sugt1	0.576631	6.70098	0.000237692	0.0012958
Dusp22	0.576353	5.71803	0.00793784	0.0263453
Nectin1	0.575198	4.93165	0.00800858	0.0265361
Mdfic	0.574361	4.30055	0.0121144	0.0377406
Tbrg1	0.574243	6.67305	0.000140097	0.000818305
Hyal1	0.57411	4.50829	0.0303929	0.080417
Adgrl2	0.573901	4.91136	0.0332955	0.0865642
Nrep	0.573566	4.51223	0.0970396	0.203125
H2afz	0.572417	8.5424	0.000343568	0.00178006
Gm16796	0.571552	4.2199	0.046896	0.114312
Ano6	0.570755	5.91914	0.000929496	0.00422711
Fam171a1	0.570409	5.23698	0.00488571	0.0174997
Eif2ak3	0.570071	5.10572	0.0250391	0.0688357
Slc15a4	0.56924	4.51277	0.0364911	0.0931403
Zfp945	0.568976	4.91179	0.0181117	0.0528948
Nup155	0.568969	4.69466	0.0416327	0.103908
Ddx52	0.568737	5.88443	0.0151364	0.0454301
Mocos	0.568726	4.48258	0.0551107	0.129669
Ikbip	0.56867	4.26626	0.0802317	0.174429
Ppil3	0.568165	5.44387	0.0107611	0.0341673
Kif3a	0.568042	5.42015	0.00553351	0.0193874
Actg1	0.56774	9.24309	0.00110979	0.00493035
Poglut2	0.567689	5.00921	0.0727605	0.161715
Slc50a1	0.567545	4.69077	0.0157072	0.0467227
Ikbkb	0.567272	6.15964	0.00239377	0.00953985
Snhg16	0.567137	4.50808	0.0772851	0.169554
Dync1li2	0.566951	6.4088	0.000616987	0.00296455
Exoc6b	0.566942	4.668	0.0306748	0.0809404
Amn1	0.566763	5.18832	0.0126997	0.0392865
Gm45871	0.566488	4.48153	0.141453	0.270247
Specc1	0.5664	5.32085	0.0142348	0.0431122
Thoc1	0.56596	5.19212	0.0510117	0.121911
Rpl36a	0.565807	8.10873	0.0535237	0.126899
Fnbp4	0.565495	4.89731	0.020723	0.0591268
Rad50	0.564603	5.06117	0.0186501	0.0542843
Cdk19	0.564529	4.55471	0.0207679	0.0591962
B930095G15Rik	0.564114	4.10116	0.184846	0.331727
Tyk2	0.564089	4.55569	0.0500573	0.120193
Sat1	0.564084	9.60932	0.000734942	0.00343422
Kctd3	0.564078	4.99558	0.00517996	0.0183565
Acot9	0.563327	7.36934	0.00118233	0.00520755
Rab12	0.563095	4.65671	0.0145177	0.0437853
Il10rb	0.562886	5.82662	0.00182562	0.00759331
Ints7	0.56219	4.68867	0.0235364	0.06544
Rpl35	0.561926	8.70968	0.00682655	0.0230423
Rpl34	0.561532	8.66819	0.0172718	0.0506639
Cyren	0.56147	6.52867	0.0047727	0.0171588
Smarcc1	0.560622	5.4498	0.0302415	0.0801466
Trmt1	0.559171	5.05123	0.0256116	0.0701869
Myo1e	0.559171	5.33482	0.00818796	0.0270581
Ptprm	0.557871	4.28119	0.0965437	0.202184
Pfdn4	0.557826	4.79292	0.0135466	0.0415066
Dcbld2	0.556991	4.73455	0.0150201	0.0451123
Reps1	0.55669	4.64118	0.0294836	0.0785144
Akt1	0.556575	5.20115	0.00987736	0.0317924
Ankrd27	0.556567	4.91926	0.0134964	0.0413966
Rpl9	0.556413	8.65316	0.00287614	0.0111795
Wdsub1	0.555606	4.37926	0.0814922	0.176682
Appl1	0.554747	5.22789	0.0147157	0.0443209
Gng11	0.554599	4.61049	0.0300139	0.0797059
Ppie	0.553227	5.39587	0.0045836	0.0166168
Terf1	0.55313	4.79734	0.0190591	0.0552893
Tcf12	0.55296	5.48265	0.00437466	0.0159818
Cgn	0.55274	4.96187	0.0368201	0.0938145
Dock6	0.552591	4.76163	0.0841544	0.180915
R3hdm1	0.5525	5.38415	0.00660429	0.0224406
Dgcr8	0.552437	4.90365	0.0195055	0.0563202
Sntb2	0.552311	5.40788	0.00562167	0.0196684
Rnf2	0.552215	4.87519	0.0623034	0.143058
Actr1a	0.552044	6.17203	0.000210519	0.00116376
Arhgap17	0.551875	4.81536	0.0130958	0.0403766
Rlim	0.55155	6.30286	0.000423054	0.00212705
Lrrc59	0.550983	5.95261	0.00495448	0.0176811
Gm9917	0.550871	5.06259	0.0105824	0.0336616
Abcc5	0.550812	5.63676	0.00346917	0.0131485
Zfp954	0.55072	4.64739	0.0306365	0.0808884
Stk19	0.550261	4.98007	0.0223821	0.0628672
Gtpbp2	0.550149	5.16312	0.0222723	0.062701
Vps26c	0.549903	5.57776	0.0109266	0.0345665
Ddr1	0.549787	6.78047	0.00117529	0.00517915
Carmil1	0.548789	5.29506	0.0367388	0.0936623
Ankrd50	0.548428	4.35603	0.029215	0.0779907
Pkp2	0.548427	4.82484	0.0724142	0.161193
Rfxank	0.548301	5.3986	0.00342523	0.0130105
Ptprj	0.54793	6.55285	0.000710963	0.00334199
Thumpd3	0.547508	5.98099	0.000273249	0.00146476
Endod1	0.547145	4.95793	0.110059	0.223995
Rc3h1	0.547139	5.81144	0.00496247	0.0177015
Prkaa1	0.546712	4.68387	0.0124484	0.0386332
Hnrnpc	0.546593	7.57249	2.72594e-05	0.000186934
Tmem101	0.54643	4.58644	0.0878314	0.187149
Stk25	0.546186	6.63685	0.000514384	0.00252007
Ndc1	0.54575	4.20193	0.0179447	0.0524781
Rpl13	0.545686	9.06031	0.00101183	0.00453491
Taok3	0.544835	4.86113	0.0355733	0.0912616
March7	0.544669	5.56819	0.00771405	0.0256681
Zxdc	0.543808	4.95442	0.00761332	0.0253719
Plekha3	0.54367	4.85928	0.0233913	0.0651533
Necap2	0.543544	5.67203	0.00564739	0.0197306
Tdg	0.543366	4.233	0.0865132	0.185023
Sh3d19	0.542894	6.07677	0.00104613	0.00468381
Iqce	0.542708	4.45878	0.0359931	0.0920862
Ddit4l	0.542227	5.0088	0.0190591	0.0552893
Amot	0.54179	5.184	0.0360964	0.0922961
Ostc	0.541783	6.7383	0.00461871	0.01673
Srsf10	0.541616	6.22554	0.000370569	0.00189504
Arf2	0.541596	5.28163	0.0117016	0.0366435
1810009A15Rik	0.541316	5.82455	0.00298164	0.0115276
Smarcb1	0.539691	5.32369	0.0135455	0.0415066
Enox2	0.539518	4.55876	0.0162639	0.0480325
Kank3	0.53935	4.50876	0.0602828	0.139528
Mbd2	0.539345	5.78273	0.000635757	0.00304629
Tmem50a	0.53926	7.05262	0.000155407	0.000894466
Mri1	0.538763	4.29664	0.0217704	0.061568
Nsmce1	0.537572	6.11501	0.00230892	0.00923569
Hnrnpab	0.537386	6.7856	0.00469099	0.0169493
Plod2	0.537381	5.0669	0.0203247	0.0582202
Zfc3h1	0.537254	5.10965	0.0348505	0.0898257
Rtn4	0.537177	7.60676	0.000728089	0.00340771
Ercc3	0.535823	5.0192	0.0530776	0.126048
Sh3bp4	0.535634	5.06638	0.0308873	0.0813603
Trp53inp1	0.535485	5.15697	0.00924665	0.0300637
Dsg2	0.534976	4.47604	0.0993652	0.207179
Lama2	0.534737	4.48026	0.0657689	0.149198
Ppip5k2	0.534736	5.09404	0.0566019	0.132566
Ralb	0.534564	6.02223	0.00153389	0.00653034
Epn2	0.534323	5.14139	0.00948971	0.0307316
Rpl24	0.533858	8.70485	0.00169873	0.0071444
Cdh5	0.533561	4.6982	0.0198078	0.0570503
Ptpn6	0.533455	5.6403	0.0211528	0.0600992
Uba6	0.533304	4.43369	0.0238457	0.0661423
Ubb	0.532818	8.79386	0.00257604	0.0101381
Nucb2	0.532561	5.68236	0.0131694	0.0405658
Grk3	0.532462	4.15942	0.065388	0.148411
Srsf9	0.532389	4.57392	0.0550097	0.129536
Pde3b	0.531836	4.50383	0.115577	0.232387
Nsfl1c	0.531591	7.17635	0.000598997	0.00288771
Khdrbs1	0.531061	6.00814	0.00504357	0.0179255
Mast2	0.530353	5.05446	0.0164606	0.0485472
Dync1h1	0.529189	8.05824	0.000144221	0.000839561
Prss23	0.52888	5.83056	0.0125193	0.0388255
Cdc42se2	0.528863	6.01536	0.0153063	0.0458607
Slc30a4	0.528803	4.71031	0.0770746	0.169135
Camk2g	0.528219	5.11955	0.0213853	0.0605975
Tbc1d17	0.527862	4.83949	0.0369805	0.0941401
Sinhcaf	0.527236	4.45667	0.0580567	0.135424
Nup98	0.527098	5.1847	0.013222	0.0406846
Pou2f1	0.526579	4.76866	0.0303377	0.0803445
Rnf38	0.526402	5.01514	0.0121096	0.0377406
Pip4p1	0.526244	5.97845	0.00159147	0.00674565
Rplp0	0.525583	10.1008	0.00463654	0.0167806
Arpc3	0.525218	7.50655	0.00296275	0.0114648
Rev3l	0.525177	5.03652	0.0361355	0.0923414
Tbce	0.524987	5.43752	0.037187	0.0945433
Hnrnpll	0.524842	5.13076	0.0218691	0.0618069
Zmym2	0.524226	5.13807	0.0696501	0.156116
Rps23	0.52401	9.23591	0.0183508	0.0535031
Sgpl1	0.523054	6.41573	0.0205547	0.0587431
Ap3s2	0.522192	5.48958	0.0205205	0.0586649
Capn2	0.521973	6.64291	0.00169315	0.00712784
Zfp26	0.52135	4.78468	0.101295	0.210608
Palld	0.521137	6.7111	0.000687785	0.00325244
Ppp1r12a	0.521059	6.3329	0.0024633	0.00977203
Ckap5	0.520971	4.94927	0.0419414	0.104468
Hprt	0.520605	7.65972	0.00105075	0.00470208
Matn2	0.520148	4.75138	0.155487	0.291203
Sh3bgrl	0.520102	6.48569	0.0425215	0.10567
D230025D16Rik	0.519971	4.23922	0.0424652	0.10556
Tcf4	0.519944	5.73898	0.00992349	0.0318935
Lrch3	0.519629	4.67027	0.0485997	0.117376
Shb	0.518607	4.2558	0.103507	0.213822
Smad5	0.518436	5.89383	0.0056228	0.0196684
P4ha2	0.517924	5.91883	0.0706932	0.158052
Senp3	0.51777	5.62017	0.00670859	0.0227149
Anapc1	0.517461	6.09265	0.0131753	0.0405697
Magoh	0.517309	5.19894	0.0352881	0.0907009
Scmh1	0.516995	4.28897	0.0336125	0.0872577
Anp32b	0.516526	6.5874	0.0132398	0.0407248
Tnip1	0.516438	5.13705	0.0270721	0.0733212
Mcat	0.516061	7.30471	0.00445711	0.0162131
Wdr1	0.515556	7.14255	0.00354966	0.0133951
Emd	0.514808	4.83144	0.0304122	0.0804435
Sart3	0.514661	4.35775	0.178247	0.322776
Zmym4	0.514093	4.88192	0.0365468	0.0932551
Gm2895	0.513763	4.61397	0.241786	0.405377
Myl12b	0.513325	7.99077	0.000999181	0.00448984
Cdc42se1	0.512714	6.82986	0.0039152	0.0145216
Nxt1	0.512541	4.39665	0.0241331	0.066726
Cdc73	0.511807	4.84927	0.0155802	0.0464454
Syt11	0.511524	4.57257	0.0172501	0.0506175
Rpl23a	0.510889	8.40535	0.00435265	0.0159126
Eogt	0.510391	4.81095	0.099744	0.207713
Gm38394	0.509362	7.01024	0.00087688	0.00401309
Alg9	0.509263	4.97251	0.0650683	0.147763
Plxna2	0.509209	4.46582	0.0368536	0.0938722
Zfyve26	0.508747	4.83408	0.0862852	0.184672
G0s2	0.508739	6.13549	0.03431	0.0885907
Zc2hc1a	0.508458	4.90062	0.0258768	0.0706679
Dsp	0.508109	5.53416	0.120429	0.239806
Npc1	0.508098	4.55015	0.0831998	0.179486
Brd2	0.507914	6.9227	0.00166948	0.00703846
Cnot6	0.507302	6.17616	0.00182845	0.00760144
Pom121	0.506971	4.6482	0.0448287	0.110265
Abcc4	0.506886	5.5746	0.0788857	0.172194
Parp10	0.506539	4.95915	0.092771	0.195607
Dennd5a	0.506494	5.80015	0.00580109	0.0201538
Nagk	0.506494	6.58058	0.0259463	0.0707909
Ercc1	0.505891	4.36136	0.0795308	0.173253
Zdhhc13	0.50578	4.30286	0.099573	0.207426
Med4	0.505687	5.24229	0.0207501	0.0591651
Pdcd6ip	0.505459	6.62595	0.00569795	0.0198858
Rpl30	0.505317	8.30107	0.0258911	0.0706847
Ogn	0.505296	4.43291	0.0416027	0.103893
Rpl23	0.505061	9.52604	0.0307269	0.0810286
Recql	0.50494	5.37761	0.00330697	0.0126364
H3f3b	0.50445	9.1012	9.70799e-05	0.000591348
Rpl39	0.503508	8.1494	0.0387154	0.0977527
Ppih	0.503155	4.26251	0.172115	0.314612
Esyt2	0.503041	5.89874	0.0470903	0.114506
Rflnb	0.502827	5.3554	0.0754508	0.166541
Yap1	0.502735	5.76262	0.00649547	0.0221926
Spata6	0.502015	4.56664	0.0466688	0.113884
Clic4	0.501103	7.37171	0.00135563	0.00586357
Adss	0.501076	5.812	0.0103375	0.0329918
Tead1	0.501044	5.96177	0.00122453	0.00535801
Pqbp1	0.500704	5.15022	0.0169362	0.0498145
Large1	0.50054	4.43162	0.138682	0.266075
Mitd1	0.500029	4.45908	0.0539375	0.127601
Thrap3	0.499886	6.06222	0.00898761	0.0293315
Ints8	0.49986	4.77584	0.0353594	0.0908135
Ascc3	0.499793	5.05521	0.0523133	0.124656
Tpd52l2	0.499578	7.01012	0.000191979	0.00107222
Mrps18b	0.498965	5.86451	0.0342184	0.088407
Psip1	0.498496	4.9437	0.0420319	0.10464
Prmt7	0.498128	4.9696	0.0715156	0.159612
Mxd4	0.496582	6.50498	0.0082214	0.0271522
Rock2	0.496346	5.89264	0.00521235	0.0184562
Gmfg	0.495766	4.49026	0.0508877	0.121681
Sorbs2	0.495648	4.90504	0.118553	0.237106
Anapc2	0.495527	6.00715	0.00183217	0.00761324
Aldh3b1	0.495272	4.51248	0.105598	0.216799
Wars	0.495194	4.89252	0.0652475	0.148131
Ap3m1	0.494962	5.95402	0.0164128	0.0484391
Bahd1	0.494877	4.76877	0.0861627	0.1845
Yeats2	0.494789	4.7271	0.047696	0.115515
Fubp3	0.494778	4.35262	0.16001	0.29744
Gramd1a	0.493845	4.52465	0.0986248	0.206036
Zcchc2	0.492854	4.49688	0.148066	0.280348
Lyst	0.492682	4.64039	0.115142	0.23162
Taf15	0.492535	5.99647	0.0006944	0.00328014
B4galt6	0.492512	4.83324	0.021154	0.0600992
Maz	0.492424	5.69191	0.0949816	0.199491
Zwint	0.492252	7.2584	0.0267437	0.0726008
Ubxn11	0.492035	4.58661	0.172841	0.315607
Tcerg1	0.491803	4.94018	0.0352684	0.0907009
Uap1	0.49164	6.37866	0.0119336	0.037249
Mbnl2	0.491639	6.25681	0.0133272	0.0409647
Jup	0.491365	5.61939	0.0315794	0.0828482
Acp2	0.490684	5.49121	0.0155909	0.0464566
Hnrnpdl	0.490095	6.26699	0.00215549	0.00871482
Armcx1	0.489416	4.39528	0.119353	0.238211
Pole3	0.489364	6.13751	0.00250089	0.00988047
Med20	0.489053	5.33222	0.00647019	0.0221237
Mbnl1	0.488531	6.73346	0.000458094	0.00228336
Zfand5	0.488098	5.65344	0.00391859	0.0145264
Rps3	0.48698	10.1695	0.00417729	0.0153362
Sae1	0.486787	5.97627	0.00587308	0.0203387
Gemin6	0.486527	4.30068	0.14943	0.282259
Ehmt2	0.486476	6.10399	0.0135529	0.041511
Sec24b	0.486435	5.57748	0.00358548	0.0135126
Calm1	0.486366	9.06279	0.00666714	0.0225922
Smarca4	0.486243	6.10618	0.00544678	0.0191299
Ube2e3	0.486234	5.76621	0.00798639	0.0264727
Banf1	0.485905	6.99119	0.00251715	0.00993111
Wdr41	0.485802	4.40683	0.063743	0.145501
Impdh2	0.48579	6.20802	0.00389667	0.0144791
Kdm2b	0.485775	4.24371	0.188403	0.336856
Atg7	0.485463	4.65853	0.0545767	0.128762
Smg1	0.485441	6.26877	0.00586433	0.0203165
Pigm	0.485426	4.77908	0.0672499	0.151763
Rbm42	0.485241	4.35024	0.0904479	0.191805
Rpl19	0.485062	10.0372	0.0049547	0.0176811
Zfp317	0.484932	4.72001	0.157774	0.294357
Naca	0.484803	9.35516	0.00248309	0.00982806
Pds5a	0.48473	6.14292	0.00563766	0.0197045
Strn	0.48446	4.63243	0.0449227	0.110403
Lpp	0.483916	7.71278	0.00246931	0.00978806
Polr3b	0.483667	4.79418	0.0636312	0.145376
Nktr	0.483627	6.35508	0.00426059	0.0156024
Rai14	0.483611	4.94332	0.033467	0.0869842
Alg11	0.48358	4.86589	0.0482044	0.116584
Nolc1	0.482627	5.24416	0.0207487	0.0591651
Vamp3	0.482341	6.50621	0.0110419	0.0348673
Pip4p2	0.482158	5.24698	0.0455682	0.111672
Tsen15	0.482113	4.70545	0.119658	0.238739
Gm42846	0.481684	4.53647	0.0788631	0.172194
Rin3	0.481584	4.65929	0.107124	0.219327
Tbl1x	0.481164	6.05496	0.0053562	0.0188576
Ttc23	0.480951	4.55371	0.019268	0.0558205
Drg1	0.480845	7.11254	0.000936314	0.00424475
Eml4	0.480844	4.56854	0.120558	0.239954
Ap4m1	0.480766	4.41813	0.0237037	0.065826
Ddx21	0.48062	5.47263	0.015628	0.0465509
Smarcd2	0.480556	5.21279	0.0818635	0.177221
Rae1	0.480202	5.21442	0.068297	0.153846
Phrf1	0.479967	5.2514	0.0246481	0.0679493
Itsn2	0.479799	6.38181	0.00188091	0.00777851
Arhgef17	0.479573	4.94456	0.0268416	0.0727526
Mical3	0.479233	5.21718	0.0496303	0.119399
Pitpna	0.479163	5.95196	0.0223004	0.0627455
Smchd1	0.478819	5.15741	0.0247802	0.0682321
Sgsm3	0.477791	4.37709	0.163776	0.302948
Elp5	0.477128	5.79299	0.0065485	0.0223035
Steap2	0.477031	7.25388	0.000909362	0.00415079
Fndc3b	0.476162	6.03759	0.00406977	0.0149859
Rnf41	0.475997	4.78696	0.089817	0.19063
Ints6l	0.475875	4.65493	0.0875819	0.186755
Gga3	0.474248	4.65098	0.0760049	0.167636
Sharpin	0.474122	4.48259	0.0232743	0.0648897
Rnh1	0.47375	8.28566	0.00174519	0.00730436
Pygo2	0.473558	4.49588	0.0339144	0.0878309
Zc3h11a	0.473533	6.87754	0.00351167	0.0132748
Arf6	0.472918	4.37942	0.0346758	0.0894553
Adgrl1	0.472814	4.53691	0.0238999	0.0662714
Sf1	0.472812	5.8585	0.0316172	0.0829222
Xpo5	0.472467	5.41454	0.0263463	0.0717234
Lrch1	0.472259	4.45213	0.0498929	0.119865
Nrbp1	0.472178	5.60529	0.0450695	0.110701
Mapkapk2	0.471955	5.32519	0.0304282	0.0804612
Pax8	0.471659	5.47815	0.0196698	0.0567192
Ctdsp2	0.471463	6.5958	0.00500658	0.0178076
Mlh1	0.471024	4.38254	0.170852	0.313031
Firre	0.470932	5.549	0.094208	0.198203
Cdc16	0.470917	5.53962	0.0225006	0.0630695
Ric1	0.470488	4.83705	0.0134776	0.0413537
Rplp2	0.470424	7.47592	0.28569	0.456893
Tsen34	0.470168	5.49789	0.056645	0.132631
Clk3	0.470133	5.57794	0.0234701	0.0653305
Ssrp1	0.470069	6.91508	0.00140136	0.00602528
Mtf1	0.469831	4.78761	0.116144	0.233311
Zfp281	0.469774	4.96336	0.0140816	0.042738
Olfm1	0.469539	4.19581	0.173881	0.316772
Rnf31	0.468279	4.69224	0.033583	0.0872071
Ttc37	0.467878	5.08032	0.0493707	0.118874
Gm26642	0.467598	4.48368	0.13826	0.265587
Pabpc4	0.466673	5.12379	0.09147	0.193428
Creb1	0.466666	5.57071	0.0596479	0.138244
Bcl2l1	0.46631	6.70581	0.00411481	0.0151389
Glis3	0.466167	5.61053	0.0113539	0.0357354
Nrf1	0.465367	4.80464	0.0245154	0.067675
Dpy19l3	0.465202	4.31586	0.0492919	0.118717
Eif3j1	0.465191	5.46781	0.0226075	0.063336
Capzb	0.464809	6.66307	0.00390628	0.0145071
Arnt2	0.464684	5.40895	0.00910844	0.0296812
Gm10800	0.464651	9.10697	0.177133	0.321548
Wipf2	0.464204	4.67884	0.0422088	0.104957
Prmt1	0.463854	5.76082	0.0113691	0.0357575
Tnks1bp1	0.463571	4.60182	0.0358017	0.0916778
Pecam1	0.463428	5.24137	0.038863	0.0980396
B4galt1	0.463223	6.00809	0.0230607	0.0643977
Baz1b	0.463201	6.08838	0.00362358	0.0136325
Nop14	0.463185	4.93305	0.0429866	0.106678
Fam53c	0.463048	5.2327	0.0994501	0.207269
Ptbp2	0.462874	4.56234	0.151036	0.284667
Srprb	0.461799	5.54036	0.0183278	0.0534541
Gm16279	0.461403	4.94018	0.031433	0.0825551
Gnb1	0.460958	7.45725	0.00130954	0.0056784
Rwdd1	0.460939	4.87932	0.0203491	0.0582517
Ugt2b5	0.460324	4.53505	0.409633	0.58455
Exosc9	0.459923	5.72446	0.0171486	0.0503538
Syncrip	0.459695	6.0239	0.0326848	0.0853093
Lgmn	0.459202	9.67803	0.00874201	0.0286921
Rplp1	0.459202	9.27637	0.112161	0.227369
Ddx23	0.458989	4.97307	0.0166321	0.0490364
1110059E24Rik	0.458776	5.06347	0.0929705	0.195884
Gtf2f1	0.458592	6.17576	0.00575005	0.0200247
Trim8	0.458176	4.88114	0.058703	0.136674
Gm37401	0.457709	5.77389	0.0198656	0.0571318
Frg1	0.457655	5.78545	0.0157233	0.0467545
Mdm4	0.457203	6.01523	0.0442417	0.1091
Rpf1	0.457024	4.58016	0.141438	0.270247
Ttpal	0.456861	4.6698	0.0367497	0.0936625
Rce1	0.456707	5.02626	0.0660928	0.149737
Zfp277	0.45632	5.53666	0.0372107	0.0945505
Ube2l3	0.455863	6.61858	0.00405197	0.0149521
Rpl27a	0.455747	8.2101	0.0262684	0.0715571
Tbc1d23	0.455588	4.65994	0.138924	0.266356
Gm26759	0.455564	4.33904	0.0982366	0.205333
Slc30a7	0.455419	5.30789	0.0668361	0.151105
Msh2	0.455034	4.98804	0.0868096	0.185565
Abi1	0.455016	5.78234	0.0223026	0.0627455
Rpl5	0.454235	9.54578	0.00476011	0.0171348
Gusb	0.453645	5.89458	0.029169	0.0779607
Klhl5	0.453181	5.29114	0.0641505	0.146254
Ntpcr	0.452749	4.68281	0.0539655	0.127633
Arid4b	0.45247	5.78077	0.00743228	0.024845
Eif3c	0.452306	8.07146	0.00198127	0.00811607
Prkci	0.452265	5.02254	0.0726649	0.161627
Arhgap26	0.4522	5.46554	0.171001	0.313171
Huwe1	0.451922	7.60959	0.000852897	0.00392197
Apip	0.451374	5.57172	0.0227285	0.0635723
Rap1b	0.451307	6.37056	0.00972802	0.0313399
Zfand2a	0.450958	4.24743	0.236295	0.398638
Atf7	0.450692	4.78956	0.0663506	0.150164
Id2	0.450689	8.01671	0.00636528	0.0218035
Rrbp1	0.450581	7.1834	0.00616955	0.021255
Gna13	0.450468	6.75924	0.00733207	0.0245289
Ilk	0.450417	6.35888	0.015554	0.0464264
Fem1b	0.450129	5.73977	0.0624304	0.143274
Tmem63a	0.449257	4.67701	0.0338052	0.0876266
Rit1	0.449092	5.27517	0.0279117	0.0751363
Phykpl	0.449026	6.51428	0.00128991	0.00560728
Glce	0.448958	4.44059	0.298363	0.471419
Cnpy4	0.448792	4.82401	0.133001	0.258475
Dnajb9	0.448622	4.20419	0.121295	0.240977
Ltv1	0.448227	4.79064	0.0331732	0.0863241
4833420G17Rik	0.44812	5.47775	0.1637	0.302948
Isg20l2	0.448053	4.58606	0.108499	0.221757
Pmf1	0.447827	4.87155	0.0470897	0.114506
Gm10801	0.447822	5.51094	0.241308	0.404655
Ppp1r11	0.447638	5.64365	0.0377121	0.0956933
Srgap2	0.44745	4.6289	0.137259	0.264509
Ube2f	0.447114	5.69389	0.0224883	0.0630632
Rps10	0.446742	8.01035	0.0457547	0.11194
Pum1	0.4466	5.70443	0.0108612	0.0343971
Mta2	0.446361	5.88497	0.0163191	0.0481792
Surf2	0.446287	5.3185	0.047725	0.115551
Washc4	0.44595	5.99751	0.0162208	0.0479543
Lsm3	0.445922	5.83937	0.0614302	0.141455
Dkc1	0.445747	5.61564	0.0263543	0.0717234
Vps72	0.445205	4.47046	0.155836	0.291369
Rpl26	0.445015	9.55862	0.0213807	0.0605975
Trmt6	0.444882	5.04485	0.0785676	0.171723
Larp7	0.444774	4.83104	0.104846	0.215509
Dnajc9	0.44461	5.45792	0.0154778	0.0462378
Nod1	0.444593	4.25872	0.125576	0.24689
Mfsd5	0.44451	4.83884	0.0649442	0.147559
Mllt6	0.444247	4.9671	0.0881261	0.187685
Bop1	0.443698	4.81757	0.147811	0.280034
Aimp2	0.443565	4.93978	0.0290401	0.0776673
Ehmt1	0.443023	5.32861	0.0595769	0.138226
Psen2	0.442102	4.97539	0.0680953	0.153551
Ccdc115	0.4421	5.23381	0.0527379	0.125448
Psma5	0.442081	8.03271	0.00193311	0.00795641
Nt5c2	0.442006	6.89036	0.03374	0.0875623
Bnip1	0.441722	4.44305	0.142288	0.271305
Spint2	0.441675	7.60051	0.00550331	0.0193011
Rhebl1	0.441329	4.18212	0.196457	0.348168
Ost4	0.441318	7.89523	0.0329565	0.0859148
Crtap	0.441304	5.41849	0.0159815	0.0473573
Set	0.441246	6.8051	0.0194652	0.056229
Mtmr11	0.441219	6.18937	0.00775985	0.0258106
Fam193a	0.440986	4.70559	0.0406715	0.10206
Zfp322a	0.440875	4.73608	0.263039	0.430653
Mtap	0.440672	5.57515	0.0554989	0.130441
Bcam	0.440637	4.54795	0.194003	0.344877
Bach1	0.440581	4.3995	0.165663	0.305722
Lsm7	0.440424	5.97141	0.0863879	0.184846
Pik3r1	0.439983	6.63865	0.00731422	0.0244881
Leprotl1	0.439857	5.14899	0.0200799	0.0575952
Rbm15b	0.43956	4.32683	0.155757	0.291297
Tinagl1	0.439429	5.62589	0.0498755	0.119865
Sema4d	0.43932	5.67956	0.013739	0.0419331
Ankfy1	0.438621	5.957	0.00578091	0.0201079
Nf1	0.43847	5.82982	0.0178514	0.0522581
Caml	0.43817	5.18304	0.0350867	0.0903539
Irak4	0.437681	4.84398	0.0327299	0.0854011
Kansl2	0.437548	4.74705	0.028321	0.0760256
Stard3	0.437528	5.00413	0.0256506	0.0702717
Rnf19b	0.437334	4.37454	0.166303	0.306575
Ppp2r2d	0.43731	5.2391	0.0324249	0.0847073
Fam53b	0.436714	4.44122	0.209527	0.365429
Uspl1	0.43648	5.17031	0.110187	0.224202
Tpt1	0.436384	9.62272	0.003352	0.0127659
Abtb1	0.436118	5.17386	0.0400142	0.100593
Sept4	0.436021	5.80472	0.0315525	0.0828026
Zeb1	0.435861	4.14357	0.138462	0.265882
Cst3	0.435693	9.21659	0.00895035	0.029232
Znrd2	0.435312	4.69949	0.0371554	0.094528
Hgsnat	0.435249	5.78922	0.00472163	0.0170317
Tbc1d19	0.434805	5.21315	0.0904627	0.191805
Rgl3	0.434694	4.6061	0.0684429	0.154014
S100a13	0.434582	5.62656	0.242506	0.406113
Tmem184c	0.434215	4.57802	0.111836	0.226919
Bex3	0.43417	5.67772	0.0477373	0.115551
Kmt2a	0.434071	5.45322	0.025783	0.0705007
Kat6b	0.433999	4.36113	0.0737657	0.163488
Tmem62	0.433662	4.46565	0.232946	0.394988
Syt14	0.433566	4.3806	0.262096	0.429299
Dtymk	0.433311	6.04249	0.00998681	0.0320851
Lad1	0.433098	6.4439	0.0254676	0.0698408
Polr2d	0.432654	5.38002	0.0807379	0.175354
Mef2a	0.432183	5.50425	0.00950726	0.0307611
Alcam	0.431906	5.40506	0.0205994	0.0588516
Rps13	0.431432	8.05918	0.056562	0.132508
F2rl1	0.431346	4.3347	0.0922505	0.194775
Eif2ak2	0.431249	5.45741	0.0447072	0.110021
Extl3	0.430711	5.34206	0.033775	0.0875902
Hsd3b7	0.43071	5.35506	0.149941	0.282904
Cwc22	0.430688	4.61632	0.0528669	0.125651
Btbd9	0.430149	5.20879	0.0571484	0.133665
Lemd2	0.429834	5.40972	0.0433651	0.107427
Pcdh1	0.4295	4.61957	0.183698	0.330351
Sh2b3	0.429486	4.55319	0.0797774	0.173656
Rap2c	0.429058	4.62544	0.103681	0.213978
Nfu1	0.428324	6.20368	0.0092116	0.0299835
Myl6	0.428242	9.7708	0.0785712	0.171723
Exoc5	0.427942	5.33157	0.0531008	0.126069
Gm9926	0.427896	4.1745	0.242083	0.405718
Atr	0.427538	5.18864	0.0722181	0.160881
Aimp1	0.427395	6.14817	0.0158548	0.0470785
Msh6	0.426959	5.00253	0.10641	0.218291
Mtcp1	0.426917	4.22772	0.105631	0.216814
Rhoq	0.42624	5.97887	0.0108669	0.0344021
Klf7	0.426213	4.7128	0.0202619	0.0580659
Cd63	0.426007	11.1724	0.0192766	0.0558269
Ptp4a2	0.424009	7.37626	0.00185678	0.00769337
Adgrl4	0.423495	5.36714	0.0482715	0.116669
Rest	0.423464	6.09407	0.0235411	0.06544
Pyroxd1	0.423067	5.597	0.0200447	0.0575132
F11r	0.422901	7.29628	0.00952744	0.0307959
Ino80c	0.422765	4.78384	0.0409159	0.102503
0610040J01Rik	0.422521	5.62694	0.0591219	0.137539
Poglut1	0.422438	5.43955	0.061478	0.141455
Pwp1	0.42235	5.28882	0.085278	0.182968
Sfi1	0.422326	4.31011	0.254163	0.419898
Zfp36	0.422145	4.66567	0.18556	0.332665
Zfp182	0.421724	3.90699	0.477437	0.649471
Zcchc7	0.42154	5.01017	0.184219	0.330946
Wdr3	0.421489	4.52737	0.185659	0.332774
Stx12	0.421427	6.35473	0.0362164	0.0925211
Slc41a1	0.421176	4.76639	0.0801977	0.174429
Eef1a1	0.421165	11.9499	0.0896237	0.190295
Mef2d	0.42116	5.14768	0.0764275	0.168094
B230219D22Rik	0.420967	6.31782	0.00710896	0.0238932
Lrrc41	0.420472	4.59075	0.176872	0.321208
Sdcbp	0.420404	8.50055	0.00988547	0.0317949
Pogz	0.420155	4.76754	0.108611	0.221845
Atp2b1	0.419889	6.87043	0.0069528	0.023441
Nob1	0.419831	4.43369	0.208734	0.364338
Hnrnpa0	0.418797	4.95196	0.0694308	0.155752
Hnrnpm	0.418577	7.39293	0.00651705	0.0222401
Dusp11	0.418356	6.39205	0.0109656	0.0346516
Rrn3	0.418233	4.61165	0.149971	0.282904
Tbpl1	0.417609	4.52359	0.140426	0.26879
Nasp	0.417585	5.53905	0.0216566	0.0612736
Noc2l	0.417336	5.38922	0.0601056	0.139192
Tspan7	0.416744	5.20236	0.091682	0.193785
Calm2	0.416607	8.81629	0.00811417	0.0268449
Ddx27	0.415988	5.40415	0.0775523	0.169976
Zfp512	0.415802	4.57501	0.0585879	0.136553
Gm10401	0.415799	4.23421	0.201801	0.355243
Hyal2	0.415342	5.59925	0.108476	0.221757
Fem1c	0.415304	5.03855	0.059111	0.137539
Snrpb2	0.415158	4.78936	0.138278	0.265587
Xrn2	0.41442	6.38546	0.00520743	0.0184463
Prkcd	0.414141	5.91384	0.0172796	0.0506696
Svil	0.413554	5.03392	0.0529929	0.125882
Plrg1	0.41334	5.8496	0.0249809	0.0687193
Phka2	0.413231	4.53907	0.164842	0.304593
Mal2	0.412844	5.55281	0.0377667	0.0958038
Ppp4r2	0.412523	5.52098	0.102288	0.211961
Cln3	0.41252	4.66519	0.127285	0.24966
Taf1d	0.41163	4.97622	0.132534	0.257869
Ift74	0.411616	4.8249	0.0899857	0.190941
Vhl	0.411439	4.67266	0.0688252	0.154782
Ddx17	0.411071	7.7262	0.00376535	0.01405
Psap	0.410941	9.89238	0.0313787	0.0824465
Golga7	0.41091	5.66809	0.0562152	0.131873
Ss18	0.410819	6.07106	0.0227964	0.0637417
Rcc1	0.410636	4.92654	0.0406096	0.101942
Twsg1	0.410292	6.05419	0.0293616	0.0782614
Zfp260	0.410265	5.32929	0.137375	0.264674
Nsmce2	0.410172	5.68925	0.0351351	0.0904248
Ccdc66	0.410124	5.20109	0.103286	0.213519
Rpl14	0.409268	8.78988	0.0166817	0.0491491
Trmt2a	0.408819	5.30204	0.0542818	0.128255
Gm32461	0.408652	5.66724	0.110684	0.22495
Mak16	0.408436	5.37925	0.0262787	0.0715626
Zfp740	0.407992	5.92322	0.0832702	0.179544
Frs2	0.407855	4.25674	0.18173	0.327492
Nup214	0.407772	5.03211	0.076247	0.167871
Cul4b	0.407615	5.11577	0.0574393	0.134273
Limd1	0.407304	6.54815	0.00473146	0.0170529
Atad2b	0.406987	4.68952	0.0689951	0.155015
Fam126a	0.406413	4.41234	0.141661	0.270525
Uhrf1bp1	0.406252	4.95151	0.172102	0.314612
Fcf1	0.405857	6.48985	0.00717853	0.024099
Gm29394	0.405668	4.29772	0.17886	0.323598
Zcchc9	0.404691	5.07276	0.0580158	0.135402
Snrnp48	0.404622	4.71714	0.0993829	0.207179
Actl6a	0.404485	6.24724	0.0456205	0.111683
Ktn1	0.404084	6.11864	0.0297367	0.0791154
Rnf114	0.403871	6.90144	0.0135387	0.0415066
Gramd4	0.403786	5.02672	0.0524668	0.124906
Plet1os	0.403697	4.6399	0.184145	0.33088
Arhgap27	0.403275	4.33545	0.278296	0.448293
Bzw1	0.403086	7.60709	0.0382706	0.0968837
Elp1	0.402997	4.96439	0.0768836	0.168887
Ap1m1	0.402867	5.08357	0.024103	0.0666639
Rnf113a2	0.402788	4.74043	0.0486932	0.117536
Nhsl1	0.402694	5.09635	0.055256	0.12994
Dhx38	0.402573	4.93714	0.109052	0.222362
Pnn	0.402412	6.38009	0.0305802	0.080789
Ift43	0.402152	4.99653	0.158381	0.295109
Phc3	0.401975	5.58339	0.0382412	0.0968374
Rbm28	0.40181	5.49579	0.0103337	0.0329918
Rbm8a	0.400819	7.01565	0.0384829	0.0973073
Wnt5a	0.400709	4.6389	0.0675552	0.152412
Rhbdd1	0.400639	4.35954	0.330098	0.504029
Naa80	0.399491	4.56314	0.207927	0.363222
Trim26	0.398967	4.82949	0.0722184	0.160881
Mid1ip1	0.398255	4.83943	0.130473	0.254716
Enpp3	0.397996	5.80724	0.0883886	0.188198
Rnpep	0.39709	5.33104	0.0366878	0.0935599
Utp4	0.396687	4.75998	0.362721	0.5366
Bloc1s2	0.396498	4.50089	0.155623	0.291222
Arpc4	0.395885	6.93285	0.00910041	0.0296662
Gars	0.395652	6.65081	0.016936	0.0498145
Vav2	0.39564	4.63665	0.189137	0.33768
Saysd1	0.395425	4.52787	0.102888	0.213
Arih2	0.395357	5.83112	0.0398715	0.100292
Prps1	0.395205	5.81398	0.103809	0.214117
Hspa12a	0.394458	4.44476	0.113447	0.2289
Cdc42	0.394249	8.19069	0.0020308	0.00829155
Rasal2	0.394147	4.55919	0.158207	0.294925
Ubap2	0.394118	5.17861	0.15441	0.289452
Selenoi	0.394103	4.8005	0.178177	0.322766
Blcap	0.393879	5.38848	0.0760966	0.167723
Nhlrc2	0.393571	5.41524	0.108882	0.222069
Plin3	0.393434	6.17484	0.0628951	0.144139
Ccar2	0.393394	4.44533	0.310187	0.483666
Znrd1	0.393157	4.36033	0.237283	0.399917
Med10	0.392981	5.77816	0.102524	0.212349
Swt1	0.392679	4.80354	0.063616	0.145376
Vps39	0.39265	4.86225	0.079026	0.172413
Rnmt	0.392619	5.1638	0.0523452	0.124685
B3galnt2	0.392554	5.24319	0.118498	0.237096
Amotl2	0.392371	5.62614	0.150986	0.284633
Bub3	0.392282	6.42471	0.0768761	0.168887
Prpf19	0.391788	6.42611	0.0366387	0.0934621
Commd2	0.391783	5.24177	0.0920842	0.194585
Scin	0.391362	6.40086	0.0681857	0.153635
Clns1a	0.391192	6.50217	0.0128599	0.0397256
Pbdc1	0.391058	5.683	0.0187383	0.0544679
Map3k3	0.390927	4.98612	0.0239362	0.0663383
Eftud2	0.39075	5.71956	0.0820132	0.177456
Arl15	0.390687	5.04348	0.0541691	0.128079
Mprip	0.390387	7.37009	0.0330132	0.0860108
Mettl1	0.390295	4.73933	0.102078	0.211626
Cttn	0.390279	7.73226	0.0141836	0.0430023
Atxn1l	0.390191	5.53274	0.0603013	0.139533
Rpl6	0.390178	9.08606	0.00440367	0.016072
Zfp407	0.389998	4.21902	0.380904	0.555371
Rpl7a	0.389835	9.49274	0.00591154	0.0204393
St5	0.389715	5.00869	0.0842599	0.181052
Ip6k2	0.389561	5.65154	0.0470191	0.114484
Mcm6	0.389349	5.70003	0.0473971	0.114984
Nat8f5	0.388919	5.40897	0.358772	0.53278
Mrpl33	0.388891	6.5994	0.0200279	0.057503
Sarnp	0.388575	6.67719	0.0221995	0.0625978
Dcbld1	0.388564	4.36607	0.115641	0.23242
Zfp598	0.38838	4.78051	0.118039	0.236243
Kars	0.387927	6.34546	0.0156408	0.046573
Cwc27	0.387802	4.59701	0.0605368	0.139891
Tacc1	0.387706	6.66951	0.0180788	0.0528166
Uevld	0.387675	4.63778	0.184369	0.331145
Zfp110	0.387524	5.73203	0.133209	0.258697
Pbx2	0.387421	4.50447	0.198487	0.350618
Pak1	0.387348	5.60224	0.0603817	0.139608
Rnf145	0.387277	6.88609	0.0637365	0.145501
Eprn	0.387017	5.82011	0.0442416	0.1091
Champ1	0.386932	4.49385	0.422101	0.59732
H3f3a	0.386879	8.77977	0.00896009	0.0292528
Brix1	0.386663	5.68009	0.0465423	0.113674
Pgap2	0.386321	4.64172	0.0476773	0.115502
Tmcc1	0.385849	4.6887	0.237832	0.400375
Spata13	0.385844	5.52918	0.0392771	0.0990267
Nol9	0.385161	4.41048	0.0939456	0.197699
Mtmr9	0.385146	4.65339	0.0907437	0.192268
Rps26	0.384698	7.60395	0.0812023	0.176141
Rpl37	0.384599	8.44503	0.212114	0.368702
Supt5	0.384197	6.08962	0.0240951	0.0666635
Hdac6	0.383956	5.91543	0.0261204	0.0711986
Thyn1	0.383837	5.451	0.0959176	0.201165
Sccpdh	0.383536	5.22835	0.124732	0.245833
Cptp	0.383296	4.31153	0.189742	0.338552
Nap1l1	0.383271	7.67066	0.0153749	0.0459866
Bcat1	0.383269	5.99875	0.304606	0.477425
Hnrnph1	0.383208	7.20276	0.0250772	0.0689186
Tsc22d4	0.382731	4.71593	0.108741	0.221965
Vps51	0.382532	4.92565	0.0688554	0.154782
Nup93	0.382348	4.80488	0.109107	0.222371
Bax	0.382162	5.61059	0.141805	0.270689
Babam2	0.381862	5.09039	0.0861439	0.1845
[truncated: 6,669 more rows]

## Sheet: ABT UUO vs ABT CL
	logFC	logCPM	PValue	FDR
Il1f6	8.03898	4.68506	2.55336e-40	2.45889e-37
Havcr1	6.62432	9.19411	6.88644e-62	5.96848e-58
Timp1	5.50631	5.00926	1.3023e-47	2.25741e-44
Krt20	5.29612	4.86798	2.54159e-24	8.15849e-22
Vcam1	5.12175	7.65059	1.87397e-44	2.32025e-41
Lcn2	4.74183	7.11533	4.35712e-52	1.25877e-48
Cxcl1	4.73081	4.66528	4.56269e-32	2.32617e-29
Serpina10	4.72789	6.56484	4.02008e-39	2.9035e-36
C3	4.51015	9.65684	1.09502e-28	3.95439e-26
Cxcl10	4.38293	5.52172	1.9561e-24	6.52057e-22
Aoc1	4.2168	6.38389	3.13484e-39	2.46997e-36
Fgb	4.12009	6.49087	5.46458e-17	6.96493e-15
Col1a1	3.72001	6.14831	4.07859e-47	5.89152e-44
Fgg	3.62981	7.48516	6.17083e-18	9.06485e-16
Cd44	3.58581	4.79815	3.29402e-17	4.26109e-15
Col3a1	3.52932	8.09444	1.36192e-48	2.95093e-45
Aldh1a2	3.33343	5.46716	2.86688e-37	1.91133e-34
Socs3	3.31544	4.37319	1.9782e-15	2.3169e-13
Fga	3.29567	7.47554	2.41966e-12	1.6495e-10
Mgp	3.2313	9.36471	1.07366e-22	3.1018e-20
Akr1b8	3.18753	4.77769	3.27601e-11	1.89288e-09
Dpysl3	3.13988	5.07809	7.86966e-19	1.24011e-16
Col8a1	3.10174	4.39008	8.17087e-20	1.50674e-17
Tmsb10	2.97835	6.30378	3.8838e-22	1.08583e-19
Krt19	2.94866	4.53786	3.96391e-08	1.16458e-06
Serpina1b	2.903	5.93825	7.50564e-06	0.000115135
Cfi	2.89771	5.84485	3.87298e-21	8.83346e-19
Tnfrsf12a	2.89585	6.93779	1.90281e-35	1.17798e-32
Col1a2	2.85826	7.53459	1.46223e-42	1.58415e-39
Tgtp1	2.80067	5.16599	9.12442e-12	5.60861e-10
Fn1	2.78706	6.56108	4.99931e-40	4.3329e-37
Serpina3g	2.7689	4.01949	1.96843e-13	1.57966e-11
Runx1	2.74206	3.88376	1.12358e-11	6.80984e-10
S100a6	2.73621	6.49443	5.6366e-32	2.71402e-29
Col6a3	2.72999	5.417	6.0066e-29	2.26344e-26
Clu	2.7295	10.1207	1.36222e-59	5.9032e-56
Cd14	2.689	4.7746	1.33092e-14	1.28168e-12
Fbn1	2.68237	5.24905	7.92333e-34	4.5781e-31
Tnc	2.68117	5.07292	6.02071e-14	5.16648e-12
Gbp2	2.6774	5.22162	4.4227e-07	9.87926e-06
Anxa3	2.65053	6.55991	6.13808e-22	1.66246e-19
Spp1	2.63143	13.4295	3.64041e-32	1.97196e-29
Col6a2	2.58944	3.8184	1.31767e-13	1.07738e-11
Slc25a24	2.57988	4.02927	1.32055e-16	1.612e-14
Icam1	2.55879	5.97401	1.39124e-13	1.1269e-11
Cmtm3	2.55652	4.19448	1.27826e-15	1.51763e-13
Dcdc2a	2.55652	6.26433	2.51738e-23	7.79219e-21
Slc34a2	2.50858	4.73904	1.96202e-21	4.72357e-19
Dock10	2.48666	4.74552	5.72125e-14	5.00869e-12
H2-DMa	2.4582	5.18158	9.49305e-21	2.10965e-18
Ctss	2.45059	6.4542	3.3608e-19	5.60155e-17
Cp	2.41453	7.83244	9.05947e-15	9.16498e-13
Fcgr3	2.4091	5.08103	4.83182e-09	1.80506e-07
Lsp1	2.40809	4.28723	3.42473e-14	3.02879e-12
Nfkbiz	2.40133	4.94392	7.19518e-17	8.90866e-15
Aif1	2.3949	4.29259	9.71664e-15	9.56978e-13
Osmr	2.38245	4.82743	1.56669e-12	1.11299e-10
Adamts1	2.35251	7.40524	2.30686e-31	1.05229e-28
Gc	2.33115	8.17386	1.85065e-11	1.09113e-09
Tyrobp	2.32915	5.35954	2.07428e-17	2.80902e-15
Il33	2.32862	4.78818	1.15301e-14	1.12282e-12
Loxl2	2.32592	4.54839	1.46781e-19	2.59623e-17
AW112010	2.31678	4.50349	4.50381e-11	2.50221e-09
Fblim1	2.29718	4.7593	2.95824e-17	3.8847e-15
Steap1	2.29388	4.65598	1.72875e-21	4.28087e-19
S1pr2	2.29039	3.74012	1.31078e-12	9.46712e-11
Cd52	2.28402	4.58603	1.51397e-17	2.08279e-15
Emp2	2.27034	5.29208	1.70517e-29	7.03749e-27
C1qa	2.26695	4.37837	4.80601e-13	3.68617e-11
Cdh11	2.26629	4.80474	7.69966e-14	6.47892e-12
Col15a1	2.26483	4.39322	2.6668e-12	1.79172e-10
Gm47079	2.25022	4.72888	6.00049e-20	1.18196e-17
Mki67	2.24966	5.5964	7.75733e-15	8.10034e-13
Klf6	2.24387	6.88416	2.52401e-21	5.91232e-19
Asns	2.23467	4.41066	7.77232e-12	4.91699e-10
Lyz2	2.22468	7.93801	1.50736e-08	4.82077e-07
Pdgfb	2.20285	4.97185	2.2798e-19	3.87432e-17
Snx10	2.18391	4.60102	6.20318e-06	9.73966e-05
Rbp1	2.17893	5.3127	7.94173e-22	2.08579e-19
Efemp2	2.15608	5.03421	7.38066e-20	1.39061e-17
Colec12	2.14692	4.54263	1.41822e-19	2.56078e-17
Ccnb2	2.12592	4.65159	1.26196e-10	6.21444e-09
Pmaip1	2.1194	4.64811	4.6922e-15	5.07948e-13
C1qb	2.1174	5.79667	9.03742e-15	9.16498e-13
Tgfbi	2.10382	5.98403	4.74717e-15	5.07948e-13
Mrc1	2.10044	4.52196	1.86435e-08	5.91881e-07
Sparc	2.09102	8.33192	5.82747e-30	2.52533e-27
Cygb	2.09024	4.33492	3.08849e-12	2.05907e-10
Lhfpl2	2.08953	4.48735	5.0974e-10	2.301e-08
Lhfp	2.08558	5.68361	5.42582e-23	1.62157e-20
Cyth4	2.08433	4.23627	2.76137e-07	6.36511e-06
Tubb6	2.07227	4.48476	9.48341e-13	7.08558e-11
Cldn4	2.05923	5.21109	9.74664e-08	2.60723e-06
Birc3	2.02827	5.20499	1.51621e-09	6.25763e-08
Dtx4	2.02602	4.7991	8.4356e-19	1.30556e-16
Pea15a	2.01288	6.92545	2.22856e-29	8.77951e-27
Col12a1	2.0081	4.46369	1.77953e-12	1.25392e-10
Pdgfrb	2.00223	5.17475	7.14264e-20	1.37567e-17
Cd74	2.00005	7.92738	1.81648e-12	1.26963e-10
Coro1a	1.99854	5.60398	1.0958e-17	1.55693e-15
Fxyd5	1.99354	4.48766	6.50854e-11	3.48207e-09
Gpc3	1.98996	5.11507	1.0755e-07	2.81581e-06
Emilin1	1.98157	4.98218	2.50528e-14	2.28561e-12
Tap1	1.97655	4.61742	7.8502e-11	4.07411e-09
Vim	1.97617	7.16048	7.49132e-19	1.20236e-16
Vstm4	1.97531	4.12477	3.44232e-13	2.6878e-11
Alox5ap	1.95553	4.172	2.0544e-07	4.89162e-06
Top2a	1.95436	5.30758	2.45816e-17	3.27767e-15
Irf1	1.95232	5.49406	5.46285e-11	2.97777e-09
Bgn	1.93469	7.19817	1.41267e-14	1.33083e-12
Rhob	1.93203	5.77518	1.05689e-13	8.7239e-12
Flna	1.93027	7.38519	9.94515e-18	1.43658e-15
Cdkn1a	1.9137	4.9991	7.33936e-12	4.67722e-10
H2-Eb1	1.91188	7.18165	1.57808e-14	1.47067e-12
Krt18	1.89702	6.91441	3.84513e-11	2.17815e-09
Cybb	1.88243	4.59654	8.30859e-06	0.000125673
Cenpf	1.87748	4.61043	1.13331e-15	1.36422e-13
Sbno2	1.86785	5.17699	1.36844e-14	1.30332e-12
Arl4c	1.86382	4.28102	3.36355e-11	1.93059e-09
Plac8	1.85854	6.33407	2.2115e-18	3.30466e-16
Actn1	1.85566	4.99468	5.33154e-12	3.44839e-10
Cks1b	1.85178	4.65201	3.59707e-13	2.78356e-11
Cpe	1.84834	6.42083	2.11574e-05	0.000274919
Ptprc	1.84201	5.26794	2.8106e-10	1.30265e-08
H2-Ab1	1.83846	7.47668	5.83656e-20	1.17641e-17
Sox4	1.83808	5.31028	2.12358e-15	2.45401e-13
Svep1	1.83807	4.54256	6.89916e-09	2.49146e-07
Efhd2	1.83227	5.64277	3.34437e-20	7.06967e-18
Ccn1	1.82431	5.48104	6.74405e-13	5.08267e-11
Laptm5	1.81881	5.29448	3.54653e-11	2.02222e-09
Tmem98	1.81222	4.26986	2.33774e-06	4.2299e-05
Cpxm1	1.80384	4.46572	1.00034e-08	3.44045e-07
Mrc2	1.79407	4.90287	1.67452e-10	8.06279e-09
Cyp1b1	1.78965	5.11198	1.37435e-06	2.67674e-05
C1ra	1.786	5.00865	3.37543e-14	3.01597e-12
Tubb2b	1.78138	6.33137	4.44662e-19	7.27148e-17
Parp14	1.77924	5.09289	3.402e-08	1.02379e-06
Cdk1	1.77617	5.08043	9.35869e-11	4.77128e-09
Tagln	1.77505	6.51947	9.00614e-12	5.57544e-10
Psmb10	1.76786	5.39951	5.6894e-20	1.17405e-17
H2-Aa	1.76395	7.89189	5.80708e-13	4.41491e-11
Pdlim7	1.76237	4.52552	3.10019e-09	1.19952e-07
Gm48529	1.76053	6.50671	1.67175e-11	9.924e-10
Myof	1.75067	6.39557	9.19987e-15	9.16498e-13
Lrp1	1.74294	5.40808	2.18957e-13	1.74101e-11
Mpeg1	1.74032	5.34819	8.86351e-10	3.841e-08
Birc5	1.7388	4.54324	1.32195e-06	2.59803e-05
Cxcl16	1.72812	6.75303	1.01235e-13	8.43661e-12
Bspry	1.72755	6.03356	3.29197e-20	7.06967e-18
Emp3	1.72362	4.59574	9.9893e-10	4.26489e-08
Tubb5	1.71837	7.31446	3.5878e-25	1.24382e-22
Fosl2	1.69498	4.90874	5.99343e-08	1.69202e-06
Psd3	1.69393	4.38777	1.09335e-07	2.84567e-06
Pdgfra	1.69099	5.21599	6.61687e-15	6.99371e-13
Fhl2	1.67928	4.99551	3.79135e-09	1.43492e-07
Spns2	1.67583	5.42723	2.0106e-10	9.52234e-09
Ecscr	1.67074	4.4512	1.37933e-10	6.75404e-09
Gm16567	1.65148	4.15889	2.30721e-09	9.21503e-08
Anxa2	1.65035	8.16217	2.21179e-13	1.74269e-11
Cstb	1.63882	8.2176	6.60631e-14	5.61342e-12
Plp2	1.63747	4.57188	8.52946e-09	3.00507e-07
Ccdc80	1.63139	4.36211	2.62138e-06	4.65564e-05
Rhoc	1.62856	6.21597	1.04552e-08	3.55352e-07
Pros1	1.61506	5.74688	6.72194e-08	1.88541e-06
Sdc3	1.61201	4.76484	3.30639e-08	1.00198e-06
Cx3cl1	1.6028	5.18696	4.05781e-11	2.26897e-09
Slfn2	1.60192	5.10951	9.67862e-12	5.90737e-10
Lgals3	1.60155	6.48465	2.19981e-05	0.000282875
Marcks	1.59795	5.35612	3.0284e-15	3.36501e-13
Tpm4	1.59206	7.64786	8.30879e-12	5.21828e-10
Trim47	1.59019	5.28852	2.33264e-09	9.23152e-08
Sytl2	1.5901	5.57762	7.93e-08	2.17498e-06
Snhg5	1.58931	3.91115	9.61315e-06	0.000141216
Mxra8	1.58791	4.63687	9.65274e-10	4.1416e-08
Col4a2	1.58684	6.43697	1.40134e-17	1.95893e-15
1110046J04Rik	1.58239	4.63998	1.01809e-05	0.000148548
Lcp1	1.58195	5.51537	8.72431e-12	5.43983e-10
Cfh	1.5806	7.82277	2.4462e-10	1.14601e-08
F2r	1.57781	6.21461	4.48256e-09	1.68183e-07
Col4a1	1.56687	7.40289	1.07995e-18	1.64209e-16
Stra6l	1.565	4.99478	7.4343e-06	0.000114243
Ckap4	1.56367	4.41279	1.05466e-07	2.77834e-06
Nid1	1.54708	5.35657	1.99055e-14	1.83533e-12
Nrg1	1.5467	4.57963	2.41091e-10	1.13562e-08
Il34	1.54435	5.29523	0.000327417	0.00274441
Lig1	1.53975	4.70748	1.68566e-10	8.0716e-09
Zmynd15	1.53312	4.71582	9.93827e-05	0.000998088
Gbp7	1.53137	5.38807	2.64313e-08	8.21076e-07
C1s1	1.52837	5.4127	1.8394e-12	1.27536e-10
Cldn1	1.51497	5.22422	6.8349e-09	2.47858e-07
Eif4ebp1	1.51444	4.37482	2.19828e-08	6.92817e-07
Ifi27l2a	1.51326	6.10539	3.02549e-05	0.000373531
Ctsc	1.51251	6.78389	3.74078e-08	1.11032e-06
Tpm1	1.50816	7.13328	6.02459e-17	7.56741e-15
H2-DMb1	1.5073	5.48613	1.24056e-05	0.000176113
Akap12	1.50515	4.81007	2.56683e-06	4.59643e-05
Slc20a1	1.50292	6.23194	1.55936e-06	2.97033e-05
Arpc1b	1.5026	7.69298	2.71193e-15	3.09267e-13
Tuba1a	1.49678	6.62195	8.48644e-08	2.2985e-06
Litaf	1.4931	6.47249	1.04229e-08	3.55352e-07
Hmox1	1.49307	5.44492	0.000307139	0.00260212
Cdc20	1.48989	4.48776	5.19477e-05	0.000579448
Ube2c	1.47903	4.41498	1.33302e-05	0.000186043
Smoc2	1.47635	5.11163	1.2823e-05	0.000181273
Mvp	1.47555	6.04739	9.14026e-15	9.16498e-13
Msn	1.47078	6.78109	1.02416e-21	2.61069e-19
2200002D01Rik	1.4649	5.34336	3.46415e-08	1.03889e-06
Serpine2	1.46411	4.88774	3.5626e-08	1.06107e-06
Jpt1	1.45599	6.06202	4.9638e-12	3.23468e-10
Socs2	1.45586	4.78714	5.9317e-08	1.68007e-06
Nfkbia	1.45414	5.44225	4.21479e-08	1.22583e-06
Phgdh	1.45018	5.5714	6.96974e-06	0.000108256
Kctd11	1.44353	4.33852	3.02453e-07	6.86221e-06
Bst2	1.44022	6.17016	7.47641e-08	2.07023e-06
Rcn3	1.43473	5.21347	1.47836e-07	3.67133e-06
Ifitm3	1.42961	6.85131	8.49234e-07	1.77785e-05
E2f1	1.42827	4.45793	1.17437e-07	3.02026e-06
Naaa	1.42388	4.59914	2.83743e-06	4.97814e-05
Fstl1	1.42218	6.65608	2.84805e-15	3.20572e-13
Aebp1	1.41373	5.89437	3.20721e-11	1.86556e-09
Gnb4	1.41173	4.3934	4.86011e-05	0.000547757
Rab31	1.4116	5.214	5.65967e-11	3.04673e-09
Tsc22d1	1.41075	8.92885	3.41903e-15	3.75098e-13
Bok	1.4057	5.28825	1.44205e-10	7.02147e-09
S100a11	1.40517	7.05928	8.455e-09	2.991e-07
Tagln2	1.40329	5.82332	2.4361e-12	1.6495e-10
Rcn1	1.40296	4.83992	4.76446e-08	1.37645e-06
Lmnb1	1.39698	4.46403	1.47825e-07	3.67133e-06
Tmsb4x	1.39311	9.02113	3.59205e-12	2.37651e-10
Olfml3	1.38829	4.91709	4.86415e-06	7.86522e-05
Unc5b	1.38564	4.2424	1.02752e-07	2.7234e-06
Ypel2	1.38377	5.0389	1.05393e-05	0.000153005
Lgals1	1.38017	8.04205	1.80566e-09	7.34724e-08
Pdgfa	1.37728	4.64595	9.31797e-08	2.50027e-06
Limd2	1.37348	4.50187	1.61226e-05	0.000218614
Serpinb6b	1.36877	5.20609	6.11115e-05	0.000664559
Esyt1	1.36783	4.66566	1.83077e-07	4.41985e-06
Col18a1	1.36389	6.98541	1.9403e-19	3.36332e-17
Abca1	1.36176	5.50935	1.37408e-06	2.67674e-05
Mthfd2	1.35564	4.53154	1.75527e-06	3.27159e-05
Pxdn	1.35131	5.06881	2.87231e-06	5.01902e-05
Sdc1	1.34708	5.09788	5.814e-14	5.03899e-12
Lsr	1.34475	5.53501	8.06376e-10	3.54764e-08
Zfp36l1	1.34002	5.91976	2.43163e-08	7.58091e-07
Nfkb1	1.33704	5.5654	3.14263e-08	9.62444e-07
Plscr3	1.33447	4.76284	3.90085e-08	1.15388e-06
Rrm2	1.33412	5.29758	4.6343e-07	1.02988e-05
Bmp1	1.3332	4.44701	0.000226949	0.00202155
Samhd1	1.33272	4.91017	1.16574e-10	5.84015e-09
Psmb8	1.33098	5.15281	5.08558e-05	0.000569826
Myadm	1.32959	4.60941	1.46415e-09	6.10087e-08
Iigp1	1.32741	4.60287	1.3979e-06	2.71649e-05
Vars	1.32514	4.73065	4.25762e-05	0.000491355
Klhl6	1.32492	4.18519	0.0025513	0.0148703
Ctps	1.32301	5.75553	2.86888e-06	5.01902e-05
Dok4	1.32248	4.41937	1.26359e-08	4.17997e-07
Fbxw17	1.31911	4.64351	0.000421987	0.00341172
Itga9	1.31638	4.64852	2.00279e-06	3.69323e-05
Tes	1.31434	6.10518	1.49656e-07	3.70061e-06
Serping1	1.3112	5.9254	1.07418e-07	2.81581e-06
Anxa1	1.31117	5.41875	2.29207e-06	4.1734e-05
Dcn	1.30034	5.98585	2.03193e-05	0.000265622
Acta2	1.29869	6.55683	1.07863e-07	2.81581e-06
Rcc2	1.29418	5.10318	1.49869e-07	3.70061e-06
Gucy1a1	1.29126	5.23429	4.10067e-07	9.18358e-06
Plat	1.29101	6.99331	5.18002e-05	0.000578547
Hdac7	1.28706	4.66029	8.97047e-07	1.86444e-05
Ifngr2	1.28073	4.67935	4.24381e-06	6.99261e-05
Trim35	1.27837	5.15584	5.27193e-10	2.36745e-08
Zc3hav1	1.27816	5.22505	7.27901e-11	3.84678e-09
Mcm5	1.27763	4.50733	4.6595e-05	0.000529256
Gm4673	1.27534	5.50078	4.99909e-08	1.43944e-06
F3	1.27161	5.35326	7.35702e-08	2.05027e-06
B2m	1.26568	9.02849	1.65603e-11	9.89851e-10
Gpihbp1	1.26383	4.67524	1.44469e-05	0.000199065
Shisa4	1.26297	4.59157	0.000101951	0.00102151
Vat1	1.26273	5.00243	2.09974e-07	4.952e-06
Jun	1.26217	4.79222	0.000461065	0.003683
Zfas1	1.26113	5.37001	8.52291e-10	3.71196e-08
Pde3a	1.25996	4.18325	0.000143658	0.00138342
Timd2	1.25721	7.33925	0.0342887	0.114089
Ncam1	1.25456	4.40973	1.67806e-06	3.16169e-05
Apobec3	1.25127	3.98064	0.00139749	0.0092884
Psmb9	1.24974	4.74304	2.1628e-05	0.000279764
Ptpn23	1.24649	4.92373	2.36648e-06	4.27297e-05
Ifngr1	1.24121	6.12658	6.99987e-05	0.000745306
1700017B05Rik	1.23953	4.37854	1.16532e-07	3.00589e-06
H2-D1	1.2366	8.57677	1.53218e-10	7.41867e-09
Cnn2	1.22336	5.2321	0.00121703	0.00834018
Il4ra	1.2231	5.07059	8.84666e-08	2.38118e-06
Stmn1	1.22016	6.25508	1.03073e-08	3.53097e-07
Clca3a1	1.21696	4.4611	0.00546481	0.0272361
S100a10	1.21368	7.99858	7.60621e-11	3.99533e-09
Axl	1.21209	4.90118	3.56345e-05	0.00042793
Golm1	1.21108	5.2245	9.5825e-05	0.000970228
Serpinh1	1.20929	7.15017	1.17288e-06	2.33686e-05
Tap2	1.20792	5.66661	3.07272e-05	0.000378285
Map7d1	1.20651	4.74893	1.53122e-05	0.000209653
Egr1	1.20539	4.77927	0.0363704	0.11925
Isg15	1.19936	4.83576	0.00075546	0.00563387
Lgals3bp	1.19729	5.31115	1.88869e-07	4.53443e-06
Lbh	1.19378	5.42484	4.15089e-09	1.56416e-07
Rdh10	1.1865	6.21331	1.86064e-12	1.27985e-10
Col14a1	1.18242	5.20915	4.88945e-09	1.81098e-07
H2-Q4	1.18024	5.24135	9.0323e-05	0.00092533
Llgl1	1.17662	3.96789	5.24565e-05	0.000582873
Id3	1.17644	7.2143	6.49867e-06	0.000101302
Ppp1r9b	1.17526	4.10304	5.08879e-05	0.000569826
Carhsp1	1.17175	6.00451	6.3265e-07	1.36059e-05
Capg	1.17054	6.95834	3.91497e-08	1.15412e-06
Vasp	1.16822	4.84046	9.19611e-07	1.89318e-05
Psme2b	1.16763	4.58542	9.71982e-05	0.000981575
Srd5a1	1.16627	4.61973	1.92754e-05	0.000255443
Parp3	1.16609	5.13255	5.16972e-06	8.34375e-05
Mt2	1.16364	5.79812	0.000271834	0.00237021
Mcam	1.1614	4.55628	1.18616e-06	2.35604e-05
Trf	1.16093	6.57187	0.00505976	0.0256001
Map3k1	1.16013	6.04067	1.17448e-10	5.85014e-09
Nupr1	1.1601	6.04122	1.13916e-07	2.9472e-06
Slc43a3	1.15995	5.12319	1.55745e-08	4.96266e-07
Ccna2	1.15947	4.6758	3.78343e-06	6.39139e-05
Mrtfb	1.15395	4.61678	1.15576e-05	0.000165843
Serpinb6a	1.15182	6.74845	1.49631e-09	6.20502e-08
2410006H16Rik	1.14734	5.63738	0.000223325	0.00199748
Gm45774	1.14326	5.76155	0.000335242	0.00280729
Pmp22	1.13915	4.29287	0.000314017	0.00264584
Rbfox2	1.13846	4.50117	1.23913e-05	0.000176113
Tmem43	1.13625	5.15436	2.91174e-06	5.06748e-05
Ddx58	1.13502	5.25077	1.46882e-07	3.66867e-06
Ddr2	1.13327	4.79271	8.3726e-07	1.76129e-05
Irf8	1.11821	4.68401	9.2945e-06	0.000137232
Ywhah	1.11738	5.80637	1.4104e-08	4.57827e-07
Itpripl2	1.11365	4.57739	1.5396e-05	0.000210137
Dlgap4	1.11343	4.01726	0.000180074	0.00167709
Fat1	1.10836	5.91783	7.00129e-08	1.95742e-06
Hbegf	1.10787	5.03121	9.10168e-07	1.88268e-05
Serinc2	1.10353	5.0186	0.000848523	0.00620603
Rad54l	1.10142	4.45109	0.000133181	0.0012897
Nans	1.09904	4.43533	9.92963e-05	0.000998088
Apex1	1.09791	5.54409	6.96367e-07	1.47927e-05
Parp8	1.09571	5.01229	1.61819e-05	0.000218797
Slc38a2	1.09427	6.55437	1.46557e-05	0.000201301
Stat3	1.09355	6.16684	1.96434e-11	1.15033e-09
Map4k4	1.09304	5.82328	4.72097e-10	2.15351e-08
Emp1	1.09286	5.89167	1.36177e-08	4.45377e-07
Ajuba	1.09225	5.03159	6.63122e-07	1.42259e-05
Colgalt1	1.09122	6.12499	1.67719e-07	4.06039e-06
Syt12	1.09005	4.38319	0.00219586	0.0132716
Agrn	1.08961	7.10808	3.13833e-10	1.4468e-08
P3h1	1.08211	4.1484	0.000196145	0.00179513
Ifit2	1.08115	5.13575	0.0123479	0.05165
Tacstd2	1.07912	6.52721	1.47051e-05	0.000201661
Mapk6	1.07843	5.0036	0.00551962	0.0274146
H2-K1	1.07796	9.13194	1.21793e-05	0.000173615
Armc10	1.07512	4.52078	6.85782e-05	0.000731979
Muc1	1.07467	4.45224	2.25836e-05	0.000288691
Exoc3l4	1.07064	3.91875	0.00100419	0.0071454
Serpinb9	1.06954	5.97046	1.19468e-05	0.000171145
Fam49b	1.06516	4.42803	2.59021e-05	0.000325826
Stab1	1.06455	5.02057	0.000191835	0.00176313
Tnfrsf1a	1.06059	5.96734	2.55396e-07	5.93437e-06
Loxl3	1.05622	4.34499	8.1969e-05	0.000856967
Fam57a	1.05617	4.16551	0.000542212	0.00425832
Sash1	1.05602	4.43249	0.000603224	0.00464724
Fam13b	1.05539	4.72135	0.000463846	0.00370179
Gm10575	1.05433	4.39525	0.00380091	0.0204183
Gadd45a	1.05412	4.29032	0.0066161	0.0314029
H2-Q7	1.04975	5.47174	3.77643e-05	0.000449592
Tgfbr2	1.04872	6.39847	1.25591e-10	6.21444e-09
Peak1	1.04854	4.75354	1.05773e-05	0.0001533
Rnf213	1.04602	6.32048	8.91826e-06	0.000133037
Rcan1	1.04564	6.5612	4.8945e-11	2.70195e-09
Kdm4a	1.04499	5.81201	1.42208e-06	2.7573e-05
Sirpa	1.04394	6.61283	3.29906e-08	1.00198e-06
Rela	1.04331	5.58623	8.85539e-09	3.08449e-07
Tmem176b	1.04305	10.5007	2.86724e-07	6.55682e-06
Mcm7	1.04196	5.16572	1.02038e-05	0.000148632
Myh9	1.04169	7.23387	1.13463e-10	5.71732e-09
Mndal	1.04039	4.31707	0.000149658	0.00143166
Smtnl2	1.03868	5.47903	5.30404e-05	0.000588606
Rrm1	1.03786	5.38114	0.000272459	0.00237192
Gins2	1.03671	4.71202	2.30016e-05	0.000293168
Cd34	1.03485	4.55233	0.000338561	0.00282681
Rnf183	1.02974	5.14825	3.56485e-05	0.00042793
Tnip2	1.02762	4.50126	0.00193894	0.0119949
Rfc4	1.02279	4.25834	0.000403655	0.00329734
Dnmt1	1.02233	4.77947	9.7945e-05	0.000987081
Plxnd1	1.02198	4.59299	0.000206271	0.00187395
Apoe	1.02142	6.08566	0.00299433	0.01683
Gm20412	1.0214	6.33368	0.000207206	0.00187851
Plin2	1.02008	7.71672	0.000105797	0.00105154
Irgm2	1.01948	4.95401	7.12407e-06	0.000110061
Man2a2	1.01846	5.47094	1.67232e-06	3.15774e-05
Clic1	1.01774	7.59096	8.06912e-08	2.20615e-06
Parp9	1.01761	5.21964	3.41541e-05	0.00041285
Plekha2	1.01722	4.8716	0.000264527	0.00231348
Col5a2	1.01621	5.47615	6.25835e-06	9.79262e-05
Serpina1a	1.01538	5.2927	0.0647778	0.183774
Myd88	1.01415	5.08007	5.78109e-05	0.000635847
Ly6e	1.0134	7.61553	1.14936e-05	0.0001652
Cdk6	1.01334	6.27693	6.11734e-06	9.62232e-05
St6gal1	1.0124	4.81882	2.21302e-06	4.04646e-05
Triobp	1.01077	4.20956	4.53003e-05	0.000518523
Slc31a2	1.00898	5.75748	8.14955e-05	0.000854741
Cpn1	1.00888	6.95729	8.05122e-09	2.85983e-07
Esm1	1.00862	4.57637	0.000201982	0.00184077
Smad1	1.00629	4.68771	0.000115083	0.00112959
Cd93	1.00546	4.78117	4.55702e-05	0.000520365
Timp2	1.00518	4.89915	0.000352697	0.00292101
Adar	1.00512	4.43315	0.000158953	0.00150892
Tcaf1	1.00439	5.0366	2.11282e-05	0.000274919
Nrp2	1.00336	4.65365	3.42031e-06	5.83541e-05
Gnai2	1.00268	5.77953	1.21008e-05	0.000172781
Ptp4a1	0.999338	6.06198	1.22025e-07	3.11056e-06
Col6a1	0.997845	4.3064	0.00385276	0.0206378
Fhod1	0.997769	4.19715	2.16594e-05	0.000279764
Irgm1	0.997089	6.41116	5.69226e-07	1.23337e-05
Pnrc1	0.99477	5.43505	9.07577e-07	1.88181e-05
Cald1	0.990434	6.77403	1.23064e-08	4.11814e-07
Tpm2	0.990035	5.84806	8.27186e-08	2.25447e-06
9130401M01Rik	0.988042	4.32482	0.000111832	0.00110267
Stat1	0.98796	5.62002	8.71057e-05	0.000897396
Trim12a	0.987074	4.5939	0.00411284	0.0217619
Pcdhga8	0.986514	4.33907	0.000202966	0.0018478
Plbd1	0.98631	4.63618	0.000745616	0.00558053
Igtp	0.983575	4.66158	0.00371561	0.0200518
Golt1b	0.981068	4.64243	1.37093e-05	0.00019011
Arhgdib	0.98052	4.68702	0.00451208	0.0233749
Nras	0.979111	6.25557	3.12657e-09	1.20436e-07
Tk1	0.978413	4.81012	0.00424815	0.0222738
Tor4a	0.978194	4.50154	0.000183866	0.00170435
Pmepa1	0.978067	5.49509	3.11688e-06	5.37057e-05
Tuba1b	0.975562	7.6663	1.53827e-05	0.000210137
Slco4a1	0.971811	4.39575	0.00092869	0.00667963
Pcdhgb6	0.968954	4.38122	0.000310632	0.00262659
Ugcg	0.967672	4.46691	4.49605e-05	0.000515441
Clec2d	0.966162	5.39172	8.23055e-05	0.000859447
Med11	0.961738	5.16275	3.47323e-06	5.91404e-05
Gngt2	0.957893	4.18408	0.00342305	0.0188007
Unc13a	0.956747	4.52055	6.04176e-05	0.000661161
Btg1	0.955146	6.45307	5.84184e-10	2.60986e-08
Pcdhga1	0.953285	4.29852	0.000542277	0.00425832
Rps6ka1	0.953017	4.20292	0.000835497	0.00612109
Krt8	0.952747	7.60625	1.18036e-08	3.98061e-07
Ccnd2	0.948616	5.18015	1.03525e-06	2.09148e-05
Prmt2	0.947686	4.95538	0.000283277	0.0024353
Cplx2	0.943847	4.13937	0.00244221	0.0144089
Arap1	0.9438	5.33638	0.000534093	0.00421968
Mybbp1a	0.943625	5.60824	0.00018809	0.00173608
Snhg1	0.943451	4.85654	4.85125e-06	7.85903e-05
1110038B12Rik	0.94288	4.84059	0.00015091	0.00144046
Nrep	0.941734	4.67618	0.00153799	0.0100375
Mfge8	0.94154	6.66726	7.00082e-06	0.00010835
Pcdhgb2	0.940298	4.30854	0.000525877	0.00415855
Dkk3	0.935265	4.54334	5.242e-05	0.000582873
Kpna2	0.934626	5.6527	5.00122e-05	0.000561663
Tapbp	0.932132	7.10792	4.11692e-08	1.20139e-06
Cdc25b	0.930434	4.31992	0.00185896	0.0115661
Ctsd	0.928462	9.78945	1.57508e-06	2.99369e-05
Nod1	0.927399	4.46569	0.000876837	0.00635413
Car3	0.926453	5.74296	0.0966585	0.246612
Pcdhga12	0.923865	4.40476	0.000413172	0.00335542
Pcdhgc5	0.922739	4.30068	0.000553087	0.00432246
Cenpo	0.922699	4.46528	0.000195437	0.00179054
Arpin	0.921452	5.0679	0.000861085	0.00627145
Pcna	0.921222	6.44594	4.04742e-06	6.75895e-05
Trib1	0.92039	4.5519	0.0054778	0.0272851
Gbp3	0.919531	5.87106	0.0125349	0.0522029
Rab13	0.915497	4.83354	1.35266e-05	0.000187877
Pcdhga2	0.913838	4.29579	0.000720189	0.00542772
Rras2	0.912921	4.84775	0.000266026	0.00232425
Crem	0.912692	5.40301	4.31327e-05	0.000496455
Pcdhgc4	0.910037	4.4276	0.000117411	0.00114724
C2	0.909308	6.05278	0.000356262	0.00294349
Frmd8	0.90792	5.66062	1.74374e-06	3.25712e-05
Smc4	0.907272	4.7617	0.000262854	0.00230117
Map4	0.90556	6.55154	5.6738e-08	1.61229e-06
Setd7	0.903216	4.56372	0.00480411	0.0245648
Gng10	0.901561	4.55463	0.00419886	0.0220956
Lyn	0.901329	5.07462	0.00218732	0.0132477
Ccnl1	0.900738	5.42227	0.000487487	0.00387619
Rab8b	0.900647	4.31843	0.00218359	0.0132344
Dtx3l	0.90032	4.49396	0.00998012	0.0438185
Lims1	0.899146	6.26789	8.67074e-08	2.3411e-06
Csk	0.89776	5.19772	1.33884e-05	0.000186555
Thbs1	0.897308	6.00088	0.000177133	0.00165611
Cars	0.896854	5.19365	0.00113535	0.00789099
Tmem176a	0.895709	10.2334	0.000197774	0.00180813
Serf1	0.895409	4.39282	0.000766813	0.00569492
Atic	0.895259	4.57988	0.00292967	0.0165202
1700016C15Rik	0.894263	5.78173	0.0028166	0.015966
Lamc2	0.893625	5.13334	0.000200643	0.0018305
Cd72	0.892186	5.16179	6.98895e-06	0.00010835
Znhit6	0.892164	4.6523	0.000441084	0.00353643
Arg2	0.8899	6.24453	0.00308817	0.0172319
Cep85	0.885553	6.53859	0.000251511	0.00221304
Adgrl2	0.884385	5.04902	0.00036726	0.0030257
Mcm2	0.883758	4.48241	0.0112464	0.0481084
Pcdhgb1	0.883445	4.29704	0.00152852	0.0099907
Gse1	0.882447	4.21831	0.00259954	0.0150402
Sh3bgrl3	0.88116	6.21195	0.000792963	0.005859
Slc13a1	0.876672	9.44385	0.00114076	0.00791591
Npm1	0.876225	8.70962	2.18894e-07	5.14135e-06
Maged2	0.875057	5.59895	5.72238e-05	0.000630991
Fas	0.873442	4.39593	0.00512409	0.02579
Pcdhga6	0.872429	4.30778	0.0017033	0.0108627
Samd4b	0.872073	4.23317	0.008579	0.0387101
Hip1	0.871193	4.4973	0.00157501	0.0102405
Dut	0.871118	4.66804	0.00168249	0.0107936
Flot1	0.870795	5.56234	0.000114036	0.00112058
Pbk	0.870308	4.59894	0.00496921	0.025186
Rbpms	0.87	5.94811	6.00408e-06	9.47857e-05
Srbd1	0.869023	4.391	0.000640885	0.00489819
Ltbp1	0.867427	4.374	0.00177662	0.0112148
Rell1	0.8671	4.89089	0.000146867	0.00140963
Plscr1	0.866415	6.23294	1.65933e-07	4.02842e-06
Mast4	0.86281	4.67425	0.00556265	0.0275652
Snrpd1	0.861453	6.18994	0.00132537	0.00887026
Eml1	0.859385	4.38865	0.00369182	0.0199731
Tgm2	0.857568	7.79303	9.64547e-07	1.97163e-05
Cdc42ep4	0.857463	4.44772	0.000373055	0.00306471
Gm36026	0.857338	4.61582	0.0801444	0.215651
Prr13	0.855767	6.12389	3.31565e-05	0.000402475
Pip5k1a	0.855235	4.97884	5.24168e-06	8.4285e-05
Snx33	0.854111	4.46888	0.000563103	0.00438886
Pcdhga11	0.853172	4.34561	0.00145042	0.00957413
Epb41l2	0.852932	4.72577	0.00301101	0.0169018
Nav1	0.852744	4.16638	0.00937179	0.0416113
Pcdhga5	0.852434	4.31121	0.00142648	0.00943761
Zeb1	0.852367	4.29988	0.0212026	0.0787667
Pcdhgc3	0.851558	4.34872	0.000885337	0.00640502
Coro1c	0.851238	6.45177	4.51733e-06	7.38711e-05
Srgn	0.850056	4.59755	0.00614499	0.0297368
Rhod	0.848886	4.33808	0.000939201	0.00673846
Ehd4	0.848732	5.76189	7.88681e-06	0.000120343
Nes	0.848575	5.30984	0.000282142	0.00243148
St3gal2	0.848426	4.56763	0.000922135	0.00664351
Myo1b	0.848365	4.247	0.017414	0.0675629
Ifitm1	0.847454	4.717	0.0333095	0.111976
Peg3	0.845899	4.59149	0.00108367	0.00759884
Sept2	0.845277	6.93688	2.93453e-08	9.05111e-07
Pcdhga4	0.845098	4.32687	0.00197602	0.0121299
Sema3c	0.844083	5.96517	0.00367782	0.0199223
Spaca6	0.842814	4.54127	0.00422935	0.0222022
Tax1bp3	0.841055	5.76869	0.00178284	0.0112323
Xdh	0.840882	5.11985	0.00297886	0.0167539
Pafah1b3	0.839529	5.04176	0.000498411	0.00395218
Lasp1	0.838749	6.46312	1.62133e-07	3.95832e-06
Ifnar2	0.838555	4.86249	0.000733994	0.00550305
Ifnar1	0.83851	5.88977	0.000413475	0.00335542
Sema6a	0.837461	5.11829	0.000206988	0.0018785
Hnrnpa1	0.837159	7.17343	1.6575e-06	3.13658e-05
Tmpo	0.835424	5.88387	0.000551072	0.0043106
Mast1	0.833995	4.24711	0.00248158	0.0145717
AI413582	0.833433	4.49216	0.00180066	0.0112745
Cttnbp2nl	0.833321	4.72899	0.00155415	0.01012
Pcdhga10	0.832301	4.33891	0.00224506	0.0135219
Grb10	0.831478	5.05509	5.63447e-05	0.000622882
Gm17122	0.831023	5.7385	0.000402478	0.00329337
Pcdhgb4	0.830497	4.40528	0.00169713	0.0108314
Pdlim2	0.826559	4.67688	0.00106487	0.00749736
Rpl12	0.825671	8.04925	0.000283795	0.0024353
Plec	0.825412	5.97428	2.5981e-07	6.00472e-06
Slc44a2	0.824425	5.30797	0.00121826	0.00834018
Ankrd44	0.824419	4.36818	0.000633725	0.00485631
Btg2	0.823813	5.6007	0.00093399	0.00671218
Ccng2	0.823668	4.99986	0.000492779	0.00391468
Mpzl1	0.823173	4.86061	0.00103078	0.00729285
Zfp949	0.823144	4.48263	0.0039202	0.0209472
Adgra2	0.821955	4.22464	0.0117971	0.0501202
Ptma	0.820731	9.57979	3.00932e-07	6.84561e-06
Actb	0.820231	9.91056	4.31232e-06	7.09201e-05
Il6st	0.819696	7.53974	1.86616e-06	3.46339e-05
Bag2	0.819569	5.15877	0.000222563	0.00199478
Wsb1	0.817634	6.17486	0.00709367	0.0331791
Fam129a	0.816921	5.04373	0.00170605	0.0108723
Dpy19l1	0.816673	4.15528	0.0533266	0.158336
Rnase4	0.816501	5.3543	0.046275	0.142373
Psme2	0.813735	7.37825	2.40336e-05	0.000304977
Prim1	0.812873	4.63976	0.00716549	0.0333903
Pcdhgb7	0.811588	4.35525	0.00247625	0.0145503
Lama5	0.810666	6.22539	0.000169365	0.00159179
Pck2	0.810077	5.06748	0.000238428	0.00210815
Zfp821	0.809897	4.20267	0.00122521	0.00837454
Wdr54	0.809614	4.41176	0.00289864	0.0163721
Vcl	0.808705	5.67907	6.71846e-06	0.00010454
Cyp20a1	0.808235	5.50499	0.00081372	0.00599703
Gpm6b	0.806665	4.58103	0.00857991	0.0387101
Cstf1	0.806578	4.4421	0.00123877	0.00842736
Tmbim1	0.806177	5.89712	0.000219333	0.00197195
Irf2	0.80602	4.46733	0.0121819	0.051178
Phc2	0.805916	5.20506	0.000277222	0.002402
Hexa	0.80458	6.70734	7.59585e-06	0.000116313
Stat5a	0.804453	3.99174	0.0166447	0.0654356
Cxadr	0.803804	5.80836	1.71935e-06	3.22545e-05
Hmgb2	0.803203	6.26419	2.28579e-06	4.17073e-05
Usp22	0.802834	5.96483	2.60569e-06	4.64682e-05
Pklr	0.802683	4.69117	0.0308714	0.105257
Bmp6	0.802668	5.19174	0.000656746	0.00501499
Rsu1	0.802035	5.13389	0.00390858	0.020898
Selenoh	0.801994	5.43157	0.00413449	0.0218231
Itga3	0.801942	5.19379	3.95085e-05	0.000465212
Grn	0.799723	7.47577	4.61858e-05	0.000525338
Ampd3	0.79957	4.68248	0.00346332	0.0189858
Olfm4	0.798268	4.86696	0.000590574	0.00457277
Rab3d	0.796907	4.37763	0.00277741	0.0158161
Piezo1	0.796371	5.97952	2.30974e-05	0.000293957
Adgrg1	0.795752	7.02389	9.42117e-06	0.000138866
Nmi	0.795559	5.33378	6.93408e-05	0.000739208
Lrrk1	0.794358	4.56974	0.00139364	0.00926992
Dleu2	0.790285	5.12023	0.0175665	0.0679986
Ets1	0.789074	5.53102	0.00288503	0.0163109
Vwa5a	0.787009	6.01946	0.000281434	0.00242947
Arid5b	0.784362	5.51889	0.000278864	0.00240968
Cul7	0.783785	4.75117	0.00510636	0.0257572
Bcam	0.783783	4.70389	0.00461769	0.0237813
Tnfaip1	0.783504	6.30551	8.23664e-06	0.000124802
Ctla2a	0.782986	4.72551	0.00234803	0.0140058
Ctu2	0.782898	5.80796	4.02289e-05	0.000470533
B9d1	0.781256	5.21352	0.00656837	0.0313136
Dtx3	0.781097	4.30221	0.00197072	0.012129
Gas5	0.780894	7.68478	0.000155596	0.00147867
Prkx	0.779482	4.59019	0.00199281	0.0121975
Plod1	0.77849	4.77751	0.00129227	0.00870651
Ttll12	0.778399	4.48307	0.00575885	0.0282787
Cavin1	0.776921	5.28466	0.000422496	0.00341187
Tbc1d17	0.776384	4.94789	0.00349648	0.0191313
Pcdhga7	0.776138	4.41867	0.00267403	0.015389
Ifi35	0.772714	5.11317	0.000573015	0.00445011
Snrnp70	0.771152	4.65769	0.00959825	0.042378
Dcaf15	0.768994	4.38452	0.00571304	0.0280856
Zc3h7a	0.768549	5.75674	0.00188837	0.0117238
Ddah2	0.76836	5.25421	0.00040947	0.00333541
Haus1	0.768167	4.57483	0.005816	0.0285109
Bnip2	0.767437	5.25357	0.00105987	0.0074743
Anxa6	0.767283	6.89319	6.31179e-05	0.00068295
Gramd1a	0.766828	4.65732	0.0821864	0.219849
Zeb2	0.766007	5.60521	0.0015069	0.00986429
Pcdhgb5	0.765992	4.38589	0.0071658	0.0333903
Anapc15	0.764527	5.13968	0.00139182	0.0092649
Plxna1	0.764347	4.50142	0.00509647	0.0257257
Cfl1	0.764277	7.53113	2.59982e-06	4.6459e-05
Adamts9	0.76401	4.38947	0.00787055	0.036073
Tubb2a	0.763484	6.82398	2.30522e-06	4.18855e-05
Mtf1	0.763477	4.91578	0.00862661	0.0388601
Lama2	0.763187	4.56543	0.0131523	0.0542305
Rnps1	0.762741	4.54246	0.00305844	0.0170906
Rps12	0.761471	7.08765	0.00129767	0.00872529
Slc41a2	0.761106	4.94742	0.00174362	0.0110791
Utp23	0.760548	4.16344	0.0119997	0.0507323
Hat1	0.759356	5.60527	0.00036236	0.00298818
Gm50169	0.75925	4.13659	0.039038	0.125451
Ptprs	0.75925	4.07972	0.0181879	0.0698423
Cd2ap	0.758282	6.81843	2.39471e-06	4.31495e-05
Gm49322	0.757447	4.40675	0.00269251	0.015465
Skil	0.756276	4.8465	0.00197884	0.0121377
Ddx39	0.755433	6.42326	0.000416177	0.00337103
Rassf1	0.755254	5.62959	8.71821e-05	0.000897396
Card19	0.753751	4.53625	0.0314011	0.106889
Crip1	0.753123	5.38145	0.00854499	0.038633
Wfdc2	0.750837	9.06935	0.00259054	0.0150081
Cspg4	0.75074	4.9141	0.0238101	0.0865613
Hnrnpl	0.749854	5.3511	9.07671e-05	0.000927687
Slc39a10	0.749473	5.33392	0.00182492	0.011387
Cdk5rap2	0.748103	4.22491	0.00432015	0.0226104
Pgm2	0.747394	4.75184	0.0178359	0.0688263
Maoa	0.746011	5.12409	0.0115484	0.049136
Kdm1a	0.745854	5.60802	0.000108455	0.00107549
Homer3	0.744883	4.25816	0.00314939	0.0174749
Chtf8	0.744401	4.70827	0.00481567	0.0246093
Sept11	0.743003	6.59493	1.00739e-06	2.04475e-05
Igha	0.741667	7.75562	0.10348	0.258239
Acat3	0.741102	6.65311	2.21519e-05	0.000284009
Psmg4	0.740778	4.15137	0.00256158	0.0149202
Cd151	0.740115	6.87392	8.53454e-05	0.000885153
Rpa2	0.738859	4.75985	0.000195326	0.00179054
Fbxo6	0.738708	4.64972	0.0124058	0.0517677
Pygo2	0.737687	4.57848	0.00401202	0.0213474
Gm50241	0.737642	4.69259	0.0050912	0.0257257
Slc10a7	0.736499	4.08901	0.030331	0.103782
Scamp4	0.736363	4.36575	0.00515041	0.0258925
Kank2	0.735967	5.01411	0.00164595	0.0106063
Tvp23a	0.732276	4.44631	0.0171791	0.0668872
Scarb2	0.731326	6.24151	1.09639e-06	2.20473e-05
Trip10	0.731281	4.9302	0.00457459	0.0236281
Nup37	0.7304	4.20501	0.002735	0.0156463
Shc1	0.729843	5.16357	0.000728437	0.00547085
Gm26728	0.729527	7.42331	0.000540146	0.00425832
Kank3	0.728851	4.57834	0.0208639	0.0779763
Kdm2b	0.728704	4.33802	0.0464827	0.142911
Plod2	0.728571	5.14932	0.00294134	0.0165644
Hnrnpdl	0.728106	6.37201	0.000132037	0.00128005
Phldb1	0.728011	4.50958	0.00404193	0.0214653
Fbxw9	0.727928	4.88264	0.00249234	0.0146151
Ppfibp1	0.72638	6.58927	0.000991006	0.00705756
Tmem140	0.725462	6.83865	0.00169432	0.0108271
Aida	0.725381	4.91537	0.00296962	0.0167128
Rhbdf1	0.725377	4.93236	0.00635675	0.0305738
Elk3	0.724909	4.36605	0.0064805	0.0310484
Raph1	0.724886	4.57361	0.0110546	0.0475898
Rps16	0.724574	8.83954	0.00101757	0.00721709
Eif1a	0.724121	7.08889	8.18086e-06	0.000124174
Slco2b1	0.723998	4.42373	0.0158446	0.0627917
Ddb2	0.723976	4.51593	0.0105407	0.045678
Nup210	0.723486	4.67988	0.00571261	0.0280856
Dnase2a	0.723005	5.2244	0.00023645	0.00209327
Zyx	0.721819	5.29626	0.00476922	0.0244585
Igf1	0.719778	4.49887	0.0400565	0.127871
Nid2	0.71961	4.85025	0.00684668	0.0322852
Cd9	0.719307	8.39444	2.55377e-05	0.000321708
Anxa5	0.719018	8.53516	2.43419e-06	4.36793e-05
Cyren	0.718379	6.59463	0.000570557	0.00443928
S100a16	0.717041	6.81216	0.00011015	0.00108981
Ptpn12	0.716562	4.8043	0.00486693	0.0247836
Vps37c	0.716039	4.36684	0.0098286	0.0432848
Spon1	0.715518	5.24562	0.00516537	0.0259526
Ywhag	0.714615	6.59417	1.17143e-06	2.33686e-05
Gm2000	0.71295	4.32226	0.0128484	0.0532045
Nectin2	0.712569	4.47743	0.0455407	0.140992
Yeats2	0.711801	4.82229	0.00524515	0.0262925
Hivep2	0.711602	4.33869	0.00784573	0.0359783
Rbm3os	0.711566	7.15983	0.00130333	0.00875656
Ctsl	0.71037	10.608	4.23482e-06	6.99108e-05
Qsox1	0.707698	4.66649	0.0058267	0.0285311
Hmces	0.707209	5.24159	0.000199662	0.00182347
Rfc3	0.707184	4.27225	0.0290781	0.100247
Gm42047	0.706932	4.89277	0.0520518	0.155135
Rexo2	0.70611	5.10131	0.00624812	0.0301517
Hmgb3	0.705894	6.06298	3.26879e-05	0.000397744
Snx32	0.705365	6.23687	0.019457	0.0737579
Ell	0.703845	4.02845	0.0121249	0.0510431
Cpne1	0.703179	5.49361	0.00159239	0.0103321
Parp12	0.701212	4.36033	0.0159963	0.0633591
Adamts5	0.701081	5.01731	0.00189462	0.0117543
Arpc5	0.699747	7.05146	2.54954e-05	0.000321643
Mthfr	0.699705	4.41079	0.00281667	0.015966
Ctsz	0.699491	8.62839	4.0229e-05	0.000470533
Rpl10a	0.699142	8.90242	1.5689e-05	0.0002138
Unc13b	0.698358	4.71606	0.0136267	0.055973
Mapk3	0.696549	5.41449	0.00119578	0.00823004
Dynll1	0.695942	7.69945	0.00119831	0.00823611
Shroom3	0.694797	5.1353	0.00239319	0.0142067
2310022B05Rik	0.694285	5.30813	0.000916429	0.0066134
Nop56	0.693411	5.34547	0.00212512	0.0129343
Bloc1s2	0.692325	4.61696	0.0111469	0.047898
Lrrc59	0.69222	6.01649	3.95593e-05	0.000465212
Mdk	0.692138	4.96482	0.00612779	0.0296702
Ccdc88c	0.691697	4.58124	0.0153003	0.0611094
Leprot	0.691671	6.73747	7.29099e-06	0.000112439
Ptrh2	0.691172	5.50313	3.73586e-05	0.000445792
Vps13c	0.69052	4.96855	0.0184894	0.0708746
Irak4	0.690471	4.93742	0.00197182	0.012129
Swap70	0.690044	4.83487	0.00879058	0.0395166
Trafd1	0.689606	4.62901	0.0061732	0.0298566
Fmnl3	0.688695	4.55278	0.0163304	0.0644224
Mfap3	0.688205	5.20598	0.0102436	0.0445912
Megf8	0.688163	4.8895	0.00521795	0.0261965
Isg20l2	0.688043	4.67266	0.0153306	0.0612023
Tspan4	0.687568	7.03556	3.34023e-05	0.000404326
Kpnb1	0.687085	7.15589	4.61876e-05	0.000525338
Isyna1	0.686692	5.678	0.00048167	0.00383346
Slc39a1	0.686331	5.57136	0.000390231	0.00320176
Srgap2	0.686308	4.71903	0.00230507	0.0138092
Dap	0.686069	6.35839	4.06885e-06	6.78168e-05
Gm45552	0.68606	6.8721	2.45371e-05	0.000310457
Tgm1	0.685791	4.65874	0.0141618	0.0575976
Tradd	0.685643	4.47472	0.027872	0.0971316
Camk1	0.685639	5.24585	0.000275365	0.00239137
Hacd4	0.685624	4.50246	0.021099	0.0785839
Pfn1	0.685051	5.93215	0.0317772	0.10792
Ltv1	0.684789	4.88201	0.00172634	0.0109936
Dab2ip	0.683972	5.09839	0.000162964	0.00153857
Mapk4	0.6835	4.27097	0.049973	0.150401
Rock2	0.683156	5.96942	1.94847e-05	0.000257039
4930533K18Rik	0.682929	5.38175	0.002743	0.0156818
Sept9	0.68236	5.1941	0.000635305	0.00486047
Rps28	0.681982	7.33171	0.00111548	0.00777156
Zfp236	0.681708	4.60209	0.0386337	0.124568
Ptpn13	0.681519	6.08674	2.78746e-05	0.000347611
Zfand2a	0.681249	4.32836	0.0156452	0.0621436
Irf2bpl	0.680385	5.02008	0.00405228	0.021494
Prmt1	0.677942	5.84422	3.48913e-05	0.000421174
Tie1	0.677661	4.24876	0.0784367	0.2121
C4b	0.677517	5.38813	0.226556	0.432745
Cyp4f16	0.677089	4.33703	0.107654	0.264987
Zfhx3	0.676809	4.30323	0.0550286	0.161958
Gas8	0.675913	4.73055	0.00563424	0.0278562
Rbbp8	0.675544	4.95058	0.000390477	0.00320176
Bik	0.675477	4.48974	0.0355863	0.117317
Gnl3	0.675369	5.64215	0.000151125	0.00144093
Ranbp1	0.674596	5.32956	0.000539058	0.00425502
Itgav	0.674411	7.73436	0.00232036	0.0138694
Psip1	0.673891	5.00466	0.00227066	0.0136381
Gm42846	0.673116	4.59076	0.049026	0.148725
Tomm34	0.670896	4.26541	0.0177194	0.0684681
Etl4	0.670612	4.44484	0.0236202	0.0860514
Gps2	0.670034	4.1726	0.0129058	0.0533612
Mdm2	0.67003	5.34153	0.00636102	0.0305774
Morc3	0.669982	4.86729	0.0351239	0.116191
Sesn3	0.669849	6.27255	0.00357104	0.0194289
Rps20	0.667921	8.41719	0.00078113	0.00578637
Rpf1	0.666242	4.64619	0.00638659	0.0306833
Ube2e3	0.665623	5.83434	0.00087409	0.00634484
Arl6ip5	0.664816	6.42204	0.00390629	0.020898
Atf4	0.664675	6.0802	0.00452326	0.0234048
Cldn7	0.663932	5.66865	0.00331642	0.018273
Nsmce1	0.663441	6.16695	0.00177515	0.0112137
Cyfip1	0.663051	6.52728	3.10051e-06	5.35301e-05
Bicc1	0.661917	7.73196	0.00013414	0.00129609
Plod3	0.661245	5.53453	0.00832663	0.0378035
Rbm3	0.660836	8.03561	0.00069287	0.00525381
Trim28	0.660794	6.01481	2.59465e-05	0.000325911
Dip2b	0.659385	4.67404	0.0093179	0.0414484
Pdk4	0.658905	6.14172	0.239992	0.447795
Irf9	0.658594	5.31344	0.0266407	0.0939397
Ets2	0.658394	5.50024	0.00604164	0.0293185
Cdh5	0.658357	4.72736	0.00380302	0.0204183
Tirap	0.657759	4.31545	0.0384343	0.124202
Trnau1ap	0.657599	4.71823	0.00764919	0.0352636
Ntpcr	0.6574	4.75097	0.0399974	0.127729
Zfp954	0.657067	4.67136	0.0284594	0.0987026
Snrpg	0.656434	5.84396	0.0110834	0.0476726
Sh3pxd2a	0.655928	4.27305	0.00650709	0.0311266
Prrc2a	0.654608	4.31582	0.0342589	0.114069
Olfm1	0.654348	4.2474	0.0219598	0.0809898
Rplp2	0.654067	7.56919	0.117097	0.280275
Ranbp3	0.653079	4.7808	0.00539749	0.0269625
Amotl1	0.651987	5.6758	0.00029079	0.00248548
Mta2	0.651901	5.96974	9.34957e-05	0.000949973
Hspg2	0.651769	4.79989	0.00700921	0.0329084
Bcl10	0.650982	4.77878	0.00240481	0.0142464
Tacc2	0.650834	6.96607	8.0174e-05	0.000842264
Ipo4	0.65068	5.83696	0.00179474	0.0112649
Ikbip	0.650401	4.26727	0.0114435	0.0487854
Spata6	0.650391	4.60755	0.0331297	0.111465
Tspan6	0.649554	4.53841	0.116162	0.27904
Ercc3	0.64954	5.05271	0.00156254	0.0101671
Morf4l2	0.649371	7.35987	4.67718e-05	0.000529897
Adgre5	0.648969	5.02754	0.0117619	0.0499953
Trim8	0.648016	4.95121	0.0120552	0.0508926
Trim32	0.647618	4.15156	0.01497	0.059956
Ppp2r2a	0.64685	5.22618	0.000295684	0.00252233
Rps15a	0.646797	8.82875	0.00378886	0.020371
Nup43	0.645552	4.66812	0.00465124	0.0239258
Thoc5	0.645388	4.68681	0.0258372	0.0916982
Exosc8	0.644922	4.8463	0.00258625	0.0149933
Rit1	0.644782	5.35116	0.00401491	0.021348
Traf7	0.643842	5.42416	0.0196901	0.0744238
Pqbp1	0.643328	5.19265	0.00040279	0.00329337
Pla2g15	0.643074	4.12638	0.0218492	0.0806503
Tns3	0.642937	7.30395	0.000716397	0.00540855
Uba6	0.642923	4.43939	0.0288117	0.0994866
Tpm3	0.642797	7.26096	1.24155e-05	0.000176113
Ppp2cb	0.641858	5.0901	0.00251699	0.0147
Eif6	0.641131	6.15361	0.00265155	0.0152799
Capns1	0.640784	6.98337	0.0016395	0.0105726
Svil	0.640584	5.12249	0.00118473	0.00816869
Nr2c2ap	0.639354	4.94292	0.00640519	0.0307555
Fam126a	0.638713	4.48983	0.00946033	0.0419185
Acer3	0.638305	5.27712	0.00231842	0.0138673
Npdc1	0.637064	5.43877	0.00230551	0.0138092
Cd24a	0.636392	7.87835	0.00124926	0.00848537
Npc1	0.636254	4.58837	0.0165339	0.0651066
Eml2	0.636035	5.54459	0.00257193	0.0149474
Vmp1	0.635967	7.91606	0.00220575	0.0133221
Mapkapk2	0.635847	5.38784	0.000180999	0.00168137
Tra2a	0.635533	5.71494	0.00113904	0.00791029
Efemp1	0.635289	5.62317	0.001211	0.00831678
Cybc1	0.635172	4.97806	0.0535946	0.158859
Utp4	0.63413	4.82621	0.016997	0.0663516
Med17	0.633547	4.73588	0.0143712	0.0580675
Kif4	0.633127	4.96313	0.00780948	0.035831
Erh	0.632933	7.52943	0.00140218	0.00931239
Myo9a	0.632557	5.84508	0.00239113	0.0142067
Dysf	0.632205	4.7044	0.0448144	0.139514
Cdk2ap1	0.630699	4.09197	0.0497844	0.15008
Nup205	0.63043	4.60377	0.0371224	0.121091
Trim27	0.629481	4.99211	0.0382064	0.123636
Dock7	0.629061	5.17375	0.00376345	0.0202721
Ran	0.62795	8.36543	0.00121739	0.00834018
Mocos	0.626852	4.48779	0.021516	0.0796918
Nop58	0.626195	6.11797	0.000431854	0.00348153
Slc40a1	0.626117	6.34182	0.0330883	0.11137
Lmna	0.626104	5.91531	0.000305403	0.00259019
Plxna2	0.625874	4.48799	0.00502932	0.0254758
Commd7	0.625415	5.10539	0.00154785	0.0100942
Utp14a	0.623815	4.67158	0.00948209	0.041972
Cd47	0.623675	6.96665	6.49644e-05	0.000698385
Smchd1	0.622977	5.20407	0.00533806	0.0266811
Rflnb	0.622835	5.38605	0.0129521	0.0534862
Exosc1	0.622611	4.48492	0.00504473	0.0255389
Sparcl1	0.622596	5.85317	0.00814225	0.0370635
Vav2	0.622212	4.71992	0.00660781	0.0314029
Heatr5a	0.62208	4.61059	0.0779911	0.211432
Slc6a15	0.621206	4.9471	0.0401122	0.127945
Shtn1	0.620515	4.42052	0.0100394	0.0439452
Zfand5	0.619954	5.69765	0.00246926	0.0145487
Sept10	0.619911	4.30102	0.0548259	0.161671
Sh3d19	0.618312	6.08756	0.00110586	0.0077108
Lrrc42	0.617813	5.13479	0.00248571	0.0145861
Nvl	0.617785	4.73002	0.00828834	0.0376494
Tpd52l2	0.617135	7.04827	3.15266e-05	0.000385934
H6pd	0.617074	7.46905	0.000234534	0.00207843
Riok1	0.616898	4.44906	0.0303994	0.103934
Dnajc9	0.616577	5.53794	0.00123272	0.00840018
Srxn1	0.614961	6.41304	0.000314436	0.00264584
Pusl1	0.614004	4.60566	0.00666181	0.031568
Notch1	0.613275	4.49211	0.0198489	0.0748173
Pakap	0.612064	7.51136	5.52025e-05	0.000611034
Nsd2	0.611894	5.58818	0.00126245	0.00855486
Mgst1	0.611385	8.06218	0.00434775	0.022741
Elmo2	0.611365	4.59398	0.0105517	0.0457031
Birc2	0.611341	6.04666	0.0206658	0.0773694
Haus2	0.611168	4.49743	0.128677	0.297955
Bin3	0.61071	5.19389	0.0540146	0.159925
Fkbp1a	0.610552	6.91483	9.55382e-05	0.000968455
Taf1d	0.609313	5.04653	0.0156525	0.0621441
Ttc27	0.609194	4.33394	0.0163431	0.064443
Sema5a	0.608937	6.27274	0.00187669	0.0116597
Itgb6	0.608412	7.67561	4.66542e-05	0.000529256
Ifi27	0.606991	6.9606	0.0146596	0.0589036
Arnt2	0.606945	5.44563	0.000851825	0.00622246
Ankrd50	0.606896	4.3372	0.0333479	0.111987
Rab3gap2	0.606849	5.28855	0.000746973	0.00558104
Tor3a	0.60681	4.41105	0.0390809	0.125496
Syne2	0.606801	8.07272	0.00482957	0.0246569
Gm16538	0.60656	4.17405	0.0433052	0.135889
Rrp1b	0.606358	4.3288	0.0160024	0.0633591
Cdk4	0.606313	6.9971	0.00763465	0.0352153
Ptpn1	0.606169	5.60435	0.00147615	0.00971437
E530011L22Rik	0.605728	4.76914	0.00430038	0.0225205
Chmp4c	0.605145	4.75146	0.012895	0.0533465
Gm9917	0.605038	5.06003	0.00131098	0.00879431
Nubp1	0.605	4.9805	0.00166803	0.0107326
Agpat2	0.604672	4.91822	0.0333494	0.111987
Gm17111	0.604156	5.01764	0.00848513	0.0384192
Tmem123	0.603797	5.79258	0.00276693	0.0157874
Arid1b	0.603715	5.3127	0.00939154	0.0416484
Tuba1c	0.603121	6.51938	0.00448219	0.0232478
Mcm6	0.602768	5.79783	0.00178823	0.0112553
Hgs	0.602286	4.63505	0.078799	0.212691
Myo1h	0.602269	5.28295	0.0503154	0.151208
Cerk	0.601803	4.31389	0.134694	0.306806
Tsc22d4	0.601109	4.78712	0.011892	0.0504393
Pgd	0.600496	6.88032	0.000577797	0.00447922
Eef1b2	0.599903	8.84301	0.000312773	0.00264211
Ubxn11	0.599646	4.62813	0.115552	0.278036
Nono	0.599001	7.26091	0.00187654	0.0116597
Rps24	0.598284	9.27721	0.000685484	0.00520691
Pold3	0.597943	4.54787	0.0256424	0.0912726
Gm12758	0.597695	4.74845	0.0140985	0.0574846
Rab29	0.597418	4.87754	0.0057585	0.0282787
Net1	0.595604	6.94067	0.00310483	0.017283
Pkd1	0.595268	5.05766	0.013752	0.0563273
Gnl2	0.594811	5.5591	0.00624096	0.0301339
Rps18	0.594437	8.77128	0.00329272	0.0181655
Rab32	0.594305	4.51546	0.112208	0.272477
Cic	0.593559	4.20696	0.0652967	0.184642
Gm44709	0.593342	4.23185	0.0834875	0.2223
Ruvbl1	0.593322	5.4472	0.0108227	0.0466709
Chpf2	0.593216	4.99602	0.00177404	0.0112137
Dcbld1	0.592888	4.43545	0.0189738	0.0722899
Kmt2b	0.59286	4.45096	0.0596459	0.172432
Lrch3	0.592679	4.6709	0.027368	0.095954
Ptprcap	0.592058	4.48841	0.0138032	0.0564962
Ifih1	0.591821	4.5102	0.0347384	0.115215
Bag3	0.591612	4.73096	0.063771	0.181512
Slc12a4	0.590415	4.74531	0.00755559	0.034925
Tbc1d10b	0.590017	4.88265	0.0218004	0.0805389
Ptpn2	0.589709	5.41444	0.00304923	0.0170501
Bhlhe40	0.58906	6.11039	0.00277745	0.0158161
Dock6	0.588662	4.73963	0.0161192	0.063734
Smg5	0.58812	4.75545	0.0169616	0.0663293
Gm10401	0.587774	4.2841	0.0216803	0.0801634
H2afz	0.587589	8.51858	0.00158363	0.0102888
Ltbp3	0.587375	4.34123	0.0141542	0.0575936
Ppip5k2	0.58698	5.08199	0.0212686	0.0789781
Klf7	0.586739	4.73124	0.0339744	0.113471
Adam10	0.58597	5.82298	0.0243707	0.0880821
Gm43305	0.585481	4.27912	0.0540278	0.159925
Necap2	0.585082	5.65373	0.00370816	0.0200241
Lyst	0.585029	4.66697	0.0665583	0.18732
Rpl38	0.584147	8.35959	0.0136491	0.0560116
Ddhd1	0.583989	4.34929	0.0265842	0.0938893
Mmd	0.582721	4.77396	0.0316455	0.107558
Eif2ak3	0.582495	5.08369	0.00412181	0.0217901
Ticam1	0.581436	4.10319	0.0889208	0.232303
Afap1	0.580566	5.64706	0.00243338	0.0143802
Pign	0.580167	4.90703	0.0775884	0.210604
Erap1	0.579879	5.68369	0.0215678	0.0798497
Tmem50a	0.579794	7.05102	6.56631e-05	0.000702595
Ddx39b	0.579514	6.47149	0.000372485	0.00306293
Rpl39	0.579437	8.17449	0.00600064	0.0291849
Rps19	0.579069	9.69034	0.00107717	0.00756549
Nck2	0.57879	4.17631	0.04681	0.143611
Ddit3	0.578655	4.98214	0.0147744	0.0593097
Rpl34	0.578354	8.65403	0.00597073	0.0290721
Itgb1	0.578236	8.14177	0.00277043	0.0157969
Jak1	0.577968	6.93297	0.000112692	0.00110863
Cadm1	0.577418	4.68213	0.127146	0.295278
Parp2	0.577102	5.26345	0.00193327	0.0119792
Rpl13a	0.577041	9.16778	0.00221205	0.0133377
Ifitm2	0.576792	6.55171	0.0333202	0.111976
Ube2i	0.576345	5.81943	0.00306369	0.0171089
Prpf31	0.575916	5.6924	0.00987704	0.0434319
Rab12	0.575753	4.6161	0.0266417	0.0939397
Sart1	0.575469	4.89457	0.0726728	0.200591
Sharpin	0.575348	4.49755	0.00660173	0.0314029
Cryab	0.574846	7.4884	0.0037425	0.0201718
Arhgef3	0.574392	5.49787	0.0515501	0.153902
Acp2	0.574011	5.50085	0.00443477	0.0230986
Frk	0.573308	5.10674	0.0514538	0.15367
Smarca4	0.573049	6.12262	0.00303313	0.016971
Zc3h4	0.572807	4.40609	0.0151807	0.0606876
Ccn2	0.572537	6.05049	0.0155103	0.0616639
Mylk	0.572341	6.66423	0.000446858	0.00357281
Arf2	0.572078	5.26788	0.0139404	0.0569374
Itm2c	0.571997	6.72175	0.000439268	0.00352512
Klf3	0.571819	5.98359	0.00112647	0.00784185
Rrp15	0.57155	4.15742	0.029306	0.100952
Mis12	0.571525	4.32537	0.0645948	0.183375
Sec24b	0.57137	5.60168	0.00308969	0.0172319
Ddx27	0.57135	5.45729	0.00757434	0.0349929
Vrk1	0.569359	4.39627	0.0329669	0.111047
Rhbdd1	0.568583	4.40549	0.13157	0.302392
Rtkn	0.567608	4.45794	0.0250879	0.0900622
Siva1	0.567462	4.90531	0.102971	0.257264
Kctd10	0.567118	5.61234	0.085035	0.225132
Rps6ka3	0.566527	5.53145	0.000951682	0.00682235
Map2k7	0.566209	5.00779	0.00748618	0.0346781
Znrd2	0.566146	4.70145	0.0480679	0.146588
Sptlc2	0.56612	6.95695	0.00522944	0.0262289
Hmgn2	0.564968	6.89223	0.00977658	0.0430995
Tcirg1	0.564487	5.04995	0.0648935	0.183969
Spred1	0.564051	5.24613	0.00564012	0.027862
Mettl21a	0.56387	4.4969	0.0564093	0.165336
Jchain	0.563012	6.48668	0.0986202	0.25029
Cep162	0.562983	4.27998	0.0278181	0.096983
Rpl35	0.562202	8.68252	0.00796847	0.036464
Ncbp3	0.560603	4.88004	0.0145603	0.0586678
Zdhhc20	0.560243	5.09855	0.0258173	0.0916666
Mdfic	0.560221	4.23068	0.049588	0.149801
Mid1ip1	0.559943	4.88457	0.0617145	0.177112
P4ha2	0.559648	5.90623	0.038619	0.124568
Gm26782	0.559617	4.2529	0.0649913	0.184138
Rps9	0.55911	9.57023	0.00250603	0.0146755
Gpatch4	0.558722	4.97754	0.0179809	0.0692317
Lars	0.558595	5.97821	0.00280387	0.0159247
Psmd10	0.558144	6.46923	0.000798694	0.0058913
Wdr38	0.557831	8.51115	0.0103414	0.0449267
Bcat1	0.55773	6.06241	0.263456	0.476199
Ifi44	0.556999	4.05571	0.11671	0.279866
Rps8	0.556693	8.57625	0.00353293	0.0192699
Anapc2	0.556226	6.00817	0.000570597	0.00443928
Capzb	0.556028	6.69023	0.00129458	0.00871129
Ptbp3	0.555816	6.60412	0.000836605	0.00612403
Mepce	0.555504	4.69296	0.0381026	0.12341
Ctsb	0.555084	9.90776	0.0164616	0.0648512
Utp3	0.555001	5.86036	0.00050569	0.00400623
Eif4a1	0.554833	7.97155	0.00669752	0.0316735
Gins4	0.554762	4.93934	0.0170032	0.0663516
Mettl1	0.554734	4.78797	0.0366971	0.120012
Hnrnpc	0.554259	7.54115	4.1681e-05	0.000484249
Mob1a	0.553945	5.80106	0.0169856	0.0663424
Paxbp1	0.553491	4.77421	0.0961531	0.245611
Mettl3	0.552918	4.98632	0.0105074	0.0455564
Man2b2	0.552575	4.7509	0.00410026	0.0217086
Nop53	0.552527	5.112	0.108385	0.266384
Smarce1	0.552197	6.07488	0.0012713	0.00858793
Npl	0.552078	6.24397	0.0189495	0.0722549
Fnbp1	0.551346	5.49178	0.00978752	0.0431258
Dhrs7	0.551279	5.40724	0.0275417	0.0963254
Tfdp1	0.551264	4.60041	0.144795	0.322078
Tjp1	0.551036	5.49603	0.01153	0.0490911
Tjp2	0.551013	4.99349	0.0124415	0.0518666
G6pdx	0.55082	4.91805	0.0495171	0.149639
Plin3	0.550717	6.24026	0.0274446	0.0961061
Hnrnpa3	0.550167	9.03263	7.93097e-05	0.000834196
Snrpd2	0.54952	6.83484	0.0491611	0.148979
Sesn2	0.549221	4.42409	0.100449	0.253521
Fbln5	0.549024	6.5476	0.0119817	0.0507057
Epc2	0.548023	4.51984	0.143775	0.320486
Prmt7	0.547721	4.99175	0.107057	0.26406
Rnf4	0.547563	5.95868	0.00118308	0.00816383
4931406P16Rik	0.547444	5.03632	0.0102772	0.0447153
Rnf114	0.547079	6.95115	0.00401859	0.0213545
Gsap	0.547023	4.56061	0.221207	0.4252
Rps5	0.545951	9.66075	0.00243432	0.0143802
Apip	0.545812	5.59752	0.00511156	0.0257572
Gm49336	0.544142	4.77491	0.0994195	0.251729
Calu	0.544071	7.46376	0.000831708	0.00609849
Meis2	0.543465	4.63781	0.0639503	0.181962
Syt11	0.543452	4.53589	0.0431375	0.135559
Egfr	0.542851	6.05651	0.00708418	0.0331705
Tep1	0.542426	5.52668	0.00229844	0.0137859
Slco2a1	0.5416	5.51515	0.0135829	0.0558194
Med10	0.541114	5.83064	0.00160566	0.0104008
Fabp4	0.540726	6.47084	0.06043	0.174002
Kif3a	0.539462	5.36914	0.0218174	0.0805672
Gm9828	0.538731	7.38729	0.00825739	0.0375482
Caml	0.538541	5.22005	0.0508346	0.152188
Rpsa	0.538518	9.64919	0.00939456	0.0416484
Cnot6	0.537749	6.16186	0.00251048	0.0146905
Rbms1	0.537227	6.0219	0.00341623	0.0187752
Sf3b3	0.53665	5.94038	0.0119131	0.0504892
Rnf41	0.536578	4.78736	0.0683737	0.191283
Ppm1g	0.536384	5.82712	0.00670234	0.0316735
Taok3	0.535911	4.82129	0.0476405	0.14549
Sf3a3	0.535071	5.94246	0.0146786	0.0589526
Ercc1	0.534665	4.34046	0.0414761	0.131435
Rpl22l1	0.534209	6.21492	0.0132273	0.0545131
Btf3	0.53354	8.14283	0.000412812	0.00335542
Ptprm	0.53342	4.24407	0.262016	0.474487
Hnrnpab	0.533248	6.75435	0.0115322	0.0490911
Gimap8	0.532828	4.54946	0.148334	0.327294
Sgpl1	0.532623	6.4026	0.0397307	0.127065
Palld	0.532559	6.68712	0.00211939	0.0129084
Atxn3	0.532381	4.62042	0.0471126	0.144387
Ep400	0.532321	5.96021	0.00256391	0.0149237
F2rl1	0.531893	4.33306	0.045449	0.140855
Taf15	0.531632	5.98033	0.00415513	0.0219187
Arhgef1	0.53099	4.29404	0.0555814	0.163352
Smarcb1	0.530572	5.28927	0.00920053	0.0410401
Rack1	0.530522	9.40603	0.00885629	0.0397501
P2rx4	0.530444	6.37982	0.0035666	0.0194198
Reps1	0.530419	4.59784	0.0654638	0.184994
Trmt12	0.529929	4.37823	0.0856292	0.226288
Cnih4	0.529902	7.0305	0.00486264	0.0247763
Stx6	0.52883	5.10962	0.00651834	0.0311436
Anp32b	0.528186	6.56574	0.0210955	0.0785839
Myl9	0.527686	6.22397	0.00551784	0.0274146
Sept7	0.527607	6.6861	0.00204431	0.0124775
Ano6	0.527131	5.86971	0.023435	0.0854846
Psmc3ip	0.527094	4.44839	0.0175227	0.0678673
Ptpn6	0.527008	5.6061	0.0111741	0.0479197
Phtf1	0.526774	4.72893	0.0188144	0.0718977
Dot1l	0.526655	4.68193	0.0436059	0.136536
Blcap	0.526344	5.4289	0.00273318	0.0156463
Mospd2	0.526144	5.03028	0.0785312	0.2121
Trpv5	0.525906	5.26193	0.106811	0.263741
Stk40	0.525736	4.80769	0.0424305	0.133677
Bnip1	0.525733	4.43567	0.0302535	0.103598
Rps3a1	0.525087	9.74924	0.000573945	0.00445334
Rpl23	0.52484	9.5101	0.0281248	0.0978946
Tmod3	0.524713	5.93831	0.00422409	0.022188
Ptgds	0.524265	4.74045	0.188784	0.382095
Ctdp1	0.524151	4.17487	0.122944	0.289884
Sqstm1	0.523597	8.99532	0.00122752	0.00838372
Spg21	0.522199	5.34508	0.0127591	0.0529107
Chmp2b	0.521655	5.5082	0.0239515	0.0868568
Nectin1	0.52146	4.85997	0.0418729	0.132401
Psma5	0.521447	8.04878	0.00195826	0.0120713
Hjurp	0.521094	5.32283	0.071528	0.197999
Srrd	0.520853	4.03107	0.0499949	0.150401
Tceal9	0.520777	7.61152	0.00193739	0.0119938
Exoc6b	0.520406	4.61289	0.0417339	0.132058
Smarcd3	0.52036	4.63902	0.0228722	0.0838624
Ckap5	0.519675	4.92177	0.0142287	0.0577881
Brip1os	0.519508	5.5356	0.00618262	0.0298856
Kif2a	0.519243	4.66398	0.050476	0.151586
Lgmn	0.519027	9.68179	0.0123312	0.0516105
Tor1b	0.516804	5.51096	0.0143147	0.0578933
Dhx8	0.516786	4.47343	0.0694047	0.193605
Ybx3	0.515875	5.27088	0.0226526	0.0831555
Cbx6	0.515556	6.1944	0.00160993	0.0104206
Bub3	0.515332	6.46656	0.0286378	0.0991482
Srsf7	0.515288	6.65835	0.00217004	0.0131799
Lrrc41	0.515158	4.59686	0.06316	0.180187
Stk19	0.514608	4.9366	0.0173132	0.0673187
Fam171a1	0.514514	5.16986	0.0394633	0.126352
Sppl3	0.514215	5.65011	0.0099962	0.0438392
Gm29394	0.514176	4.31245	0.131099	0.30179
Lamc1	0.514175	5.50192	0.0195396	0.0740166
Foxj2	0.514063	4.33187	0.0378807	0.122975
Arhgef17	0.513751	4.9287	0.0255933	0.0912241
Fermt1	0.513463	5.96644	0.0056843	0.0280238
Tmem62	0.513071	4.47692	0.174932	0.363233
Ehmt2	0.511002	6.09315	0.00702984	0.0329567
Xpo6	0.510733	5.10705	0.00934974	0.041556
Pabpc1	0.510511	8.21173	0.000724434	0.0054455
Gm26917	0.509708	10.276	0.264485	0.47756
Sugt1	0.509365	6.63268	0.00470414	0.0241676
Trim26	0.50929	4.84223	0.0338301	0.113181
Gm9926	0.509013	4.17704	0.0841325	0.223537
Brd2	0.508872	6.89144	0.00309505	0.0172507
Abl1	0.50856	4.82062	0.0234184	0.0854788
Crybg1	0.507761	4.69193	0.136852	0.310091
Dgcr8	0.507629	4.87716	0.141941	0.318047
Gemin5	0.507532	4.40655	0.121611	0.288079
Wdr3	0.506839	4.55477	0.167743	0.353525
Smim13	0.506589	4.20172	0.106748	0.263661
Tmem243	0.505727	4.25309	0.107682	0.264987
Ppp1r12c	0.505391	4.39439	0.116766	0.27987
Akt1	0.50534	5.14481	0.0126813	0.0526737
Sav1	0.504853	4.66293	0.0162324	0.0640938
Atp13a2	0.504662	4.58286	0.0339409	0.113436
Tfip11	0.504264	5.21227	0.0125742	0.0523189
Mtmr9	0.503791	4.68094	0.0422075	0.133216
Pfdn4	0.502807	4.72823	0.0424106	0.133677
Dync1h1	0.502391	8.01173	0.0120648	0.0509082
Hoxb9	0.501835	4.4566	0.22132	0.425223
Med31	0.501835	4.10305	0.1718	0.359399
Hprt	0.501533	7.62109	0.0138063	0.0564962
Rtn4	0.501495	7.55741	0.000897967	0.00648557
Setd5	0.500629	5.54293	0.0249291	0.0896515
Angptl4	0.50047	6.70746	0.16561	0.35111
Sinhcaf	0.500387	4.41158	0.126712	0.294681
Sfi1	0.500302	4.31658	0.138595	0.313139
Rfc2	0.500046	6.10293	0.00493484	0.0250705
Pofut2	0.50001	4.52382	0.110681	0.269837
Igsf3	0.499722	4.50867	0.0295465	0.101579
Tmem252	0.499447	7.18259	0.007529	0.0348265
Tox4	0.499295	5.74798	0.0286431	0.0991482
Phactr1	0.498456	4.49157	0.0651078	0.184288
Enox2	0.498353	4.50171	0.0390989	0.125507
Eml3	0.498094	4.88828	0.123051	0.289884
Cnpy4	0.497799	4.82828	0.0492873	0.149205
Ppie	0.497776	5.32718	0.00385958	0.0206615
Soat1	0.497746	5.4197	0.0188559	0.0719931
Sorbs1	0.497433	5.11376	0.0672559	0.188704
Rps26	0.496744	7.64715	0.0197678	0.07462
Fnbp4	0.495823	4.82175	0.0394788	0.126352
Leprotl1	0.495028	5.13843	0.0180331	0.0693199
Ugt2b37	0.494802	6.97708	0.49967	0.701735
Wdr75	0.494572	4.89694	0.0275517	0.0963254
Selenow	0.494052	6.58393	0.0319059	0.10823
Nup98	0.493692	5.1382	0.0419849	0.13261
Ilf3	0.493567	5.96767	0.00692005	0.0325603
Rbms3	0.493446	5.22239	0.0455495	0.140992
Carmil1	0.493359	5.23438	0.0432891	0.135888
Pgs1	0.493309	5.38529	0.0132934	0.0547081
Nup62	0.49307	4.90523	0.0611078	0.17572
Phip	0.493009	5.87521	0.0632369	0.180288
Bola2	0.492598	5.87043	0.108602	0.26657
Rps4x	0.492445	9.83293	0.00288247	0.016307
Adamtsl2	0.492291	4.69242	0.0390094	0.125407
Rwdd1	0.491788	4.85355	0.0619239	0.177596
Kpna3	0.491014	4.89865	0.0771437	0.20966
Kdm5b	0.490912	4.99176	0.00947774	0.041972
Traf3	0.490251	4.43955	0.113471	0.274225
Cebpa	0.490037	4.25588	0.116905	0.280127
Rsl24d1	0.489696	5.17928	0.0602373	0.173736
Cast	0.489504	6.20154	0.0124165	0.0517873
Fbxw7	0.488724	4.89855	0.103596	0.258319
Gm17638	0.488536	5.51821	0.0231928	0.0848868
Psme1	0.488333	6.66155	0.00358202	0.0194642
Kat8	0.488211	4.36204	0.0534998	0.158741
Taf11	0.487584	4.93286	0.0241347	0.0873385
Resf1	0.48736	6.16485	0.0357738	0.117801
Serpinb8	0.487333	5.08145	0.0194357	0.0737579
Nfat5	0.487128	6.08584	0.0136907	0.0561291
Efna1	0.487122	5.62586	0.0945997	0.242429
Nt5c	0.486722	6.07058	0.0352556	0.116493
Thoc1	0.486627	5.11643	0.0919738	0.237921
Rpl32	0.486484	8.70057	0.0632276	0.180288
Atox1	0.486388	7.67846	0.114614	0.276088
Efna5	0.48612	4.43418	0.0959123	0.245068
Gba	0.486069	5.25799	0.0609243	0.175251
Gsto1	0.484883	4.94974	0.02163	0.0800257
Sars	0.484833	7.49385	0.00412592	0.0217912
Git2	0.484512	4.8141	0.1659	0.351238
Nsfl1c	0.484411	7.11568	0.00648751	0.0310648
Stat6	0.484138	6.12477	0.0162643	0.0641908
Rpl37	0.484027	8.4889	0.0449153	0.139711
Arhgap17	0.483785	4.74945	0.0308033	0.105107
Rnf135	0.483672	4.36325	0.129236	0.29901
Dus3l	0.483482	4.75674	0.0224635	0.0826013
Thada	0.483039	4.49216	0.140786	0.316523
Amn1	0.482331	5.11043	0.0388929	0.125171
Abcc4	0.482276	5.53414	0.11736	0.280736
Ciz1	0.482184	4.24629	0.133908	0.305574
Nup85	0.482144	4.87911	0.0628387	0.179566
Polr1a	0.482016	4.31699	0.159934	0.342967
Tuft1	0.481689	5.1126	0.135703	0.308211
Zwint	0.481646	7.22539	0.0457038	0.141268
Nuak2	0.480833	6.52301	0.00452209	0.0234048
Iqgap1	0.480662	7.41665	0.00438359	0.0228733
Dph5	0.480465	4.78571	0.139222	0.314065
Sdad1	0.480454	4.57324	0.0925249	0.238807
Endod1	0.480412	4.90969	0.229282	0.435787
Sfr1	0.480122	5.95392	0.023471	0.0855798
Gna13	0.480076	6.74487	0.00586862	0.0287201
Gpx8	0.479291	4.83464	0.0127454	0.0528793
Coro1b	0.479189	6.16104	0.00179625	0.0112649
Drg1	0.478112	7.0835	0.0024255	0.0143494
Armcx3	0.478045	4.41471	0.105054	0.260631
Gon4l	0.478003	5.23806	0.0066102	0.0314029
Ydjc	0.477925	4.16244	0.123364	0.290305
Eprn	0.477923	5.84208	0.0169251	0.0662854
Senp1	0.47787	4.39655	0.10897	0.267323
Il10rb	0.477045	5.7439	0.0126898	0.0526737
Ankrd27	0.476691	4.84633	0.0378794	0.122975
Ddx10	0.476593	4.46957	0.0562993	0.16507
Ccnd3	0.476354	7.23355	0.0247664	0.0892025
Gemin6	0.476154	4.25934	0.149788	0.329411
Rpl36a	0.475935	8.04077	0.0666105	0.187356
Gm16279	0.475459	4.90643	0.0261838	0.0928161
Skap2	0.475294	6.77383	0.00316108	0.0175173
Pgap2	0.475261	4.63342	0.0511737	0.152991
Rpl18a	0.475207	8.98057	0.0154207	0.061449
Large1	0.475082	4.38222	0.12464	0.291804
Pkp3	0.475082	4.46615	0.104617	0.260103
Zfp369	0.474873	4.54649	0.132292	0.303326
Rnf8	0.474666	4.59982	0.0645587	0.183375
Nagk	0.474601	6.53809	0.0059844	0.0291223
Rps11	0.473997	9.1976	0.0088811	0.0398202
Eogt	0.473691	4.76222	0.13167	0.302541
Spint2	0.472863	7.58897	0.00485596	0.0247568
Eml4	0.472848	4.54251	0.0311055	0.106013
Magoh	0.472842	5.14311	0.0626861	0.179307
Flnb	0.472574	7.05321	0.0151102	0.0604337
Mcl1	0.472568	6.32108	0.0166575	0.0654356
Toe1	0.472543	4.69843	0.108971	0.267323
Larp7	0.472454	4.82104	0.0367513	0.120107
Plekhf1	0.472284	4.74531	0.1413	0.317266
Smad2	0.472104	5.41028	0.0351484	0.116227
Nck1	0.47191	5.06633	0.169589	0.35615
Ugt2b5	0.47119	4.51971	0.40113	0.619476
Hspbp1	0.47114	5.20973	0.0199173	0.0748909
Rrbp1	0.470931	7.16741	0.0252379	0.0903498
Exosc9	0.470478	5.70803	0.00984976	0.0433339
Ccdc50	0.470073	6.51375	0.00179341	0.0112649
Mri1	0.469958	4.20949	0.0935991	0.240648
Kif20b	0.469692	4.34923	0.223332	0.427951
Rps10	0.469396	7.99936	0.0458364	0.141389
Cyb5r1	0.469269	5.8506	0.00835665	0.0379199
Slfn5	0.469138	5.56493	0.0452417	0.14039
Rps27a	0.469044	9.07138	0.012281	0.0515194
Lsm10	0.468834	4.63043	0.0711325	0.197093
Spin1	0.468506	6.34478	0.00458108	0.0236476
Grk2	0.467939	4.83833	0.0316014	0.10745
Ifit3b	0.467868	5.10885	0.0932299	0.240126
G2e3	0.467679	4.21273	0.141883	0.317998
Alcam	0.467627	5.39947	0.0283975	0.0985668
Mapkapk3	0.467338	4.56957	0.0488345	0.148248
Alg9	0.467255	4.92627	0.0441515	0.137846
Snhg6	0.467119	4.53108	0.0919894	0.237921
Trmt2a	0.467022	5.31807	0.0974451	0.248034
Esyt2	0.466201	5.85583	0.113235	0.274059
Dync1i2	0.465751	6.70247	0.0120285	0.0508053
Mrpl33	0.465677	6.61505	0.00718686	0.0334704
Gm12264	0.465403	4.70221	0.174432	0.362785
Rps21	0.465378	8.00125	0.103416	0.258227
Optn	0.465088	4.87166	0.0398293	0.127286
Nup54	0.465061	4.91796	0.049913	0.150363
Adss	0.465037	5.77411	0.0101081	0.044179
Snrpa1	0.46478	5.20316	0.0210689	0.0785665
Nedd4	0.463304	8.51341	0.00697468	0.0327817
Sec24d	0.463082	4.60779	0.0536423	0.158946
Ap2b1	0.462985	6.71996	0.00352516	0.0192518
Kmt2a	0.46276	5.4331	0.0360105	0.1184
Arhgap26	0.461205	5.43702	0.137416	0.310962
Ankrd16	0.460278	5.11364	0.0859288	0.226849
Btbd9	0.460069	5.1951	0.0267555	0.094226
Eng	0.459718	4.88893	0.0753824	0.205906
Rangap1	0.45953	5.95765	0.0154282	0.0614504
Ipo5	0.459479	6.39513	0.00429125	0.0224863
Exoc7	0.459464	5.59573	0.0318221	0.10803
Glt8d1	0.459084	4.88935	0.0659392	0.186155
Kctd17	0.458656	5.65293	0.123927	0.290998
Lsm7	0.458594	5.97191	0.0430121	0.135263
Ntn4	0.457125	5.02446	0.0801086	0.215621
Rfxank	0.456572	5.31931	0.0170658	0.0665059
Stat2	0.455887	4.25594	0.103847	0.258706
Rnf38	0.455661	4.93985	0.0722155	0.19971
Rplp0	0.455225	10.0278	0.0259049	0.0918648
Rnaseh1	0.45512	4.45929	0.113493	0.274225
Nol9	0.455086	4.39546	0.0705322	0.195742
Xbp1	0.454697	6.39733	0.0129535	0.0534862
Fam98a	0.454245	4.65532	0.13784	0.311677
Rpl10	0.454159	9.05523	0.00594644	0.0290027
Prkab1	0.453616	5.2807	0.0254818	0.0909754
Specc1l	0.453375	5.54595	0.0193347	0.0734975
Tmem260	0.452112	5.02606	0.0568994	0.166563
Mxd4	0.451787	6.45644	0.00972194	0.0428804
Slc1a4	0.451597	5.14428	0.0738096	0.203112
Slc39a14	0.451362	4.88495	0.065605	0.185332
Haus7	0.451307	5.10485	0.0471604	0.144403
Eed	0.451261	4.80942	0.106104	0.262668
Cpm	0.450824	5.11607	0.0459551	0.14159
Rpl23a	0.450548	8.34173	0.0198811	0.0748173
Scamp3	0.450164	5.18566	0.0121304	0.0510431
Pacs2	0.44995	4.63345	0.0934666	0.240521
Zc3h11a	0.44985	6.83713	0.00590615	0.0288549
Glis3	0.449204	5.57373	0.0312884	0.106553
Dctn4	0.449083	5.2555	0.024388	0.0881006
Mrto4	0.448996	5.11408	0.0202188	0.0758271
Ssrp1	0.448238	6.87375	0.00424453	0.0222684
Ppp1r11	0.448096	5.61826	0.0289345	0.0998104
Pamr1	0.447995	4.39387	0.112053	0.272339
Nudt21	0.447839	5.55062	0.0322552	0.109244
Gm16796	0.447787	4.12152	0.187312	0.380285
AI837181	0.447392	4.7115	0.0941128	0.241539
Actr1a	0.447059	6.09165	0.00270195	0.0155085
U2af1	0.447039	6.90683	0.0102051	0.0445133
Slc15a4	0.446919	4.41772	0.0773597	0.210052
Rcc1	0.446714	4.90549	0.038824	0.124996
Rin3	0.446668	4.61691	0.206376	0.40744
Fibp	0.446407	5.09339	0.0227812	0.083592
Mfsd6	0.446292	5.1811	0.0385459	0.12447
Itga1	0.445984	7.66606	0.00937047	0.0416113
Rprd2	0.445846	5.34619	0.0173553	0.0673919
Appl1	0.445024	5.14809	0.0287368	0.0993465
Nasp	0.444599	5.52345	0.0187504	0.0717164
Acot9	0.444308	7.27584	0.0347627	0.115215
Med4	0.444208	5.1763	0.0531748	0.157939
Ostc	0.444111	6.65372	0.0173544	0.0673919
Zfp62	0.444106	4.72808	0.0523292	0.155801
Gmds	0.44327	5.12195	0.0620623	0.177875
Rplp1	0.443165	9.24404	0.113422	0.274223
Zfp384	0.443015	4.13713	0.232355	0.438745
Fbrs	0.442496	4.16564	0.114122	0.275206
Uchl3	0.44237	5.15832	0.0608076	0.175031
Mpdz	0.442076	4.68525	0.152633	0.333711
Arhgap1	0.441951	5.87366	0.0408545	0.129749
Myl12a	0.441902	8.514	0.0086151	0.0388284
Tbc1d5	0.44168	4.49414	0.113324	0.274195
Plpp2	0.441344	5.66084	0.0836656	0.222501
Rbm42	0.44132	4.27585	0.245537	0.454316
Neurl1b	0.441079	6.14234	0.00938239	0.0416371
Tmem82	0.44097	4.61372	0.143771	0.320486
Edc4	0.440816	4.94801	0.0670715	0.188309
Ehbp1l1	0.440658	4.47662	0.148304	0.327294
Golph3l	0.440542	4.54467	0.130477	0.300719
Tars	0.440346	5.71404	0.0874031	0.229205
Gnb1	0.440036	7.41801	0.000868869	0.00632283
Arhgdia	0.439972	6.85931	0.0441418	0.137846
Emd	0.438877	4.75293	0.0907412	0.235785
Plvap	0.438475	4.34787	0.120499	0.286442
Rps23	0.438168	9.15899	0.0585165	0.170246
Rpl9	0.437698	8.55339	0.0141311	0.0575515
Nipa2	0.437656	4.72687	0.0918664	0.237744
Elp1	0.437085	4.95002	0.0475768	0.145346
Cdh6	0.436602	4.91409	0.197064	0.39372
Snx15	0.434916	4.18295	0.189834	0.383607
Mast2	0.43407	4.96716	0.053045	0.157661
Orc2	0.434039	4.7813	0.0771792	0.20969
Zw10	0.433291	4.544	0.153017	0.334209
Ankfy1	0.43324	5.91341	0.00860054	0.038783
Cbl	0.433013	5.08326	0.0483653	0.147185
Capn2	0.432696	6.56698	0.0134789	0.0554444
Med6	0.43267	4.50195	0.124632	0.291804
Maz	0.431916	5.63308	0.192042	0.386447
Zfp36	0.431898	4.65676	0.254985	0.465254
Agfg1	0.431618	5.36156	0.0576741	0.168247
Tbcd	0.431381	5.9035	0.0232131	0.0849254
Ift140	0.431364	4.40029	0.139779	0.314829
Wdr74	0.431338	5.46948	0.0263111	0.093191
Ccdc82	0.430645	4.21324	0.259056	0.470503
B4galt1	0.430631	5.96497	0.0654262	0.184948
1810009A15Rik	0.430608	5.72804	0.0509512	0.152432
Mfsd12	0.430467	4.579	0.0546856	0.161375
Snapc3	0.43038	4.67378	0.237973	0.445249
Tsen34	0.43037	5.44319	0.118643	0.282882
Tmem165	0.429976	4.589	0.0864138	0.227463
Aimp1	0.429705	6.12184	0.00580921	0.0284937
Fzr1	0.429489	4.22293	0.180107	0.370693
Rpl37a	0.429356	8.70272	0.0691659	0.193001
Rpl18	0.427937	8.55499	0.0416919	0.131974
Tapt1	0.427848	4.97354	0.0591126	0.171462
Anxa7	0.427627	7.46607	0.014302	0.0578849
Grwd1	0.427413	4.84226	0.167058	0.352682
[truncated: 7,205 more rows]

## Sheet: ABT UUO vs IgG UUO
	logFC	logCPM	PValue	FDR
[truncated: 7,923 more rows]

[truncated: 12 more sheets: VeKO CL vs VeWT CL, VeWT UUO vs VeWT CL, VeKO UUO vs VeWT CL, VeWT UUO vs VeKO CL, VeKO UUO vs VeKO CL, VeKO UUO vs VeWT UUO, PbKO CL vs PbWT CL, PbWT UUO vs PbWT CL, PbKO UUO vs PbWT CL, PbWT UUO vs PbKO CL, PbKO UUO vs PbKO CL, PbKO UUO vs PbWT UUO]
