# Supplementary material for: TIE2 activation by antibody-clustered endogenous angiopoietin-2 prevents capillary loss and fibrosis in experimental kidney disease
Source: J Clin Invest. 2025 Sep 15;135(21):e190286. doi: 10.1172/JCI190286 (PMC12578391; doi:10.1172/JCI190286)
Supplement: Supplemental data set 3 [file jci-135-190286-s309.xlsx]

## Sheet: upregulated
Up IgG	Up ABT			overlap	IgG only	ABT only
1216	984			696	520	473
Il1f6	Il1f6			Il1f6	Tlr2	Socs3
Havcr1	Havcr1			Havcr1	Ccr2	Krt19
Krt20	Timp1			Krt20	Ms4a6c	Serpina3g
Cxcl1	Krt20			Cxcl1	Ms4a6b	Runx1
C3	Vcam1			C3	Mmp14	Gbp2
Timp1	Lcn2			Timp1	Fcer1g	Col6a2
Vcam1	Cxcl1			Vcam1	Egr1	Aif1
Lcn2	Serpina10			Lcn2	Rras	S1pr2
Serpina10	C3			Serpina10	Slc7a1	C1qa
Cd44	Cxcl10			Cd44	Ccnb1	Asns
Fgb	Aoc1			Fgb	C4b	Snx10
Aoc1	Fgb			Aoc1	Tgtp2	Ccnb2
Fgg	Col1a1			Fgg	Timd2	Pmaip1
Cxcl10	Fgg			Cxcl10	Prc1	Cygb
Aldh1a2	Cd44			Aldh1a2	Tgif1	Lhfpl2
Col3a1	Col3a1			Col3a1	Tapbpl	Cyth4
Tlr2	Aldh1a2			Col1a1	Knstrn	Col12a1
Col1a1	Socs3			Cd14	Dleu2	Vstm4
Cd14	Fga			Slc25a24	Ifih1	Alox5ap
Slc25a24	Mgp			Fga	Unc13b	Cybb
Fga	Akr1b8			Col8a1	Serpina1a	Cenpf
Ccr2	Dpysl3			Mgp	Slc6a15	Cks1b
Col8a1	Col8a1			Dpysl3	Resf1	Emp3
Mgp	Tmsb10			Tnc	Hmmr	Fosl2
Dpysl3	Krt19			Tnfrsf12a	Pklr	Psd3
Tnc	Serpina1b			Clu	Igha	Gm16567
Tnfrsf12a	Cfi			Cldn4	Birc2	Snhg5
Clu	Tnfrsf12a			Spp1	Med15	Lig1
Cldn4	Col1a2			Tmsb10	Dysf	Zmynd15
Spp1	Tgtp1			S100a6	Kmt2a	Eif4ebp1
Tmsb10	Fn1			Tgtp1	Fbxo6	Kctd11
S100a6	Serpina3g			Slc34a2	Dsp	E2f1
Ms4a6c	Runx1			Cmtm3	Zbtb1	Naaa
Tgtp1	S100a6			Akr1b8	Ybx3	Gnb4
Slc34a2	Col6a3			Col1a2	Myo1e	Lmnb1
Cmtm3	Clu			Cfi	Smad2	Limd2
Akr1b8	Cd14			Serpina1b	Rbpj	Bmp1
Col1a2	Fbn1			Anxa3	Ift81	Vars
Ms4a6b	Tnc			Il34	Ehbp1l1	Klhl6
Cfi	Gbp2			Fblim1	Tuft1	Itga9
Serpina1b	Anxa3			Cp	Frk	Rcc2
Anxa3	Spp1			Adamts1	Sec24d	Hdac7
Il34	Col6a2			Krt18	Tcf12	Mcm5
Fblim1	Slc25a24			Col15a1	Arhgap26	Shisa4
Cp	Icam1			Dcdc2a	Phip	Pde3a
Adamts1	Cmtm3			Fbn1	Dhrs7	Ncam1
Krt18	Dcdc2a			Ccdc80	Setd5	Apobec3
Col15a1	Slc34a2			Nfkbiz	Slfn5	Clca3a1
Dcdc2a	Dock10			Rhob	Gbp3	Llgl1
Fbn1	H2-DMa			Cdh11	Tcirg1	Ppp1r9b
Mmp14	Ctss			Icam1	Ahnak	Mcam
Ccdc80	Cp			Fn1	Mad2l1	Ccna2
Nfkbiz	Fcgr3			Ctss	Gmds	Mrtfb
Rhob	Lsp1			Cpe	Gpatch4	Pmp22
Cdh11	Nfkbiz			Mrc1	Nup62	Rbfox2
Icam1	Aif1			Lyz2	P4ha2	Irf8
Fn1	Osmr			Actn1	Lamc1	Itpripl2
Ctss	Adamts1			Gc	Irf9	Dlgap4
Fcer1g	Gc			Dock10	Myh10	Rad54l
Cpe	Tyrobp			Cdkn1a	Spg11	Nans
Mrc1	Il33			Birc3	Rangap1	Syt12
Lyz2	Loxl2			Ccn1	Anp32b	P3h1
Actn1	AW112010			Akap12	Epn2	Armc10
Gc	Fblim1			Rbp1	Gm42047	Exoc3l4
Dock10	Steap1			Osmr	Ankrd27	Fam57a
Cdkn1a	S1pr2			H2-DMa	Chmp2b	Fam13b
Birc3	Cd52			Fcgr3	Morc3	Gm10575
Ccn1	Emp2			Cpxm1	Sf3b3	Gadd45a
Akap12	C1qa			Loxl2	Dpysl2	Mndal
Rbp1	Cdh11			Mthfd2	Capza1	Cd34
Osmr	Col15a1			Sbno2	Zc2hc1a	Tnip2
H2-DMa	Gm47079			Vim	Tia1	Rfc4
Fcgr3	Mki67			Plac8	Btbd7	Dnmt1
Cpxm1	Klf6			Nrg1	Cspg4	Apoe
Loxl2	Asns			Col6a3	Trpv5	Irgm2
Mthfd2	Lyz2			Emp2	Zdhhc20	Triobp
Sbno2	Pdgfb			Top2a	Tcerg1	Esm1
Vim	Snx10			Cd74	Map3k20	Adar
Plac8	Rbp1			Flna	Ccdc34	Fhod1
Nrg1	Efemp2			Pdlim7	Nectin1	9130401M01Rik
Col6a3	Colec12			Klf6	Cadm1	Trim12a
Emp2	Ccnb2			Sox4	Agfg1	Pcdhga8
Top2a	Pmaip1			Cyp1b1	Tgm1	Plbd1
Cd74	C1qb			Pdgfb	Stag1	Golt1b
Flna	Tgfbi			Sytl2	Cntrl	Arhgdib
Pdlim7	Mrc1			Myof	Ttc37	Tor4a
Klf6	Sparc			Gpc3	Rassf6	Slco4a1
Sox4	Cygb			Tgfbi	Slc40a1	Pcdhgb6
Cyp1b1	Lhfpl2			Cd52	Hs2st1	Med11
Pdgfb	Lhfp			Ypel2	R3hdm1	Gngt2
Sytl2	Cyth4			Lhfp	Endod1	Unc13a
Myof	Tubb6			Cdk1	Ktn1	Pcdhga1
Gpc3	Cldn4			Tacstd2	Txlna	Rps6ka1
Tgfbi	Birc3			Sparc	Traf2	Cplx2
Cd52	Dtx4			Tubb2b	Ino80d	Nrep
Ypel2	Pea15a			C1qb	Odf2	Pcdhgb2
Lhfp	Col12a1			Tagln	Ssh2	Dkk3
Cdk1	Pdgfrb			Gm48529	Slco2a1	Cdc25b
Tacstd2	Cd74			Irf1	Nipsnap3b	Nod1
Sparc	Coro1a			Ptprc	G6pdx	Pcdhga12
Tubb2b	Fxyd5			Fxyd5	Syncrip	Pcdhgc5
C1qb	Gpc3			Il33	Mmd	Cenpo
Tagln	Emilin1			Tmem98	Plpp2	Arpin
Gm48529	Tap1			Gm47079	Specc1	Trib1
Irf1	Vim			Anxa2	Ttpal	Pcdhga2
Ptprc	Vstm4			Pea15a	Adamtsl2	Pcdhgc4
Fxyd5	Alox5ap			Tpm4	Mfsd12	Smc4
Il33	Top2a			Emilin1	Mlxip	Setd7
Tmem98	Irf1			Mrc2	Zpr1	Gng10
Egr1	Bgn			Mki67	Sh3bp4	Dtx3l
Gm47079	Rhob			Pros1	Farsa	Serf1
Rras	Flna			C1ra	Med17	Znhit6
Anxa2	Cdkn1a			H2-Eb1	Mrto4	Adgrl2
Pea15a	H2-Eb1			Lsp1	Heatr5a	Pcdhgb1
Tpm4	Krt18			F3	Nasp	Gse1
Emilin1	Cybb			Efhd2	Cpsf2	Fas
Mrc2	Cenpf			AW112010	Xbp1	Pcdhga6
Mki67	Sbno2			Slc20a1	Heatr1	Samd4b
Pros1	Arl4c			Coro1a	Erap1	Hip1
C1ra	Plac8			Bgn	Flnb	Dut
H2-Eb1	Actn1			Mpeg1	Agpat5	Pbk
Lsp1	Cks1b			Rcn1	Tnpo2	Srbd1
F3	Cpe			Efemp2	Pkd1	Ltbp1
Efhd2	Ptprc			Arpc1b	Atxn1l	Rell1
AW112010	H2-Ab1			Steap1	Tjp2	Mast4
Slc20a1	Sox4			Psmb8	Fem1b	Snrpd1
Coro1a	Svep1			Tubb6	Abi1	Eml1
Bgn	Efhd2			Abca1	Arhgef3	Pip5k1a
Mpeg1	Ccn1			Laptm5	Fgfr1	Pcdhga11
Rcn1	Laptm5			Ctsc	Zfp281	Nav1
Efemp2	Tmem98			Cldn1	Armcx3	Pcdhga5
Arpc1b	Cpxm1			Pdgfrb	Klf7	Pcdhgc3
Slc7a1	Mrc2			Ugcg	Atf7ip	Srgn
Steap1	Cyp1b1			Nupr1	B3galnt2	Rhod
Psmb8	C1ra			Cstb	Gtpbp2	St3gal2
Tubb6	Tubb2b			Tpm1	Mphosph6	Peg3
Abca1	Parp14			H2-Ab1	Thada	Pcdhga4
Laptm5	Cdk1			Bspry	Nudt21	Spaca6
Ctsc	Tagln			Mvp	Dgcr8	Mast1
Cldn1	Psmb10			Plp2	Gtf2f1	AI413582
Pdgfrb	H2-Aa			Col4a2	Smarcc1	Pcdhga10
Ugcg	Pdlim7			Serpine2	Arhgef2	Gm17122
Nupr1	Gm48529			Ddr2	Cybc1	Pcdhgb4
Cstb	Myof			Fstl1	Rap1b	Ankrd44
Tpm1	Lrp1			Col4a1	Dkc1	Ccng2
H2-Ab1	Mpeg1			H2-Aa	Nck1	Zfp949
Bspry	Birc5			Tubb5	Gramd4	Prim1
Mvp	Cxcl16			Litaf	Setdb1	Pcdhgb7
Ccnb1	Bspry			Esyt1	Pecam1	Zfp821
Plp2	Emp3			Acta2	Zmym4	Wdr54
Col4a2	Tubb5			F2r	Fubp1	Gpm6b
Serpine2	Fosl2			Parp8	Uhrf1bp1	Cstf1
Ddr2	Psd3			Tyrobp	Slc30a7	Ampd3
Fstl1	Pdgfra			Arl4c	Tgfbr1	Rab3d
Col4a1	Fhl2			Parp14	Smarcd2	Cul7
H2-Aa	Spns2			Rhoc	Fabp4	Bcam
Tubb5	Ecscr			Tes	Polr1a	Ctla2a
Litaf	Gm16567			Plat	Ddx18	Dtx3
Esyt1	Anxa2			Cfh	Dcaf12	Prkx
Acta2	Cstb			Lgals1	Nrp1	Ttll12
F2r	Plp2			Tsc22d1	Rnf111	Tbc1d17
Parp8	Ccdc80			Ctps	Mnat1	Pcdhga7
Tyrobp	Rhoc			Jun	Hnrnpll	Snrnp70
Arl4c	Pros1			Lgals3	Xpo1	Dcaf15
Parp14	Sdc3			Map3k1	Csnk2a2	Haus1
C4b	Cx3cl1			Parp9	Ifi30	Pcdhgb5
Rhoc	Slfn2			Tap2	Hjurp	Anapc15
Tes	Lgals3			Ckap4	Rhoq	Adamts9
Plat	Marcks			Psmb10	Eed	Mtf1
Cfh	Tpm4			Jpt1	Creb1	Rps12
Tgtp2	Trim47			Lamc2	Rapgef6	Hat1
Lgals1	Sytl2			Tmsb4x	Cfb	Gm49322
Tsc22d1	Snhg5			Sdc1	Tars	Crip1
Ctps	Mxra8			Axl	Zfp945	Hnrnpl
Timd2	Col4a2			Rdh10	Xrn2	Slc39a10
Jun	1110046J04Rik			Hmox1	Kctd10	Cdk5rap2
Lgals3	Lcp1			Ifi27l2a	Thoc1	Homer3
Map3k1	Cfh			Ecscr	Clasp1	Chtf8
Parp9	F2r			Cdk6	Zxdc	Psmg4
Tap2	Col4a1			Cep85	Slc1a4	Pygo2
Ckap4	Stra6l			Slfn2	Trp53bp1	Gm50241
Psmb10	Ckap4			Cxcl16	Ric1	Scamp4
Prc1	Nid1			Sdc3	Arhgap1	Nup37
Jpt1	Nrg1			C1s1	Ifitm2	Plod2
Lamc2	Il34			Fhl2	Pwp1	Phldb1
Tmsb4x	Lig1			Srd5a1	Dusp11	Aida
Sdc1	Zmynd15			Myadm	Mycbp2	Rhbdf1
Axl	Gbp7			Psmb9	Vps13c	Elk3
Rdh10	C1s1			Anxa1	Ntn4	Raph1
Hmox1	Cldn1			Iigp1	Wasf2	Ddb2
Ifi27l2a	Eif4ebp1			1110046J04Rik	Cnpy4	Dnase2a
Ecscr	Ifi27l2a			Ajuba	Pax8	S100a16
Cdk6	Ctsc			Lcp1	Mbd2	Vps37c
Cep85	Tpm1			Svep1	Wdr12	Yeats2
Slfn2	H2-DMb1			Dcn	Aen	Hivep2
Cxcl16	Akap12			Nid1	Kctd3	Qsox1
Sdc3	Slc20a1			Col14a1	Matn2	Hmces
C1s1	Arpc1b			Ifngr2	Ddx17	Rexo2
Fhl2	Tuba1a			Rcn3	Set	Mthfr
Srd5a1	Litaf			Tgfbr2	Gpt2	Mapk3
Myadm	Hmox1			Map4k4	Acot9	Bloc1s2
Tgif1	Cdc20			Lrp1	Xpo5	Mdk
Psmb9	Ube2c			Msn	Gpx8	Irak4
Anxa1	Smoc2			Muc1	Stat6	Mfap3
Iigp1	Mvp			Fat1	Maz	Srgap2
1110046J04Rik	Msn			Stra6l	Myo1h	Camk1
Ajuba	2200002D01Rik			Trim47	Cast	Ltv1
Lcp1	Serpine2			Myh9	Msh2	Rps28
Svep1	Jpt1			Col6a1	Dnajb4	Prmt1
Dcn	Socs2			Pxdn	Shprh	Rpf1
Nid1	Nfkbia			Birc5	Eng	Ube2e3
Col14a1	Phgdh			Gpihbp1	Rab12	Nsmce1
Tapbpl	Kctd11			Bok	Cdc42se1	Trnau1ap
Ifngr2	Bst2			Ube2c	Csf1r	Snrpg
Rcn3	Rcn3			Marcks	Rnmt	Sh3pxd2a
Tgfbr2	Ifitm3			H2-K1	Zfp451	Ranbp3
Map4k4	E2f1			Pnrc1	Elp1	Mta2
Lrp1	Naaa			S100a11	Smc6	Ikbip
Msn	Fstl1			Stab1	Sae1	Ercc3
Muc1	Aebp1			Krt8	Glis3	Rit1
Fat1	Gnb4			Tuba1a	Snrpa1	Pqbp1
Stra6l	Rab31			Epb41l2	Abracl	Ppp2cb
Trim47	Tsc22d1			Cald1	Rev3l	Capns1
Myh9	Bok			Smad1	Stam2	Svil
Col6a1	S100a11			Vcl	Taf11	Nr2c2ap
Pxdn	Tagln2			Tagln2	Zfyve1	Fam126a
Birc5	Rcn1			Aebp1	Smad3	Mapkapk2
Gpihbp1	Lmnb1			Ywhah	Angptl4	Kif4
Bok	Tmsb4x			Snhg1	Huwe1	Plxna2
Ube2c	Olfml3			Nfkb1	Map3k3	Commd7
Marcks	Unc5b			Olfml3	Ankrd10	Utp14a
H2-K1	Ypel2			B2m	Lats2	Exosc1
Pnrc1	Lgals1			H2-Q4	Cask	Vav2
S100a11	Pdgfa			Cnn2	Prrc2c	Shtn1
Stab1	Limd2			Slc13a1	Abl2	Sh3d19
Krt8	Serpinb6b			Bst2	Atxn3	Nvl
Tuba1a	Esyt1			Zc3hav1	Tfdp1	Dnajc9
Epb41l2	Col18a1			Golm1	Poglut2	Pusl1
Cald1	Abca1			Smoc2	Ints8	Elmo2
Smad1	Mthfd2			1110038B12Rik	Nbeal2	Arnt2
Vcl	Pxdn			Serpinb6b	Hdac4	Cdk4
Knstrn	Sdc1			Serping1	Rbmxl1	E530011L22Rik
Tagln2	Lsr			Lgals3bp	Rnf38	Nubp1
Aebp1	Zfp36l1			Col18a1	Sntb2	Arid1b
Ywhah	Nfkb1			Rela	Ralb	Mcm6
Snhg1	Plscr3			Tap1	Reps1	Rab29
Nfkb1	Rrm2			Igtp	Ccn2	Rps18
Olfml3	Bmp1			Tmem43	Uap1	Ruvbl1
B2m	Samhd1			Btg1	Upf3b	Chpf2
H2-Q4	Psmb8			Zfp36l1	Adam10	Slc12a4
Cnn2	Myadm			Mxra8	Prpf38b	Eif2ak3
Slc13a1	Iigp1			Slc43a3	Emd	Rpl39
Bst2	Vars			H2-D1	Nucb2	Rpl34
Zc3hav1	Klhl6			Ifngr1	Ddx21	Parp2
Golm1	Ctps			Fam129a	Ddit3	Sharpin
Smoc2	Dok4			S100a10	Rnf19a	Acp2
1110038B12Rik	Fbxw17			Gucy1a1	Nup214	Smarca4
Serpinb6b	Itga9			Serpinh1	Nup153	Map2k7
Serping1	Tes			Spns2	Brd8	Spred1
Lgals3bp	Serping1			Hbegf	B4galt1	Rpl35
Col18a1	Anxa1			Rab31	Zc3h4	Wdr38
Rela	Dcn			Serpinb6a	Ctsb	Capzb
Tap1	Acta2			Ly6e	Steap2	Utp3
Dleu2	Rcc2			Carhsp1	Pak2	Mettl3
Igtp	Gucy1a1			Thbs1	Trmt1	Man2b2
Tmem43	Plat			Parp3	Pdcd6ip	Apip
Btg1	Hdac7			Itga3	Atf7	Med10
Zfp36l1	Ifngr2			Psme2b	Rnf145	Gm9828
Mxra8	Trim35			Mcm2	Plet1	Ep400
Slc43a3	Zc3hav1			Btg2	Supt20	Smarcb1
H2-D1	Mcm5			Slc38a2	Abcc5	Stx6
Ifngr1	Gm4673			Unc5b	Dennd5a	Myl9
Fam129a	F3			Mcm7	Slc41a1	Blcap
S100a10	B2m			Colgalt1	Bex3	Brip1os
Gucy1a1	Gpihbp1			Hnrnpa1	Hsd3b7	Ehmt2
Ifih1	Shisa4			H2-DMb1	Polr2h	Rfc2
Serpinh1	Vat1			Dtx4	Eif3j1	Drg1
Spns2	Jun			Fbxw17	Desi1	Gon4l
Hbegf	Zfas1			Isg15	Dot1l	Skap2
Rab31	Pde3a			Vat1	Ptprcap	Nagk
Serpinb6a	Ncam1			Id3	Wdr77	Mrpl33
Ly6e	Apobec3			Mt2	Ddx52	Adss
Carhsp1	Psmb9			Sema3c	Pip4p1	Mxd4
Thbs1	Ptpn23			Ifitm3	Cdc42se2	Actr1a
Parp3	Ifngr1			Clec2d	Nktr	U2af1
Itga3	1700017B05Rik			Tcaf1	Dync1li2	Neurl1b
Psme2b	H2-D1			Gm45774	Hnrnph1	Aimp1
Unc13b	Cnn2			Vasp	Uhrf2	Ap3m1
Mcm2	Il4ra			Agrn	Pum1	Exoc6
Btg2	Stmn1			Socs2	Smad5	Fbxw5
Slc38a2	Clca3a1			C2	Xrn1	Slmap
Unc5b	S100a10			Cx3cl1	Parp4	Nadk
Mcm7	Axl			Emp1	Noc2l	Synj2bp
Colgalt1	Golm1			Nfkbia	Pawr	Zhx3
Hnrnpa1	Serpinh1			Plscr3	Usp6nl	Uhmk1
H2-DMb1	Tap2			Sash1	Glt8d1	Cept1
Serpina1a	Map7d1			Tpm2	Srsf10	Tmem30a
Dtx4	Isg15			Capg	Nup98	Eif4ebp2
Fbxw17	Lgals3bp			Gins2	Rnf20	Dynlt3
Isg15	Lbh			Rcan1	Eif2ak2	Zfp106
Vat1	Rdh10			Ddx58	Clic4	Pde4dip
Id3	Col14a1			Flot1	Agpat2	Strbp
Mt2	H2-Q4			Nras	Soat1	Pigb
Sema3c	Llgl1			Mapk6	Pds5a	Ubr3
Slc6a15	Id3			Irgm1	Mga	Pafah2
Ifitm3	Ppp1r9b			Stat3	Rasa1	Bpgm
Clec2d	Carhsp1			Olfm4	Trmt6	Plekha6
Tcaf1	Capg			Ptp4a1	Thrap3	Odr4
Gm45774	Vasp			Itgav	Khdrbs1	Map7
Vasp	Psme2b			Gbp7	Kif13b	Apob
Agrn	Srd5a1			Colec12	March7	Dnajc3
Socs2	Parp3			Rab8b	Abhd2	Ndfip1
C2	Mt2			Lsr	Prps1	Trps1
Cx3cl1	Mcam			Bmp6	Kat7	Rgl1
Emp1	Trf			4930533K18Rik	Trrap	Hook1
Nfkbia	Map3k1			Trf	Ylpm1	Zadh2
Plscr3	Nupr1			Efemp1	Cdc16	Armc1
Sash1	Slc43a3			Tax1bp3	Luc7l	Kif1b
Resf1	Ccna2			St6gal1	Actl6a	Ptdss2
Tpm2	Mrtfb			Ctsd	Myo18a	Ar
Capg	Serpinb6a			Smtnl2	Pou2f1	Usp8
Gins2	2410006H16Rik			Lama5	Klf13	Larp4
Rcan1	Gm45774			Gm4673	Tnip1	Gm20300
Ddx58	Pmp22			Serpinb9	Tmcc3	Flrt1
Flot1	Rbfox2			Cdc20	Impdh2	Tmem70
Nras	Tmem43			Fam49b	Asap1	Pomgnt1
Mapk6	Ddx58			Sirpa	Pik3r1	Acbd5
Irgm1	Ddr2			Rpa2	Arid2	BC034090
Stat3	Irf8			Arg2	Tead1	Ap1b1
Hmmr	Ywhah			Adgre5	Synpo	Mapk9
Olfm4	Itpripl2			Tmem176b	Ppp1r12a	Mrps31
Ptp4a1	Dlgap4			Maoa	Eftud2	Mindy2
Pklr	Fat1			Ptpn23	Cap1	Ptpn3
Itgav	Hbegf			Amotl1	Zmynd8	Bcl2l2
Gbp7	Serinc2			Ets2	Mpp6	Mob1b
Colec12	Rad54l			2410006H16Rik	Tlk2	Kat2b
Rab8b	Nans			Kdm4a	Exosc2	Pmpca
Lsr	Apex1			Ehd4	Setd2	Lrpprc
Bmp6	Parp8			Col5a2	H3f3b	Wdr20
4930533K18Rik	Slc38a2			Slc44a2	Elf1	Retreg1
Trf	Stat3			Pmepa1	Eif5b	Sorl1
Efemp1	Map4k4			2310022B05Rik	Gm12758	Plxdc2
Tax1bp3	Emp1			Syne2	Baz2b	Ccpg1
St6gal1	Ajuba			Zeb2	Mapk1ip1l	Chuk
Igha	Colgalt1			Cd72	St5	Mecom
Ctsd	Syt12			Lbh	Spty2d1	Mfn1
Smtnl2	Agrn			Mybbp1a	Ythdf2	1700021F05Rik
Lama5	P3h1			Peak1	Frg1	Arhgef18
Birc2	Tacstd2			Hspg2	Lifr	Gtf2h2
Gm4673	Mapk6			Ets1	Slc1a5	Pdpr
Serpinb9	H2-K1			2200002D01Rik	Ube2j1	Frrs1
Cdc20	Armc10			Il6st	Ptp4a2	Laptm4b
Med15	Muc1			Bicc1	Sat1	Fbxo3
Fam49b	Exoc3l4			Crem	Nfat5	Dock9
Sirpa	Serpinb9			Sema6a	Ptprj	Cbr4
Rpa2	Fam49b			Rab13	Wnt5a	Epb41l5
Arg2	Stab1			2025-09-02	Rc3h1	Gtpbp10
Adgre5	Tnfrsf1a			1700017B05Rik	Ppip5k1	Abcb10
Tmem176b	Loxl3			Rnf183	Iars	Higd1c
Dysf	Fam57a			Gm26728	Vps26c	Syap1
Maoa	Sash1			Tnfrsf1a	Washc4	Slc25a48
Ptpn23	Fam13b			Lmna	Dtymk	Ebag9
Amotl1	Gm10575			Loxl3	Grwd1	4930592A05Rik
Kmt2a	Gadd45a			Piezo1	Rnh1	Epb41l4b
Ets2	H2-Q7			1700016C15Rik	Scin	Abcb8
2410006H16Rik	Tgfbr2			Kpna2	Prss23	Stard8
Kdm4a	Peak1			Anxa5	Capn2	Acnat2
Ehd4	Rnf213			Stmn1	Ppp2r2d	Edem3
Col5a2	Rcan1			Myd88	Mbnl2	Ubxn2a
Fbxo6	Kdm4a			Arid5b	Iws1	Ptcd3
Slc44a2	Sirpa			Phgdh	Bptf	Pacsin2
Pmepa1	Rela			Lyn	Thumpd3	Dennd5b
2310022B05Rik	Tmem176b			Rrm1	Rpl22l1	Kyat1
Dsp	Mcm7			Cars	Rest	Ogfod3
Syne2	Myh9			Zfas1	Dync1h1	Pex7
Zeb2	Mndal			Tmbim1	Otud5	Nat9
Cd72	Smtnl2			Cd2ap	Prpf19	Slc35d1
Lbh	Rrm1			Plin2	Tbrg1	Lss
Mybbp1a	Gins2			Cd9	Nbeal1	Dnaja3
Peak1	Cd34			Plec	Naa35	4921516A02Rik
Hspg2	Rnf183			Clic1	Ube2g2	Pex1
Ets1	Tnip2			Tapbp	Pafah1b2	Ift122
2200002D01Rik	Rfc4			Anxa6	Rpl15	Pgap1
Il6st	Dnmt1			Cttnbp2nl	Nipbl	Zfp672
Bicc1	Plxnd1			Hmgb3	Wdr73	Coq10b
Crem	Apoe			Rnf213	Tspo	Trpc1
Zbtb1	Gm20412			Ccnd2	Gars	Tmem56
Ybx3	Plin2			Cxadr	Pa2g4	Ncoa7
Sema6a	Irgm2			Bag2	Cpsf6	Slc25a46
Myo1e	Man2a2			Tpm3	Fam129b	Uros
Rab13	Clic1			Usp22	Kpna4	Trak1
Smad2	Parp9			Sema5a	Mcl1	Lrrc1
Rbpj	Plekha2			Pck2	Pogk	Slc52a3
Sept2	Col5a2			Hmgb2	Lpp	Oxsm
1700017B05Rik	Myd88			Timp2	Crtap	Ngef
Ift81	Ly6e			Cd93	Ngdn	Zfp931
Rnf183	Cdk6			Gas8	Rps27a	Flvcr2
Ehbp1l1	St6gal1			Plxna1	Ly6a	Ildr1
Tuft1	Triobp			Tns3	Ripk1	Acsl3
Gm26728	Slc31a2			Cd24a	Pbrm1	Herc4
Tnfrsf1a	Cpn1			Npdc1	Ryk	Armh4
Lmna	Esm1			Tmem176a	Akap13	Gm45792
Loxl3	Smad1			Dok4	Uba2	Tbc1d13
Piezo1	Cd93			Nop56	Tmem164	Tmem30b
1700016C15Rik	Timp2			Ptpn2	Tti2	Taco1
Kpna2	Adar			Pdgfra	Ppid	Gatad1
Frk	Tcaf1			Tmem123	Poldip3	Tdrd3
Anxa5	Nrp2			Ddah2	B4galt6	Dmxl1
Stmn1	Gnai2			Rrm2	Rpl17	Igip
Myd88	Ptp4a1			Map4	Zfp292	Dnaja4
Arid5b	Col6a1			Spon1	Xrcc6	Shpk
Phgdh	Fhod1			Cavin1	Dpp3	Casr
Sec24d	Irgm1			Wsb1	Ehmt1	Erbb4
Lyn	Pnrc1			Ifnar2	Sptan1	AI854703
Rrm1	Cald1			Eml2	Hip1r	Fbxo9
Cars	Tpm2			Gas5	Phf3	Sim1
Zfas1	9130401M01Rik			Ctu2	E230013L22Rik	Plcl1
Tmbim1	Stat1			Calu	Anapc1	Nadsyn1
Tcf12	Trim12a			Sh3bgrl3	Banf1	Cndp1
Cd2ap	Pcdhga8			Nop58	Sf3b1	Fgfr3
Arhgap26	Plbd1			Vwa5a	Pxk	Gal3st1
Plin2	Igtp			Sesn3	Ikbkb	0610006L08Rik
Phip	Golt1b			Wfdc2	Chd4	B3galnt1
Dhrs7	Arhgdib			Scarb2	Baz1b	Slit2
Cd9	Nras			Plscr1	Eif3a	Cacnb4
Setd5	Tk1			Lasp1	Eif3c	Hsd17b11
Plec	Tor4a			Apex1	Crebbp	Aspg
Clic1	Pmepa1			Adgrg1	Zfp266	Per3
Slfn5	Tuba1b			Rsu1	Cep170b	Slco4c1
Tapbp	Slco4a1			Sptlc2	Traf7	Tyw3
Anxa6	Pcdhgb6			Dock7	Supt5	Erc2
Cttnbp2nl	Ugcg			Rassf1	Ltbr	Sypl2
Hmgb3	Clec2d			Prmt2	Pum3	Kbtbd11
Rnf213	Med11			Acat3	Mak16	Fgf9
Ccnd2	Gngt2			Slc31a2	Sfr1	Cpeb3
Cxadr	Unc13a			Ptpn12	Acsl4	Hepacam2
Bag2	Btg1			Mylk	Setx	Gbe1
Tpm3	Pcdhga1			Pdgfa	Bmp2k	9130016M20Rik
Usp22	Rps6ka1			Tuba1b	Ncl	Gpt
Sema5a	Krt8			Plekha2	Rplp0	Aqp2
Pck2	Ccnd2			Rpl12	Cdc5l	Slc25a42
Hmgb2	Prmt2			Pafah1b3	Hsp90aa1	Cox7a1
Gbp3	Cplx2			Cldn7	Tpr	Gm44386
Tcirg1	Arap1			Tgm2	Stk25	Etnppl
Ahnak	Mybbp1a			Swap70	Sdcbp	Dhtkd1
Timp2	Snhg1			Gm20412	Calm1	Gm10681
Cd93	1110038B12Rik			Arap1	Dync1i2	Acacb
Gas8	Nrep			Npm1	Sgpl1	Nat8f3
Mad2l1	Mfge8			Lrrk1	Zwint	Macrod1
Plxna1	Pcdhgb2			Leprot	Etf1	Sec14l3
Tns3	Dkk3			Kdm5b	Lamb1	Gm9747
Cd24a	Kpna2			Ap2b1	Smg6	4930512B01Rik
Npdc1	Tapbp			Tk1	Aars	Chrna4
Tmem176a	Cdc25b			Grb10	Gusb	D630024D03Rik
Gmds	Ctsd			Xdh	Bub3	Gm42397
Dok4	Nod1			Ywhag	Fam168b	Esrrb
Gpatch4	Pcdhga12			Rps16	Aimp2	Slc10a5
Nup62	Pcdhgc5			Trafd1	Mars	Nxpe3
Nop56	Cenpo			Atic	Hprt	Cwh43
Ptpn2	Arpin			Psme2	Itsn2	Sv2a
Pdgfra	Pcna			Ipo4	Actr3	Fads6
Tmem123	Trib1			Mfge8	Chka	Slc22a29
Ddah2	Rab13			Trim28	Nudcd2	Akr1d1
Rrm2	Pcdhga2			Serinc2	Hnrnpf	Cpt1b
Map4	Rras2			Pcna	Ttc3	Hnf4aos
Spon1	Crem			Ppfibp1	Smarca5	Ppp1r1b
P4ha2	Pcdhgc4			Ilf3	Ss18	Prom2
Cavin1	C2			Cdc42ep4	Tnpo1	Abhd18
Wsb1	Frmd8			Spin1	Tox4	Bco2
Ifnar2	Smc4			Ifnar1	F11r	Azgp1
Lamc1	Map4			H6pd	Rai14	Slc2a4
Irf9	Setd7			Prr13	Cttn	C8a
Myh10	Gng10			Bcl10	Mob1a	Pcsk6
Eml2	Lyn			Map7d1	Wwtr1
Spg11	Ccnl1			Ptma	Calm2
Gas5	Rab8b			Cd47	Tbl1xr1
Ctu2	Dtx3l			H2-Q7	Tut7
Calu	Lims1			Rbm3os	Rpl18
Rangap1	Csk			Fbxw9	Atp2b1
Sh3bgrl3	Thbs1			Pakap	Actg1
Anp32b	Cars			2025-09-11	Leprotl1
Nop58	Tmem176a			Ccnl1	Eif3d
Vwa5a	Serf1			Snx33	Zfp330
Sesn3	Atic			Gnai2	Phykpl
Epn2	1700016C15Rik			Cpn1	Snx12
Gm42047	Lamc2			Shroom3	Wdr1
Wfdc2	Cd72			Actb	Cct3
Scarb2	Znhit6			Tra2a	Rrbp1
Ankrd27	Arg2			Nes	Pak1ip1
Chmp2b	Cep85			Ddr1	Rps7
Plscr1	Adgrl2			Bhlhe40	Ctnna1
Lasp1	Mcm2			Nrp2	Hnrnpm
Apex1	Pcdhgb1			Nsd2	Eif4enif1
Adgrg1	Gse1			Tmpo	Creb3
Morc3	Sh3bgrl3			Psmd10	Rbm5
Rsu1	Slc13a1			Rps6ka3	Ankrd11
Sf3b3	Npm1			Hnrnpa3	Rpl18a
Dpysl2	Maged2			Ran	Plrg1
Sptlc2	Fas			Iqgap1	Slc35f5
Capza1	Pcdhga6			Sparcl1	Eif3b
Zc2hc1a	Samd4b			Nup210	Bcl2l1
Dock7	Hip1			Cryab	Cdh1
Rassf1	Dut			Itga1	Ddx41
Tia1	Flot1			Pdlim2	Ddx47
Prmt2	Pbk			Trip10	Mcat
Acat3	Rbpms			Tubb2a	Nap1l1
Btbd7	Srbd1			Il4ra	1810009A15Rik
Slc31a2	Ltbp1			B9d1	Mbnl1
Ptpn12	Rell1			Nuak2	Csnk1d
Mylk	Plscr1			Itgb1	Limd1
Pdgfa	Mast4			Zyx	Top1
Cspg4	Snrpd1			Ccdc50	Anxa7
Tuba1b	Eml1			Rbbp8	Cct5
Plekha2	Tgm2			Tacc2	Qk
Rpl12	Cdc42ep4			Lars	Rpl4
Pafah1b3	Prr13			Ddx39	Crim1
Trpv5	Pip5k1a			Myo9a	Psmd11
Zdhhc20	Snx33			Frmd8	H2-T23
Tcerg1	Pcdhga11			Eif6	Ctnnb1
Map3k20	Epb41l2			Psip1	Eef1g
Cldn7	Nav1			Phc2
Tgm2	Pcdhga5			Prpf31
Swap70	Pcdhgc3			Gm9917
Ccdc34	Coro1c			Kpnb1
Gm20412	Srgn			Plxnd1
Arap1	Rhod			Itgb6
Npm1	Ehd4			Rbpms
Lrrk1	Nes			Exosc8
Leprot	St3gal2			Plod1
Nectin1	Peg3			Adamts5
Cadm1	Sept2			Tmod3
Agfg1	Pcdhga4			Stat1
Kdm5b	Sema3c			Gnl3
Ap2b1	Spaca6			Nmi
Tgm1	Tax1bp3			Tspan4
Stag1	Xdh			Rras2
Cntrl	Pafah1b3			Ptbp3
Ttc37	Lasp1			Dynll1
Rassf6	Ifnar2			Plod3
Slc40a1	Ifnar1			Tuba1c
Tk1	Sema6a			Morf4l2
Grb10	Hnrnpa1			Ctsl
Xdh	Tmpo			Rbms1
Ywhag	Mast1			Slc39a1
Hs2st1	AI413582			Lims1
Rps16	Cttnbp2nl			Nedd4
Trafd1	Pcdhga10			Tnfaip1
R3hdm1	Grb10			Rbm3
Atic	Gm17122			Psme1
Psme2	Pcdhgb4			Acer3
Ipo4	Pdlim2			Arl6ip5
Mfge8	Rpl12			Nid2
Trim28	Plec			Srxn1
Endod1	Slc44a2			Coro1c
Serinc2	Ankrd44			Afap1
Pcna	Btg2			Dab2ip
Ktn1	Ccng2			Skil
Ppfibp1	Mpzl1			Irf2bpl
Ilf3	Zfp949			Dip2b
Txlna	Ptma			Ppie
Traf2	Actb			Ddx39b
Cdc42ep4	Il6st			Ptpn1
Ino80d	Bag2			Smchd1
Odf2	Wsb1			Slc41a2
Ssh2	Fam129a			Ptpn13
Spin1	Psme2			Lrrc42
Ifnar1	Prim1			Eif4a1
H6pd	Pcdhgb7			Kdm1a
Prr13	Lama5			Zc3h7a
Slco2a1	Pck2			Lrrc59
Bcl10	Zfp821			Xpo6
Nipsnap3b	Wdr54			Ptpn6
Map7d1	Vcl			Itm2c
Ptma	Cyp20a1			Rpsa
G6pdx	Gpm6b			Ddx27
Cd47	Cstf1			Myl12a
H2-Q7	Tmbim1			Selenoh
Rbm3os	Phc2			Mdm2
Syncrip	Hexa			Rps20
Mmd	Cxadr			Ifi35
Plpp2	Hmgb2			P2rx4
Specc1	Usp22			Trim35
Ttpal	Bmp6			Rab3gap2
Fbxw9	Rsu1			Hexa
Adamtsl2	Selenoh			Grn
Mfsd12	Itga3			Eif1a
Pakap	Grn			Hmgn2
Sept11	Ampd3			Cfl1
Ccnl1	Olfm4			Sqstm1
Mlxip	Rab3d			Gm17111
Zpr1	Piezo1			Klf3
Snx33	Adgrg1			Pabpc1
Gnai2	Nmi			Jak1
Cpn1	Lrrk1			Mgst1
Shroom3	Ets1			Maged2
Actb	Vwa5a			Gm45552
Tra2a	Arid5b			Fnbp1
Sh3bp4	Cul7			Net1
Farsa	Bcam			Man2a2
Nes	Tnfaip1			Bnip2
Med17	Ctla2a			Isyna1
Ddr1	Ctu2			Nup43
Bhlhe40	B9d1			Megf8
Mrto4	Dtx3			Atf4
Nrp2	Gas5			Egfr
Heatr5a	Prkx			Dap
Nasp	Plod1			Ctsz
Nsd2	Ttll12			Rpl10a
Cpsf2	Cavin1			Hnrnpab
Xbp1	Tbc1d17			Vmp1
Heatr1	Pcdhga7			Kank2
Tmpo	Ifi35			Cyfip1
Erap1	Snrnp70			Rps15a
Flnb	Dcaf15			Cdh5
Psmd10	Zc3h7a			Exosc9
Rps6ka3	Ddah2			Rock2
Hnrnpa3	Haus1			Pgd
Agpat5	Bnip2			Tjp1
Tnpo2	Anxa6			Cpne1
Pkd1	Zeb2			Rnps1
Ran	Pcdhgb5			Srsf7
Atxn1l	Anapc15			Ssrp1
Tjp2	Plxna1			Shc1
Fem1b	Cfl1			Tmem140
Abi1	Adamts9			Tep1
Arhgef3	Tubb2a			Rps24
Iqgap1	Mtf1			Coro1b
Sparcl1	Rnps1			Ptrh2
Nup210	Rps12			Ranbp1
Fgfr1	Slc41a2			Cnot6
Cryab	Hat1			Ipo5
Itga1	Cd2ap			Cyp20a1
Pdlim2	Gm49322			Nono
Zfp281	Skil			Mpzl1
Trip10	Ddx39			Rps5
Armcx3	Rassf1			Sec24b
Tubb2a	Crip1			Sars
Il4ra	Wfdc2			Smarce1
Klf7	Hnrnpl			Rnf4
B9d1	Slc39a10			Sppl3
Nuak2	Cdk5rap2			Eef1b2
Atf7ip	Maoa			Csk
B3galnt2	Kdm1a			2025-09-09
Itgb1	Homer3			Tceal9
Zyx	Chtf8			Cyb5r1
Ccdc50	Sept11			Tmem252
Rbbp8	Acat3			Hnrnpc
Tacc2	Psmg4			4931406P16Rik
Gtpbp2	Cd151			Gnl2
Mphosph6	Rpa2			Samhd1
Thada	Pygo2			Ube2i
Lars	Gm50241			Ppm1g
Nudt21	Scamp4			Rps9
Ddx39	Kank2			Cyren
Myo9a	Scarb2			Erh
Dgcr8	Trip10			Fkbp1a
Gtf2f1	Nup37			Rps4x
Frmd8	Shc1			Brd2
Eif6	Gm26728			Rack1
Smarcc1	Plod2			Nsfl1c
Arhgef2	Hnrnpdl			Rpl7
Cybc1	Phldb1			H2afz
Rap1b	Fbxw9			Rtn4
Psip1	Ppfibp1			Rps8
Dkc1	Tmem140			Rps3a1
Nck1	Aida			Gna13
Phc2	Rhbdf1			Gnb1
Prpf31	Elk3			Necap2
Gramd4	Raph1			Palld
Gm9917	Rps16			Anapc2
Setdb1	Eif1a			Taf15
Kpnb1	Ddb2			Zfand5
Pecam1	Nup210			Rps19
Zmym4	Dnase2a			Ankfy1
Plxnd1	Zyx			Zc3h11a
Fubp1	Nid2			Rpl13a
Itgb6	Cd9			Tmem50a
Rbpms	Anxa5			Fermt1
Exosc8	Cyren			Rps11
Uhrf1bp1	S100a16			Ppp2r2a
Plod1	Ptpn12			Gm38394
Adamts5	Vps37c			Tpd52l2
Tmod3	Spon1			Spint2
Stat1	Ywhag			Cd151
Slc30a7	Yeats2			Sugt1
Gnl3	Hivep2			2025-09-07
Tgfbr1	Rbm3os			Cnih4
Nmi	Ctsl			Arpc5
Tspan4	Qsox1			Psma5
Rras2	Hmces			Cbx6
Smarcd2	Rexo2			Btf3
Ptbp3	Hmgb3			Rpl10
Dynll1	Cpne1			Rnf114
Plod3	Adamts5			Hnrnpdl
Tuba1c	Arpc5			Rlim
Fabp4	Mthfr			Cdc42
Morf4l2	Ctsz
Polr1a	Rpl10a
Ddx18	Mapk3
Ctsl	Dynll1
Dcaf12	Shroom3
Nrp1	2310022B05Rik
Rnf111	Nop56
Mnat1	Bloc1s2
Rbms1	Lrrc59
Slc39a1	Mdk
Lims1	Leprot
Nedd4	Ptrh2
Hnrnpll	Irak4
Tnfaip1	Swap70
Rbm3	Trafd1
Xpo1	Mfap3
Psme1	Megf8
Acer3	Tspan4
Arl6ip5	Kpnb1
Csnk2a2	Isyna1
Nid2	Slc39a1
Ifi30	Srgap2
Hjurp	Dap
Srxn1	Gm45552
Rhoq	Camk1
Coro1c	Ltv1
Eed	Dab2ip
Afap1	Rock2
Creb1	4930533K18Rik
Dab2ip	Sept9
Rapgef6	Rps28
Cfb	Ptpn13
Skil	Irf2bpl
Tars	Prmt1
Irf2bpl	Gas8
Zfp945	Rbbp8
Xrn2	Gnl3
Dip2b	Ranbp1
Kctd10	Itgav
Thoc1	Psip1
Ppie	Mdm2
Clasp1	Sesn3
Ddx39b	Rps20
Ptpn1	Rpf1
Zxdc	Ube2e3
Slc1a4	Arl6ip5
Trp53bp1	Atf4
Smchd1	Cldn7
Ric1	Nsmce1
Arhgap1	Cyfip1
Ifitm2	Bicc1
Slc41a2	Plod3
Pwp1	Rbm3
Dusp11	Trim28
Mycbp2	Dip2b
Vps13c	Ets2
Ntn4	Cdh5
Ptpn13	Trnau1ap
Wasf2	Snrpg
Lrrc42	Sh3pxd2a
Cnpy4	Ranbp3
Pax8	Amotl1
Mbd2	Mta2
Eif4a1	Hspg2
Kdm1a	Bcl10
Wdr12	Tacc2
Zc3h7a	Ipo4
Aen	Ikbip
Kctd3	Ercc3
Lrrc59	Morf4l2
Matn2	Adgre5
Xpo6	Ppp2r2a
Ptpn6	Rps15a
Itm2c	Nup43
Rpsa	Exosc8
Ddx17	Rit1
Set	Pqbp1
Gpt2	Tns3
Acot9	Tpm3
Xpo5	Ppp2cb
Ddx27	Eif6
Gpx8	Capns1
Myl12a	Svil
Selenoh	Nr2c2ap
Stat6	Fam126a
Mdm2	Acer3
Maz	Npdc1
Rps20	Cd24a
Myo1h	Eml2
Cast	Vmp1
Msh2	Mapkapk2
Ifi35	Tra2a
Dnajb4	Efemp1
Shprh	Kif4
Eng	Erh
Rab12	Myo9a
P2rx4	Dock7
Cdc42se1	Ran
Csf1r	Nop58
Rnmt	Lmna
Zfp451	Plxna2
Elp1	Commd7
Smc6	Utp14a
Sae1	Cd47
Trim35	Smchd1
Rab3gap2	Exosc1
Glis3	Sparcl1
Hexa	Vav2
Grn	Shtn1
Snrpa1	Zfand5
Abracl	Sh3d19
Eif1a	Lrrc42
Rev3l	Nvl
Stam2	Tpd52l2
Taf11	H6pd
Zfyve1	Dnajc9
Smad3	Srxn1
Angptl4	Pusl1
Huwe1	Pakap
Map3k3	Nsd2
Ankrd10	Mgst1
Lats2	Elmo2
Hmgn2	Fkbp1a
Cask	Sema5a
Prrc2c	Itgb6
Abl2	Arnt2
Cfl1	Rab3gap2
Sqstm1	Syne2
Atxn3	Cdk4
Gm17111	Ptpn1
Tfdp1	E530011L22Rik
Klf3	Gm9917
Poglut2	Nubp1
Pabpc1	Gm17111
Ints8	Tmem123
Nbeal2	Arid1b
Hdac4	Tuba1c
Rbmxl1	Mcm6
Rnf38	Pgd
Sntb2	Eef1b2
Jak1	Nono
Ralb	Rps24
Reps1	Rab29
Ccn2	Net1
Uap1	Gnl2
Mgst1	Rps18
Upf3b	Ruvbl1
Adam10	Chpf2
Prpf38b	Slc12a4
Emd	Ptpn2
Nucb2	Bhlhe40
Ddx21	H2afz
Ddit3	Necap2
Maged2	Eif2ak3
Rnf19a	Afap1
Nup214	Tmem50a
Nup153	Ddx39b
Gm45552	Rpl39
Fnbp1	Rps19
Net1	Rpl34
Man2a2	Itgb1
Bnip2	Jak1
Isyna1	Parp2
Nup43	Rpl13a
Brd8	Ube2i
Megf8	Prpf31
B4galt1	Sharpin
Zc3h4	Cryab
Ctsb	Acp2
Steap2	Smarca4
Pak2	Mylk
Atf4	Itm2c
Trmt1	Klf3
Pdcd6ip	Sec24b
Atf7	Ddx27
Rnf145	Rps6ka3
Plet1	Map2k7
Supt20	Sptlc2
Abcc5	Hmgn2
Dennd5a	Spred1
Slc41a1	Rpl35
Egfr	Rps9
Dap	Lars
Ctsz	Psmd10
Rpl10a	Wdr38
Hnrnpab	Rps8
Bex3	Anapc2
Hsd3b7	Capzb
Vmp1	Ptbp3
Polr2h	Utp3
Eif3j1	Eif4a1
Desi1	Hnrnpc
Dot1l	Mettl3
Kank2	Man2b2
Ptprcap	Smarce1
Wdr77	Fnbp1
Ddx52	Tjp1
Cyfip1	Hnrnpa3
Pip4p1	Rnf4
Cdc42se2	4931406P16Rik
Nktr	Rnf114
Dync1li2	Rps5
Hnrnph1	Apip
Uhrf2	Calu
Rps15a	Egfr
Cdh5	Tep1
Exosc9	Med10
Pum1	Gm9828
Rock2	Rpsa
Smad5	Cnot6
Xrn1	Rbms1
Pgd	Ppm1g
Parp4	Btf3
Noc2l	Hnrnpab
Pawr	Palld
Usp6nl	Ep400
Glt8d1	Taf15
Tjp1	Smarcb1
Srsf10	Rack1
Nup98	P2rx4
Rnf20	Cnih4
Eif2ak2	Stx6
Cpne1	Myl9
Clic4	Sept7
Agpat2	Ptpn6
Soat1	Blcap
Pds5a	Rps3a1
Mga	Tmod3
Rasa1	Sqstm1
Trmt6	Psma5
Thrap3	Tceal9
Rnps1	Brip1os
Srsf7	Cbx6
Khdrbs1	Srsf7
Kif13b	Sppl3
Ssrp1	Fermt1
March7	Ehmt2
Abhd2	Xpo6
Prps1	Pabpc1
Kat7	Sugt1
Shc1	Brd2
Trrap	Rtn4
Tmem140	Rfc2
Ylpm1	Tmem252
Cdc16	Ppie
Luc7l	Ilf3
Actl6a	Rps4x
Myo18a	Kdm5b
Tep1	Psme1
Pou2f1	Sars
Rps24	Nsfl1c
Coro1b	Nuak2
Ptrh2	Iqgap1
Klf13	Gna13
Tnip1	Coro1b
Tmcc3	Drg1
Ranbp1	Gon4l
Impdh2	Skap2
Asap1	Nagk
Pik3r1	Rps11
Arid2	Spint2
Tead1	Exosc9
Cnot6	Ccdc50
Ipo5	Cyb5r1
Cyp20a1	Spin1
Synpo	Mrpl33
Ppp1r12a	Adss
Eftud2	Nedd4
Nono	Ap2b1
Cap1	Ipo5
Mpzl1	Rpl10
Zmynd8	Mxd4
Mpp6	Zc3h11a
Rps5	Ssrp1
Tlk2	Actr1a
Sec24b	U2af1
Exosc2	Itga1
Sars	Myl12a
Setd2	Neurl1b
H3f3b	Gnb1
Elf1	Ankfy1
Eif5b	Aimp1
Gm12758	Gm38394
Baz2b	Cdc42
Mapk1ip1l	Rpl7
St5	Ap3m1
Smarce1	Rlim
Spty2d1	Ddr1
Ythdf2
Rnf4
Frg1
Lifr
Sppl3
Slc1a5
Ube2j1
Ptp4a2
Sat1
Eef1b2
Nfat5
Ptprj
Csk
Wnt5a
Sept9
Rc3h1
Tceal9
Cyb5r1
Tmem252
Hnrnpc
Ppip5k1
4931406P16Rik
Iars
Gnl2
Vps26c
Washc4
Dtymk
Grwd1
Rnh1
Samhd1
Scin
Prss23
Capn2
Ppp2r2d
Mbnl2
Ube2i
Iws1
Bptf
Thumpd3
Rpl22l1
Rest
Dync1h1
Ppm1g
Otud5
Prpf19
Tbrg1
Nbeal1
Naa35
Ube2g2
Pafah1b2
Rpl15
Nipbl
Wdr73
Tspo
Rps9
Gars
Pa2g4
Cpsf6
Fam129b
Kpna4
Mcl1
Cyren
Pogk
Lpp
Crtap
Ngdn
Rps27a
Erh
Ly6a
Ripk1
Fkbp1a
Pbrm1
Ryk
Akap13
Uba2
Tmem164
Tti2
Rps4x
Brd2
Rack1
Nsfl1c
Ppid
Poldip3
B4galt6
Rpl17
Zfp292
Xrcc6
Dpp3
Rpl7
H2afz
Rtn4
Ehmt1
Sptan1
Rps8
Rps3a1
Hip1r
Phf3
Gna13
Gnb1
E230013L22Rik
Anapc1
Necap2
Banf1
Sf3b1
Pxk
Ikbkb
Chd4
Baz1b
Eif3a
Palld
Anapc2
Eif3c
Crebbp
Zfp266
Cep170b
Traf7
Supt5
Ltbr
Pum3
Mak16
Taf15
Sfr1
Acsl4
Setx
Bmp2k
Ncl
Rplp0
Zfand5
Cdc5l
Hsp90aa1
Tpr
Stk25
Sdcbp
Calm1
Dync1i2
Rps19
Sgpl1
Zwint
Etf1
Lamb1
Smg6
Ankfy1
Aars
Gusb
Zc3h11a
Rpl13a
Tmem50a
Bub3
Fam168b
Aimp2
Mars
Hprt
Itsn2
Fermt1
Actr3
Chka
Nudcd2
Rps11
Hnrnpf
Ttc3
Smarca5
Ss18
Ppp2r2a
Gm38394
Tnpo1
Tox4
F11r
Rai14
Cttn
Mob1a
Wwtr1
Calm2
Tbl1xr1
Tpd52l2
Spint2
Tut7
Cd151
Rpl18
Atp2b1
Actg1
Leprotl1
Eif3d
Zfp330
Phykpl
Snx12
Wdr1
Cct3
Sugt1
Rrbp1
Pak1ip1
Rps7
Sept7
Ctnna1
Hnrnpm
Eif4enif1
Cnih4
Arpc5
Creb3
Rbm5
Ankrd11
Rpl18a
Plrg1
Slc35f5
Eif3b
Psma5
Bcl2l1
Cdh1
Ddx41
Cbx6
Btf3
Ddx47
Rpl10
Rnf114
Mcat
Nap1l1
1810009A15Rik
Hnrnpdl
Mbnl1
Rlim
Csnk1d
Limd1
Top1
Anxa7
Cdc42
Cct5
Qk
Rpl4
Crim1
Psmd11
H2-T23
Ctnnb1
Eef1g

## Sheet: downregulated
Down IgG	Down ABT			overlap	IgG only	ABT only
1482	1055			870	612	185
Esd	Exoc6			Ahcyl1	Esd	Exoc6
Vdac2	Ahcyl1			Tmem106b	Vdac2	Fbxw5
Aldoa	March8			Afg3l2	Aldoa	Slmap
Aamp	Fbxw5			Def8	Aamp	Nadk
Ahcyl1	Samd9l			Znrf2	Agtrap	Synj2bp
Agtrap	Slmap			Ankib1	Dab2	Zhx3
Dab2	Tmem106b			Jmjd8	Ccdc47	Uhmk1
Ccdc47	Nadk			Bccip	Mtch2	Cept1
Tmem106b	Synj2bp			Hspa9	Cmip	Tmem30a
Afg3l2	Lman2			Isoc1	Tmem126a	Eif4ebp2
Mtch2	Atp2a2			Tfam	Rnf10	Dynlt3
Cmip	Zhx3			Pnpla8	Gtf3c1	Zfp106
Def8	Mfsd1			Pdhx	Oaz1	Pde4dip
Tmem126a	Uhmk1			Samd9l	Polr2c	Strbp
Znrf2	Nqo2			Acadl	Cab39	Pigb
Rnf10	Jmjd8			Mlec	Slc30a9	Ubr3
Gtf3c1	Emc2			Gfm2	Slc25a51	Pafah2
Oaz1	Vdac1			Dst	Lipa	Bpgm
Polr2c	Sfxn1			March8	Atp6v1g1	Plekha6
Ankib1	Sms			Ninl	Gga2	Odr4
Cab39	Myo15b			Tanc2	Pts	Map7
Slc30a9	Ankib1			Slc5a1	Atp6v1b2	Apob
Slc25a51	Cept1			Zfp706	Rdx	Dnajc3
Jmjd8	Tmem30a			Mfn2	Man2a1	Ndfip1
Lipa	Aldh16a1			Xpr1	Ufsp2	Trps1
Atp6v1g1	Ddo			Osbpl8	Thoc7	Rgl1
Gga2	Plscr2			Atp6v1h	Serp1	Hook1
Pts	Pex2			Fam20b	Clpx	Zadh2
Atp6v1b2	Eif4ebp2			Lman1	Erlin1	Armc1
Rdx	Zfp706			Kif21a	Ntn1	Kif1b
Man2a1	Dynlt3			Tmem135	Timm17a	Ptdss2
Bccip	Bccip			Vegfa	Tmem19	Ar
Ufsp2	Pdxk			2610507B11Rik	Elof1	Usp8
Thoc7	Xpnpep1			Lman2	Tmed4	Larp4
Hspa9	Pgk1			Galnt3	Top1mt	Gm20300
Serp1	Echdc1			Plscr2	Fam234a	Flrt1
Clpx	Aldh7a1			Pdxk	Mrps14	Tmem70
Erlin1	Myo6			March6	Clpp	Pomgnt1
Ntn1	Mlec			Emc2	Serhl	Acbd5
Timm17a	Atp6v1h			Sec62	Osbp	BC034090
Tmem19	Adh5			Sgpp1	Lztr1	Ap1b1
Isoc1	Alas1			Trak2	Rab2a	Mapk9
Elof1	Zfp106			Echdc1	Pdzk1ip1	Mrps31
Tmed4	Skp1a			Ppic	Mettl23	Mindy2
Top1mt	Pde4dip			Epb41	Zfp24	Ptpn3
Tfam	Fech			Tsc22d3	Atp6v0d1	Bcl2l2
Fam234a	Ppat			Pgpep1	Dnaja1	Mob1b
Mrps14	Aadac			Aldh16a1	Rab21	Kat2b
Clpp	Vdr			Cdc37l1	Tmem59	Pmpca
Serhl	Strbp			Myo6	Ccdc6	Lrpprc
Pnpla8	Errfi1			Sat2	Oaz2	Wdr20
Pdhx	Pigb			Cox15	Mrpl32	Retreg1
Osbp	Tm2d2			Bscl2	Rab1a	Sorl1
Samd9l	Gfm2			Kidins220	Cdh16	Plxdc2
Lztr1	Ubr3			Osbpl6	Tmem250-ps	Ccpg1
Rab2a	Glud1			Nampt	Lap3	Chuk
Pdzk1ip1	Adtrp			Ccser2	Tmem41b	Mecom
Mettl23	Pafah2			Nit1	Fam107b	Mfn1
Zfp24	Rab11fip3			Adh5	Rnf7	1700021F05Rik
Atp6v0d1	Bpgm			Alas1	Ubac2	Arhgef18
Dnaja1	Ndufs2			Ppat	Mrpl30	Gtf2h2
Rab21	Echdc2			Hdhd2	Rfk	Pdpr
Tmem59	Plekha6			Pex2	D8Ertd738e	Frrs1
Ccdc6	Hagh			Nceh1	Cwc15	Laptm4b
Acadl	2610507B11Rik			Echdc2	Fis1	Fbxo3
Oaz2	Pnpla8			Mgat2	Pkm	Dock9
Mlec	Atp6v1d			Tbcel	Tmco1	Cbr4
Mrpl32	Odr4			Itpr2	Mrpl44	Epb41l5
Rab1a	Map7			Atp2a2	Naprt	Gtpbp10
Cdh16	Def8			Usf3	H1f0	Abcb10
Tmem250-ps	Cluh			Acp6	Sh3bp5	Higd1c
Lap3	Lias			Opa1	Eme2	Syap1
Tmem41b	Apob			Trpm7	Hsd17b4	Slc25a48
Fam107b	Ppic			Mfsd1	Mrps22	Ebag9
Rnf7	Pgpep1			Myo15b	Mrpl46	4930592A05Rik
Ubac2	Dnajc3			Sypl	Gapdh	Epb41l4b
Mrpl30	Sypl			Ldlrad4	Setd3	Abcb8
Rfk	Ndfip1			Paqr5	Oxa1l	Stard8
D8Ertd738e	Trps1			B4gat1	Unc119b	Acnat2
Gfm2	Fitm2			Hps5	Acot8	Edem3
Dst	Lrpap1			Pex11a	Wipi2	Ubxn2a
Cwc15	Paqr5			Pkp4	Ildr2	Ptcd3
Fis1	Rgl1			Ddo	Eef1akmt1	Pacsin2
Pkm	Slc5a6			Kif16b	Nme2	Dennd5b
Tmco1	Phb			Slc1a1	Nr1d2	Kyat1
March8	Hook1			Enpp1	Lpcat3	Ogfod3
Ninl	Ush1c			Esrrg	Cdhr2	Pex7
Mrpl44	Zadh2			Slc31a1	Lonp2	Nat9
Naprt	Enpp6			Acot1	Gpx4	Slc35d1
H1f0	Armc1			Far1	Rtn3	Lss
Sh3bp5	Kif1b			Prxl2a	Chdh	Dnaja3
Eme2	Gsta3			Mtfr1	Fcgrt	4921516A02Rik
Tanc2	Cyhr1			Clpb	Spsb3	Pex1
Slc5a1	Slc25a19			Eps8	Urgcp	Ift122
Hsd17b4	Ptdss2			Phkb	Tinag	Pgap1
Mrps22	Atp6v1e1			Mfap3l	Lman2l	Zfp672
Mrpl46	Zfyve21			Thrb	Fkbp4	Coq10b
Gapdh	Slc2a2			Isca1	Klc4	Trpc1
Zfp706	Tkfc			Aktip	Hexb	Tmem56
Setd3	Car2			D630045J12Rik	Tmbim6	Ncoa7
Oxa1l	Far1			Car2	Hist3h2a	Slc25a46
Unc119b	Pipox			Slc36a1	Rhot2	Uros
Acot8	Mocs2			Errfi1	Eno1	Trak1
Wipi2	Pgrmc1			4430402I18Rik	Tmem33	Lrrc1
Ildr2	Shmt1			Eva1a	Fads1	Slc52a3
Eef1akmt1	Ar			Osbpl9	Scrn2	Oxsm
Mfn2	Usp8			5730455P16Rik	Srr	Ngef
Nme2	Larp4			Magt1	Mrpl27	Zfp931
Nr1d2	Clic5			Fgf1	Dhrs1	Flvcr2
Lpcat3	Dnajc13			Slco1a6	Ubac1	Ildr1
Cdhr2	Tom1l2			Iqgap2	Acaa1a	Acsl3
Lonp2	Gabarapl1			Slc23a1	Alg1	Herc4
Gpx4	Gm20300			Slc6a18	Mxi1	Armh4
Xpr1	Acadl			Mgat3	Tmem147	Gm45792
Rtn3	Nit1			Atp6v1d	Nkiras1	Tbc1d13
Chdh	Flrt1			Lpin1	Pxmp4	Tmem30b
Osbpl8	Snx8			Adgra3	Tubgcp6	Taco1
Fcgrt	Cpt2			Pcmtd1	Gna11	Gatad1
Spsb3	Tmem70			Zfyve21	Uck1	Tdrd3
Urgcp	Ganc			Slc5a6	Psme4	Dmxl1
Atp6v1h	Trpm7			Afg1l	Trim17	Igip
Tinag	Pomgnt1			Pgk1	Cript	Dnaja4
Lman2l	Csrp2			Cdadc1	Creb3l2	Shpk
Fkbp4	Aco1			Nqo2	Rdm1	Casr
Klc4	Gatb			Cldn8	Rab34	Erbb4
Fam20b	Afg3l2			Pank3	Smim20	AI854703
Hexb	Ebp			Slc3a1	Fbxo8	Fbxo9
Tmbim6	Gnpda1			Tex2	Aldh2	Sim1
Hist3h2a	Hspa9			Vdac1	Amfr	Plcl1
Rhot2	Acbd5			Fggy	Mrpl50	Nadsyn1
Lman1	Enpp1			Lias	Cryz	Cndp1
Eno1	BC034090			Snx25	Alad	Fgfr3
Tmem33	Ap1b1			Ganc	Cog6	Gal3st1
Fads1	Mapk9			Rab11fip3	Pgm3	0610006L08Rik
Scrn2	Mrps31			Kcnj16	Dnajc15	B3galnt1
Kif21a	D630045J12Rik			Ush1c	Alpl	Slit2
Tmem135	Vegfa			Gm44588	Smim1	Cacnb4
Vegfa	Grpel1			Tmem38b	Atad3a	Hsd17b11
2610507B11Rik	Letm1			Abca2	Mien1	Aspg
Srr	Slc31a1			Ndufaf1	Nr1h3	Per3
Lman2	Bdh2			Me1	Clrn3	Slco4c1
Galnt3	Mindy2			Tob1	Nphs2	Tyw3
Mrpl27	Dcaf11			Proc	Hscb	Erc2
Dhrs1	Atp5c1			Arhgap5	Mrpl22	Sypl2
Plscr2	Ptpn3			Fars2	Selenoo	Kbtbd11
Ubac1	Bcl2l2			Arhgap4	Mtx2	Fgf9
Acaa1a	Mob1b			Sgms2	Oxnad1	Cpeb3
Pdxk	Ogdh			Cluh	Scpep1	Hepacam2
March6	Itfg1			Dcaf11	Mavs	Gbe1
Alg1	Rab11fip4			Uqcc1	Tpi1	9130016M20Rik
Mxi1	Kat2b			Dnajc13	Mrps25	Gpt
Emc2	Aph1a			Ccdc91	Pcolce	Aqp2
Tmem147	B4gat1			Mfsd4b1	Cox16	Slc25a42
Nkiras1	Ccser2			Lrba	Arl3	Cox7a1
Sec62	Hpn			Tmco3	Mrpl18	Gm44386
Pxmp4	Pmpca			Chchd3	Smpd2	Etnppl
Sgpp1	Ccs			Clcn3	Rnf13	Dhtkd1
Tubgcp6	Prdx3			Mob3b	Car5b	Gm10681
Gna11	Lrpprc			Skp1a	Naxe	Acacb
Uck1	Arhgap4			Acat2	Rnf128	Nat8f3
Trak2	Aph1c			Myo5a	Tomm40l	Macrod1
Echdc1	Znrf2			Galnt18	Chchd6	Sec14l3
Ppic	Sec62			ccdc198	Mrps11	Gm9747
Psme4	Uqcrc2			Mme	Nudt7	4930512B01Rik
Epb41	Bscl2			Egln1	Gm12352	Chrna4
Trim17	Apmap			Epb41l3	Timp3	D630024D03Rik
Cript	Wdr20			Hspd1	Dhfr	Gm42397
Creb3l2	Nceh1			Hsdl2	Cdpf1	Esrrb
Tsc22d3	Gm44588			Lgr4	Insig2	Slc10a5
Pgpep1	Gpr89			Slc10a2	Mtif3	Nxpe3
Rdm1	Pdhx			Vdr	Them7	Cwh43
Aldh16a1	Lman1			Adk	Rnpepl1	Sv2a
Rab34	Ndufs7			Mtor	C1galt1c1	Fads6
Smim20	Clcn3			Pgrmc1	Txn2	Slc22a29
Fbxo8	March6			Slc33a1	Ccdc32	Akr1d1
Aldh2	ccdc198			Hadha	Rbm47	Cpt1b
Amfr	Cdc37l1			Ndrg3	Prepl	Hnf4aos
Mrpl50	Slc33a1			Trabd2b	Dhx29	Ppp1r1b
Cryz	Pepd			Rmdn1	1110032A03Rik	Prom2
Alad	Slc23a1			Col4a4	Slc37a3	Abhd18
Cog6	Idh3g			Galnt14	Mpi	Bco2
Cdc37l1	Magt1			Prdx3	Cfap36	Azgp1
Pgm3	Slc5a1			Lmbrd2	Abcb6	Slc2a4
Myo6	Sqor			Lrrk2	Mrpl43	C8a
Dnajc15	Acp6			Hpn	Spsb4	Pcsk6
Sat2	Uqcc1			Tmx2	Snx14
Alpl	Slc22a1			Tkfc	Itm2b
Smim1	Gfm1			Eci1	Txndc15
Atad3a	Uqcrc1			Nxt2	Palm
Mien1	Erich4			Fech	Tmprss2
Cox15	Tmem135			Dlat	Coq3
Nr1h3	Ccdc91			Umod	Ppcs
Bscl2	Retreg1			Csrp2	Mrps34
Clrn3	Sdhd			Car15	Tdrp
Nphs2	Atp5f1			Hnf4a	Fuca2
Hscb	Ndrg3			Rmnd1	Aif1l
Kidins220	Mtfr1			Hibch	Syn3
Mrpl22	Hspd1			Slc27a2	Atraid
Osbpl6	Dera			Pgm1	Lmo7
Selenoo	Egln1			Itfg1	Abcc2
Mtx2	Mob3b			Gm45507	Dele1
Oxnad1	Sorl1			Ddah1	Rbbp9
Nampt	Plxdc2			Treh	Ndufs4
Scpep1	Cyb5rl			Mrps6	Tmem126b
Mavs	Slc6a18			Cyb5b	Tvp23b
Ccser2	Slc27a2			Abcd4	Dguok
Nit1	Ccpg1			Cpt1a	Btbd1
Tpi1	Hnf4a			Dlst	Commd6
Mrps25	Galnt14			Tbc1d16	Rab3ip
Pcolce	Pkp4			Slc2a2	Zfp35
Adh5	Ninl			Il11ra1	Abca3
Cox16	Adk			Smarca2	Abcg2
Arl3	Ppm1l			Arhgap18	Dnajc22
Alas1	Slc25a11			Trp53bp2	Ghitm
Ppat	Slc3a1			Glud1	Stk16
Hdhd2	Cox7a2			Susd3	C1qtnf12
Pex2	Chuk			Sfxn1	Rnf5
Nceh1	Mecom			Lzts3	Tomm6os
Mrpl18	Aldob			Aco1	Tufm
Smpd2	Hadha			Lrpap1	Timm23
Echdc2	Mfn1			Pycrl	Adra2b
Rnf13	Igfbp5			Slc6a13	Zfand1
Car5b	1700021F05Rik			Narf	Mrps35
Naxe	Trp53bp2			Bnip3	Cs
Rnf128	Abca2			Cgnl1	Cebpzos
Tomm40l	Mettl26			Nit2	D030028A08Rik
Chchd6	Arhgef18			Adtrp	Tmem205
Mgat2	Cryl1			Snx8	Slc16a2
Mrps11	Tsc22d3			Aldh7a1	Nprl2
Tbcel	Decr1			Grpel1	LTO1
Itpr2	Lmbrd2			Ank3	Igfbp4
Nudt7	Asl			2310061I04Rik	Mrpl10
Atp2a2	Gtf2h2			Hagh	Slc7a7
Gm12352	Me1			Cpt2	Glo1
Usf3	Plekhb2			Sycp3	Sar1b
Acp6	Cgnl1			Ppara	Slc19a1
Timp3	Pink1			Plekhb2	Eci2
Dhfr	Pdpr			Gm49643	Urod
Opa1	Polr3h			Tpmt	Idh1
Cdpf1	Cyb5b			Acot12	Pex3
Insig2	Frrs1			Fam83g	Lmo4
Mtif3	Cdadc1			Slc4a4	Rufy3
Them7	Cideb			Dvl2	Ubiad1
Rnpepl1	Laptm4b			Aadac	Gm10804
Trpm7	Lrba			Clic5	Tmem242
Mfsd1	Cobll1			Tpk1	Spc25
C1galt1c1	Gstt3			Bdh2	Chmp6
Txn2	Bnip3			Cyhr1	Add3
Ccdc32	Keg1			Got2	Lamtor5
Rbm47	Fbxo3			Atp6v1a	Sdr39u1
Prepl	Dock9			Slc39a8	Klhl21
Myo15b	Aqp1			Cobll1	Cenpx
Sypl	Cbr4			Aph1c	Sephs2
Dhx29	Pmpcb			Ppm1l	Mipep
Ldlrad4	Epb41l5			Decr1	Mrpl55
Paqr5	Hps5			Slc12a6	Gde1
1110032A03Rik	Tex2			Klf9	Crip2
B4gat1	Etfa			Ak1	Cyp2j5
Slc37a3	Gtpbp10			Gabarapl1	Arl6ip1
Mpi	Isca1			Ephx2	Fads2
Cfap36	Dlst			Gcnt1	Gstt1
Abcb6	Abcb10			Slc25a17	Slc25a35
Mrpl43	Isoc1			mt-Nd1	Sigirr
Hps5	Tanc2			Tmem45b	Hsd17b10
Spsb4	Fam20b			Phb	Neurl4
Snx14	Lgr4			Tom1l2	Ptcd2
Pex11a	Cckar			Suclg2	Pigq
Itm2b	Higd1c			Dera	Pou3f3
Txndc15	Atp5a1			St8sia1	Slc25a45
Pkp4	Fars2			Ptgr2	Apopt1
Ddo	Esrrg			Slc35a3	Trmt2b
Kif16b	Syap1			Ghr	Neu1
Slc1a1	Trap1			Ptprd	Ppa2
Enpp1	Cgrrf1			4732463B04Rik	Cutal
Palm	Smim24			Atp6v0d2	Slc46a1
Tmprss2	Smarca2			Msrb2	D330041H03Rik
Esrrg	Slc25a48			Paqr9	Fuca1
Coq3	Nampt			1700101I11Rik	Ldc1
Slc31a1	Herpud1			Napsa	Slc16a12
Acot1	Slc4a4			Cgrrf1	Hspe1
Far1	Gcnt1			Vwa8	Micos10
Prxl2a	Crebl2			Ccs	Adck1
Ppcs	Sdhb			Ndufs2	Nipal3
Mrps34	Ebag9			Slc22a2	Ssx2ip
Tdrp	Nox4			Enpp6	Slc17a1
Fuca2	Nfs1			Atp5a1	Ndufb6
Aif1l	Mrps23			Etfrf1	Spire1
Syn3	Trabd2b			Pepd	Nfyc
Mtfr1	Atp5b			Foxred1	Hk1
Atraid	Napsa			Cideb	Hist1h2bc
Lmo7	Calml4			Gm47484	P3h2
Abcc2	Nit2			Plekha7	Glb1
Clpb	Tcn2			Nus1	Tecr
Dele1	Mfsd4b1			Aifm1	Gm16984
Rbbp9	Slc1a1			Ogdh	Dglucy
Ndufs4	Rida			Pccb	Sod1
Eps8	4930592A05Rik			Scg5	Gss
Tmem126b	Slc22a2			Agpat3	Cox19
Phkb	Il11ra1			Gpr89	Tmem223
Tvp23b	Gas2			Larp1b	Fbxo44
Mfap3l	Ddah1			Fam210a	Mapt
Thrb	Ak3			Herpud1	Cyp27a1
Dguok	Opa1			Mgam	Cox14
Btbd1	Dvl2			Asl	Mtmr10
Isca1	Nipsnap1			Xpnpep1	Gm4524
Commd6	Acot1			Acad9	Slc25a3
Rab3ip	Mrpl47			Ndufa9	Mettl7a1
Aktip	Klf9			Slc25a19	Tmem106a
Zfp35	Fggy			Acss2	Tmem218
Abca3	Iah1			Scoc	Vldlr
Abcg2	D030055H07Rik			Gfm1	B230118H07Rik
Dnajc22	Osbpl9			Mrnip	Mrps5
Ghitm	Epb41l4b			Sdha	Tmem220
Stk16	Mgat3			Chpt1	Msrb1
C1qtnf12	Eci1			Gsta3	Tmem50b
Rnf5	Slc16a13			Fh1	Tmem53
Tomm6os	Osbpl8			Tm2d2	Emc4
Tufm	Pdzd3			Etfdh	Tmem116
Timm23	Fgf1			Vnn1	Folr1
Adra2b	Iyd			Echs1	Coq7
Zfand1	Hdhd2			Apeh	Ndufa6
Mrps35	Abcd4			Atp1b1	Rnf167
Cs	Ndufa9			Slc25a12	Hist1h1c
D630045J12Rik	Osbpl6			Ndufab1	Msra
Cebpzos	Aktip			Mvd	Dynll2
D030028A08Rik	Fh1			Fitm2	Mkks
Tmem205	Etfrf1			Cyb5rl	Ddrgk1
Car2	Apoo			Slc5a3	Slc7a9
Slc16a2	Cubn			Keg1	Acot13
Nprl2	Abcb8			Dmtn	B3galt5
LTO1	Dock8			Apmap	Tysnd1
Igfbp4	Gcat			Dgat2	Prodh2
Mrpl10	Gm45507			Papss1	Gm15962
Slc36a1	Car15			Peli2	Cox4i1
Errfi1	Stard8			Mturn	Gm26631
Slc7a7	Kidins220			mt-Nd6	Glrx
Glo1	Acnat2			Ces2c	Hoxa7
4430402I18Rik	Ank3			Pdzd3	Defb1
Eva1a	Suclg1			Phyhipl	Castor2
Sar1b	Glul			Ndufv1	Vmac
Slc19a1	Slc12a6			Nnt	Pex16
Eci2	Acss2			Rida	Ndufaf7
Urod	Prxl2a			Uqcrc2	Nr1h4
Idh1	Edem3			Slc9a2	Pigyl
Osbpl9	Ubxn2a			Dnajc19	Plekhg3
5730455P16Rik	Idh3b			Slc25a25	Slc25a39
Magt1	Mme			Ddc	Ecsit
Pex3	Ptcd3			Stard7	Pctp
Lmo4	Agpat3			Gm43079	BC031181
Rufy3	Usf3			Dld	Mertk
Ubiad1	Fahd1			Snx29	Brap
Fgf1	Pacsin2			Gm19950	AL731706.1
Gm10804	Por			Shmt1	Nop9
Tmem242	Dennd5b			Aqp1	Pex19
Slco1a6	D3Ertd751e			Atp6v1e1	Yif1b
Spc25	Dnajc19			Rtn4ip1	Acyp2
Chmp6	Cxcl12			Dpyd	Mrps21
Iqgap2	Slc36a1			mt-Nd5	Mmgt1
Add3	Stard10			Clybl	Fbxo21
Lamtor5	Kyat1			Pdp2	Pptc7
Slc23a1	Cox15			Mfsd4b5	Ndufs6
Slc6a18	Snx25			Acadvl	Slc39a11
Mgat3	Slc25a10			Pink1	Slc35g1
Sdr39u1	Qdpr			Tmed6	Ndufa11
Atp6v1d	Acat2			Slc16a13	Sgk1
Klhl21	mt-Nd1			Atp5c1	Mrpl42
Cenpx	1700101I11Rik			Idh3g	Asb9
Sephs2	Mdh1			Gpr137b	Tm7sf2
Mipep	Pnpo			Kcnj15	Acad12
Lpin1	Chchd3			L2hgdh	Atp5j
Mrpl55	Gm28959			Mcur1	Acbd4
Gde1	Ogfod3			Sms	Rchy1
Adgra3	Ndufab1			Mocs2	Adi1
Pcmtd1	Pde1a			Kng2	Iscu
Crip2	Lyplal1			Idh3a	1700018A23Rik
Cyp2j5	Sat2			Idi1	Rdh14
Zfyve21	Crat			Pmpcb	Akr1c19
Arl6ip1	Mrps6			Cmah	Polr3e
Slc5a6	Uqcrfs1			Ndufs7	Slc25a4
Afg1l	Amt			Por	Gm39214
Fads2	Atp6v0a4			Trap1	Bsg
Gstt1	Slc25a17			Abhd6	Mrpl28
Pgk1	Nxt2			Ttc38	Thap4
Slc25a35	Tmem174			Slc25a13	Ndufa12
Cdadc1	Fnip2			Pigg	Ndufb8
Nqo2	Ndufb5			Map3k15	Cutc
Cldn8	Tmem38b			Mrps23	Arhgap24
Sigirr	Slc35a3			Iyd	Acsf3
Hsd17b10	Xpr1			Plcb1	Cds1
Pank3	Pex11a			Immt	Ndufs5
Slc3a1	Lpin1			Gpam	Pnkd
Neurl4	Pex7			Cxcl12	Slc27a1
Tex2	Mvd			Mrpl47	Ugt1a10
Ptcd2	Nat9			Svip	Gm20528
Pigq	Cpt1a			Etnk1	Ndufaf5
Pou3f3	Grsf1			Pipox	mt-Co1
Vdac1	Lzts3			Gm7097	Igsf11
Fggy	Abhd6			Letm1	Emc8
Lias	Pdzk1			Polr3h	Sptbn2
Slc25a45	Slc35d1			Nfs1	Pgam1
Snx25	Arhgap18			Rnf152	Ggact
Ganc	Ndufv1			Paqr7	Tapt1
Rab11fip3	Slc15a2			Atp5b	Ndufa8
Apopt1	Got2			Afmid	Auh
Kcnj16	5730455P16Rik			Rrm2b	Cox5a
Trmt2b	Nipsnap2			Scp2	Hacl1
Ush1c	Slc22a23			Coasy	Rnf24
Neu1	Clybl			Hmgcr	Atp5g3
Gm44588	Vnn1			Abcd3	Tcaim
Ppa2	Tob1			Cox7a2	Ndufs8
Cutal	Treh			Gatb	Pacc1
Tmem38b	Abhd14b			Hmgcs1	Atg10
Slc46a1	Chpt1			Mettl26	Slc25a15
Abca2	Pank3			Pank1	Mttp
Ndufaf1	Gm42413			Ndufa10	Cisd3
D330041H03Rik	Lss			Hnmt	Ugt1a9
Me1	Atp1b1			Got1	Ugt1a6b
Fuca1	Tcea3			Aph1a	Sdhaf4
Tob1	Sgpp1			Ebp	Ugt1a8
Proc	Kcnj16			Glul	Akr1a1
Arhgap5	Dnaja3			Aldh5a1	Ugt1a1
Ldc1	2310061I04Rik			Sdhd	Atp5o
Fars2	Tpd52l1			Insig1	Atp5h
Slc16a12	2610203C22Rik			Tmem174	Ugt1a5
Arhgap4	Tpmt			Pyroxd2	Gstt2
Hspe1	Eva1a			Pdhb	Btbd2
Sgms2	Suclg2			Cisd1	Tmem189
Micos10	Narf			Pdha1	Bag4
Adck1	4430402I18Rik			Tmem229a	Ugt1a6a
Cluh	Afg1l			Idh3b	Ndufs3
Nipal3	Pdhb			Sqor	Galt
Ssx2ip	Sfxn2			Cubn	Ndufa4
Slc17a1	Col4a4			mt-Nd4l	Rnf186
Dcaf11	Umod			Nipsnap2	Selenbp2
Uqcc1	Dst			Fnip2	Rmdn3
Ndufb6	Pyroxd2			Uqcrc1	Bola3
Dnajc13	Glod5			Slc5a8	Ugt1a7c
Ccdc91	Scp2			Tef	Tmem65
Mfsd4b1	Cldn10			Ech1	Slc5a9
Spire1	4921516A02Rik			Grsf1	Sfrp1
Lrba	Pex1			Dock8	Hebp1
Tmco3	Ptgr2			Ak3	Slc25a20
Nfyc	Galnt3			Atp5f1	Pdzd9
Chchd3	Ift122			Galm	Katnal1
Clcn3	Grhpr			Nipsnap1	Cox6b1
Hk1	Pgap1			Ace	Ccnd1
Hist1h2bc	Zfp672			Calml4	Ddt
Mob3b	Tfam			Iah1	Higd2a
Skp1a	Dhrs4			Cbs	Klhl7
P3h2	Mrnip			Osbpl1a	L3hypdh
Glb1	Pccb			Ckmt1	Cox7c
Tecr	Ephx2			C430014B12Rik	Uqcrb
Gm16984	Apeh			Bphl	Ndufc2
Dglucy	Coq10b			Igfbp5	Emc6
Sod1	Slc10a2			Entpd5	Nme7
Gss	Msrb2			Mep1a	Micos13
Cox19	Ndufa10			Glb1l2	Mrpl4
Tmem223	Slc22a5			mt-Cytb	Mecr
Acat2	Pigg			Atp1a1	Atp5j2
Fbxo44	Trpc1			Chac2	Gjb2
Myo5a	Tmem45b			Suclg1	Decr2
Mapt	Acadvl			Sucla2	Zfp768
Cyp27a1	Slc25a5			Gm48342	Gm16272
Galnt18	Plekha7			Slc22a1	Gpx3
Cox14	Pycrl			Dhrs4	Ndufv2
ccdc198	Aldh8a1			Ggt1	Glyat
Mme	Paqr7			Pdzd2	Pop5
Egln1	Slco1a6			Odc1	Atp5d
Mtmr10	Map3k15			Ell3	Mdh2
Epb41l3	Tmem56			Csad	Tmem97
Hspd1	Phkb			Acad8	Ero1lb
Gm4524	Mpc1			Amt	Uqcrh
Hsdl2	Galm			Afm	Tst
Slc25a3	Rrm2b			Acad10	Ndufa13
Mettl7a1	Adgra3			Gas2	Mettl7b
Tmem106a	Slc22a18			Nudt19	Mtln
Lgr4	Cisd1			Ncoa4	Vps8
Slc10a2	Prkaa2			Wnk1	Gm10767
Vdr	Mgat2			Gstt3	Mpc2
Adk	Hsdl2			Ahcyl2	Prdx5
Tmem218	Sgms2			Crebl2	Hdac11
Vldlr	Gm15638			Lyplal1	Lynx1
Mtor	Tmed6			Mfsd4a	Atp5mpl
Pgrmc1	Itpr2			Ankrd13c	Dao
B230118H07Rik	Tbcel			Slc25a11	Spr
Mrps5	Myo5a			Slc43a2	Chchd2
Slc33a1	Paqr9			Lrp2	Nqo1
Hadha	Idh3a			Slc22a5	Cltrn
Tmem220	Ncoa7			Susd2	Ndufb9
Ndrg3	Fah			Hoxd8	Mgst3
Msrb1	Bckdha			Hykk	Tmem25
Tmem50b	Gstz1			Fmo1	Mrpl12
Tmem53	Hgd			Cyp4a31	Ndufb2
Emc4	Acads			Nudt4	Cab39l
Tmem116	B3gnt8			Slc6a20b	Pcmtd2
Folr1	Ankrd13c			Pcca	Cox6c
Trabd2b	Slc25a46			Aldob	mt-Co2
Coq7	Uros			Bckdha	Spink8
Ndufa6	Trak1			Pdzk1	Ndufb7
Rmdn1	Snx29			Prkaa2	Lmf1
Col4a4	Dmtn			mt-Nd4	Gm20463
Rnf167	Ino80dos			Sfxn2	Cox8a
Hist1h1c	Echs1			Uqcrfs1	Glrx5
Galnt14	Got1			Nox4	Tuba4a
Prdx3	Lrrc1			Ndufaf4	Mrpl34
Lmbrd2	Gpam			Hadhb	Cycs
Msra	Atp1a1			Mdh1	Cldn19
Lrrk2	Aldh9a1			Echdc3	Ndufb11
Dynll2	Slc52a3			Slc47a1	Rab17
Hpn	Tmem86a			Sdhb	Ndufb10
Mkks	Oxsm			Acox1	Akr7a5
Tmx2	Hmgcl			Slc51b	Ppif
Ddrgk1	Aco2			Fahd1	Cox5b
Slc7a9	Slc51b			Atp6v0a4	Ndufv3
Tkfc	Ngef			Gnpda1	Apoc3
Acot13	Bphl			Ndufb5	Mrps36
Eci1	Sdha			Hgd	Abhd14a
B3galt5	Aamdc			Etfa	Maf
Nxt2	Tmx2			Suox	Apela
Tysnd1	Fbp1			Kyat3	Teddm2
Prodh2	Nus1			Pde1a	D430001F17Rik
Gm15962	Zfp931			Slc22a23	Mmab
Fech	Atp6v1a			Stard4	Mogat1
Dlat	Flvcr2			Hmgcl	mt-Co3
Umod	Ildr1			mt-Nd2	Tango2
Cox4i1	4930506C21Rik			Stard10	Etfb
Csrp2	Epb41l3			Aldh8a1	Cyb5a
Gm26631	Hibch			B3gnt8	Coa6
Glrx	Susd3			Gm15396	Nat8
Car15	Tmem229a			Prps2	Cox7b
Hoxa7	Clpb			Slc16a5	Smpd1
Defb1	Acsl3			Pcyt2	Ndufb4
Hnf4a	Pdha1			Scrn3	Tmem8
Castor2	Tln2			Col4a3	Ndufa5
Vmac	Aldh5a1			Crat	Nubpl
Rmnd1	Cat			Cd59a	Ugt1a2
Pex16	Ak1			Xylb	Ndufa1
Ndufaf7	Hadhb			Cat	Uqcrq
Nr1h4	Herc4			Slc17a3	Prkcz
Pigyl	Eps8			Ctsf	Fxyd2
Hibch	Gm47484			Lrrc19	Atp5e
Slc27a2	Fdx1			Slc16a9	Ss18l2
Pgm1	Kif21a			Shmt2	Gm17750
Plekhg3	Fn3k			Mpc1	Snrpn
Slc25a39	Coq9			Acot4	Gm2a
Ecsit	Chac2			Cldn10	Cmc2
Itfg1	Coasy			Hibadh	Aoah
Pctp	Echdc3			Nlrp6	Alkbh7
Gm45507	Etnk1			Slc25a5	Gm5617
BC031181	Slc22a19			Afap1l1	Gm16010
Mertk	Pgm1			Pcx	Ascc1
Brap	Kyat3			Cckar	mt-Nd3
AL731706.1	mt-Nd4l			Acad11	Coq8a
Nop9	Scrn3			Gstm2	Prss8
Pex19	Mgam			Grhpr	Defb29
Ddah1	Pcmtd1			Cytip	Fhl1
Yif1b	Armh4			Ccdc107	Atp5md
Treh	4933417A18Rik			4930506C21Rik	Sdhc
Mrps6	Abcd3			4930442L01Rik	mt-Atp6
Acyp2	Phyh			Aldh1l1	Cgref1
Mrps21	Kif16b			Ppargc1a	Tmem213
Cyb5b	Ggt1			Gcat	Pla2g7
Abcd4	Gm45792			Ackr4	Fmc1
Cpt1a	Arsb			Gm15932	Atp5g1
Dlst	Sod2			Slc15a2	Cabcoco1
Mmgt1	Ndufs1			Gm15756	Cyc1
Fbxo21	Gstk1			Phyh	Cox6a1
Tbc1d16	Immt			Hsd3b3	Nrxn2
Slc2a2	Tbc1d16			Mtfp1	Atp5k
Il11ra1	Gstm2			Slc5a10	Gm16537
Pptc7	Fmo1			Rab11fip4	Uqcr11
Smarca2	Papss1			Irs1	Cyp4a14
Ndufs6	Ctsf			Ivd	Hbb-bs
Arhgap18	Hmgcr			Fam13a	Fpgs
Slc39a11	Mfn2			Tln2	Sardhos
Slc35g1	Slc34a1			Dlec1	Hba-a1
Trp53bp2	Tbc1d13			Erich4	Mgll
Glud1	Hadh			Slc9a3	Uroc1
Ndufa11	Ghr			Dbt	Hao2
Sgk1	Fahd2a			Tpd52l1	Pcbd1
Susd3	Slc6a13			Ndufs1	Mcee
Mrpl42	Ttc38			Reps2	Ndufc1
Sfxn1	Trak2			Aamdc	Slc7a8
Lzts3	Ndufaf1			Pnpo	Esrra
Aco1	Tmem30b			Gpm6a	Kap
Asb9	Acad8			Gm12678	Hbb-bt
Lrpap1	Slc5a11			Slc26a4	Pdk2
Pycrl	Dld			Coq9	Slc39a5
Tm7sf2	Etfdh			Mfsd2a	BC017158
Acad12	Pcyt2			Fah	Akr1c18
Atp5j	Sucla2			Smpdl3a	Slc5a2
Slc6a13	Taco1			Nudt12	Ggct
Narf	Gatad1			Bmp7	Hmgcs2
Bnip3	Ccdc107			Tmem86a	Hint2
Cgnl1	Acad9			Aldh9a1	Nsdhl
Acbd4	Anpep			Slc22a18	Akr1c21
Nit2	Dlat			Fam81a	Prlr
Rchy1	Smpdl3a			Rab27a	Rap1gap
Adtrp	Tdrd3			Gm15638	Atp6v1g3
Snx8	Insig1			Rdh16	Gm47162
Adi1	Slc47a1			2610203C22Rik	Klf15
Aldh7a1	Hmgcs1			Ptgfr	4930481A15Rik
Iscu	Hoxd8			Mettl7a2	Slc34a3
Grpel1	Ldlrad4			Acox3	Efhd1
1700018A23Rik	Dmxl1			Sirt3	Ceacam1
Ank3	Kng2			Gpd1	Dcxr
Rdh14	Foxred1			Aco2	Cela1
Akr1c19	Glb1l2			Glyctk	Gm10639
2310061I04Rik	Ckmt1			Lactb2	Spp2
Polr3e	Gpd1			Arsb	S100g
Slc25a4	Slc25a16			Mccc1	Klk1b5
Gm39214	Sirt3			Osgin1	Gm47708
Bsg	Igip			Abhd3
Hagh	Rmdn1			Me3
Mrpl28	Cyp4a31			Car4
Cpt2	Ces2c			Gatd3a
Sycp3	Slc43a2			Hadh
Ppara	Ptprd			Mccc2
Plekhb2	Prodh			Cth
Gm49643	Dnaja4			Qdpr
Tpmt	Col4a3			Mmut
Acot12	Acad10			Slc13a3
Thap4	Pdp2			Gcdh
Fam83g	Shpk			A1cf
Slc4a4	Acsm1			Fut9
Ndufa12	Khk			Slc25a16
Dvl2	Lactb2			Acox2
Ndufb8	Epb41			Gm42413
Aadac	Dpep1			Cryl1
Clic5	Cth			Sugct
Tpk1	Casr			Slc25a10
Cutc	Aifm1			Hoga1
Arhgap24	Gatd3a			Anpep
Bdh2	Dgat2			Nadk2
Cyhr1	A1cf			Slc5a12
Got2	Sugct			Sardh
Acsf3	Gcsh			Acadsb
Atp6v1a	Lrrk2			Acads
Cds1	Mtor			Thnsl2
Ndufs5	Odc1			2610528J11Rik
Pnkd	Erbb4			Ahcy
Slc39a8	Ppara			D030055H07Rik
Cobll1	Susd2			Enpp2
Aph1c	Entpd5			Aacs
Ppm1l	Idh2			0610005C13Rik
Decr1	Stard4			Apoo
Slc27a1	Ech1			Gstz1
Ugt1a10	AI854703			Bpnt1
Slc12a6	AI314278			Pim3
Klf9	Slc13a3			Agxt2
Ak1	Proc			Gm28959
Gm20528	Rtn4ip1			Pla1a
Gabarapl1	Enpp2			Ugt3a2
Ephx2	Agxt2			Sult1d1
Gcnt1	Rmnd1			Aldh4a1
Slc25a17	Phyhipl			Abhd14b
Ndufaf5	Mep1a			Acy1
mt-Nd1	Pdzd2			Sod2
Tmem45b	4930442L01Rik			Acsl1
mt-Co1	C8g			Atp6v1b1
Igsf11	Suox			Slc22a13
Emc8	Arhgap5			Fahd2a
Phb	Tmco3			Tcn2
Sptbn2	Acox1			Abat
Pgam1	Thnsl2			Idh2
Tom1l2	Gm43079			Lypla1
Suclg2	Atp6v0d2			Bhmt2
Dera	Acot12			Mlycd
St8sia1	Glyctk			Pantr1
Ggact	Aldh4a1			Tfrc
Ptgr2	Fbxo9			Gstk1
Slc35a3	Pfn3			Acy3
Tapt1	Miox			Fdx1
Ghr	Mturn			Mthfd1
Ndufa8	Nudt4			Prodh
Auh	Acad11			Ino80dos
Ptprd	Stard7			Pfkm
Cox5a	Mfsd4b5			Smim24
Hacl1	Gpr137b			Dmgdh
Rnf24	Xylb			Cyp2a4
4732463B04Rik	Lrp2			C8g
Atp6v0d2	Gm19950			4833439L19Rik
Msrb2	Cldn8			Rdh16f2
Atp5g3	Ppargc1a			Glod5
Paqr9	Pcca			Fbp1
1700101I11Rik	Nlrp6			Slc22a19
Tcaim	Nudt19			Acsm1
Ndufs8	Sardh			Gk
Pacc1	Bpnt1			Ppp1r16b
Napsa	Sim1			Nat8f6
Atg10	Peli2			Ckb
Slc25a15	mt-Cytb			Mpv17l
Mttp	Slc6a20b			Oxct1
Cgrrf1	Plcl1			Slc22a4
Vwa8	Nadsyn1			Tmem52b
Ccs	Mpv17l			Khk
Ndufs2	Fam210a			Pdk1
Cisd3	Cndp1			Bsnd
Slc22a2	Slc5a3			Bcat2
Ugt1a9	Ell3			Usp2
Enpp6	Slc16a5			Smim5
Atp5a1	Cavin2			Isoc2b
Etfrf1	Csad			Cyfip2
Pepd	Hibadh			Pm20d1
Foxred1	Pim3			AI314278
Cideb	Gcdh			Slc5a11
Gm47484	mt-Nd5			Selenbp1
Plekha7	Slc17a3			Lpl
Nus1	Abat			Mccc1os
Ugt1a6b	Prps2			Acot3
Aifm1	Apom			Pygl
Ogdh	Fam13a			Slc18a1
Sdhaf4	Svip			Tmem64
Ugt1a8	Fgfr3			Tnfaip8
Akr1a1	Mcur1			Pecr
Pccb	Cbs			Slc22a6
Scg5	Cyfip2			Clcnkb
Agpat3	4833439L19Rik			Mcrip2
Ugt1a1	Car12			4933417A18Rik
Gpr89	C430014B12Rik			Cyp4a10
Larp1b	Mccc2			Avpr2
Fam210a	Shmt2			C030005K06Rik
Atp5o	Gal3st1			Acsm5
Atp5h	Cd59a			Pxmp2
Ugt1a5	Clec2h			Adhfe1
Herpud1	Pla1a			Amacr
Gstt2	Acy3			Papss2
Mgam	Ahcy			Cryzl2
Asl	Thrb			Ehhadh
Xpnpep1	Ddc			Car12
Acad9	Gm15756			Acsm2
Ndufa9	Slc9a2			Sostdc1
Btbd2	Rdh16f2			Acat1
Slc25a19	mt-Nd6			Gcsh
Tmem189	Dpyd			Slc9a8
Bag4	mt-Nd4			Fmo2
Acss2	Sord			Tcea3
Scoc	Slc5a10			Cmbl
Gfm1	Hsd3b3			Slc22a28
Mrnip	Slc5a12			Kmo
Ugt1a6a	Scoc			Upb1
Ndufs3	Sult1d1			Bckdhb
Galt	0610006L08Rik			Gm4450
Sdha	Lrrc19			Fn3k
Ndufa4	Fam83g			Kcnj10
Rnf186	2610528J11Rik			Gchfr
Selenbp2	Plcb1			Ranbp3l
Chpt1	Mfsd4a			Pbld1
Rmdn3	Slc25a13			Acadm
Bola3	mt-Nd2			Bcar3
Gsta3	Selenbp1			4931406C07Rik
Fh1	Galnt18			Fabp3
Ugt1a7c	B3galnt1			Bbof1
Tmem65	Slit2			Aspdh
Slc5a9	Pecr			Cyp2j11
Tm2d2	Kcnj15			Ndrg2
Etfdh	Cacnb4			Gm13075
Sfrp1	Tef			Sord
Hebp1	Fabp3			D3Ertd751e
Vnn1	Hsd17b11			Slc34a1
Slc25a20	Aspg			Haao
Echs1	4931406C07Rik			Aldh6a1
Apeh	Per3			Cavin2
Atp1b1	Vwa8			Galnt11
Pdzd9	Ncoa4			Kl
Slc25a12	Car4			Cyp2e1
Katnal1	Bbof1			Eci3
Ndufab1	Slco4c1			Aass
Mvd	Iqgap2			Aqp11
Cox6b1	Afap1l1			Dpep1
Fitm2	Tyw3			Retsat
Cyb5rl	Scg5			Tmem72
Ccnd1	Pcx			Cdkl1
Ddt	Erc2			Slc37a4
Slc5a3	Gatm			Pbld2
Higd2a	Tmem72			Slc16a4
Klhl7	Nadk2			Akr1c14
Keg1	Slc25a12			Acaa2
Dmtn	Rnf152			Sgk2
L3hypdh	Ace			Fitm1
Apmap	Afmid			Pfn3
Dgat2	Oxct1			Pck1
Cox7c	Sypl2			Cyp51
Papss1	Gchfr			Macrod2
Peli2	Mmut			Wnk4
Uqcrb	Cytip			Rhcg
Ndufc2	Acat1			Ces1f
Emc6	Idi1			Eaf2
Mturn	Kbtbd11			Aspa
Nme7	Fgf9			Hsd3b2
Micos13	Ass1			Gnmt
mt-Nd6	Sycp3			Acaa1b
Mrpl4	Mthfd1			Bdh1
Ces2c	Ivd			Aqp3
Pdzd3	Ndufaf4			F13b
Phyhipl	Papss2			Aadat
Ndufv1	Aldh1l1			BC037032
Nnt	Ahcyl2			Egfl6
Mecr	L2hgdh			Aqp4
Atp5j2	Bmp7			Dnajc12
Gjb2	Rdh16			Atp6v1c2
Rida	Osgin1			Dio1
Decr2	Cryzl2			Pah
Uqcrc2	Pdk1			Ass1
Slc9a2	Fam81a			Serpina1d
Dnajc19	Dlec1			Miox
Slc25a25	Cpeb3			Slc8a1
Ddc	Nnt			Klhl3
Stard7	Slc16a9			Apom
Gm43079	Gm48342			Acmsd
Zfp768	Wnk1			Gatm
Dld	Aspdh			Cyp4b1
Snx29	Cmbl			Acot11
Gm19950	Eaf2			Tprkb
Shmt1	Nat8f1			Slc12a3
Gm16272	0610005C13Rik			Gm42375
Gpx3	Acsm5			Acss1
Aqp1	Acot4			Clec2h
Atp6v1e1	Galnt11			D630023F18Rik
Rtn4ip1	Hoga1			Ugt3a1
Dpyd	Abhd3			Mep1b
mt-Nd5	Bcat2			Nat8f1
Ndufv2	Acsm2			C1qtnf3
Glyat	Sostdc1			Kcnj1
Pop5	Me3			Ptger3
Atp5d	Gk			Hlf
Mdh2	Eci3			Gldc
Clybl	Gm15932			Cyp2d26
Pdp2	Mlycd			Slc2a5
Tmem97	Gm15396			Fam151a
Ero1lb	Kl			Gcgr
Mfsd4b5	Slc22a6			Scn4b
Acadvl	Ugt3a2			Slc22a22
Pink1	Acaa2			Rhbg
Uqcrh	Slc39a8			Slc6a19
Tmed6	Lypla1			Ak4
Slc16a13	Acaa1b			Slc12a1
Tst	Slc18a1			Dnase1
Ndufa13	Hepacam2			Ppp1r1a
Atp5c1	Acox2			Gm15879
Idh3g	Atp6v1b1			Ces1d
Gpr137b	Gbe1			Clcnka
Kcnj15	Bckdhb			Fam107a
Mettl7b	Ckb			Abca13
Mtln	Fut9			Tspan1
Vps8	Mettl7a2			Car14
L2hgdh	Tnfaip8			Slc4a1
Mcur1	4732463B04Rik			BC024386
Sms	Gnmt			Slc22a8
Mocs2	Mccc1os			Pgam2
Kng2	Ptgfr			D630029K05Rik
Idh3a	Fitm1			Aldoc
Idi1	Slc25a25			G6pc
Gm10767	Haao			Klk1
Pmpcb	Reps2			Cyp2d9
Mpc2	Slc37a4			Wfdc15b
Cmah	Aldh6a1			Slc16a7
Prdx5	Aadat			Ces1e
Ndufs7	Gm4450			Slc22a7
Por	Tprkb			Hpd
Hdac11	9130016M20Rik			Atp4a
Lynx1	Pah			Ttr
Trap1	Rab27a			6330410L21Rik
Atp5mpl	Gpt			Cyp2d12
Dao	Aqp2			Egf
Abhd6	Pbld1			Calb1
Ttc38	Aacs			Inmt
Spr	St8sia1			Tmem207
Chchd2	Slc25a42			Gm42697
Slc25a13	Hnmt			Gpx6
Pigg	Ranbp3l
Nqo1	Slc22a4
Map3k15	D630023F18Rik
Mrps23	Slc5a8
Cltrn	Smim5
Ndufb9	Gm49643
Mgst3	Osbpl1a
Tmem25	Pank1
Iyd	Gm7097
Plcb1	Hykk
Mrpl12	Fmo2
Ndufb2	Cox7a1
Immt	Acadm
Cab39l	Gpm6a
Pcmtd2	Acsl1
Gpam	Acy1
Cxcl12	Tpk1
Cox6c	Tmem64
Mrpl47	Acadsb
Svip	Pck1
Etnk1	Kmo
Pipox	Slc6a19
Gm7097	Mccc1
mt-Co2	Slc22a22
Letm1	Fam107a
Polr3h	Ackr4
Spink8	Mfap3l
Nfs1	Nat8f6
Rnf152	Gm44386
Paqr7	Etnppl
Atp5b	Upb1
Afmid	Larp1b
Rrm2b	Bsnd
Ndufb7	Ehhadh
Scp2	Isoc2b
Coasy	C030005K06Rik
Hmgcr	Dhtkd1
Abcd3	Acox3
Cox7a2	Dmgdh
Gatb	Kcnj10
Hmgcs1	Amacr
Mettl26	Wnk4
Pank1	Cyp4a10
Lmf1	Gm10681
Ndufa10	Slc26a4
Hnmt	Dbt
Got1	Avpr2
Aph1a	Clcnkb
Ebp	Bhmt2
Glul	Akr1c14
Aldh5a1	Pxmp2
Sdhd	Cyp51
Gm20463	Acacb
Cox8a	Ndrg2
Insig1	Slc9a3
Tmem174	Tmem52b
Glrx5	Gm12678
Tuba4a	Usp2
Pyroxd2	Nat8f3
Mrpl34	Acss1
Pdhb	Aspa
Cisd1	Pfkm
Cycs	Adhfe1
Pdha1	Dnajc12
Tmem229a	Macrod1
Idh3b	Afm
Sqor	Sec14l3
Cubn	Gm15879
mt-Nd4l	Irs1
Nipsnap2	Gm9747
Cldn19	Acot11
Ndufb11	Dnase1
Rab17	Sgk2
Ndufb10	Cyp2a4
Akr7a5	Fam151a
Ppif	Pygl
Fnip2	Nudt12
Uqcrc1	F13b
Slc5a8	Aass
Tef	Slc2a5
Ech1	Slc22a13
Grsf1	Car14
Cox5b	Gcgr
Dock8	BC037032
Ak3	Gm13075
Ndufv3	Mtfp1
Apoc3	Mcrip2
Mrps36	Ppp1r1a
Abhd14a	4930512B01Rik
Atp5f1	Ces1f
Maf	Mfsd2a
Galm	Cdkl1
Nipsnap1	Aqp3
Apela	Chrna4
Ace	Cmah
Teddm2	Slc22a28
Calml4	Cyp2d26
Iah1	Pbld2
D430001F17Rik	Retsat
Mmab	D630024D03Rik
Cbs	Bdh1
Osbpl1a	Gm42397
Ckmt1	Lpl
C430014B12Rik	Esrrb
Mogat1	Slc10a5
mt-Co3	Dio1
Bphl	Klhl3
Tango2	Cyp2j11
Igfbp5	Ces1d
Etfb	Slc9a8
Entpd5	Acot3
Mep1a	Hlf
Glb1l2	Gldc
Cyb5a	Nxpe3
Coa6	Bcar3
Nat8	Pgam2
Cox7b	Cwh43
mt-Cytb	Rhcg
Atp1a1	Macrod2
Chac2	Ppp1r16b
Smpd1	Sv2a
Ndufb4	Fads6
Tmem8	Aldoc
Ndufa5	Slc22a29
Suclg1	Akr1d1
Sucla2	Cpt1b
Gm48342	Klk1
Slc22a1	Slc16a4
Nubpl	Acmsd
Dhrs4	Hnf4aos
Ugt1a2	Gm42375
Ggt1	Aqp11
Ndufa1	Ppp1r1b
Pdzd2	Slc22a8
Odc1	Pm20d1
Ell3	Cyp2e1
Uqcrq	Prom2
Prkcz	Slc8a1
Csad	Hsd3b2
Acad8	Atp6v1c2
Amt	Tfrc
Fxyd2	Mep1b
Afm	Slc4a1
Acad10	Slc12a3
Atp5e	Scn4b
Gas2	Ugt3a1
Nudt19	Aqp4
Ncoa4	Kcnj1
Wnk1	Ttr
Gstt3	Abhd18
Ahcyl2	Clcnka
Crebl2	Ak4
Lyplal1	C1qtnf3
Mfsd4a	Tspan1
Ss18l2	Pantr1
Ankrd13c	D630029K05Rik
Slc25a11	Ptger3
Gm17750	Slc12a1
Slc43a2	Wfdc15b
Lrp2	Ces1e
Slc22a5	Rhbg
Susd2	G6pc
Hoxd8	Abca13
Hykk	BC024386
Snrpn	Serpina1d
Fmo1	Cyp4b1
Gm2a	Bco2
Cyp4a31	Egfl6
Nudt4	Azgp1
Slc6a20b	Slc2a4
Pcca	Hpd
Aldob	Calb1
Cmc2	Egf
Bckdha	C8a
Pdzk1	Atp4a
Prkaa2	Slc22a7
mt-Nd4	Tmem207
Sfxn2	Slc16a7
Aoah	Pcsk6
Uqcrfs1	Inmt
Nox4	Gpx6
Alkbh7	Cyp2d9
Ndufaf4	6330410L21Rik
Hadhb	Cyp2d12
Mdh1	Gm42697
Echdc3
Gm5617
Gm16010
Slc47a1
Ascc1
Sdhb
Acox1
Slc51b
Fahd1
mt-Nd3
Atp6v0a4
Gnpda1
Coq8a
Ndufb5
Hgd
Etfa
Prss8
Suox
Kyat3
Pde1a
Slc22a23
Stard4
Hmgcl
mt-Nd2
Stard10
Aldh8a1
B3gnt8
Defb29
Gm15396
Prps2
Slc16a5
Pcyt2
Scrn3
Fhl1
Col4a3
Atp5md
Crat
Cd59a
Xylb
Cat
Slc17a3
Sdhc
Ctsf
Lrrc19
Slc16a9
mt-Atp6
Shmt2
Mpc1
Acot4
Cldn10
Hibadh
Nlrp6
Slc25a5
Afap1l1
Pcx
Cgref1
Tmem213
Cckar
Acad11
Pla2g7
Fmc1
Atp5g1
Gstm2
Cabcoco1
Cyc1
Grhpr
Cytip
Ccdc107
Cox6a1
4930506C21Rik
4930442L01Rik
Aldh1l1
Ppargc1a
Gcat
Ackr4
Gm15932
Slc15a2
Gm15756
Phyh
Hsd3b3
Mtfp1
Slc5a10
Nrxn2
Rab11fip4
Irs1
Atp5k
Ivd
Fam13a
Tln2
Dlec1
Erich4
Slc9a3
Dbt
Tpd52l1
Ndufs1
Reps2
Aamdc
Gm16537
Pnpo
Gpm6a
Gm12678
Slc26a4
Coq9
Mfsd2a
Fah
Smpdl3a
Nudt12
Bmp7
Tmem86a
Aldh9a1
Uqcr11
Slc22a18
Cyp4a14
Fam81a
Rab27a
Gm15638
Rdh16
2610203C22Rik
Ptgfr
Mettl7a2
Acox3
Sirt3
Gpd1
Aco2
Hbb-bs
Glyctk
Lactb2
Arsb
Fpgs
Mccc1
Sardhos
Osgin1
Abhd3
Me3
Car4
Gatd3a
Hadh
Mccc2
Cth
Qdpr
Mmut
Slc13a3
Hba-a1
Gcdh
A1cf
Mgll
Fut9
Uroc1
Slc25a16
Acox2
Gm42413
Cryl1
Sugct
Hao2
Pcbd1
Slc25a10
Hoga1
Anpep
Nadk2
Slc5a12
Mcee
Sardh
Acadsb
Acads
Thnsl2
2610528J11Rik
Ahcy
D030055H07Rik
Ndufc1
Enpp2
Aacs
Slc7a8
Esrra
Kap
0610005C13Rik
Apoo
Gstz1
Bpnt1
Hbb-bt
Pdk2
Pim3
Slc39a5
Agxt2
Gm28959
Pla1a
Ugt3a2
Sult1d1
Aldh4a1
Abhd14b
Acy1
BC017158
Sod2
Acsl1
Atp6v1b1
Slc22a13
Fahd2a
Tcn2
Abat
Akr1c18
Slc5a2
Idh2
Lypla1
Bhmt2
Ggct
Hmgcs2
Mlycd
Pantr1
Tfrc
Gstk1
Acy3
Fdx1
Hint2
Mthfd1
Prodh
Ino80dos
Pfkm
Smim24
Dmgdh
Nsdhl
Cyp2a4
C8g
4833439L19Rik
Rdh16f2
Glod5
Fbp1
Akr1c21
Slc22a19
Acsm1
Gk
Prlr
Ppp1r16b
Nat8f6
Rap1gap
Ckb
Mpv17l
Oxct1
Slc22a4
Tmem52b
Khk
Pdk1
Atp6v1g3
Bsnd
Bcat2
Usp2
Smim5
Isoc2b
Cyfip2
Pm20d1
AI314278
Slc5a11
Gm47162
Selenbp1
Lpl
Mccc1os
Acot3
Pygl
Slc18a1
Tmem64
Tnfaip8
Pecr
Slc22a6
Clcnkb
Mcrip2
4933417A18Rik
Cyp4a10
Avpr2
C030005K06Rik
Acsm5
Pxmp2
Adhfe1
Amacr
Klf15
Papss2
Cryzl2
Ehhadh
Car12
Acsm2
Sostdc1
Acat1
Gcsh
Slc9a8
Fmo2
Tcea3
Cmbl
Slc22a28
Kmo
4930481A15Rik
Upb1
Bckdhb
Gm4450
Fn3k
Kcnj10
Gchfr
Ranbp3l
Pbld1
Acadm
Bcar3
4931406C07Rik
Fabp3
Bbof1
Aspdh
Cyp2j11
Ndrg2
Gm13075
Sord
D3Ertd751e
Slc34a1
Haao
Aldh6a1
Cavin2
Galnt11
Kl
Cyp2e1
Eci3
Aass
Aqp11
Dpep1
Retsat
Slc34a3
Tmem72
Cdkl1
Slc37a4
Pbld2
Slc16a4
Akr1c14
Acaa2
Sgk2
Fitm1
Pfn3
Pck1
Cyp51
Macrod2
Wnk4
Rhcg
Ces1f
Eaf2
Aspa
Hsd3b2
Gnmt
Efhd1
Ceacam1
Acaa1b
Dcxr
Bdh1
Aqp3
Cela1
F13b
Aadat
BC037032
Gm10639
Egfl6
Aqp4
Dnajc12
Atp6v1c2
Dio1
Pah
Ass1
Serpina1d
Miox
Slc8a1
Klhl3
Apom
Acmsd
Gatm
Cyp4b1
Acot11
Tprkb
Slc12a3
Gm42375
Acss1
Spp2
Clec2h
D630023F18Rik
Ugt3a1
Mep1b
Nat8f1
C1qtnf3
Kcnj1
Ptger3
Hlf
Gldc
Cyp2d26
Slc2a5
Fam151a
Gcgr
Scn4b
Slc22a22
Rhbg
Slc6a19
Ak4
Slc12a1
Dnase1
Ppp1r1a
Gm15879
Ces1d
Clcnka
Fam107a
Abca13
Tspan1
Car14
Slc4a1
BC024386
Slc22a8
Pgam2
D630029K05Rik
Aldoc
G6pc
S100g
Klk1
Cyp2d9
Wfdc15b
Slc16a7
Ces1e
Slc22a7
Hpd
Atp4a
Klk1b5
Ttr
6330410L21Rik
Cyp2d12
Egf
Calb1
Inmt
Tmem207
Gm42697
Gpx6
Gm47708
