# Supplementary material for: TIE2 activation by antibody-clustered endogenous angiopoietin-2 prevents capillary loss and fibrosis in experimental kidney disease
Source: J Clin Invest. 2025 Sep 15;135(21):e190286. doi: 10.1172/JCI190286 (PMC12578391; doi:10.1172/JCI190286)
Supplement: Supplemental data set 4 [file jci-135-190286-s310.xlsx]

## Sheet: DOWN_HeatmapGO_Top100
Column1	Column2	Column3	Column4	Column5
GO	Description	_LogP_down-ABT only	_LogP_down-IgG only	_LogP_down-overlap
GO:1901615	organic hydroxy compound metabolic process	0.0	-11.744164507785856	-29.361452456720297
GO:0009060	aerobic respiration	0.0	-64.15532001994585	-41.383506204380346
GO:0016469	proton-transporting two-sector ATPase complex	0.0	-15.021576613553993	-8.0991285609963
hsa01240	Biosynthesis of cofactors	0.0	-13.670205089041689	-13.188309369284145
GO:0006790	sulfur compound metabolic process	0.0	-7.635376963675611	-53.3537510890229
GO:0016829	lyase activity	0.0	-9.470931333382865	-25.595612664805312
hsa01200	Carbon metabolism	0.0	-7.314600131544281	-54.11222701569001
GO:0006575	modified amino acid metabolic process	0.0	-8.100940227817276	-27.14907744598643
GO:0043648	dicarboxylic acid metabolic process	0.0	-7.43991745536612	-36.617780287908026
GO:0016054	organic acid catabolic process	0.0	-9.154503804994913	-100.0
GO:0001676	long-chain fatty acid metabolic process	0.0	-6.681290089194821	-13.6596011660379
GO:0006081	aldehyde metabolic process	0.0	-6.201325613040991	-12.792902705896303
GO:1990542	mitochondrial transmembrane transport	0.0	-9.793523893734578	-15.253267257053556
GO:0019216	regulation of lipid metabolic process	0.0	-6.050537134940902	-10.739473460461339
GO:0062012	regulation of small molecule metabolic process	0.0	-6.481590115836717	-12.43964594712475
hsa00280	Valine, leucine and isoleucine degradation	0.0	-4.483062804299485	-44.141878963397524
GO:0006520	amino acid metabolic process	0.0	-5.828901930622679	-74.17133251156469
GO:0009636	response to toxic substance	0.0	-5.078546282897697	-14.663656230344358
GO:0009410	response to xenobiotic stimulus	0.0	-4.389694630296702	-16.44541697136984
GO:0016874	ligase activity	0.0	-5.372442912114583	-13.998360649108347
GO:0046906	tetrapyrrole binding	0.0	-5.856373369090196	-7.5262268939795165
GO:0003954	NADH dehydrogenase activity	0.0	-4.41236298480274	-6.816896674856211
GO:0072337	modified amino acid transport	0.0	-5.022407833106153	-7.118684580791854
GO:0042910	xenobiotic transmembrane transporter activity	0.0	-5.70854303382953	-6.947483060279673
GO:0005774	vacuolar membrane	0.0	-4.472193159500351	-8.047220663867494
GO:0055088	lipid homeostasis	0.0	-3.5960966441618747	-8.159138913683913
GO:0009295	nucleoid	0.0	-3.48792423572894	-8.313419319708204
hsa00480	Glutathione metabolism	0.0	-8.9945843711635	-7.336376668094804
GO:0042180	ketone metabolic process	0.0	-7.906181518808953	-8.81535708990724
GO:0016853	isomerase activity	0.0	-7.137018310960679	-8.426176200511115
GO:0007006	mitochondrial membrane organization	0.0	-7.266812156063503	-4.117943034409361
GO:0006766	vitamin metabolic process	0.0	-7.82211221263836	-5.256184480340659
GO:0007031	peroxisome organization	0.0	-5.2588178219139134	-4.298221116658957
GO:0006979	response to oxidative stress	0.0	-5.962186969674391	-5.37738785671042
GO:0033013	tetrapyrrole metabolic process	0.0	-5.906706362336224	-3.867174718447893
GO:0015291	secondary active transmembrane transporter activity	0.0	-3.8485408584482563	-38.05266895289853
GO:0016627	oxidoreductase activity, acting on the CH-CH group of donors	0.0	-3.8488179738345614	-26.009729730810992
hsa00630	Glyoxylate and dicarboxylate metabolism	0.0	-2.564154634078255	-27.468580084158454
hsa00620	Pyruvate metabolism	0.0	-3.5886880199704096	-18.818285239809857
hsa00330	Arginine and proline metabolism	0.0	-3.439380930663486	-10.453528237529238
GO:0050661	NADP binding	0.0	-3.256317303179406	-11.100284582844024
GO:0051536	iron-sulfur cluster binding	0.0	-3.2095237303370108	-11.887484265435145
GO:0031667	response to nutrient levels	0.0	-3.049408513956671	-13.173886548299194
GO:0031406	carboxylic acid binding	0.0	-3.0107751482405964	-11.110079158688846
GO:1901682	sulfur compound transmembrane transporter activity	0.0	-2.1551381339921023	-12.268046256028699
GO:0098739	import across plasma membrane	0.0	-2.3442433324271277	-14.136235464062862
GO:0016863	intramolecular oxidoreductase activity, transposing C=C bonds	0.0	-2.5785514439175308	-10.517734368446076
GO:0016830	carbon-carbon lyase activity	0.0	-2.513283941843027	-19.149977248311714
GO:0006699	bile acid biosynthetic process	0.0	-2.7916236632280627	-7.672163583329262
GO:1901568	fatty acid derivative metabolic process	0.0	-2.4250291697651134	-9.63190799789212
GO:0010232	vascular transport	0.0	-2.8603118524309976	-9.840967765732184
GO:0033540	fatty acid beta-oxidation using acyl-CoA oxidase	0.0	-2.8756627681809435	-9.926273930920978
GO:0070069	cytochrome complex	0.0	-21.588604069046546	-3.1272758592614176
GO:0070585	protein localization to mitochondrion	0.0	-9.9331300579472	-2.59305553061597
GO:0016324	apical plasma membrane	-2.0061530839899913	-6.879342916280836	-31.887881086023352
GO:0016614	oxidoreductase activity, acting on CH-OH group of donors	-2.1516815163909353	-7.435450379837368	-16.770753896030275
GO:0019725	cellular homeostasis	-2.6059444573063564	-5.197099575211826	-22.32645184738384
GO:0044283	small molecule biosynthetic process	-2.257865839637769	-11.79841202482448	-58.59946521412355
GO:0005975	carbohydrate metabolic process	-2.3759325120772177	-11.041520752897338	-23.40201661205468
GO:0016491	oxidoreductase activity	-2.4816569213006736	-47.26856323914668	-87.83403612588376
GO:0005777	peroxisome	-3.6838157448442286	-12.091563242537227	-35.37786003864852
GO:0031968	organelle outer membrane	-4.736630669467954	-8.972911480575348	-10.046836384811954
GO:0098798	mitochondrial protein-containing complex	-2.4375140787865948	-28.01160681822689	-7.1020165561798985
GO:0005759	mitochondrial matrix	-6.460774113513928	-44.501378150317066	-97.64500812614652
GO:0042803	protein homodimerization activity	-2.4861397192637837	-3.38570291103629	-15.926278050826076
GO:0010876	lipid localization	-2.152385424148975	-3.733214627099408	-19.398966090293026
GO:0006739	NADP metabolic process	-2.8417972394758846	-2.198788305837417	-10.829230703199334
GO:0010817	regulation of hormone levels	-2.3546333921329707	-3.024577278322039	-7.3524846026900015
GO:0005496	steroid binding	-2.459039601669438	-5.148138364581635	-8.323892935903826
GO:0046486	glycerolipid metabolic process	-3.0049838388796535	-3.3209025224454063	-8.037037129041897
GO:0032870	cellular response to hormone stimulus	-3.9959465385827584	-2.8851787454617113	-7.52634803795753
GO:0019842	vitamin binding	-4.58432450229854	-2.6187121289246584	-25.542753144311238
hsa00650	Butanoate metabolism	0.0	0.0	-21.778352748380485
GO:0050660	flavin adenine dinucleotide binding	0.0	0.0	-24.8553566190538
hsa00071	Fatty acid degradation	0.0	0.0	-27.83643012360769
GO:0015293	symporter activity	0.0	0.0	-22.697653401097433
GO:0170041	non-proteinogenic amino acid metabolic process	0.0	0.0	-25.529617141391128
hsa00380	Tryptophan metabolism	0.0	0.0	-21.592325253195405
hsa00640	Propanoate metabolism	0.0	0.0	-28.90739843867546
GO:0016620	oxidoreductase activity, acting on the aldehyde or oxo group of donors, NAD or NADP as acceptor	0.0	0.0	-20.59157464318232
GO:0009069	serine family amino acid metabolic process	0.0	0.0	-13.55744386431321
GO:0009074	aromatic amino acid family catabolic process	0.0	0.0	-11.04674056613589
GO:0044273	sulfur compound catabolic process	0.0	0.0	-10.585382470543193
GO:0000096	sulfur amino acid metabolic process	0.0	0.0	-10.55702478772144
GO:0042537	benzene-containing compound metabolic process	0.0	0.0	-13.87191730105901
GO:0046459	short-chain fatty acid metabolic process	0.0	0.0	-15.664431419613303
hsa04964	Proximal tubule bicarbonate reclamation	0.0	0.0	-11.30233726195117
GO:0008028	monocarboxylic acid transmembrane transporter activity	0.0	0.0	-13.687235283364005
hsa00785	Lipoic acid metabolism	0.0	0.0	-17.512445291969694
GO:0006577	amino-acid betaine metabolic process	0.0	0.0	-11.514727984718482
GO:0072525	pyridine-containing compound biosynthetic process	0.0	0.0	-10.935986144527648
GO:0006104	succinyl-CoA metabolic process	0.0	0.0	-10.946879859205799
hsa00670	One carbon pool by folate	0.0	0.0	-17.785747584052046
GO:0072350	tricarboxylic acid metabolic process	0.0	0.0	-11.88947645384129
GO:0015297	antiporter activity	0.0	0.0	-13.596253174202737
GO:0009066	aspartate family amino acid metabolic process	0.0	0.0	-14.451584204359055
GO:0015103	inorganic anion transmembrane transporter activity	0.0	0.0	-10.728384593763547
GO:0016408	C-acyltransferase activity	0.0	0.0	-12.17610981684831
GO:0008652	amino acid biosynthetic process	0.0	0.0	-16.04513183277417
GO:0015850	organic hydroxy compound transport	-2.479548735128601	0.0	-10.232335014586928

## Sheet: UP_HeatmapGO_Top100
Column1	Column2	Column3	Column4	Column5
GO	Description	_LogP_UP-ABT only	_LogP_UP-IgG only	_LogP_UP-overlap
GO:0001701	in utero embryonic development	0.0	-7.597801060977279	-7.0868224714636865
GO:0010638	positive regulation of organelle organization	0.0	-8.530461185704743	-7.048800288202959
GO:0006913	nucleocytoplasmic transport	0.0	-9.434427800760524	-7.381542101479534
GO:1903829	positive regulation of protein localization	0.0	-6.804999642255484	-8.642426771981564
hsa04520	Adherens junction	0.0	-8.20128782077966	-7.7823794066145915
GO:0001822	kidney development	0.0	-5.190383475429985	-9.503424811700706
GO:0008283	cell population proliferation	0.0	-7.011907021633744	-14.28734043946802
GO:0044389	ubiquitin-like protein ligase binding	0.0	-6.731652313207742	-10.400734199982974
GO:0000902	cell morphogenesis	0.0	-6.693436048981631	-12.271240087099505
GO:0030097	hemopoiesis	0.0	-7.938608049991648	-12.644907862246166
hsa05130	Pathogenic Escherichia coli infection	0.0	-6.352812914128937	-15.719831095027901
GO:2001233	regulation of apoptotic signaling pathway	0.0	-8.826209922118185	-14.021089506954763
GO:0008285	negative regulation of cell population proliferation	0.0	-6.913779664661493	-13.041143159398588
GO:0031401	positive regulation of protein modification process	0.0	-7.70822571541202	-14.476113845500993
GO:0070848	response to growth factor	0.0	-6.829612883203281	-17.507111870927236
GO:0043068	positive regulation of programmed cell death	0.0	-6.453118779009202	-17.404856482290747
GO:0003712	transcription coregulator activity	0.0	-13.823951620454014	-7.5749600833991675
GO:0005911	cell-cell junction	0.0	-10.406340313556324	-15.919706515306046
GO:0005925	focal adhesion	0.0	-10.21180002729035	-60.730020474376644
GO:0050839	cell adhesion molecule binding	0.0	-10.170568561845576	-48.40942430928026
GO:0001775	cell activation	0.0	-3.9649533742612615	-31.723348931418794
GO:0045785	positive regulation of cell adhesion	0.0	-3.404181525560409	-32.01792082872379
GO:0031983	vesicle lumen	0.0	-3.2367532483063735	-24.532362707239937
GO:0040017	positive regulation of locomotion	0.0	-3.4830955761527767	-35.72411127695396
hsa04510	Focal adhesion	0.0	-3.1253509262926698	-23.534786369217407
GO:0009611	response to wounding	0.0	-4.491010624435662	-27.73710745355875
GO:0010810	regulation of cell-substrate adhesion	0.0	-3.314420407894542	-19.044064879754938
GO:0030139	endocytic vesicle	0.0	-3.3344717040448164	-14.833720836996068
GO:0048729	tissue morphogenesis	0.0	-3.7718905665402316	-17.63261168237829
GO:0031344	regulation of cell projection organization	0.0	-3.2857850614592237	-10.933836860737483
GO:0034341	response to type II interferon	0.0	-4.015951385497403	-11.568750250980965
GO:0030855	epithelial cell differentiation	0.0	-4.70607902889904	-14.347368406337878
GO:0032432	actin filament bundle	0.0	-2.247339405082149	-15.944445349353453
GO:0031252	cell leading edge	0.0	-2.1066293875707887	-17.827100216628008
GO:0019221	cytokine-mediated signaling pathway	0.0	-2.505527915954159	-15.012787486456382
GO:0042393	histone binding	0.0	-11.861102406365424	-2.8687540932487607
GO:0006351	DNA-templated transcription	0.0	-14.507478938580862	-2.2354972382170337
GO:0043484	regulation of RNA splicing	0.0	-15.725704901369822	-2.055775884404433
GO:0016071	mRNA metabolic process	0.0	-21.328154775582977	-3.222278730460805
GO:0005813	centrosome	-2.948474308585355	-9.441039368213772	-3.69641392644973
GO:0040008	regulation of growth	-2.726275034429289	-7.01874903854166	-5.5037850751953705
GO:0018193	peptidyl-amino acid modification	-3.0424125644955207	-9.0920090233227	-3.330218839614033
GO:0022613	ribonucleoprotein complex biogenesis	-2.292068312126583	-16.489827005968326	-4.50021109054593
GO:0003682	chromatin binding	-2.734176369681441	-13.570966529413045	-5.518747101150549
GO:0010564	regulation of cell cycle process	-2.9544067942690715	-13.203253244018816	-9.266350748217375
GO:0033044	regulation of chromosome organization	-4.146547539653278	-12.833960449268798	-2.9185454425162205
GO:0098687	chromosomal region	-3.9403015970762603	-18.29176254907875	-2.3502708260881433
GO:0006259	DNA metabolic process	-5.23665324823448	-11.383804889137174	-3.8444161181149914
GO:0051052	regulation of DNA metabolic process	-4.226824474509188	-8.410917326820243	-7.9684310688790285
GO:0005938	cell cortex	-4.590381976680356	-7.306776940735753	-8.33377810901557
GO:0017111	ribonucleoside triphosphate phosphatase activity	-5.30184241918118	-6.222626817967909	-4.623556143663873
GO:0008134	transcription factor binding	-6.675302564376017	-6.875572150112758	-5.874163439482438
GO:0019900	kinase binding	-7.289724429692722	-7.630945585412489	-10.220797240118745
GO:0034330	cell junction organization	-3.1500959391851264	-7.298793382173592	-12.82033653788376
GO:0051248	negative regulation of protein metabolic process	-3.6432196767268286	-6.158469174142408	-16.24099008360201
hsa04210	Apoptosis	-3.78079643444599	-6.255364471370138	-12.584382204566955
GO:0042803	protein homodimerization activity	-3.317607500573356	-6.380109645946985	-10.16250998915256
GO:0001944	vasculature development	-3.242408690592148	-8.598772732102425	-25.9085813077718
GO:0051129	negative regulation of cellular component organization	-4.525749910791326	-8.352954937080076	-22.998401014208394
GO:0030036	actin cytoskeleton organization	-4.704724006188468	-6.0422765698236365	-24.759058081014416
hsa05171	Coronavirus disease - COVID-19	-4.936738677383866	-6.799371373730614	-24.900067574596605
GO:0019904	protein domain specific binding	-2.543113082985433	-14.975649250499723	-14.509214610626694
GO:0071345	cellular response to cytokine stimulus	-2.539176138634519	-10.09821178005472	-29.662477290491953
GO:0043085	positive regulation of catalytic activity	-3.821512092527806	-3.3204163320225826	-18.15480166092958
hsa04530	Tight junction	-3.0475265946838337	-3.780587275916971	-14.072191422531162
GO:0048471	perinuclear region of cytoplasm	-3.189464029721449	-4.446094450186594	-13.059525239055956
hsa05200	Pathways in cancer	-4.376871893396052	-5.237647548272343	-14.3977716632966
GO:0000323	lytic vacuole	-2.9690667505138126	-3.4159267787168766	-17.681438566951943
GO:0060627	regulation of vesicle-mediated transport	-2.1667311268191263	-3.7077652914982986	-13.346069929656553
GO:1902532	negative regulation of intracellular signal transduction	-2.8959956483485425	-3.3918120493754524	-10.023560529135137
GO:0030162	regulation of proteolysis	-2.9974319246515293	-3.000599148945081	-15.56666276583459
GO:0060322	head development	-2.818459138124401	-3.952867450105182	-8.927341626464921
GO:0032103	positive regulation of response to external stimulus	-2.2205648473395674	-4.521518944542085	-19.41437454099665
GO:0104004	cellular response to environmental stimulus	-2.045737754869796	-5.982609331225469	-10.202491950235355
GO:0043254	regulation of protein-containing complex assembly	-2.280311705238468	-4.6340238557430595	-10.773997444226335
GO:0001819	positive regulation of cytokine production	-2.055220024421528	-4.0912138667653	-11.77237541529705
GO:0045087	innate immune response	-2.8465876057863317	-5.607358925098289	-23.7554981606597
GO:0080135	regulation of cellular response to stress	-2.6277773556609056	-7.282198154577989	-8.935116586486853
GO:0034399	nuclear periphery	-2.1122680769012043	-7.1518083230745795	-6.4441209625498095
GO:0051020	GTPase binding	-2.1703786137842953	-8.92340693731769	-6.773354215350985
hsa05166	Human T-cell leukemia virus 1 infection	-2.7629531230582765	-9.506456207696997	-11.22098233442175
GO:0006897	endocytosis	-2.0991009039712183	-7.201589732743905	-11.93646823850524
GO:0035023	regulation of Rho protein signal transduction	-2.0745113692536656	-4.802939883155047	-7.29302485752111
GO:0000278	mitotic cell cycle	-2.830745520410484	-5.711155696651453	-9.617231778679097
GO:0097190	apoptotic signaling pathway	-2.438352141186942	-5.313544739869035	-8.764881975796754
GO:0043408	regulation of MAPK cascade	-3.1072025824827985	-2.970376109451673	-11.600640695040772
hsa05169	Epstein-Barr virus infection	-3.0674704175624883	-2.5708917070905235	-17.512411347806186
GO:0032102	negative regulation of response to external stimulus	-3.0459094112362006	0.0	-15.226208511867439
GO:0098552	side of membrane	-3.2131258961390405	0.0	-16.688288830559205
GO:0006954	inflammatory response	-3.051593451858944	0.0	-19.089937417844784
GO:0062023	collagen-containing extracellular matrix	-3.1816966086504106	0.0	-51.18048749046652
GO:0009617	response to bacterium	-2.97123897649414	0.0	-16.503194636782315
GO:0005509	calcium ion binding	-2.116139737437407	0.0	-14.66884685252111
hsa04145	Phagosome	0.0	0.0	-16.757914307110298
GO:0007162	negative regulation of cell adhesion	0.0	0.0	-15.22016776960214
GO:1903034	regulation of response to wounding	0.0	0.0	-20.133697108954635
GO:0098609	cell-cell adhesion	0.0	0.0	-20.01800567152689
GO:0005178	integrin binding	0.0	0.0	-25.143155080780836
GO:0005518	collagen binding	0.0	0.0	-21.47723046441352
hsa04820	Cytoskeleton in muscle cells	0.0	0.0	-24.342847613782112

## Sheet: DOWN_GO_AllLists
Category	CategoryID	GO	Description	PARENT_GO	LogP	Enrichment	Z-score	#TotalGeneInLibrary	#GeneInGO	#GeneInHitList	#GeneInGOAndHitList	%InGO	STDV %InGO	GeneID	Hits	Log(q-value)	GeneList
GO Cellular Components	20	GO:0031966	mitochondrial membrane		-9.1	4.9	8.4	30284	784	173	22	13	2.5	32|599|1346|1375|2181|3283|7871|10240|11194|22906|23203|23456|54968|55037|55156|55333|55640|55669|80219|91137|153328|284439	ACACB|BCL2L2|COX7A1|CPT1B|ACSL3|HSD3B1|SLMAP|MRPS31|ABCB8|TRAK1|PMPCA|ABCB10|TMEM70|PTCD3|ARMC1|SYNJ2BP|FLVCR2|MFN1|COQ10B|SLC25A46|SLC25A48|SLC25A42	-7.4	down-ABT only
GO Biological Processes	19	GO:0008610	lipid biosynthetic process	19_GO:0009987 cellular process	-7.1	4.9	7.4	30284	602	173	17	9.8	2.3	32|2181|3283|4047|5191|6718|8706|9488|9514|10390|51170|54995|80055|80157|81490|84869|283985	ACACB|ACSL3|HSD3B1|LSS|PEX7|AKR1D1|B3GALNT1|PIGB|GAL3ST1|CEPT1|HSD17B11|OXSM|PGAP1|CWH43|PTDSS2|CBR4|FADS6	-5.5	down-ABT only
GO Cellular Components	20	GO:0005759	mitochondrial matrix		-6.5	5	7.1	30284	520	173	15	8.7	2.1	32|2066|9093|10128|10240|10965|23203|51250|54995|55037|55066|55526|64850|83875|84869	ACACB|ERBB4|DNAJA3|LRPPRC|MRPS31|ACOT2|PMPCA|MTRES1|OXSM|PTCD3|PDPR|DHTKD1|ETNPPL|BCO2|CBR4	-4.9	down-ABT only
GO Biological Processes	19	GO:0019752	carboxylic acid metabolic process	19_GO:0009987 cellular process	-6.2	4	6.5	30284	783	173	18	10	2.3	32|669|883|1375|2181|2875|5191|6718|7390|10965|54995|55526|83875|84869|91452|283985|284439|374569	ACACB|BPGM|KYAT1|CPT1B|ACSL3|GPT|PEX7|AKR1D1|UROS|ACOT2|OXSM|DHTKD1|BCO2|CBR4|ACBD5|FADS6|SLC25A42|ASPG	-4.7	down-ABT only
GO Biological Processes	19	GO:0032787	monocarboxylic acid metabolic process	19_GO:0009987 cellular process	-5.7	4.7	6.4	30284	525	173	14	8.1	2.1	32|669|1375|2181|5191|6718|10965|54995|55526|83875|84869|91452|283985|284439	ACACB|BPGM|CPT1B|ACSL3|PEX7|AKR1D1|ACOT2|OXSM|DHTKD1|BCO2|CBR4|ACBD5|FADS6|SLC25A42	-4.2	down-ABT only
GO Biological Processes	19	GO:0032869	cellular response to insulin stimulus	19_GO:0050896 response to stimulus	-5.7	8	7.4	30284	198	173	9	5.2	1.7	1979|2066|2261|2875|6517|6667|8850|64397|94056	EIF4EBP2|ERBB4|FGFR3|GPT|SLC2A4|SP1|KAT2B|ZNF106|SYAP1	-4.2	down-ABT only
KEGG Pathway	24	hsa00061	Fatty acid biosynthesis		-5.5	39	12	30284	18	173	4	2.3	1.1	32|2181|54995|84869	ACACB|ACSL3|OXSM|CBR4	-4.1	down-ABT only
KEGG Pathway	24	hsa04920	Adipocytokine signaling pathway		-5.5	15	8.9	30284	70	173	6	3.5	1.4	32|1147|1375|2181|5601|6517	ACACB|CHUK|CPT1B|ACSL3|MAPK9|SLC2A4	-4.1	down-ABT only
GO Biological Processes	19	GO:0015711	organic anion transport	19_GO:0051179 localization	-5.3	5.1	6.3	30284	413	173	12	6.9	1.9	32|785|846|1375|2181|6517|23169|113278|114571|284439|347051|353189	ACACB|CACNB4|CASR|CPT1B|ACSL3|SLC2A4|SLC35D1|SLC52A3|SLC22A9|SLC25A42|SLC10A5|SLCO4C1	-3.9	down-ABT only
GO Biological Processes	19	GO:0072521	purine-containing compound metabolic process	19_GO:0009987 cellular process	-5.2	4.6	6.1	30284	500	173	13	7.5	2	32|669|785|2181|10965|23729|28992|54995|55191|55526|55669|65220|84869	ACACB|BPGM|CACNB4|ACSL3|ACOT2|SHPK|MACROD1|OXSM|NADSYN1|DHTKD1|MFN1|NADK|CBR4	-3.8	down-ABT only
GO Biological Processes	19	GO:0055086	nucleobase-containing small molecule metabolic process	19_GO:0009987 cellular process	-5	4.1	5.7	30284	605	173	14	8.1	2.1	32|669|785|2181|10965|23729|28992|54995|55191|55526|55669|65220|84869|113278	ACACB|BPGM|CACNB4|ACSL3|ACOT2|SHPK|MACROD1|OXSM|NADSYN1|DHTKD1|MFN1|NADK|CBR4|SLC52A3	-3.6	down-ABT only
GO Biological Processes	19	GO:0051646	mitochondrion localization	19_GO:0051179 localization	-4.9	17	8.6	30284	53	173	5	2.9	1.3	10128|22906|23095|55156|55669	LRPPRC|TRAK1|KIF1B|ARMC1|MFN1	-3.5	down-ABT only
GO Biological Processes	19	GO:1901699	cellular response to nitrogen compound	19_GO:0050896 response to stimulus	-4.7	3.9	5.5	30284	633	173	14	8.1	2.1	599|1137|1979|2066|2261|2875|6517|6667|7390|8850|9353|64397|84152|94056	BCL2L2|CHRNA4|EIF4EBP2|ERBB4|FGFR3|GPT|SLC2A4|SP1|UROS|KAT2B|SLIT2|ZNF106|PPP1R1B|SYAP1	-3.4	down-ABT only
GO Cellular Components	20	GO:0031968	organelle outer membrane		-4.7	6.1	6.3	30284	257	173	9	5.2	1.7	32|599|1375|2181|10128|55156|55333|55669|91137	ACACB|BCL2L2|CPT1B|ACSL3|LRPPRC|ARMC1|SYNJ2BP|MFN1|SLC25A46	-3.4	down-ABT only
GO Cellular Components	20	GO:0019867	outer membrane		-4.7	6.1	6.2	30284	259	173	9	5.2	1.7	32|599|1375|2181|10128|55156|55333|55669|91137	ACACB|BCL2L2|CPT1B|ACSL3|LRPPRC|ARMC1|SYNJ2BP|MFN1|SLC25A46	-3.3	down-ABT only
GO Biological Processes	19	GO:0032868	response to insulin	19_GO:0050896 response to stimulus	-4.6	5.9	6.1	30284	268	173	9	5.2	1.7	1979|2066|2261|2875|6517|6667|8850|64397|94056	EIF4EBP2|ERBB4|FGFR3|GPT|SLC2A4|SP1|KAT2B|ZNF106|SYAP1	-3.2	down-ABT only
GO Molecular Functions	21	GO:0019842	vitamin binding		-4.6	8.2	6.7	30284	150	173	7	4	1.5	32|883|2875|7390|55526|64850|79701	ACACB|KYAT1|GPT|UROS|DHTKD1|ETNPPL|OGFOD3	-3.2	down-ABT only
GO Biological Processes	19	GO:0006753	nucleoside phosphate metabolic process	19_GO:0009987 cellular process	-4.5	3.9	5.4	30284	578	173	13	7.5	2	32|669|785|2181|10965|23729|54995|55191|55526|55669|65220|84869|113278	ACACB|BPGM|CACNB4|ACSL3|ACOT2|SHPK|OXSM|NADSYN1|DHTKD1|MFN1|NADK|CBR4|SLC52A3	-3.2	down-ABT only
GO Cellular Components	20	GO:0005790	smooth endoplasmic reticulum		-4.5	22	9	30284	32	173	4	2.3	1.1	338|3283|5611|7871	APOB|HSD3B1|DNAJC3|SLMAP	-3.1	down-ABT only
GO Biological Processes	19	GO:0070863	positive regulation of protein exit from endoplasmic reticulum	19_GO:0051179 localization	-4.3	40	11	30284	13	173	3	1.7	0.99	6653|55754|161291	SORL1|TMEM30A|TMEM30B	-3	down-ABT only
GO Cellular Components	20	GO:0005741	mitochondrial outer membrane		-4.3	6.1	5.9	30284	228	173	8	4.6	1.6	32|599|1375|2181|55156|55333|55669|91137	ACACB|BCL2L2|CPT1B|ACSL3|ARMC1|SYNJ2BP|MFN1|SLC25A46	-3	down-ABT only
GO Biological Processes	19	GO:0071375	cellular response to peptide hormone stimulus	19_GO:0050896 response to stimulus	-4.2	5.3	5.6	30284	299	173	9	5.2	1.7	1979|2066|2261|2875|6517|6667|8850|64397|94056	EIF4EBP2|ERBB4|FGFR3|GPT|SLC2A4|SP1|KAT2B|ZNF106|SYAP1	-2.9	down-ABT only
GO Biological Processes	19	GO:0046496	nicotinamide nucleotide metabolic process	19_GO:0009987 cellular process	-4.1	8.7	6.4	30284	121	173	6	3.5	1.4	32|669|23729|55191|55526|65220	ACACB|BPGM|SHPK|NADSYN1|DHTKD1|NADK	-2.8	down-ABT only
GO Biological Processes	19	GO:0019362	pyridine nucleotide metabolic process	19_GO:0009987 cellular process	-4.1	8.7	6.4	30284	121	173	6	3.5	1.4	32|669|23729|55191|55526|65220	ACACB|BPGM|SHPK|NADSYN1|DHTKD1|NADK	-2.8	down-ABT only
GO Biological Processes	19	GO:0007610	behavior	19_GO:0032501 multicellular organismal process	-4.1	3.6	5	30284	634	173	13	7.5	2	785|846|1137|1979|6517|8850|22849|51204|55342|80157|84152|91137|130507	CACNB4|CASR|CHRNA4|EIF4EBP2|SLC2A4|KAT2B|CPEB3|TACO1|STRBP|CWH43|PPP1R1B|SLC25A46|UBR3	-2.8	down-ABT only
GO Biological Processes	19	GO:0009247	glycolipid biosynthetic process	19_GO:0009987 cellular process	-4.1	11	6.9	30284	78	173	5	2.9	1.3	8706|9488|9514|80055|80157	B3GALNT1|PIGB|GAL3ST1|PGAP1|CWH43	-2.8	down-ABT only
GO Cellular Components	20	GO:0019866	organelle inner membrane		-4	3.7	5	30284	561	173	12	6.9	1.9	1346|3283|10128|10240|11194|23203|23456|54968|55037|80219|153328|284439	COX7A1|HSD3B1|LRPPRC|MRPS31|ABCB8|PMPCA|ABCB10|TMEM70|PTCD3|COQ10B|SLC25A48|SLC25A42	-2.7	down-ABT only
GO Biological Processes	19	GO:0032870	cellular response to hormone stimulus	19_GO:0050896 response to stimulus	-4	3.7	5	30284	562	173	12	6.9	1.9	367|1979|2066|2261|2875|6517|6667|8850|9101|9353|64397|94056	AR|EIF4EBP2|ERBB4|FGFR3|GPT|SLC2A4|SP1|KAT2B|USP8|SLIT2|ZNF106|SYAP1	-2.7	down-ABT only
GO Biological Processes	19	GO:0072524	pyridine-containing compound metabolic process	19_GO:0009987 cellular process	-4	8.1	6.2	30284	129	173	6	3.5	1.4	32|669|23729|55191|55526|65220	ACACB|BPGM|SHPK|NADSYN1|DHTKD1|NADK	-2.7	down-ABT only
GO Biological Processes	19	GO:0006631	fatty acid metabolic process	19_GO:0009987 cellular process	-3.9	4.8	5.3	30284	327	173	9	5.2	1.7	32|1375|2181|5191|10965|54995|84869|91452|283985	ACACB|CPT1B|ACSL3|PEX7|ACOT2|OXSM|CBR4|ACBD5|FADS6	-2.7	down-ABT only
GO Molecular Functions	21	GO:0052689	carboxylic ester hydrolase activity		-3.8	6.1	5.5	30284	200	173	7	4	1.5	846|5051|5334|10965|28992|80055|374569	CASR|PAFAH2|PLCL1|ACOT2|MACROD1|PGAP1|ASPG	-2.5	down-ABT only
GO Cellular Components	20	GO:0005743	mitochondrial inner membrane		-3.8	3.8	4.8	30284	506	173	11	6.4	1.9	1346|3283|10240|11194|23203|23456|54968|55037|80219|153328|284439	COX7A1|HSD3B1|MRPS31|ABCB8|PMPCA|ABCB10|TMEM70|PTCD3|COQ10B|SLC25A48|SLC25A42	-2.5	down-ABT only
GO Biological Processes	19	GO:0006637	acyl-CoA metabolic process	19_GO:0009987 cellular process	-3.7	9.5	6.2	30284	92	173	5	2.9	1.3	32|2181|10965|54995|84869	ACACB|ACSL3|ACOT2|OXSM|CBR4	-2.5	down-ABT only
GO Biological Processes	19	GO:0035383	thioester metabolic process	19_GO:0009987 cellular process	-3.7	9.5	6.2	30284	92	173	5	2.9	1.3	32|2181|10965|54995|84869	ACACB|ACSL3|ACOT2|OXSM|CBR4	-2.5	down-ABT only
GO Biological Processes	19	GO:0150105	protein localization to cell-cell junction	19_GO:0051179 localization	-3.7	26	8.6	30284	20	173	3	1.7	0.99	5601|23370|286676	MAPK9|ARHGEF18|ILDR1	-2.5	down-ABT only
GO Biological Processes	19	GO:0043434	response to peptide hormone	19_GO:0050896 response to stimulus	-3.7	4.1	4.9	30284	431	173	10	5.8	1.8	1147|1979|2066|2261|2875|6517|6667|8850|64397|94056	CHUK|EIF4EBP2|ERBB4|FGFR3|GPT|SLC2A4|SP1|KAT2B|ZNF106|SYAP1	-2.5	down-ABT only
GO Cellular Components	20	GO:0005777	peroxisome		-3.7	7.1	5.7	30284	147	173	6	3.5	1.4	2181|5189|5191|10965|91452|284273	ACSL3|PEX1|PEX7|ACOT2|ACBD5|PTGR3	-2.4	down-ABT only
GO Cellular Components	20	GO:0042579	microbody		-3.7	7.1	5.7	30284	147	173	6	3.5	1.4	2181|5189|5191|10965|91452|284273	ACSL3|PEX1|PEX7|ACOT2|ACBD5|PTGR3	-2.4	down-ABT only
GO Biological Processes	19	GO:0015718	monocarboxylic acid transport	19_GO:0051179 localization	-3.6	6.8	5.5	30284	155	173	6	3.5	1.4	32|846|1375|2181|114571|347051	ACACB|CASR|CPT1B|ACSL3|SLC22A9|SLC10A5	-2.3	down-ABT only
KEGG Pathway	24	hsa01212	Fatty acid metabolism		-3.5	12	6.5	30284	57	173	4	2.3	1.1	1375|2181|54995|84869	CPT1B|ACSL3|OXSM|CBR4	-2.3	down-ABT only
GO Biological Processes	19	GO:0046903	secretion	19_GO:0051179 localization	-3.5	3.5	4.5	30284	550	173	11	6.4	1.9	32|162|785|846|2066|5046|9900|26059|54536|80157|286676	ACACB|AP1B1|CACNB4|CASR|ERBB4|PCSK6|SV2A|ERC2|EXOC6|CWH43|ILDR1	-2.2	down-ABT only
GO Biological Processes	19	GO:0016042	lipid catabolic process	19_GO:0009987 cellular process	-3.5	4.7	4.8	30284	300	173	8	4.6	1.6	338|1375|5051|5191|6718|51170|83875|374569	APOB|CPT1B|PAFAH2|PEX7|AKR1D1|HSD17B11|BCO2|ASPG	-2.2	down-ABT only
GO Molecular Functions	21	GO:0016747	acyltransferase activity, transferring groups other than amino-acyl groups		-3.4	5.4	5	30284	229	173	7	4	1.5	1375|5051|8850|9027|26151|54995|374569	CPT1B|PAFAH2|KAT2B|NAT8|NAT9|OXSM|ASPG	-2.2	down-ABT only
GO Biological Processes	19	GO:0046942	carboxylic acid transport	19_GO:0051179 localization	-3.4	4.6	4.8	30284	304	173	8	4.6	1.6	32|785|846|1375|2181|23169|114571|347051	ACACB|CACNB4|CASR|CPT1B|ACSL3|SLC35D1|SLC22A9|SLC10A5	-2.2	down-ABT only
GO Biological Processes	19	GO:0006664	glycolipid metabolic process	19_GO:0009987 cellular process	-3.4	8.2	5.6	30284	107	173	5	2.9	1.3	8706|9488|9514|80055|80157	B3GALNT1|PIGB|GAL3ST1|PGAP1|CWH43	-2.2	down-ABT only
GO Biological Processes	19	GO:0070861	regulation of protein exit from endoplasmic reticulum	19_GO:0051179 localization	-3.4	21	7.6	30284	25	173	3	1.7	0.99	6653|55754|161291	SORL1|TMEM30A|TMEM30B	-2.2	down-ABT only
GO Molecular Functions	21	GO:0008483	transaminase activity		-3.4	21	7.6	30284	25	173	3	1.7	0.99	883|2875|64850	KYAT1|GPT|ETNPPL	-2.2	down-ABT only
GO Biological Processes	19	GO:0015849	organic acid transport	19_GO:0051179 localization	-3.4	4.6	4.8	30284	305	173	8	4.6	1.6	32|785|846|1375|2181|23169|114571|347051	ACACB|CACNB4|CASR|CPT1B|ACSL3|SLC35D1|SLC22A9|SLC10A5	-2.2	down-ABT only
GO Biological Processes	19	GO:1903509	liposaccharide metabolic process	19_GO:0009987 cellular process	-3.4	8.1	5.6	30284	108	173	5	2.9	1.3	8706|9488|9514|80055|80157	B3GALNT1|PIGB|GAL3ST1|PGAP1|CWH43	-2.2	down-ABT only
GO Biological Processes	19	GO:0070085	glycosylation	19_GO:0009987 cellular process	-3.4	5.2	4.9	30284	235	173	7	4	1.5	8706|9488|9514|22906|55624|80157|80267	B3GALNT1|PIGB|GAL3ST1|TRAK1|POMGNT1|CWH43|EDEM3	-2.2	down-ABT only
GO Biological Processes	19	GO:0007005	mitochondrion organization	19_GO:0009987 cellular process	-3.3	4	4.6	30284	392	173	9	5.2	1.7	599|1346|2066|9093|51204|54968|55669|91137|613227	BCL2L2|COX7A1|ERBB4|DNAJA3|TACO1|TMEM70|MFN1|SLC25A46|HIGD1C	-2.2	down-ABT only
GO Biological Processes	19	GO:0090407	organophosphate biosynthetic process	19_GO:0009987 cellular process	-3.3	3.4	4.4	30284	569	173	11	6.4	1.9	32|2181|9488|10390|55191|65220|80055|80157|81490|84869|113278	ACACB|ACSL3|PIGB|CEPT1|NADSYN1|NADK|PGAP1|CWH43|PTDSS2|CBR4|SLC52A3	-2.1	down-ABT only
GO Biological Processes	19	GO:0034643	establishment of mitochondrion localization, microtubule-mediated	19_GO:0051179 localization	-3.3	19	7.3	30284	27	173	3	1.7	0.99	10128|22906|23095	LRPPRC|TRAK1|KIF1B	-2.1	down-ABT only
GO Biological Processes	19	GO:0047497	mitochondrion transport along microtubule	19_GO:0051179 localization	-3.3	19	7.3	30284	27	173	3	1.7	0.99	10128|22906|23095	LRPPRC|TRAK1|KIF1B	-2.1	down-ABT only
GO Biological Processes	19	GO:0046717	acid secretion	19_GO:0051179 localization	-3.3	19	7.3	30284	27	173	3	1.7	0.99	32|785|846	ACACB|CACNB4|CASR	-2.1	down-ABT only
GO Cellular Components	20	GO:0005778	peroxisomal membrane		-3.3	11	6	30284	65	173	4	2.3	1.1	2181|5189|5191|91452	ACSL3|PEX1|PEX7|ACBD5	-2.1	down-ABT only
GO Cellular Components	20	GO:0031903	microbody membrane		-3.3	11	6	30284	65	173	4	2.3	1.1	2181|5189|5191|91452	ACSL3|PEX1|PEX7|ACBD5	-2.1	down-ABT only
GO Biological Processes	19	GO:0043603	amide metabolic process	19_GO:0009987 cellular process	-3.3	3.9	4.5	30284	403	173	9	5.2	1.7	32|2181|5046|9027|9514|10965|54995|84869|284439	ACACB|ACSL3|PCSK6|NAT8|GAL3ST1|ACOT2|OXSM|CBR4|SLC25A42	-2.1	down-ABT only
GO Molecular Functions	21	GO:0016769	transferase activity, transferring nitrogenous groups		-3.2	18	6.9	30284	30	173	3	1.7	0.99	883|2875|64850	KYAT1|GPT|ETNPPL	-2	down-ABT only
GO Biological Processes	19	GO:0008209	androgen metabolic process	19_GO:0065007 biological regulation	-3.2	18	6.9	30284	30	173	3	1.7	0.99	3283|6718|51170	HSD3B1|AKR1D1|HSD17B11	-2	down-ABT only
GO Cellular Components	20	GO:0030658	transport vesicle membrane		-3.2	4.8	4.6	30284	254	173	7	4	1.5	162|359|6653|9900|23095|55754|284612	AP1B1|AQP2|SORL1|SV2A|KIF1B|TMEM30A|SYPL2	-2	down-ABT only
GO Biological Processes	19	GO:0180046	GPI anchored protein biosynthesis	19_GO:0009987 cellular process	-3.1	16	6.6	30284	32	173	3	1.7	0.99	9488|80055|80157	PIGB|PGAP1|CWH43	-1.9	down-ABT only
GO Biological Processes	19	GO:0006505	GPI anchor metabolic process	19_GO:0009987 cellular process	-3.1	16	6.6	30284	32	173	3	1.7	0.99	9488|80055|80157	PIGB|PGAP1|CWH43	-1.9	down-ABT only
GO Biological Processes	19	GO:0006506	GPI anchor biosynthetic process	19_GO:0009987 cellular process	-3.1	16	6.6	30284	32	173	3	1.7	0.99	9488|80055|80157	PIGB|PGAP1|CWH43	-1.9	down-ABT only
GO Biological Processes	19	GO:0006605	protein targeting	19_GO:0051179 localization	-3.1	4.6	4.5	30284	264	173	7	4	1.5	5189|5191|6653|22906|23203|55333|80157	PEX1|PEX7|SORL1|TRAK1|PMPCA|SYNJ2BP|CWH43	-1.9	down-ABT only
GO Cellular Components	20	GO:0016323	basolateral plasma membrane		-3.1	4.6	4.5	30284	265	173	7	4	1.5	359|846|2066|9053|114571|150696|353189	AQP2|CASR|ERBB4|MAP7|SLC22A9|PROM2|SLCO4C1	-1.9	down-ABT only
GO Biological Processes	19	GO:0009117	nucleotide metabolic process	19_GO:0009987 cellular process	-3.1	3.7	4.2	30284	431	173	9	5.2	1.7	32|669|785|23729|55191|55526|55669|65220|113278	ACACB|BPGM|CACNB4|SHPK|NADSYN1|DHTKD1|MFN1|NADK|SLC52A3	-1.9	down-ABT only
GO Molecular Functions	21	GO:0016229	steroid dehydrogenase activity		-3.1	16	6.5	30284	33	173	3	1.7	0.99	3283|6718|51170	HSD3B1|AKR1D1|HSD17B11	-1.9	down-ABT only
GO Biological Processes	19	GO:0030003	intracellular monoatomic cation homeostasis	19_GO:0042592 homeostatic process	-3	3.6	4.2	30284	433	173	9	5.2	1.7	785|846|1657|7220|9900|26059|80762|284612|391059	CACNB4|CASR|DMXL1|TRPC1|SV2A|ERC2|NDFIP1|SYPL2|FRRS1	-1.9	down-ABT only
GO Biological Processes	19	GO:0051654	establishment of mitochondrion localization	19_GO:0051179 localization	-3	15	6.4	30284	34	173	3	1.7	0.99	10128|22906|23095	LRPPRC|TRAK1|KIF1B	-1.9	down-ABT only
GO Biological Processes	19	GO:0046486	glycerolipid metabolic process	19_GO:0009987 cellular process	-3	4	4.3	30284	352	173	8	4.6	1.6	338|5334|9488|9514|10390|80055|80157|81490	APOB|PLCL1|PIGB|GAL3ST1|CEPT1|PGAP1|CWH43|PTDSS2	-1.9	down-ABT only
GO Biological Processes	19	GO:0009880	embryonic pattern specification	19_GO:0032502 developmental process	-3	9.1	5.4	30284	77	173	4	2.3	1.1	2066|5046|57669|80055	ERBB4|PCSK6|EPB41L5|PGAP1	-1.9	down-ABT only
GO Biological Processes	19	GO:0006873	intracellular monoatomic ion homeostasis	19_GO:0042592 homeostatic process	-3	3.6	4.1	30284	442	173	9	5.2	1.7	785|846|1657|7220|9900|26059|80762|284612|391059	CACNB4|CASR|DMXL1|TRPC1|SV2A|ERC2|NDFIP1|SYPL2|FRRS1	-1.8	down-ABT only
GO Biological Processes	19	GO:0062125	regulation of mitochondrial gene expression	19_GO:0050789 regulation of biological process	-3	15	6.3	30284	35	173	3	1.7	0.99	10128|51204|51250	LRPPRC|TACO1|MTRES1	-1.8	down-ABT only
GO Molecular Functions	21	GO:1901681	sulfur compound binding		-3	4.5	4.4	30284	275	173	7	4	1.5	32|338|2254|5046|9353|55526|91452	ACACB|APOB|FGF9|PCSK6|SLIT2|DHTKD1|ACBD5	-1.8	down-ABT only
GO Cellular Components	20	GO:0030133	transport vesicle		-3	3.5	4.1	30284	444	173	9	5.2	1.7	162|359|2261|6517|6653|9900|23095|55754|284612	AP1B1|AQP2|FGFR3|SLC2A4|SORL1|SV2A|KIF1B|TMEM30A|SYPL2	-1.8	down-ABT only
GO Biological Processes	19	GO:0006874	intracellular calcium ion homeostasis	19_GO:0042592 homeostatic process	-2.9	5.1	4.5	30284	204	173	6	3.5	1.4	785|846|7220|9900|26059|284612	CACNB4|CASR|TRPC1|SV2A|ERC2|SYPL2	-1.8	down-ABT only
GO Biological Processes	19	GO:0051223	regulation of protein transport	19_GO:0051179 localization	-2.9	3.5	4.1	30284	449	173	9	5.2	1.7	846|2181|6653|55754|65220|80157|80762|127933|161291	CASR|ACSL3|SORL1|TMEM30A|NADK|CWH43|NDFIP1|UHMK1|TMEM30B	-1.8	down-ABT only
GO Biological Processes	19	GO:0051604	protein maturation	19_GO:0009987 cellular process	-2.9	3.2	4	30284	544	173	10	5.8	1.8	5046|5611|6653|8850|9093|9488|23203|55466|80055|80157	PCSK6|DNAJC3|SORL1|KAT2B|DNAJA3|PIGB|PMPCA|DNAJA4|PGAP1|CWH43	-1.8	down-ABT only
GO Biological Processes	19	GO:0009895	negative regulation of catabolic process	19_GO:0048519 negative regulation of biological process	-2.9	3.8	4.1	30284	365	173	8	4.6	1.6	32|5774|6653|9101|10128|29974|55353|165324	ACACB|PTPN3|SORL1|USP8|LRPPRC|A1CF|LAPTM4B|UBXN2A	-1.8	down-ABT only
GO Biological Processes	19	GO:0070201	regulation of establishment of protein localization	19_GO:0051179 localization	-2.9	3.2	3.9	30284	547	173	10	5.8	1.8	846|2181|6653|55754|57669|65220|80157|80762|127933|161291	CASR|ACSL3|SORL1|TMEM30A|EPB41L5|NADK|CWH43|NDFIP1|UHMK1|TMEM30B	-1.8	down-ABT only
GO Biological Processes	19	GO:1901137	carbohydrate derivative biosynthetic process	19_GO:0009987 cellular process	-2.9	3.2	3.9	30284	551	173	10	5.8	1.8	6517|8706|9488|9514|22906|55624|80055|80157|80267|127253	SLC2A4|B3GALNT1|PIGB|GAL3ST1|TRAK1|POMGNT1|PGAP1|CWH43|EDEM3|TYW3	-1.7	down-ABT only
GO Biological Processes	19	GO:0071774	response to fibroblast growth factor	19_GO:0050896 response to stimulus	-2.9	6.2	4.7	30284	142	173	5	2.9	1.3	846|2066|2254|2261|23769	CASR|ERBB4|FGF9|FGFR3|FLRT1	-1.7	down-ABT only
GO Biological Processes	19	GO:0006163	purine nucleotide metabolic process	19_GO:0009987 cellular process	-2.9	3.8	4.1	30284	371	173	8	4.6	1.6	32|669|785|23729|55191|55526|55669|65220	ACACB|BPGM|CACNB4|SHPK|NADSYN1|DHTKD1|MFN1|NADK	-1.7	down-ABT only
GO Biological Processes	19	GO:0006739	NADP metabolic process	19_GO:0009987 cellular process	-2.8	13	5.9	30284	39	173	3	1.7	0.99	32|23729|65220	ACACB|SHPK|NADK	-1.7	down-ABT only
GO Biological Processes	19	GO:0042176	regulation of protein catabolic process	19_GO:0050789 regulation of biological process	-2.8	3.7	4	30284	375	173	8	4.6	1.6	5601|5774|6653|9101|55353|80762|130507|165324	MAPK9|PTPN3|SORL1|USP8|LAPTM4B|NDFIP1|UBR3|UBXN2A	-1.7	down-ABT only
GO Biological Processes	19	GO:0046467	membrane lipid biosynthetic process	19_GO:0009987 cellular process	-2.8	6	4.6	30284	145	173	5	2.9	1.3	8706|9488|9514|80055|80157	B3GALNT1|PIGB|GAL3ST1|PGAP1|CWH43	-1.7	down-ABT only
GO Biological Processes	19	GO:0006486	protein glycosylation	19_GO:0009987 cellular process	-2.8	4.9	4.3	30284	215	173	6	3.5	1.4	8706|9514|22906|55624|80157|80267	B3GALNT1|GAL3ST1|TRAK1|POMGNT1|CWH43|EDEM3	-1.7	down-ABT only
GO Biological Processes	19	GO:0043413	macromolecule glycosylation	19_GO:0009987 cellular process	-2.8	4.9	4.3	30284	215	173	6	3.5	1.4	8706|9514|22906|55624|80157|80267	B3GALNT1|GAL3ST1|TRAK1|POMGNT1|CWH43|EDEM3	-1.7	down-ABT only
GO Cellular Components	20	GO:0120111	neuron projection cytoplasm		-2.8	8	5	30284	88	173	4	2.3	1.1	1979|22906|23095|127933	EIF4EBP2|TRAK1|KIF1B|UHMK1	-1.7	down-ABT only
GO Biological Processes	19	GO:0046148	pigment biosynthetic process	19_GO:0009987 cellular process	-2.8	13	5.7	30284	41	173	3	1.7	0.99	7220|7390|23456	TRPC1|UROS|ABCB10	-1.7	down-ABT only
GO Biological Processes	19	GO:0031146	SCF-dependent proteasomal ubiquitin-dependent protein catabolic process	19_GO:0009987 cellular process	-2.8	13	5.7	30284	41	173	3	1.7	0.99	26268|26273|54461	FBXO9|FBXO3|FBXW5	-1.7	down-ABT only
GO Cellular Components	20	GO:0009925	basal plasma membrane		-2.8	4.1	4.1	30284	299	173	7	4	1.5	359|846|2066|9053|114571|150696|353189	AQP2|CASR|ERBB4|MAP7|SLC22A9|PROM2|SLCO4C1	-1.7	down-ABT only
KEGG Pathway	24	hsa04010	MAPK signaling pathway		-2.8	4.1	4.1	30284	300	173	7	4	1.5	785|1147|2066|2122|2254|2261|5601	CACNB4|CHUK|ERBB4|MECOM|FGF9|FGFR3|MAPK9	-1.6	down-ABT only
GO Biological Processes	19	GO:0060421	positive regulation of heart growth	19_GO:0040007 growth	-2.7	13	5.7	30284	42	173	3	1.7	0.99	32|2066|2254	ACACB|ERBB4|FGF9	-1.6	down-ABT only
GO Molecular Functions	21	GO:0019900	kinase binding		-2.7	2.7	3.6	30284	778	173	12	6.9	1.9	162|785|846|2181|5611|8850|8863|9093|9900|54461|55353|92597	AP1B1|CACNB4|CASR|ACSL3|DNAJC3|KAT2B|PER3|DNAJA3|SV2A|FBXW5|LAPTM4B|MOB1B	-1.6	down-ABT only
GO Biological Processes	19	GO:0033157	regulation of intracellular protein transport	19_GO:0051179 localization	-2.7	5.8	4.5	30284	152	173	5	2.9	1.3	6653|55754|80157|127933|161291	SORL1|TMEM30A|CWH43|UHMK1|TMEM30B	-1.6	down-ABT only
GO Biological Processes	19	GO:0035384	thioester biosynthetic process	19_GO:0009987 cellular process	-2.7	12	5.6	30284	43	173	3	1.7	0.99	32|2181|84869	ACACB|ACSL3|CBR4	-1.6	down-ABT only
GO Biological Processes	19	GO:0071616	acyl-CoA biosynthetic process	19_GO:0009987 cellular process	-2.7	12	5.6	30284	43	173	3	1.7	0.99	32|2181|84869	ACACB|ACSL3|CBR4	-1.6	down-ABT only
GO Biological Processes	19	GO:1902414	protein localization to cell junction	19_GO:0051179 localization	-2.7	7.5	4.8	30284	93	173	4	2.3	1.1	2066|5601|23370|286676	ERBB4|MAPK9|ARHGEF18|ILDR1	-1.6	down-ABT only
GO Molecular Functions	21	GO:0030695	GTPase regulator activity		-2.7	3.2	3.8	30284	489	173	9	5.2	1.7	9093|9353|9754|23179|23348|23370|25791|54662|160518	DNAJA3|SLIT2|STARD8|RGL1|DOCK9|ARHGEF18|NGEF|TBC1D13|DENND5B	-1.6	down-ABT only
GO Molecular Functions	21	GO:0060589	nucleoside-triphosphatase regulator activity		-2.7	3.2	3.7	30284	490	173	9	5.2	1.7	9093|9353|9754|23179|23348|23370|25791|54662|160518	DNAJA3|SLIT2|STARD8|RGL1|DOCK9|ARHGEF18|NGEF|TBC1D13|DENND5B	-1.6	down-ABT only
GO Biological Processes	19	GO:0055074	calcium ion homeostasis	19_GO:0042592 homeostatic process	-2.7	4.5	4.1	30284	232	173	6	3.5	1.4	785|846|7220|9900|26059|284612	CACNB4|CASR|TRPC1|SV2A|ERC2|SYPL2	-1.6	down-ABT only
GO Biological Processes	19	GO:0055082	intracellular chemical homeostasis	19_GO:0042592 homeostatic process	-2.6	3	3.6	30284	593	173	10	5.8	1.8	32|785|846|1657|7220|9900|26059|80762|284612|391059	ACACB|CACNB4|CASR|DMXL1|TRPC1|SV2A|ERC2|NDFIP1|SYPL2|FRRS1	-1.6	down-ABT only
GO Molecular Functions	21	GO:0016407	acetyltransferase activity		-2.6	7.3	4.7	30284	96	173	4	2.3	1.1	5051|8850|9027|26151	PAFAH2|KAT2B|NAT8|NAT9	-1.6	down-ABT only
GO Cellular Components	20	GO:0009898	cytoplasmic side of plasma membrane		-2.6	5.4	4.3	30284	161	173	5	2.9	1.3	785|1147|5774|9093|94056	CACNB4|CHUK|PTPN3|DNAJA3|SYAP1	-1.5	down-ABT only
GO Cellular Components	20	GO:0045178	basal part of cell		-2.6	3.9	3.9	30284	318	173	7	4	1.5	359|846|2066|9053|114571|150696|353189	AQP2|CASR|ERBB4|MAP7|SLC22A9|PROM2|SLCO4C1	-1.5	down-ABT only
GO Biological Processes	19	GO:0019725	cellular homeostasis	19_GO:0042592 homeostatic process	-2.6	2.7	3.5	30284	703	173	11	6.4	1.9	32|785|846|1657|7220|9900|11194|26059|80762|284612|391059	ACACB|CACNB4|CASR|DMXL1|TRPC1|SV2A|ABCB8|ERC2|NDFIP1|SYPL2|FRRS1	-1.5	down-ABT only
GO Cellular Components	20	GO:0043025	neuronal cell body		-2.6	3.1	3.7	30284	503	173	9	5.2	1.7	338|846|1137|6653|9900|23769|84152|94056|165324	APOB|CASR|CHRNA4|SORL1|SV2A|FLRT1|PPP1R1B|SYAP1|UBXN2A	-1.5	down-ABT only
GO Cellular Components	20	GO:0030426	growth cone		-2.6	5.3	4.2	30284	166	173	5	2.9	1.3	22906|25791|26059|54536|94056	TRAK1|NGEF|ERC2|EXOC6|SYAP1	-1.5	down-ABT only
GO Cellular Components	20	GO:0016607	nuclear speck		-2.6	3.4	3.7	30284	415	173	8	4.6	1.6	367|785|2122|2966|5601|11252|64397|127933	AR|CACNB4|MECOM|GTF2H2|MAPK9|PACSIN2|ZNF106|UHMK1	-1.5	down-ABT only
GO Biological Processes	19	GO:0055080	monoatomic cation homeostasis	19_GO:0042592 homeostatic process	-2.5	3.1	3.6	30284	512	173	9	5.2	1.7	785|846|1657|7220|9900|26059|80762|284612|391059	CACNB4|CASR|DMXL1|TRPC1|SV2A|ERC2|NDFIP1|SYPL2|FRRS1	-1.5	down-ABT only
GO Biological Processes	19	GO:0008543	fibroblast growth factor receptor signaling pathway	19_GO:0050896 response to stimulus	-2.5	6.8	4.5	30284	103	173	4	2.3	1.1	2066|2254|2261|23769	ERBB4|FGF9|FGFR3|FLRT1	-1.5	down-ABT only
GO Biological Processes	19	GO:0050890	cognition	19_GO:0032501 multicellular organismal process	-2.5	3.7	3.8	30284	329	173	7	4	1.5	1137|1979|6517|8850|22849|51204|84152	CHRNA4|EIF4EBP2|SLC2A4|KAT2B|CPEB3|TACO1|PPP1R1B	-1.5	down-ABT only
KEGG Pathway	24	hsa00565	Ether lipid metabolism		-2.5	11	5.1	30284	50	173	3	1.7	0.99	5051|9514|10390	PAFAH2|GAL3ST1|CEPT1	-1.5	down-ABT only
GO Biological Processes	19	GO:0072330	monocarboxylic acid biosynthetic process	19_GO:0009987 cellular process	-2.5	5.1	4.1	30284	171	173	5	2.9	1.3	32|6718|54995|84869|283985	ACACB|AKR1D1|OXSM|CBR4|FADS6	-1.4	down-ABT only
GO Cellular Components	20	GO:0030427	site of polarized growth		-2.5	5.1	4.1	30284	171	173	5	2.9	1.3	22906|25791|26059|54536|94056	TRAK1|NGEF|ERC2|EXOC6|SYAP1	-1.4	down-ABT only
GO Biological Processes	19	GO:0071827	plasma lipoprotein particle organization	19_GO:0032501 multicellular organismal process	-2.5	10	5	30284	51	173	3	1.7	0.99	338|2181|5046	APOB|ACSL3|PCSK6	-1.4	down-ABT only
KEGG Pathway	24	hsa04137	Mitophagy - animal		-2.5	6.7	4.4	30284	105	173	4	2.3	1.1	5601|6667|9101|55669	MAPK9|SP1|USP8|MFN1	-1.4	down-ABT only
GO Biological Processes	19	GO:0050801	monoatomic ion homeostasis	19_GO:0042592 homeostatic process	-2.5	3	3.5	30284	522	173	9	5.2	1.7	785|846|1657|7220|9900|26059|80762|284612|391059	CACNB4|CASR|DMXL1|TRPC1|SV2A|ERC2|NDFIP1|SYPL2|FRRS1	-1.4	down-ABT only
GO Cellular Components	20	GO:0005811	lipid droplet		-2.5	6.6	4.4	30284	106	173	4	2.3	1.1	338|2181|4047|51170	APOB|ACSL3|LSS|HSD17B11	-1.4	down-ABT only
GO Molecular Functions	21	GO:0042803	protein homodimerization activity		-2.5	2.6	3.4	30284	729	173	11	6.4	1.9	846|883|1147|2066|2122|5191|6667|9353|23051|23456|51361	CASR|KYAT1|CHUK|ERBB4|MECOM|PEX7|SP1|SLIT2|ZHX3|ABCB10|HOOK1	-1.4	down-ABT only
GO Molecular Functions	21	GO:0016491	oxidoreductase activity		-2.5	2.6	3.4	30284	730	173	11	6.4	1.9	1346|3283|6718|51170|55526|79701|83875|84869|283985|284273|391059	COX7A1|HSD3B1|AKR1D1|HSD17B11|DHTKD1|OGFOD3|BCO2|CBR4|FADS6|PTGR3|FRRS1	-1.4	down-ABT only
GO Biological Processes	19	GO:0015850	organic hydroxy compound transport	19_GO:0051179 localization	-2.5	5	4	30284	174	173	5	2.9	1.3	32|338|359|55640|347051	ACACB|APOB|AQP2|FLVCR2|SLC10A5	-1.4	down-ABT only
GO Molecular Functions	21	GO:0016746	acyltransferase activity		-2.5	2.6	3.4	30284	731	173	11	6.4	1.9	1375|5051|8850|9027|26091|26151|26268|26273|54995|130507|374569	CPT1B|PAFAH2|KAT2B|NAT8|HERC4|NAT9|FBXO9|FBXO3|OXSM|UBR3|ASPG	-1.4	down-ABT only
GO Biological Processes	19	GO:0009100	glycoprotein metabolic process	19_GO:0009987 cellular process	-2.5	3.6	3.7	30284	338	173	7	4	1.5	5046|8706|9514|22906|55624|80157|80267	PCSK6|B3GALNT1|GAL3ST1|TRAK1|POMGNT1|CWH43|EDEM3	-1.4	down-ABT only
GO Biological Processes	19	GO:0007169	cell surface receptor protein tyrosine kinase signaling pathway	19_GO:0050896 response to stimulus	-2.5	3.3	3.6	30284	430	173	8	4.6	1.6	367|1979|2066|2254|2261|23769|25791|64397	AR|EIF4EBP2|ERBB4|FGF9|FGFR3|FLRT1|NGEF|ZNF106	-1.4	down-ABT only
GO Molecular Functions	21	GO:0005496	steroid binding		-2.5	6.5	4.3	30284	108	173	4	2.3	1.1	367|2103|6718|150696	AR|ESRRB|AKR1D1|PROM2	-1.4	down-ABT only
GO Molecular Functions	21	GO:0043021	ribonucleoprotein complex binding		-2.4	4.9	4	30284	177	173	5	2.9	1.3	22849|51204|51250|55037|127933	CPEB3|TACO1|MTRES1|PTCD3|UHMK1	-1.4	down-ABT only
KEGG Pathway	24	hsa04931	Insulin resistance		-2.4	6.4	4.3	30284	109	173	4	2.3	1.1	32|1375|5601|6517	ACACB|CPT1B|MAPK9|SLC2A4	-1.4	down-ABT only
GO Molecular Functions	21	GO:0005319	lipid transporter activity		-2.4	4.9	4	30284	178	173	5	2.9	1.3	338|55754|114571|161291|347051	APOB|TMEM30A|SLC22A9|TMEM30B|SLC10A5	-1.4	down-ABT only
GO Cellular Components	20	GO:0098798	mitochondrial protein-containing complex		-2.4	4.9	4	30284	178	173	5	2.9	1.3	32|10240|23203|55037|55669	ACACB|MRPS31|PMPCA|PTCD3|MFN1	-1.4	down-ABT only
GO Biological Processes	19	GO:0071825	protein-lipid complex organization	19_GO:0009987 cellular process	-2.4	9.7	4.9	30284	54	173	3	1.7	0.99	338|2181|5046	APOB|ACSL3|PCSK6	-1.4	down-ABT only
GO Biological Processes	19	GO:0046622	positive regulation of organ growth	19_GO:0040007 growth	-2.4	9.7	4.9	30284	54	173	3	1.7	0.99	32|2066|2254	ACACB|ERBB4|FGF9	-1.4	down-ABT only
GO Cellular Components	20	GO:0030425	dendrite		-2.4	2.8	3.4	30284	635	173	10	5.8	1.8	1137|9101|9900|22849|22906|23095|80762|94056|127933|165324	CHRNA4|USP8|SV2A|CPEB3|TRAK1|KIF1B|NDFIP1|SYAP1|UHMK1|UBXN2A	-1.4	down-ABT only
GO Biological Processes	19	GO:0051222	positive regulation of protein transport	19_GO:0051179 localization	-2.4	4.1	3.8	30284	257	173	6	3.5	1.4	846|2181|6653|55754|65220|161291	CASR|ACSL3|SORL1|TMEM30A|NADK|TMEM30B	-1.4	down-ABT only
GO Cellular Components	20	GO:0097447	dendritic tree		-2.4	2.7	3.4	30284	637	173	10	5.8	1.8	1137|9101|9900|22849|22906|23095|80762|94056|127933|165324	CHRNA4|USP8|SV2A|CPEB3|TRAK1|KIF1B|NDFIP1|SYAP1|UHMK1|UBXN2A	-1.4	down-ABT only
GO Biological Processes	19	GO:0007264	small GTPase-mediated signal transduction	19_GO:0050896 response to stimulus	-2.4	4.1	3.8	30284	258	173	6	3.5	1.4	9093|9101|23179|23348|23370|55333	DNAJA3|USP8|RGL1|DOCK9|ARHGEF18|SYNJ2BP	-1.4	down-ABT only
GO Cellular Components	20	GO:0098793	presynapse		-2.4	2.7	3.4	30284	640	173	10	5.8	1.8	162|785|846|2066|6517|9900|23095|26059|94056|284612	AP1B1|CACNB4|CASR|ERBB4|SLC2A4|SV2A|KIF1B|ERC2|SYAP1|SYPL2	-1.4	down-ABT only
GO Cellular Components	20	GO:0005769	early endosome		-2.4	3.2	3.5	30284	440	173	8	4.6	1.6	162|338|6653|9101|11252|22906|55353|55754	AP1B1|APOB|SORL1|USP8|PACSIN2|TRAK1|LAPTM4B|TMEM30A	-1.4	down-ABT only
GO Molecular Functions	21	GO:0043022	ribosome binding		-2.4	6.3	4.2	30284	112	173	4	2.3	1.1	22849|51204|51250|55037	CPEB3|TACO1|MTRES1|PTCD3	-1.4	down-ABT only
GO Biological Processes	19	GO:0098771	inorganic ion homeostasis	19_GO:0042592 homeostatic process	-2.4	3.2	3.5	30284	442	173	8	4.6	1.6	785|846|7220|9900|26059|80762|284612|391059	CACNB4|CASR|TRPC1|SV2A|ERC2|NDFIP1|SYPL2|FRRS1	-1.3	down-ABT only
GO Molecular Functions	21	GO:0030170	pyridoxal phosphate binding		-2.4	9.4	4.8	30284	56	173	3	1.7	0.99	883|2875|64850	KYAT1|GPT|ETNPPL	-1.3	down-ABT only
GO Biological Processes	19	GO:1905954	positive regulation of lipid localization	19_GO:0051179 localization	-2.4	6.2	4.2	30284	113	173	4	2.3	1.1	32|338|55754|160518	ACACB|APOB|TMEM30A|DENND5B	-1.3	down-ABT only
GO Biological Processes	19	GO:0006869	lipid transport	19_GO:0051179 localization	-2.4	3.5	3.6	30284	350	173	7	4	1.5	338|1375|2181|55754|114571|161291|347051	APOB|CPT1B|ACSL3|TMEM30A|SLC22A9|TMEM30B|SLC10A5	-1.3	down-ABT only
GO Biological Processes	19	GO:0005975	carbohydrate metabolic process	19_GO:0009987 cellular process	-2.4	3.1	3.5	30284	445	173	8	4.6	1.6	669|2632|6517|8706|8850|23729|55526|80267	BPGM|GBE1|SLC2A4|B3GALNT1|KAT2B|SHPK|DHTKD1|EDEM3	-1.3	down-ABT only
GO Molecular Functions	21	GO:0070279	vitamin B6 binding		-2.4	9.2	4.7	30284	57	173	3	1.7	0.99	883|2875|64850	KYAT1|GPT|ETNPPL	-1.3	down-ABT only
GO Molecular Functions	21	GO:1901618	organic hydroxy compound transmembrane transporter activity		-2.4	9.2	4.7	30284	57	173	3	1.7	0.99	359|55640|347051	AQP2|FLVCR2|SLC10A5	-1.3	down-ABT only
GO Biological Processes	19	GO:0008286	insulin receptor signaling pathway	19_GO:0050896 response to stimulus	-2.4	6.1	4.1	30284	115	173	4	2.3	1.1	1979|2066|2261|64397	EIF4EBP2|ERBB4|FGFR3|ZNF106	-1.3	down-ABT only
GO Biological Processes	19	GO:0010817	regulation of hormone levels	19_GO:0065007 biological regulation	-2.4	2.9	3.4	30284	548	173	9	5.2	1.7	846|3283|5046|6718|51170|65220|83875|114571|286676	CASR|HSD3B1|PCSK6|AKR1D1|HSD17B11|NADK|BCO2|SLC22A9|ILDR1	-1.3	down-ABT only
GO Biological Processes	19	GO:0006694	steroid biosynthetic process	19_GO:0009987 cellular process	-2.3	6	4.1	30284	116	173	4	2.3	1.1	3283|4047|6718|51170	HSD3B1|LSS|AKR1D1|HSD17B11	-1.3	down-ABT only
GO Biological Processes	19	GO:0097250	mitochondrial respirasome assembly	19_GO:0009987 cellular process	-2.3	6	4.1	30284	116	173	4	2.3	1.1	1346|51204|54968|613227	COX7A1|TACO1|TMEM70|HIGD1C	-1.3	down-ABT only
GO Biological Processes	19	GO:0006417	regulation of translation	19_GO:0050789 regulation of biological process	-2.3	3.1	3.4	30284	451	173	8	4.6	1.6	1979|5611|10128|22849|51204|55037|113251|127933	EIF4EBP2|DNAJC3|LRPPRC|CPEB3|TACO1|PTCD3|LARP4|UHMK1	-1.3	down-ABT only
GO Molecular Functions	21	GO:0008514	organic anion transmembrane transporter activity		-2.3	3.9	3.6	30284	269	173	6	3.5	1.4	23169|113278|114571|284439|347051|353189	SLC35D1|SLC52A3|SLC22A9|SLC25A42|SLC10A5|SLCO4C1	-1.3	down-ABT only
GO Biological Processes	19	GO:0009948	anterior/posterior axis specification	19_GO:0032502 developmental process	-2.3	8.9	4.6	30284	59	173	3	1.7	0.99	5046|57669|80055	PCSK6|EPB41L5|PGAP1	-1.3	down-ABT only
GO Biological Processes	19	GO:0042177	negative regulation of protein catabolic process	19_GO:0048519 negative regulation of biological process	-2.3	5.9	4.1	30284	118	173	4	2.3	1.1	5774|9101|55353|165324	PTPN3|USP8|LAPTM4B|UBXN2A	-1.3	down-ABT only
GO Biological Processes	19	GO:0006839	mitochondrial transport	19_GO:0051179 localization	-2.3	4.6	3.8	30284	190	173	5	2.9	1.3	599|1375|11194|23456|91137	BCL2L2|CPT1B|ABCB8|ABCB10|SLC25A46	-1.3	down-ABT only
GO Molecular Functions	21	GO:0022804	active transmembrane transporter activity		-2.3	3.1	3.4	30284	457	173	8	4.6	1.6	1346|6517|11194|23169|23456|114571|347051|353189	COX7A1|SLC2A4|ABCB8|SLC35D1|ABCB10|SLC22A9|SLC10A5|SLCO4C1	-1.3	down-ABT only
GO Biological Processes	19	GO:0051480	regulation of cytosolic calcium ion concentration	19_GO:0042592 homeostatic process	-2.3	8.8	4.6	30284	60	173	3	1.7	0.99	785|7220|26059	CACNB4|TRPC1|ERC2	-1.3	down-ABT only
GO Biological Processes	19	GO:0032386	regulation of intracellular transport	19_GO:0051179 localization	-2.3	3.8	3.6	30284	273	173	6	3.5	1.4	6653|55754|80055|80157|127933|161291	SORL1|TMEM30A|PGAP1|CWH43|UHMK1|TMEM30B	-1.3	down-ABT only
GO Biological Processes	19	GO:0009101	glycoprotein biosynthetic process	19_GO:0009987 cellular process	-2.3	3.8	3.6	30284	273	173	6	3.5	1.4	8706|9514|22906|55624|80157|80267	B3GALNT1|GAL3ST1|TRAK1|POMGNT1|CWH43|EDEM3	-1.3	down-ABT only
GO Biological Processes	19	GO:0046394	carboxylic acid biosynthetic process	19_GO:0009987 cellular process	-2.3	3.8	3.6	30284	274	173	6	3.5	1.4	32|6718|7390|54995|84869|283985	ACACB|AKR1D1|UROS|OXSM|CBR4|FADS6	-1.3	down-ABT only
GO Biological Processes	19	GO:0072594	establishment of protein localization to organelle	19_GO:0051179 localization	-2.3	3.4	3.4	30284	364	173	7	4	1.5	2254|5189|5191|6653|23203|55764|80157	FGF9|PEX1|PEX7|SORL1|PMPCA|IFT122|CWH43	-1.3	down-ABT only
GO Biological Processes	19	GO:0046474	glycerophospholipid biosynthetic process	19_GO:0009987 cellular process	-2.3	4.5	3.7	30284	193	173	5	2.9	1.3	9488|10390|80055|80157|81490	PIGB|CEPT1|PGAP1|CWH43|PTDSS2	-1.3	down-ABT only
GO Cellular Components	20	GO:0019005	SCF ubiquitin ligase complex		-2.3	8.6	4.5	30284	61	173	3	1.7	0.99	26268|26273|54461	FBXO9|FBXO3|FBXW5	-1.3	down-ABT only
GO Biological Processes	19	GO:0034219	carbohydrate transmembrane transport	19_GO:0051179 localization	-2.3	8.6	4.5	30284	61	173	3	1.7	0.99	32|359|6517	ACACB|AQP2|SLC2A4	-1.3	down-ABT only
GO Biological Processes	19	GO:0006633	fatty acid biosynthetic process	19_GO:0009987 cellular process	-2.3	5.8	4	30284	121	173	4	2.3	1.1	32|54995|84869|283985	ACACB|OXSM|CBR4|FADS6	-1.3	down-ABT only
GO Cellular Components	20	GO:0150034	distal axon		-2.3	3.8	3.5	30284	277	173	6	3.5	1.4	846|22906|25791|26059|54536|94056	CASR|TRAK1|NGEF|ERC2|EXOC6|SYAP1	-1.3	down-ABT only
GO Biological Processes	19	GO:0016053	organic acid biosynthetic process	19_GO:0009987 cellular process	-2.3	3.8	3.5	30284	277	173	6	3.5	1.4	32|6718|7390|54995|84869|283985	ACACB|AKR1D1|UROS|OXSM|CBR4|FADS6	-1.3	down-ABT only
GO Molecular Functions	21	GO:0016616	oxidoreductase activity, acting on the CH-OH group of donors, NAD or NADP as acceptor		-2.3	5.7	4	30284	122	173	4	2.3	1.1	3283|6718|51170|84869	HSD3B1|AKR1D1|HSD17B11|CBR4	-1.3	down-ABT only
GO Biological Processes	19	GO:0140029	exocytic process	19_GO:0051179 localization	-2.3	8.5	4.5	30284	62	173	3	1.7	0.99	9900|26059|54536	SV2A|ERC2|EXOC6	-1.2	down-ABT only
GO Biological Processes	19	GO:0051248	negative regulation of protein metabolic process	19_GO:0048519 negative regulation of biological process	-2.3	2.5	3.1	30284	782	173	11	6.4	1.9	1979|5611|5774|6653|9093|9101|9353|22849|55353|135112|165324	EIF4EBP2|DNAJC3|PTPN3|SORL1|DNAJA3|USP8|SLIT2|CPEB3|LAPTM4B|NCOA7|UBXN2A	-1.2	down-ABT only
GO Biological Processes	19	GO:0044283	small molecule biosynthetic process	19_GO:0009987 cellular process	-2.3	3	3.3	30284	466	173	8	4.6	1.6	32|4047|6718|7390|8850|54995|84869|283985	ACACB|LSS|AKR1D1|UROS|KAT2B|OXSM|CBR4|FADS6	-1.2	down-ABT only
KEGG Pathway	24	hsa00140	Steroid hormone biosynthesis		-2.2	8.3	4.4	30284	63	173	3	1.7	0.99	3283|6718|51170	HSD3B1|AKR1D1|HSD17B11	-1.2	down-ABT only
GO Cellular Components	20	GO:0044297	cell body		-2.2	2.8	3.2	30284	570	173	9	5.2	1.7	338|846|1137|6653|9900|23769|84152|94056|165324	APOB|CASR|CHRNA4|SORL1|SV2A|FLRT1|PPP1R1B|SYAP1|UBXN2A	-1.2	down-ABT only
GO Biological Processes	19	GO:0007611	learning or memory	19_GO:0032501 multicellular organismal process	-2.2	3.7	3.5	30284	282	173	6	3.5	1.4	1979|6517|8850|22849|51204|84152	EIF4EBP2|SLC2A4|KAT2B|CPEB3|TACO1|PPP1R1B	-1.2	down-ABT only
GO Biological Processes	19	GO:0097006	regulation of plasma lipoprotein particle levels	19_GO:0050789 regulation of biological process	-2.2	8.2	4.4	30284	64	173	3	1.7	0.99	338|2181|5046	APOB|ACSL3|PCSK6	-1.2	down-ABT only
GO Biological Processes	19	GO:0030705	cytoskeleton-dependent intracellular transport	19_GO:0051179 localization	-2.2	4.4	3.6	30284	200	173	5	2.9	1.3	10128|22906|23095|51361|55764	LRPPRC|TRAK1|KIF1B|HOOK1|IFT122	-1.2	down-ABT only
GO Biological Processes	19	GO:0006650	glycerophospholipid metabolic process	19_GO:0009987 cellular process	-2.2	3.7	3.5	30284	285	173	6	3.5	1.4	5334|9488|10390|80055|80157|81490	PLCL1|PIGB|CEPT1|PGAP1|CWH43|PTDSS2	-1.2	down-ABT only
GO Biological Processes	19	GO:0042440	pigment metabolic process	19_GO:0009987 cellular process	-2.2	8.1	4.3	30284	65	173	3	1.7	0.99	7220|7390|23456	TRPC1|UROS|ABCB10	-1.2	down-ABT only
GO Biological Processes	19	GO:0008643	carbohydrate transport	19_GO:0051179 localization	-2.2	8	4.3	30284	66	173	3	1.7	0.99	32|359|6517	ACACB|AQP2|SLC2A4	-1.2	down-ABT only
GO Biological Processes	19	GO:0051289	protein homotetramerization	19_GO:0009987 cellular process	-2.2	8	4.3	30284	66	173	3	1.7	0.99	32|359|84869	ACACB|AQP2|CBR4	-1.2	down-ABT only
GO Cellular Components	20	GO:0045177	apical part of cell		-2.2	2.9	3.2	30284	479	173	8	4.6	1.6	359|846|23370|54566|55754|57710|113278|150696	AQP2|CASR|ARHGEF18|EPB41L4B|TMEM30A|KIAA1614|SLC52A3|PROM2	-1.2	down-ABT only
GO Biological Processes	19	GO:0007613	memory	19_GO:0032501 multicellular organismal process	-2.2	5.4	3.8	30284	129	173	4	2.3	1.1	1979|6517|8850|22849	EIF4EBP2|SLC2A4|KAT2B|CPEB3	-1.2	down-ABT only
GO Biological Processes	19	GO:0006091	generation of precursor metabolites and energy	19_GO:0009987 cellular process	-2.2	3.2	3.3	30284	382	173	7	4	1.5	32|669|1346|2632|23729|55526|80219	ACACB|BPGM|COX7A1|GBE1|SHPK|DHTKD1|COQ10B	-1.2	down-ABT only
GO Biological Processes	19	GO:0042445	hormone metabolic process	19_GO:0065007 biological regulation	-2.2	4.3	3.6	30284	205	173	5	2.9	1.3	3283|5046|6718|51170|83875	HSD3B1|PCSK6|AKR1D1|HSD17B11|BCO2	-1.2	down-ABT only
KEGG Pathway	24	hsa05415	Diabetic cardiomyopathy		-2.2	4.3	3.6	30284	205	173	5	2.9	1.3	1346|1375|5601|6517|6667	COX7A1|CPT1B|MAPK9|SLC2A4|SP1	-1.2	down-ABT only
GO Cellular Components	20	GO:0005771	multivesicular body		-2.2	7.8	4.2	30284	67	173	3	1.7	0.99	6517|6653|55353	SLC2A4|SORL1|LAPTM4B	-1.2	down-ABT only
GO Biological Processes	19	GO:0006643	membrane lipid metabolic process	19_GO:0009987 cellular process	-2.2	4.2	3.5	30284	208	173	5	2.9	1.3	8706|9488|9514|80055|80157	B3GALNT1|PIGB|GAL3ST1|PGAP1|CWH43	-1.2	down-ABT only
GO Biological Processes	19	GO:0010876	lipid localization	19_GO:0051179 localization	-2.2	3.2	3.3	30284	387	173	7	4	1.5	338|1375|2181|55754|114571|161291|347051	APOB|CPT1B|ACSL3|TMEM30A|SLC22A9|TMEM30B|SLC10A5	-1.2	down-ABT only
GO Molecular Functions	21	GO:0016614	oxidoreductase activity, acting on CH-OH group of donors		-2.2	5.3	3.8	30284	132	173	4	2.3	1.1	3283|6718|51170|84869	HSD3B1|AKR1D1|HSD17B11|CBR4	-1.2	down-ABT only
GO Cellular Components	20	GO:0098562	cytoplasmic side of membrane		-2.1	4.2	3.5	30284	209	173	5	2.9	1.3	785|1147|5774|9093|94056	CACNB4|CHUK|PTPN3|DNAJA3|SYAP1	-1.2	down-ABT only
GO Biological Processes	19	GO:1901293	nucleoside phosphate biosynthetic process	19_GO:0009987 cellular process	-2.1	3.6	3.3	30284	295	173	6	3.5	1.4	32|2181|55191|65220|84869|113278	ACACB|ACSL3|NADSYN1|NADK|CBR4|SLC52A3	-1.2	down-ABT only
KEGG Pathway	24	hsa04142	Lysosome		-2.1	5.3	3.7	30284	133	173	4	2.3	1.1	162|1657|55353|135112	AP1B1|DMXL1|LAPTM4B|NCOA7	-1.1	down-ABT only
GO Molecular Functions	21	GO:0008080	N-acetyltransferase activity		-2.1	7.6	4.2	30284	69	173	3	1.7	0.99	8850|9027|26151	KAT2B|NAT8|NAT9	-1.1	down-ABT only
GO Biological Processes	19	GO:0044344	cellular response to fibroblast growth factor stimulus	19_GO:0050896 response to stimulus	-2.1	5.2	3.7	30284	134	173	4	2.3	1.1	2066|2254|2261|23769	ERBB4|FGF9|FGFR3|FLRT1	-1.1	down-ABT only
GO Biological Processes	19	GO:0045732	positive regulation of protein catabolic process	19_GO:0048518 positive regulation of biological process	-2.1	4.1	3.4	30284	214	173	5	2.9	1.3	5601|6653|80762|130507|165324	MAPK9|SORL1|NDFIP1|UBR3|UBXN2A	-1.1	down-ABT only
GO Biological Processes	19	GO:0045017	glycerolipid biosynthetic process	19_GO:0009987 cellular process	-2.1	4.1	3.4	30284	214	173	5	2.9	1.3	9488|10390|80055|80157|81490	PIGB|CEPT1|PGAP1|CWH43|PTDSS2	-1.1	down-ABT only
GO Biological Processes	19	GO:1903829	positive regulation of protein localization	19_GO:0051179 localization	-2.1	2.8	3.1	30284	499	173	8	4.6	1.6	785|846|2066|2181|6653|55754|65220|161291	CACNB4|CASR|ERBB4|ACSL3|SORL1|TMEM30A|NADK|TMEM30B	-1.1	down-ABT only
GO Biological Processes	19	GO:1905039	carboxylic acid transmembrane transport	19_GO:0051179 localization	-2.1	5	3.6	30284	139	173	4	2.3	1.1	32|1375|23169|114571	ACACB|CPT1B|SLC35D1|SLC22A9	-1.1	down-ABT only
GO Biological Processes	19	GO:0071806	protein transmembrane transport	19_GO:0051179 localization	-2.1	7.2	4	30284	73	173	3	1.7	0.99	563|5189|5191	AZGP1|PEX1|PEX7	-1.1	down-ABT only
GO Biological Processes	19	GO:0032388	positive regulation of intracellular transport	19_GO:0051179 localization	-2.1	5	3.6	30284	140	173	4	2.3	1.1	6653|55754|80055|161291	SORL1|TMEM30A|PGAP1|TMEM30B	-1.1	down-ABT only
GO Biological Processes	19	GO:0045727	positive regulation of translation	19_GO:0048518 positive regulation of biological process	-2.1	5	3.6	30284	140	173	4	2.3	1.1	5611|22849|113251|127933	DNAJC3|CPEB3|LARP4|UHMK1	-1.1	down-ABT only
GO Biological Processes	19	GO:0099111	microtubule-based transport	19_GO:0051179 localization	-2.1	4	3.4	30284	219	173	5	2.9	1.3	10128|22906|23095|55764|80157	LRPPRC|TRAK1|KIF1B|IFT122|CWH43	-1.1	down-ABT only
GO Biological Processes	19	GO:0060420	regulation of heart growth	19_GO:0040007 growth	-2.1	7.1	4	30284	74	173	3	1.7	0.99	32|2066|2254	ACACB|ERBB4|FGF9	-1.1	down-ABT only
GO Cellular Components	20	GO:0015935	small ribosomal subunit		-2.1	7.1	4	30284	74	173	3	1.7	0.99	10240|55037|113251	MRPS31|PTCD3|LARP4	-1.1	down-ABT only
GO Biological Processes	19	GO:0000165	MAPK cascade	19_GO:0050896 response to stimulus	-2	4	3.3	30284	221	173	5	2.9	1.3	367|846|2261|5601|5774	AR|CASR|FGFR3|MAPK9|PTPN3	-1.1	down-ABT only
GO Biological Processes	19	GO:0060972	left/right pattern formation	19_GO:0032502 developmental process	-2	4.9	3.6	30284	142	173	4	2.3	1.1	162|5046|55764|57669	AP1B1|PCSK6|IFT122|EPB41L5	-1.1	down-ABT only
GO Biological Processes	19	GO:1901657	glycosyl compound metabolic process	19_GO:0009987 cellular process	-2	7	3.9	30284	75	173	3	1.7	0.99	28992|84869|127253	MACROD1|CBR4|TYW3	-1.1	down-ABT only
GO Biological Processes	19	GO:1903825	organic acid transmembrane transport	19_GO:0051179 localization	-2	4.9	3.5	30284	143	173	4	2.3	1.1	32|1375|23169|114571	ACACB|CPT1B|SLC35D1|SLC22A9	-1.1	down-ABT only
GO Biological Processes	19	GO:0051129	negative regulation of cellular component organization	19_GO:0048519 negative regulation of biological process	-2	2.4	2.9	30284	730	173	10	5.8	1.8	367|599|6653|8850|9353|11252|23370|25791|55466|150696	AR|BCL2L2|SORL1|KAT2B|SLIT2|PACSIN2|ARHGEF18|NGEF|DNAJA4|PROM2	-1	down-ABT only
KEGG Pathway	24	hsa04936	Alcoholic liver disease		-2	4.9	3.5	30284	144	173	4	2.3	1.1	32|1147|1375|5601	ACACB|CHUK|CPT1B|MAPK9	-1	down-ABT only
GO Cellular Components	20	GO:0016324	apical plasma membrane		-2	3	3.1	30284	413	173	7	4	1.5	359|846|23370|55754|57710|113278|150696	AQP2|CASR|ARHGEF18|TMEM30A|KIAA1614|SLC52A3|PROM2	-1	down-ABT only
GO Biological Processes	19	GO:0001101	response to acid chemical	19_GO:0050896 response to stimulus	-2	4.8	3.5	30284	146	173	4	2.3	1.1	359|599|1147|22849	AQP2|BCL2L2|CHUK|CPEB3	-1	down-ABT only
GO Cellular Components	20	GO:0005743	mitochondrial inner membrane		-1e+02	13	38	30284	506	577	125	22	1.7	291|513|514|516|518|521|522|539|788|1327|1329|1337|1340|1345|1349|1350|1351|1537|1593|2356|4508|4512|4513|4514|4537|4694|4697|4698|4700|4702|4708|4710|4712|4713|4714|4715|4716|4717|4718|4722|4724|4725|4726|4728|4729|4731|5018|5250|6182|6391|7381|7388|9377|9551|9556|9812|10105|10166|10229|10440|10476|10573|10651|10845|10975|25874|26589|27069|27089|28977|29074|29093|29103|51073|51079|51241|51263|51…	SLC25A4|ATP5F1D|ATP5F1E|ATP5MC1|ATP5MC3|ATP5ME|ATP5PF|ATP5PO|SLC25A20|COX4I1|COX5B|COX6A1|COX6B1|COX6C|COX7B|COX7C|COX8A|CYC1|CYP27A1|FPGS|ATP6|COX1|COX2|COX3|ND3|NDUFA1|NDUFA4|NDUFA5|NDUFA6|NDUFA8|NDUFB2|NDUFB4|NDUFB6|NDUFB7|NDUFB8|NDUFB9|NDUFB10|NDUFC1|NDUFC2|NDUFS3|NDUFS4|NDUFS5|NDUFS6|NDUFS8|NDUFV2|NDUFV3|OXA1L|SLC25A3|MRPL12|SDHC|UQCRB|UQCRH|COX5A|ATP5MF|ATP5MJ|DELE1|PPIF|SLC25A15|COQ7|TIMM1…	-96	down-IgG only
GO Cellular Components	20	GO:0031966	mitochondrial membrane		-1e+02	9.8	35	30284	784	577	147	25	1.8	249|291|513|514|516|518|521|522|539|788|1327|1329|1337|1340|1345|1349|1350|1351|1528|1537|1593|1610|2356|3098|4259|4508|4512|4513|4514|4537|4694|4697|4698|4700|4702|4708|4710|4712|4713|4714|4715|4716|4717|4718|4722|4724|4725|4726|4728|4729|4731|5018|5250|6048|6182|6391|7284|7381|7388|7417|9377|9429|9551|9556|9812|10058|10105|10166|10229|10440|10463|10476|10573|10651|10845|10975|23788|25874|26589|…	ALPL|SLC25A4|ATP5F1D|ATP5F1E|ATP5MC1|ATP5MC3|ATP5ME|ATP5PF|ATP5PO|SLC25A20|COX4I1|COX5B|COX6A1|COX6B1|COX6C|COX7B|COX7C|COX8A|CYB5A|CYC1|CYP27A1|DAO|FPGS|HK1|MGST3|ATP6|COX1|COX2|COX3|ND3|NDUFA1|NDUFA4|NDUFA5|NDUFA6|NDUFA8|NDUFB2|NDUFB4|NDUFB6|NDUFB7|NDUFB8|NDUFB9|NDUFB10|NDUFC1|NDUFC2|NDUFS3|NDUFS4|NDUFS5|NDUFS6|NDUFS8|NDUFV2|NDUFV3|OXA1L|SLC25A3|RNF5|MRPL12|SDHC|TUFM|UQCRB|UQCRH|VDAC2|COX5A|ABC…	-96	down-IgG only
GO Cellular Components	20	GO:0019866	organelle inner membrane		-99	12	36	30284	561	577	127	22	1.7	291|513|514|516|518|521|522|539|788|1327|1329|1337|1340|1345|1349|1350|1351|1537|1593|2356|4508|4512|4513|4514|4537|4694|4697|4698|4700|4702|4708|4710|4712|4713|4714|4715|4716|4717|4718|4722|4724|4725|4726|4728|4729|4731|5018|5250|6182|6391|7108|7381|7388|9377|9551|9556|9812|10105|10166|10229|10440|10476|10573|10651|10845|10975|11342|25874|26589|27069|27089|28977|29074|29093|29103|51073|51079|512…	SLC25A4|ATP5F1D|ATP5F1E|ATP5MC1|ATP5MC3|ATP5ME|ATP5PF|ATP5PO|SLC25A20|COX4I1|COX5B|COX6A1|COX6B1|COX6C|COX7B|COX7C|COX8A|CYC1|CYP27A1|FPGS|ATP6|COX1|COX2|COX3|ND3|NDUFA1|NDUFA4|NDUFA5|NDUFA6|NDUFA8|NDUFB2|NDUFB4|NDUFB6|NDUFB7|NDUFB8|NDUFB9|NDUFB10|NDUFC1|NDUFC2|NDUFS3|NDUFS4|NDUFS5|NDUFS6|NDUFS8|NDUFV2|NDUFV3|OXA1L|SLC25A3|MRPL12|SDHC|TM7SF2|UQCRB|UQCRH|COX5A|ATP5MF|ATP5MJ|DELE1|PPIF|SLC25A15|COQ…	-95	down-IgG only
KEGG Pathway	24	hsa00190	Oxidative phosphorylation		-65	23	36	30284	138	577	60	10	1.3	513|514|516|518|521|522|526|539|1327|1329|1337|1340|1345|1349|1350|1351|1537|4508|4512|4513|4514|4537|4694|4697|4698|4700|4702|4708|4710|4712|4713|4714|4715|4716|4717|4718|4722|4724|4725|4726|4728|4729|4731|6391|7381|7388|9114|9377|9550|9551|10476|10975|27068|27089|51079|54205|54539|55967|126328|127124	ATP5F1D|ATP5F1E|ATP5MC1|ATP5MC3|ATP5ME|ATP5PF|ATP6V1B2|ATP5PO|COX4I1|COX5B|COX6A1|COX6B1|COX6C|COX7B|COX7C|COX8A|CYC1|ATP6|COX1|COX2|COX3|ND3|NDUFA1|NDUFA4|NDUFA5|NDUFA6|NDUFA8|NDUFB2|NDUFB4|NDUFB6|NDUFB7|NDUFB8|NDUFB9|NDUFB10|NDUFC1|NDUFC2|NDUFS3|NDUFS4|NDUFS5|NDUFS6|NDUFS8|NDUFV2|NDUFV3|SDHC|UQCRB|UQCRH|ATP6V0D1|COX5A|ATP6V1G1|ATP5MF|ATP5PD|UQCR11|PPA2|UQCRQ|NDUFA13|CYCS|NDUFB11|NDUFA12|NDUFA11…	-62	down-IgG only
GO Cellular Components	20	GO:0098803	respiratory chain complex		-65	26	37	30284	114	577	56	9.7	1.2	513|514|516|518|521|522|539|1327|1329|1337|1340|1345|1349|1350|1351|1537|4508|4512|4513|4514|4537|4694|4697|4698|4700|4702|4708|4710|4712|4713|4714|4715|4716|4717|4718|4722|4724|4725|4726|4728|4729|4731|6391|7381|7388|9377|9551|9556|10476|10975|27089|51079|54539|55967|84833|126328	ATP5F1D|ATP5F1E|ATP5MC1|ATP5MC3|ATP5ME|ATP5PF|ATP5PO|COX4I1|COX5B|COX6A1|COX6B1|COX6C|COX7B|COX7C|COX8A|CYC1|ATP6|COX1|COX2|COX3|ND3|NDUFA1|NDUFA4|NDUFA5|NDUFA6|NDUFA8|NDUFB2|NDUFB4|NDUFB6|NDUFB7|NDUFB8|NDUFB9|NDUFB10|NDUFC1|NDUFC2|NDUFS3|NDUFS4|NDUFS5|NDUFS6|NDUFS8|NDUFV2|NDUFV3|SDHC|UQCRB|UQCRH|COX5A|ATP5MF|ATP5MJ|ATP5PD|UQCR11|UQCRQ|NDUFA13|NDUFB11|NDUFA12|ATP5MK|NDUFA11	-62	down-IgG only
GO Biological Processes	19	GO:0006119	oxidative phosphorylation	19_GO:0009987 cellular process	-65	25	36	30284	121	577	57	9.9	1.2	513|514|521|522|539|1327|1329|1337|1340|1345|1349|1350|1351|1537|1716|4508|4512|4513|4514|4537|4694|4697|4698|4700|4702|4708|4710|4712|4713|4714|4715|4716|4717|4718|4722|4724|4725|4726|4728|4729|4731|6391|7381|7388|9377|9551|10476|10975|27089|29103|51079|54205|54539|55967|92014|126328|388753	ATP5F1D|ATP5F1E|ATP5ME|ATP5PF|ATP5PO|COX4I1|COX5B|COX6A1|COX6B1|COX6C|COX7B|COX7C|COX8A|CYC1|DGUOK|ATP6|COX1|COX2|COX3|ND3|NDUFA1|NDUFA4|NDUFA5|NDUFA6|NDUFA8|NDUFB2|NDUFB4|NDUFB6|NDUFB7|NDUFB8|NDUFB9|NDUFB10|NDUFC1|NDUFC2|NDUFS3|NDUFS4|NDUFS5|NDUFS6|NDUFS8|NDUFV2|NDUFV3|SDHC|UQCRB|UQCRH|COX5A|ATP5MF|ATP5PD|UQCR11|UQCRQ|DNAJC15|NDUFA13|CYCS|NDUFB11|NDUFA12|SLC25A51|NDUFA11|COA6	-61	down-IgG only
GO Biological Processes	19	GO:0009060	aerobic respiration	19_GO:0009987 cellular process	-64	20	34	30284	165	577	63	11	1.3	513|514|521|522|539|1327|1329|1337|1340|1345|1349|1350|1351|1431|1537|1716|3417|4191|4508|4512|4513|4514|4537|4694|4697|4698|4700|4702|4708|4710|4712|4713|4714|4715|4716|4717|4718|4722|4724|4725|4726|4728|4729|4731|5018|6391|7381|7388|9377|9551|10476|10975|27089|29103|51079|54205|54539|55967|92014|92259|126328|135154|388753	ATP5F1D|ATP5F1E|ATP5ME|ATP5PF|ATP5PO|COX4I1|COX5B|COX6A1|COX6B1|COX6C|COX7B|COX7C|COX8A|CS|CYC1|DGUOK|IDH1|MDH2|ATP6|COX1|COX2|COX3|ND3|NDUFA1|NDUFA4|NDUFA5|NDUFA6|NDUFA8|NDUFB2|NDUFB4|NDUFB6|NDUFB7|NDUFB8|NDUFB9|NDUFB10|NDUFC1|NDUFC2|NDUFS3|NDUFS4|NDUFS5|NDUFS6|NDUFS8|NDUFV2|NDUFV3|OXA1L|SDHC|UQCRB|UQCRH|COX5A|ATP5MF|ATP5PD|UQCR11|UQCRQ|DNAJC15|NDUFA13|CYCS|NDUFB11|NDUFA12|SLC25A51|KGD4|NDUFA11|…	-61	down-IgG only
GO Biological Processes	19	GO:0045333	cellular respiration	19_GO:0009987 cellular process	-61	17	32	30284	201	577	65	11	1.3	513|514|521|522|539|1327|1329|1337|1340|1345|1349|1350|1351|1431|1537|1716|2109|3417|4191|4508|4512|4513|4514|4537|4694|4697|4698|4700|4702|4708|4710|4712|4713|4714|4715|4716|4717|4718|4722|4724|4725|4726|4728|4729|4731|5018|6391|7381|7388|9377|9551|10476|10975|27089|29103|51079|54205|54539|55967|92014|92259|126328|135154|205251|388753	ATP5F1D|ATP5F1E|ATP5ME|ATP5PF|ATP5PO|COX4I1|COX5B|COX6A1|COX6B1|COX6C|COX7B|COX7C|COX8A|CS|CYC1|DGUOK|ETFB|IDH1|MDH2|ATP6|COX1|COX2|COX3|ND3|NDUFA1|NDUFA4|NDUFA5|NDUFA6|NDUFA8|NDUFB2|NDUFB4|NDUFB6|NDUFB7|NDUFB8|NDUFB9|NDUFB10|NDUFC1|NDUFC2|NDUFS3|NDUFS4|NDUFS5|NDUFS6|NDUFS8|NDUFV2|NDUFV3|OXA1L|SDHC|UQCRB|UQCRH|COX5A|ATP5MF|ATP5PD|UQCR11|UQCRQ|DNAJC15|NDUFA13|CYCS|NDUFB11|NDUFA12|SLC25A51|KGD4|NDU…	-58	down-IgG only
KEGG Pathway	24	hsa05208	Chemical carcinogenesis - reactive oxygen species		-54	15	29	30284	227	577	63	11	1.3	291|513|514|516|518|522|539|1327|1329|1337|1340|1345|1349|1350|1351|1537|1728|2938|2952|4259|4508|4512|4513|4514|4537|4694|4697|4698|4700|4702|4708|4710|4712|4713|4714|4715|4716|4717|4718|4722|4724|4725|4726|4728|4729|4731|6391|6647|7381|7388|7417|8644|9377|10105|10327|10476|10975|27089|51079|54539|55967|126328|653689	SLC25A4|ATP5F1D|ATP5F1E|ATP5MC1|ATP5MC3|ATP5PF|ATP5PO|COX4I1|COX5B|COX6A1|COX6B1|COX6C|COX7B|COX7C|COX8A|CYC1|NQO1|GSTA1|GSTT1|MGST3|ATP6|COX1|COX2|COX3|ND3|NDUFA1|NDUFA4|NDUFA5|NDUFA6|NDUFA8|NDUFB2|NDUFB4|NDUFB6|NDUFB7|NDUFB8|NDUFB9|NDUFB10|NDUFC1|NDUFC2|NDUFS3|NDUFS4|NDUFS5|NDUFS6|NDUFS8|NDUFV2|NDUFV3|SDHC|SOD1|UQCRB|UQCRH|VDAC2|AKR1C3|COX5A|PPIF|AKR1A1|ATP5PD|UQCR11|UQCRQ|NDUFA13|NDUFB11|NDUFA…	-51	down-IgG only
GO Biological Processes	19	GO:0006091	generation of precursor metabolites and energy	19_GO:0009987 cellular process	-54	10	26	30284	382	577	76	13	1.4	226|291|513|514|521|522|539|1327|1329|1337|1340|1345|1349|1350|1351|1431|1537|1716|2023|2109|2597|3098|3158|3417|3988|4191|4508|4512|4513|4514|4537|4694|4697|4698|4700|4702|4708|4710|4712|4713|4714|4715|4716|4717|4718|4722|4724|4725|4726|4728|4729|4731|5018|5223|5315|6391|7167|7381|7388|9377|9551|10476|10975|26100|27089|29103|51079|54205|54539|55967|92014|92259|126328|135154|205251|388753	ALDOA|SLC25A4|ATP5F1D|ATP5F1E|ATP5ME|ATP5PF|ATP5PO|COX4I1|COX5B|COX6A1|COX6B1|COX6C|COX7B|COX7C|COX8A|CS|CYC1|DGUOK|ENO1|ETFB|GAPDH|HK1|HMGCS2|IDH1|LIPA|MDH2|ATP6|COX1|COX2|COX3|ND3|NDUFA1|NDUFA4|NDUFA5|NDUFA6|NDUFA8|NDUFB2|NDUFB4|NDUFB6|NDUFB7|NDUFB8|NDUFB9|NDUFB10|NDUFC1|NDUFC2|NDUFS3|NDUFS4|NDUFS5|NDUFS6|NDUFS8|NDUFV2|NDUFV3|OXA1L|PGAM1|PKM|SDHC|TPI1|UQCRB|UQCRH|COX5A|ATP5MF|ATP5PD|UQCR11|WIPI…	-51	down-IgG only
KEGG Pathway	24	hsa04714	Thermogenesis		-53	14	28	30284	235	577	63	11	1.3	513|514|516|518|521|522|539|788|1327|1329|1337|1340|1345|1349|1350|1351|1537|4508|4512|4513|4514|4537|4694|4697|4698|4700|4702|4708|4710|4712|4713|4714|4715|4716|4717|4718|4722|4724|4725|4726|4728|4729|4731|6391|7381|7388|9377|9551|10476|10975|11343|27089|51079|51241|54539|55471|55967|64764|79133|84987|90639|126328|388753	ATP5F1D|ATP5F1E|ATP5MC1|ATP5MC3|ATP5ME|ATP5PF|ATP5PO|SLC25A20|COX4I1|COX5B|COX6A1|COX6B1|COX6C|COX7B|COX7C|COX8A|CYC1|ATP6|COX1|COX2|COX3|ND3|NDUFA1|NDUFA4|NDUFA5|NDUFA6|NDUFA8|NDUFB2|NDUFB4|NDUFB6|NDUFB7|NDUFB8|NDUFB9|NDUFB10|NDUFC1|NDUFC2|NDUFS3|NDUFS4|NDUFS5|NDUFS6|NDUFS8|NDUFV2|NDUFV3|SDHC|UQCRB|UQCRH|COX5A|ATP5MF|ATP5PD|UQCR11|MGLL|UQCRQ|NDUFA13|COX16|NDUFB11|NDUFAF7|NDUFA12|CREB3L2|NDUFAF5|…	-50	down-IgG only
KEGG Pathway	24	hsa05415	Diabetic cardiomyopathy		-52	15	28	30284	205	577	59	10	1.3	291|513|514|516|518|522|539|1327|1329|1337|1340|1345|1349|1350|1351|1537|2597|4508|4512|4513|4514|4537|4694|4697|4698|4700|4702|4708|4710|4712|4713|4714|4715|4716|4717|4718|4722|4724|4725|4726|4728|4729|4731|5164|5590|6391|7381|7388|7417|9377|10105|10476|10975|25874|27089|51079|54539|55967|126328	SLC25A4|ATP5F1D|ATP5F1E|ATP5MC1|ATP5MC3|ATP5PF|ATP5PO|COX4I1|COX5B|COX6A1|COX6B1|COX6C|COX7B|COX7C|COX8A|CYC1|GAPDH|ATP6|COX1|COX2|COX3|ND3|NDUFA1|NDUFA4|NDUFA5|NDUFA6|NDUFA8|NDUFB2|NDUFB4|NDUFB6|NDUFB7|NDUFB8|NDUFB9|NDUFB10|NDUFC1|NDUFC2|NDUFS3|NDUFS4|NDUFS5|NDUFS6|NDUFS8|NDUFV2|NDUFV3|PDK2|PRKCZ|SDHC|UQCRB|UQCRH|VDAC2|COX5A|PPIF|ATP5PD|UQCR11|MPC2|UQCRQ|NDUFA13|NDUFB11|NDUFA12|NDUFA11	-49	down-IgG only
GO Biological Processes	19	GO:0042773	ATP synthesis coupled electron transport	19_GO:0009987 cellular process	-52	25	33	30284	93	577	45	7.8	1.1	1327|1329|1337|1340|1345|1349|1350|1351|1537|1716|4512|4513|4514|4537|4694|4697|4698|4700|4702|4708|4710|4712|4713|4714|4715|4716|4717|4718|4722|4724|4725|4726|4728|4729|4731|6391|7381|7388|9377|10975|27089|29103|54205|55967|388753	COX4I1|COX5B|COX6A1|COX6B1|COX6C|COX7B|COX7C|COX8A|CYC1|DGUOK|COX1|COX2|COX3|ND3|NDUFA1|NDUFA4|NDUFA5|NDUFA6|NDUFA8|NDUFB2|NDUFB4|NDUFB6|NDUFB7|NDUFB8|NDUFB9|NDUFB10|NDUFC1|NDUFC2|NDUFS3|NDUFS4|NDUFS5|NDUFS6|NDUFS8|NDUFV2|NDUFV3|SDHC|UQCRB|UQCRH|COX5A|UQCR11|UQCRQ|DNAJC15|CYCS|NDUFA12|COA6	-49	down-IgG only
GO Biological Processes	19	GO:0042775	mitochondrial ATP synthesis coupled electron transport	19_GO:0009987 cellular process	-52	25	33	30284	93	577	45	7.8	1.1	1327|1329|1337|1340|1345|1349|1350|1351|1537|1716|4512|4513|4514|4537|4694|4697|4698|4700|4702|4708|4710|4712|4713|4714|4715|4716|4717|4718|4722|4724|4725|4726|4728|4729|4731|6391|7381|7388|9377|10975|27089|29103|54205|55967|388753	COX4I1|COX5B|COX6A1|COX6B1|COX6C|COX7B|COX7C|COX8A|CYC1|DGUOK|COX1|COX2|COX3|ND3|NDUFA1|NDUFA4|NDUFA5|NDUFA6|NDUFA8|NDUFB2|NDUFB4|NDUFB6|NDUFB7|NDUFB8|NDUFB9|NDUFB10|NDUFC1|NDUFC2|NDUFS3|NDUFS4|NDUFS5|NDUFS6|NDUFS8|NDUFV2|NDUFV3|SDHC|UQCRB|UQCRH|COX5A|UQCR11|UQCRQ|DNAJC15|CYCS|NDUFA12|COA6	-49	down-IgG only
GO Biological Processes	19	GO:0015980	energy derivation by oxidation of organic compounds	19_GO:0009987 cellular process	-51	12	27	30284	281	577	66	11	1.3	513|514|521|522|539|1327|1329|1337|1340|1345|1349|1350|1351|1431|1537|1716|2109|3417|4191|4508|4512|4513|4514|4537|4694|4697|4698|4700|4702|4708|4710|4712|4713|4714|4715|4716|4717|4718|4722|4724|4725|4726|4728|4729|4731|5018|6391|7381|7388|9377|9551|10476|10975|26100|27089|29103|51079|54205|54539|55967|92014|92259|126328|135154|205251|388753	ATP5F1D|ATP5F1E|ATP5ME|ATP5PF|ATP5PO|COX4I1|COX5B|COX6A1|COX6B1|COX6C|COX7B|COX7C|COX8A|CS|CYC1|DGUOK|ETFB|IDH1|MDH2|ATP6|COX1|COX2|COX3|ND3|NDUFA1|NDUFA4|NDUFA5|NDUFA6|NDUFA8|NDUFB2|NDUFB4|NDUFB6|NDUFB7|NDUFB8|NDUFB9|NDUFB10|NDUFC1|NDUFC2|NDUFS3|NDUFS4|NDUFS5|NDUFS6|NDUFS8|NDUFV2|NDUFV3|OXA1L|SDHC|UQCRB|UQCRH|COX5A|ATP5MF|ATP5PD|UQCR11|WIPI2|UQCRQ|DNAJC15|NDUFA13|CYCS|NDUFB11|NDUFA12|SLC25A51|KG…	-49	down-IgG only
GO Biological Processes	19	GO:0022904	respiratory electron transport chain	19_GO:0009987 cellular process	-50	21	30	30284	121	577	48	8.3	1.1	1327|1329|1337|1340|1345|1349|1350|1351|1537|1716|2109|4191|4512|4513|4514|4537|4694|4697|4698|4700|4702|4708|4710|4712|4713|4714|4715|4716|4717|4718|4722|4724|4725|4726|4728|4729|4731|6391|7381|7388|9377|10975|27089|29103|54205|55967|92014|388753	COX4I1|COX5B|COX6A1|COX6B1|COX6C|COX7B|COX7C|COX8A|CYC1|DGUOK|ETFB|MDH2|COX1|COX2|COX3|ND3|NDUFA1|NDUFA4|NDUFA5|NDUFA6|NDUFA8|NDUFB2|NDUFB4|NDUFB6|NDUFB7|NDUFB8|NDUFB9|NDUFB10|NDUFC1|NDUFC2|NDUFS3|NDUFS4|NDUFS5|NDUFS6|NDUFS8|NDUFV2|NDUFV3|SDHC|UQCRB|UQCRH|COX5A|UQCR11|UQCRQ|DNAJC15|CYCS|NDUFA12|SLC25A51|COA6	-47	down-IgG only
GO Biological Processes	19	GO:0019646	aerobic electron transport chain	19_GO:0009987 cellular process	-50	26	32	30284	88	577	43	7.5	1.1	1327|1329|1337|1340|1345|1349|1350|1351|1537|4512|4513|4514|4537|4694|4697|4698|4700|4702|4708|4710|4712|4713|4714|4715|4716|4717|4718|4722|4724|4725|4726|4728|4729|4731|6391|7381|7388|9377|10975|27089|29103|54205|92014	COX4I1|COX5B|COX6A1|COX6B1|COX6C|COX7B|COX7C|COX8A|CYC1|COX1|COX2|COX3|ND3|NDUFA1|NDUFA4|NDUFA5|NDUFA6|NDUFA8|NDUFB2|NDUFB4|NDUFB6|NDUFB7|NDUFB8|NDUFB9|NDUFB10|NDUFC1|NDUFC2|NDUFS3|NDUFS4|NDUFS5|NDUFS6|NDUFS8|NDUFV2|NDUFV3|SDHC|UQCRB|UQCRH|COX5A|UQCR11|UQCRQ|DNAJC15|CYCS|SLC25A51	-47	down-IgG only
KEGG Pathway	24	hsa05012	Parkinson disease		-49	12	26	30284	271	577	63	11	1.3	291|513|514|516|518|522|539|1327|1329|1337|1340|1345|1349|1350|1351|1537|4137|4508|4512|4513|4514|4537|4694|4697|4698|4700|4702|4708|4710|4712|4713|4714|4715|4716|4717|4718|4722|4724|4725|4726|4728|4729|4731|6391|6647|7277|7381|7388|7417|9377|10105|10476|10975|25828|27089|51079|54205|54539|55967|89953|126328|201266|283375	SLC25A4|ATP5F1D|ATP5F1E|ATP5MC1|ATP5MC3|ATP5PF|ATP5PO|COX4I1|COX5B|COX6A1|COX6B1|COX6C|COX7B|COX7C|COX8A|CYC1|MAPT|ATP6|COX1|COX2|COX3|ND3|NDUFA1|NDUFA4|NDUFA5|NDUFA6|NDUFA8|NDUFB2|NDUFB4|NDUFB6|NDUFB7|NDUFB8|NDUFB9|NDUFB10|NDUFC1|NDUFC2|NDUFS3|NDUFS4|NDUFS5|NDUFS6|NDUFS8|NDUFV2|NDUFV3|SDHC|SOD1|TUBA4A|UQCRB|UQCRH|VDAC2|COX5A|PPIF|ATP5PD|UQCR11|TXN2|UQCRQ|NDUFA13|CYCS|NDUFB11|NDUFA12|KLC4|NDUFA11…	-46	down-IgG only
GO Biological Processes	19	GO:0022900	electron transport chain	19_GO:0009987 cellular process	-48	19	29	30284	131	577	48	8.3	1.1	1327|1329|1337|1340|1345|1349|1350|1351|1537|1716|2109|4191|4512|4513|4514|4537|4694|4697|4698|4700|4702|4708|4710|4712|4713|4714|4715|4716|4717|4718|4722|4724|4725|4726|4728|4729|4731|6391|7381|7388|9377|10975|27089|29103|54205|55967|92014|388753	COX4I1|COX5B|COX6A1|COX6B1|COX6C|COX7B|COX7C|COX8A|CYC1|DGUOK|ETFB|MDH2|COX1|COX2|COX3|ND3|NDUFA1|NDUFA4|NDUFA5|NDUFA6|NDUFA8|NDUFB2|NDUFB4|NDUFB6|NDUFB7|NDUFB8|NDUFB9|NDUFB10|NDUFC1|NDUFC2|NDUFS3|NDUFS4|NDUFS5|NDUFS6|NDUFS8|NDUFV2|NDUFV3|SDHC|UQCRB|UQCRH|COX5A|UQCR11|UQCRQ|DNAJC15|CYCS|NDUFA12|SLC25A51|COA6	-45	down-IgG only
GO Biological Processes	19	GO:1902600	proton transmembrane transport	19_GO:0051179 localization	-48	15	27	30284	184	577	54	9.4	1.2	291|486|513|514|516|518|521|522|526|539|1327|1329|1340|1349|1351|1528|1537|4508|4512|4513|4514|4537|4694|4697|4698|4700|4702|4708|4710|4712|4713|4714|4715|4716|4717|4718|4722|4724|4725|4726|4728|4729|4731|5250|7388|9114|9377|9550|9551|10476|27069|55967|113235|127124	SLC25A4|FXYD2|ATP5F1D|ATP5F1E|ATP5MC1|ATP5MC3|ATP5ME|ATP5PF|ATP6V1B2|ATP5PO|COX4I1|COX5B|COX6B1|COX7B|COX8A|CYB5A|CYC1|ATP6|COX1|COX2|COX3|ND3|NDUFA1|NDUFA4|NDUFA5|NDUFA6|NDUFA8|NDUFB2|NDUFB4|NDUFB6|NDUFB7|NDUFB8|NDUFB9|NDUFB10|NDUFC1|NDUFC2|NDUFS3|NDUFS4|NDUFS5|NDUFS6|NDUFS8|NDUFV2|NDUFV3|SLC25A3|UQCRH|ATP6V0D1|COX5A|ATP6V1G1|ATP5MF|ATP5PD|GHITM|NDUFA12|SLC46A1|ATP6V1G3	-45	down-IgG only
GO Molecular Functions	21	GO:0016491	oxidoreductase activity		-47	6.6	21	30284	730	577	92	16	1.5	30|217|1327|1329|1337|1340|1349|1351|1429|1528|1537|1573|1593|1610|1719|1728|2597|2745|2878|2879|2938|2952|3028|3039|3043|3295|3417|3992|4191|4259|4482|4512|4513|4514|4537|4694|4697|4698|4700|4702|4708|4710|4712|4713|4714|4715|4716|4717|4718|4722|4724|4725|4726|4728|4729|4731|5092|6647|6697|7108|7388|8529|8574|8644|8991|9377|9415|9524|10229|10327|25824|25828|26063|50814|51102|51179|51181|51734|55…	ACAA1|ALDH2|COX4I1|COX5B|COX6A1|COX6B1|COX7B|COX8A|CRYZ|CYB5A|CYC1|CYP2J2|CYP27A1|DAO|DHFR|NQO1|GAPDH|GLRX|GPX3|GPX4|GSTA1|GSTT1|HSD17B10|HBA1|HBB|HSD17B4|IDH1|FADS1|MDH2|MGST3|MSRA|COX1|COX2|COX3|ND3|NDUFA1|NDUFA4|NDUFA5|NDUFA6|NDUFA8|NDUFB2|NDUFB4|NDUFB6|NDUFB7|NDUFB8|NDUFB9|NDUFB10|NDUFC1|NDUFC2|NDUFS3|NDUFS4|NDUFS5|NDUFS6|NDUFS8|NDUFV2|NDUFV3|PCBD1|SOD1|SPR|TM7SF2|UQCRH|CYP4F2|AKR7A2|AKR1C3|S…	-45	down-IgG only
GO Biological Processes	19	GO:0009201	ribonucleoside triphosphate biosynthetic process	19_GO:0009987 cellular process	-46	22	30	30284	101	577	43	7.5	1.1	226|513|514|516|518|521|522|539|3988|4508|4537|4694|4698|4700|4702|4708|4710|4712|4713|4714|4715|4716|4717|4718|4722|4724|4725|4726|4728|4729|4731|4831|6391|9551|9556|10476|29922|51079|54539|55967|83549|84833|126328	ALDOA|ATP5F1D|ATP5F1E|ATP5MC1|ATP5MC3|ATP5ME|ATP5PF|ATP5PO|LIPA|ATP6|ND3|NDUFA1|NDUFA5|NDUFA6|NDUFA8|NDUFB2|NDUFB4|NDUFB6|NDUFB7|NDUFB8|NDUFB9|NDUFB10|NDUFC1|NDUFC2|NDUFS3|NDUFS4|NDUFS5|NDUFS6|NDUFS8|NDUFV2|NDUFV3|NME2|SDHC|ATP5MF|ATP5MJ|ATP5PD|NME7|NDUFA13|NDUFB11|NDUFA12|UCK1|ATP5MK|NDUFA11	-44	down-IgG only
GO Molecular Functions	21	GO:0015078	proton transmembrane transporter activity		-46	15	27	30284	185	577	53	9.2	1.2	291|513|514|516|518|521|522|526|539|1327|1329|1340|1349|1351|1528|1537|4508|4512|4513|4514|4537|4694|4697|4698|4700|4702|4708|4710|4712|4713|4714|4715|4716|4717|4718|4722|4724|4725|4726|4728|4729|4731|5250|7388|9114|9377|9550|9551|10476|27069|55967|113235|127124	SLC25A4|ATP5F1D|ATP5F1E|ATP5MC1|ATP5MC3|ATP5ME|ATP5PF|ATP6V1B2|ATP5PO|COX4I1|COX5B|COX6B1|COX7B|COX8A|CYB5A|CYC1|ATP6|COX1|COX2|COX3|ND3|NDUFA1|NDUFA4|NDUFA5|NDUFA6|NDUFA8|NDUFB2|NDUFB4|NDUFB6|NDUFB7|NDUFB8|NDUFB9|NDUFB10|NDUFC1|NDUFC2|NDUFS3|NDUFS4|NDUFS5|NDUFS6|NDUFS8|NDUFV2|NDUFV3|SLC25A3|UQCRH|ATP6V0D1|COX5A|ATP6V1G1|ATP5MF|ATP5PD|GHITM|NDUFA12|SLC46A1|ATP6V1G3	-44	down-IgG only
GO Biological Processes	19	GO:0009206	purine ribonucleoside triphosphate biosynthetic process	19_GO:0009987 cellular process	-46	23	30	30284	95	577	42	7.3	1.1	226|513|514|516|518|521|522|539|3988|4508|4537|4694|4698|4700|4702|4708|4710|4712|4713|4714|4715|4716|4717|4718|4722|4724|4725|4726|4728|4729|4731|4831|6391|9551|9556|10476|29922|51079|54539|55967|84833|126328	ALDOA|ATP5F1D|ATP5F1E|ATP5MC1|ATP5MC3|ATP5ME|ATP5PF|ATP5PO|LIPA|ATP6|ND3|NDUFA1|NDUFA5|NDUFA6|NDUFA8|NDUFB2|NDUFB4|NDUFB6|NDUFB7|NDUFB8|NDUFB9|NDUFB10|NDUFC1|NDUFC2|NDUFS3|NDUFS4|NDUFS5|NDUFS6|NDUFS8|NDUFV2|NDUFV3|NME2|SDHC|ATP5MF|ATP5MJ|ATP5PD|NME7|NDUFA13|NDUFB11|NDUFA12|ATP5MK|NDUFA11	-43	down-IgG only
GO Biological Processes	19	GO:0009145	purine nucleoside triphosphate biosynthetic process	19_GO:0009987 cellular process	-46	23	30	30284	96	577	42	7.3	1.1	226|513|514|516|518|521|522|539|3988|4508|4537|4694|4698|4700|4702|4708|4710|4712|4713|4714|4715|4716|4717|4718|4722|4724|4725|4726|4728|4729|4731|4831|6391|9551|9556|10476|29922|51079|54539|55967|84833|126328	ALDOA|ATP5F1D|ATP5F1E|ATP5MC1|ATP5MC3|ATP5ME|ATP5PF|ATP5PO|LIPA|ATP6|ND3|NDUFA1|NDUFA5|NDUFA6|NDUFA8|NDUFB2|NDUFB4|NDUFB6|NDUFB7|NDUFB8|NDUFB9|NDUFB10|NDUFC1|NDUFC2|NDUFS3|NDUFS4|NDUFS5|NDUFS6|NDUFS8|NDUFV2|NDUFV3|NME2|SDHC|ATP5MF|ATP5MJ|ATP5PD|NME7|NDUFA13|NDUFB11|NDUFA12|ATP5MK|NDUFA11	-43	down-IgG only
GO Biological Processes	19	GO:0006754	ATP biosynthetic process	19_GO:0009987 cellular process	-46	25	31	30284	84	577	40	6.9	1.1	226|513|514|516|518|521|522|539|3988|4508|4537|4694|4698|4700|4702|4708|4710|4712|4713|4714|4715|4716|4717|4718|4722|4724|4725|4726|4728|4729|4731|6391|9551|9556|10476|51079|54539|55967|84833|126328	ALDOA|ATP5F1D|ATP5F1E|ATP5MC1|ATP5MC3|ATP5ME|ATP5PF|ATP5PO|LIPA|ATP6|ND3|NDUFA1|NDUFA5|NDUFA6|NDUFA8|NDUFB2|NDUFB4|NDUFB6|NDUFB7|NDUFB8|NDUFB9|NDUFB10|NDUFC1|NDUFC2|NDUFS3|NDUFS4|NDUFS5|NDUFS6|NDUFS8|NDUFV2|NDUFV3|SDHC|ATP5MF|ATP5MJ|ATP5PD|NDUFA13|NDUFB11|NDUFA12|ATP5MK|NDUFA11	-43	down-IgG only
GO Biological Processes	19	GO:0015986	proton motive force-driven ATP synthesis	19_GO:0009987 cellular process	-45	27	31	30284	73	577	38	6.6	1	513|514|516|518|521|522|539|4508|4537|4694|4698|4700|4702|4708|4710|4712|4713|4714|4715|4716|4717|4718|4722|4724|4725|4726|4728|4729|4731|6391|9551|9556|10476|51079|54539|55967|84833|126328	ATP5F1D|ATP5F1E|ATP5MC1|ATP5MC3|ATP5ME|ATP5PF|ATP5PO|ATP6|ND3|NDUFA1|NDUFA5|NDUFA6|NDUFA8|NDUFB2|NDUFB4|NDUFB6|NDUFB7|NDUFB8|NDUFB9|NDUFB10|NDUFC1|NDUFC2|NDUFS3|NDUFS4|NDUFS5|NDUFS6|NDUFS8|NDUFV2|NDUFV3|SDHC|ATP5MF|ATP5MJ|ATP5PD|NDUFA13|NDUFB11|NDUFA12|ATP5MK|NDUFA11	-43	down-IgG only
KEGG Pathway	24	hsa05016	Huntington disease		-45	11	24	30284	311	577	63	11	1.3	291|513|514|516|518|522|539|1327|1329|1337|1340|1345|1349|1350|1351|1537|2878|4508|4512|4513|4514|4537|4694|4697|4698|4700|4702|4708|4710|4712|4713|4714|4715|4716|4717|4718|4722|4724|4725|4726|4728|4729|4731|5432|6391|6647|7277|7381|7388|7417|9377|10105|10476|10975|26100|27089|51079|54205|54539|55967|64764|89953|126328	SLC25A4|ATP5F1D|ATP5F1E|ATP5MC1|ATP5MC3|ATP5PF|ATP5PO|COX4I1|COX5B|COX6A1|COX6B1|COX6C|COX7B|COX7C|COX8A|CYC1|GPX3|ATP6|COX1|COX2|COX3|ND3|NDUFA1|NDUFA4|NDUFA5|NDUFA6|NDUFA8|NDUFB2|NDUFB4|NDUFB6|NDUFB7|NDUFB8|NDUFB9|NDUFB10|NDUFC1|NDUFC2|NDUFS3|NDUFS4|NDUFS5|NDUFS6|NDUFS8|NDUFV2|NDUFV3|POLR2C|SDHC|SOD1|TUBA4A|UQCRB|UQCRH|VDAC2|COX5A|PPIF|ATP5PD|UQCR11|WIPI2|UQCRQ|NDUFA13|CYCS|NDUFB11|NDUFA12|CREB…	-42	down-IgG only
GO Biological Processes	19	GO:0009142	nucleoside triphosphate biosynthetic process	19_GO:0009987 cellular process	-45	21	29	30284	109	577	43	7.5	1.1	226|513|514|516|518|521|522|539|3988|4508|4537|4694|4698|4700|4702|4708|4710|4712|4713|4714|4715|4716|4717|4718|4722|4724|4725|4726|4728|4729|4731|4831|6391|9551|9556|10476|29922|51079|54539|55967|83549|84833|126328	ALDOA|ATP5F1D|ATP5F1E|ATP5MC1|ATP5MC3|ATP5ME|ATP5PF|ATP5PO|LIPA|ATP6|ND3|NDUFA1|NDUFA5|NDUFA6|NDUFA8|NDUFB2|NDUFB4|NDUFB6|NDUFB7|NDUFB8|NDUFB9|NDUFB10|NDUFC1|NDUFC2|NDUFS3|NDUFS4|NDUFS5|NDUFS6|NDUFS8|NDUFV2|NDUFV3|NME2|SDHC|ATP5MF|ATP5MJ|ATP5PD|NME7|NDUFA13|NDUFB11|NDUFA12|UCK1|ATP5MK|NDUFA11	-42	down-IgG only
GO Cellular Components	20	GO:0005759	mitochondrial matrix		-45	7.8	22	30284	520	577	77	13	1.4	217|513|514|549|1431|1593|1716|2109|2356|3028|3158|3336|4191|4285|4513|4714|4722|4728|5018|5164|6182|6647|7263|7284|7417|8192|10105|10249|10573|10845|11238|23479|25824|25828|26589|27068|28977|29074|29093|29103|51073|51102|51218|51263|51264|54460|54534|55210|55471|55856|56945|60488|63931|64432|64963|64969|64981|64983|65080|65993|79979|80017|80224|80724|84266|84545|84681|84693|116447|124995|128240|…	ALDH2|ATP5F1D|ATP5F1E|AUH|CS|CYP27A1|DGUOK|ETFB|FPGS|HSD17B10|HMGCS2|HSPE1|MDH2|MIPEP|COX2|NDUFB8|NDUFS3|NDUFS8|OXA1L|PDK2|MRPL12|SOD1|TST|TUFM|VDAC2|CLPP|PPIF|GLYAT|MRPL28|CLPX|CA5B|ISCU|PRDX5|TXN2|MRPL46|PPA2|MRPL42|MRPL18|MRPL22|DNAJC15|MRPL4|MECR|GLRX5|MRPL30|MRPL27|MRPS21|MRPL50|ATAD3A|NDUFAF7|ACOT13|MRPS22|MRPS35|MRPS14|MRPS25|MRPS11|MRPS5|MRPL34|MRPL32|MRPL44|MRPS34|TRMT2B|DGLUCY|NUBPL|ACA…	-42	down-IgG only
KEGG Pathway	24	hsa05020	Prion disease		-44	11	24	30284	278	577	60	10	1.3	291|513|514|516|518|522|539|1327|1329|1337|1340|1345|1349|1350|1351|1537|4508|4512|4513|4514|4537|4694|4697|4698|4700|4702|4708|4710|4712|4713|4714|4715|4716|4717|4718|4722|4724|4725|4726|4728|4729|4731|6391|6647|7277|7381|7388|7417|9377|10105|10476|10975|27089|51079|54205|54539|55967|64764|89953|126328	SLC25A4|ATP5F1D|ATP5F1E|ATP5MC1|ATP5MC3|ATP5PF|ATP5PO|COX4I1|COX5B|COX6A1|COX6B1|COX6C|COX7B|COX7C|COX8A|CYC1|ATP6|COX1|COX2|COX3|ND3|NDUFA1|NDUFA4|NDUFA5|NDUFA6|NDUFA8|NDUFB2|NDUFB4|NDUFB6|NDUFB7|NDUFB8|NDUFB9|NDUFB10|NDUFC1|NDUFC2|NDUFS3|NDUFS4|NDUFS5|NDUFS6|NDUFS8|NDUFV2|NDUFV3|SDHC|SOD1|TUBA4A|UQCRB|UQCRH|VDAC2|COX5A|PPIF|ATP5PD|UQCR11|UQCRQ|NDUFA13|CYCS|NDUFB11|NDUFA12|CREB3L2|KLC4|NDUFA11	-42	down-IgG only
GO Biological Processes	19	GO:0046034	ATP metabolic process	19_GO:0009987 cellular process	-42	15	26	30284	166	577	48	8.3	1.1	226|513|514|516|518|521|522|526|539|2023|2597|3098|3988|4508|4537|4694|4698|4700|4702|4708|4710|4712|4713|4714|4715|4716|4717|4718|4722|4724|4725|4726|4728|4729|4731|5223|5315|6391|7167|9551|9556|10476|10845|51079|54539|55967|84833|126328	ALDOA|ATP5F1D|ATP5F1E|ATP5MC1|ATP5MC3|ATP5ME|ATP5PF|ATP6V1B2|ATP5PO|ENO1|GAPDH|HK1|LIPA|ATP6|ND3|NDUFA1|NDUFA5|NDUFA6|NDUFA8|NDUFB2|NDUFB4|NDUFB6|NDUFB7|NDUFB8|NDUFB9|NDUFB10|NDUFC1|NDUFC2|NDUFS3|NDUFS4|NDUFS5|NDUFS6|NDUFS8|NDUFV2|NDUFV3|PGAM1|PKM|SDHC|TPI1|ATP5MF|ATP5MJ|ATP5PD|CLPX|NDUFA13|NDUFB11|NDUFA12|ATP5MK|NDUFA11	-40	down-IgG only
GO Biological Processes	19	GO:0009144	purine nucleoside triphosphate metabolic process	19_GO:0009987 cellular process	-42	14	25	30284	197	577	51	8.8	1.2	226|513|514|516|518|521|522|526|539|1716|2023|2597|3098|3988|4508|4537|4694|4698|4700|4702|4708|4710|4712|4713|4714|4715|4716|4717|4718|4722|4724|4725|4726|4728|4729|4731|4831|5223|5315|6391|7167|9551|9556|10476|10845|29922|51079|54539|55967|84833|126328	ALDOA|ATP5F1D|ATP5F1E|ATP5MC1|ATP5MC3|ATP5ME|ATP5PF|ATP6V1B2|ATP5PO|DGUOK|ENO1|GAPDH|HK1|LIPA|ATP6|ND3|NDUFA1|NDUFA5|NDUFA6|NDUFA8|NDUFB2|NDUFB4|NDUFB6|NDUFB7|NDUFB8|NDUFB9|NDUFB10|NDUFC1|NDUFC2|NDUFS3|NDUFS4|NDUFS5|NDUFS6|NDUFS8|NDUFV2|NDUFV3|NME2|PGAM1|PKM|SDHC|TPI1|ATP5MF|ATP5MJ|ATP5PD|CLPX|NME7|NDUFA13|NDUFB11|NDUFA12|ATP5MK|NDUFA11	-40	down-IgG only
GO Biological Processes	19	GO:0009199	ribonucleoside triphosphate metabolic process	19_GO:0009987 cellular process	-42	14	25	30284	197	577	51	8.8	1.2	226|513|514|516|518|521|522|526|539|2023|2597|3098|3988|4508|4537|4694|4698|4700|4702|4708|4710|4712|4713|4714|4715|4716|4717|4718|4722|4724|4725|4726|4728|4729|4731|4831|5223|5315|6391|7167|9551|9556|10476|10845|29922|51079|54539|55967|83549|84833|126328	ALDOA|ATP5F1D|ATP5F1E|ATP5MC1|ATP5MC3|ATP5ME|ATP5PF|ATP6V1B2|ATP5PO|ENO1|GAPDH|HK1|LIPA|ATP6|ND3|NDUFA1|NDUFA5|NDUFA6|NDUFA8|NDUFB2|NDUFB4|NDUFB6|NDUFB7|NDUFB8|NDUFB9|NDUFB10|NDUFC1|NDUFC2|NDUFS3|NDUFS4|NDUFS5|NDUFS6|NDUFS8|NDUFV2|NDUFV3|NME2|PGAM1|PKM|SDHC|TPI1|ATP5MF|ATP5MJ|ATP5PD|CLPX|NME7|NDUFA13|NDUFB11|NDUFA12|UCK1|ATP5MK|NDUFA11	-40	down-IgG only
GO Biological Processes	19	GO:0009205	purine ribonucleoside triphosphate metabolic process	19_GO:0009987 cellular process	-42	14	25	30284	190	577	50	8.7	1.2	226|513|514|516|518|521|522|526|539|2023|2597|3098|3988|4508|4537|4694|4698|4700|4702|4708|4710|4712|4713|4714|4715|4716|4717|4718|4722|4724|4725|4726|4728|4729|4731|4831|5223|5315|6391|7167|9551|9556|10476|10845|29922|51079|54539|55967|84833|126328	ALDOA|ATP5F1D|ATP5F1E|ATP5MC1|ATP5MC3|ATP5ME|ATP5PF|ATP6V1B2|ATP5PO|ENO1|GAPDH|HK1|LIPA|ATP6|ND3|NDUFA1|NDUFA5|NDUFA6|NDUFA8|NDUFB2|NDUFB4|NDUFB6|NDUFB7|NDUFB8|NDUFB9|NDUFB10|NDUFC1|NDUFC2|NDUFS3|NDUFS4|NDUFS5|NDUFS6|NDUFS8|NDUFV2|NDUFV3|NME2|PGAM1|PKM|SDHC|TPI1|ATP5MF|ATP5MJ|ATP5PD|CLPX|NME7|NDUFA13|NDUFB11|NDUFA12|ATP5MK|NDUFA11	-39	down-IgG only
GO Molecular Functions	21	GO:0015453	oxidoreduction-driven active transmembrane transporter activity		-41	27	30	30284	68	577	35	6.1	0.99	1327|1329|1340|1349|1351|1528|1537|4512|4513|4514|4537|4694|4697|4698|4700|4702|4708|4710|4712|4713|4714|4715|4716|4717|4718|4722|4724|4725|4726|4728|4729|4731|7388|9377|55967	COX4I1|COX5B|COX6B1|COX7B|COX8A|CYB5A|CYC1|COX1|COX2|COX3|ND3|NDUFA1|NDUFA4|NDUFA5|NDUFA6|NDUFA8|NDUFB2|NDUFB4|NDUFB6|NDUFB7|NDUFB8|NDUFB9|NDUFB10|NDUFC1|NDUFC2|NDUFS3|NDUFS4|NDUFS5|NDUFS6|NDUFS8|NDUFV2|NDUFV3|UQCRH|COX5A|NDUFA12	-39	down-IgG only
GO Biological Processes	19	GO:0009141	nucleoside triphosphate metabolic process	19_GO:0009987 cellular process	-41	13	24	30284	213	577	52	9	1.2	226|513|514|516|518|521|522|526|539|1716|2023|2597|3098|3988|4508|4537|4694|4698|4700|4702|4708|4710|4712|4713|4714|4715|4716|4717|4718|4722|4724|4725|4726|4728|4729|4731|4831|5223|5315|6391|7167|9551|9556|10476|10845|29922|51079|54539|55967|83549|84833|126328	ALDOA|ATP5F1D|ATP5F1E|ATP5MC1|ATP5MC3|ATP5ME|ATP5PF|ATP6V1B2|ATP5PO|DGUOK|ENO1|GAPDH|HK1|LIPA|ATP6|ND3|NDUFA1|NDUFA5|NDUFA6|NDUFA8|NDUFB2|NDUFB4|NDUFB6|NDUFB7|NDUFB8|NDUFB9|NDUFB10|NDUFC1|NDUFC2|NDUFS3|NDUFS4|NDUFS5|NDUFS6|NDUFS8|NDUFV2|NDUFV3|NME2|PGAM1|PKM|SDHC|TPI1|ATP5MF|ATP5MJ|ATP5PD|CLPX|NME7|NDUFA13|NDUFB11|NDUFA12|UCK1|ATP5MK|NDUFA11	-39	down-IgG only
GO Cellular Components	20	GO:1990204	oxidoreductase complex		-41	16	26	30284	153	577	46	8	1.1	1327|1329|1337|1340|1345|1349|1350|1351|1537|4512|4513|4514|4537|4694|4697|4698|4700|4702|4708|4710|4712|4713|4714|4715|4716|4717|4718|4722|4724|4725|4726|4728|4729|4731|5164|6391|7381|7388|9377|10975|27089|51079|54539|55967|92259|126328	COX4I1|COX5B|COX6A1|COX6B1|COX6C|COX7B|COX7C|COX8A|CYC1|COX1|COX2|COX3|ND3|NDUFA1|NDUFA4|NDUFA5|NDUFA6|NDUFA8|NDUFB2|NDUFB4|NDUFB6|NDUFB7|NDUFB8|NDUFB9|NDUFB10|NDUFC1|NDUFC2|NDUFS3|NDUFS4|NDUFS5|NDUFS6|NDUFS8|NDUFV2|NDUFV3|PDK2|SDHC|UQCRB|UQCRH|COX5A|UQCR11|UQCRQ|NDUFA13|NDUFB11|NDUFA12|KGD4|NDUFA11	-39	down-IgG only
GO Biological Processes	19	GO:0042776	proton motive force-driven mitochondrial ATP synthesis	19_GO:0009987 cellular process	-41	28	30	30284	64	577	34	5.9	0.98	513|514|521|522|539|4508|4537|4694|4698|4700|4702|4708|4710|4712|4713|4714|4715|4716|4717|4718|4722|4724|4725|4726|4728|4729|4731|6391|9551|10476|51079|54539|55967|126328	ATP5F1D|ATP5F1E|ATP5ME|ATP5PF|ATP5PO|ATP6|ND3|NDUFA1|NDUFA5|NDUFA6|NDUFA8|NDUFB2|NDUFB4|NDUFB6|NDUFB7|NDUFB8|NDUFB9|NDUFB10|NDUFC1|NDUFC2|NDUFS3|NDUFS4|NDUFS5|NDUFS6|NDUFS8|NDUFV2|NDUFV3|SDHC|ATP5MF|ATP5PD|NDUFA13|NDUFB11|NDUFA12|NDUFA11	-38	down-IgG only
KEGG Pathway	24	hsa05010	Alzheimer disease		-41	8.7	21	30284	391	577	65	11	1.3	291|513|514|516|518|522|539|1327|1329|1337|1340|1345|1349|1350|1351|1537|2597|3028|4137|4508|4512|4513|4514|4537|4694|4697|4698|4700|4702|4708|4710|4712|4713|4714|4715|4716|4717|4718|4722|4724|4725|4726|4728|4729|4731|6391|7277|7381|7388|7417|9377|10105|10313|10476|10975|26100|27089|51079|54205|54539|55967|89953|126328|201266|283375	SLC25A4|ATP5F1D|ATP5F1E|ATP5MC1|ATP5MC3|ATP5PF|ATP5PO|COX4I1|COX5B|COX6A1|COX6B1|COX6C|COX7B|COX7C|COX8A|CYC1|GAPDH|HSD17B10|MAPT|ATP6|COX1|COX2|COX3|ND3|NDUFA1|NDUFA4|NDUFA5|NDUFA6|NDUFA8|NDUFB2|NDUFB4|NDUFB6|NDUFB7|NDUFB8|NDUFB9|NDUFB10|NDUFC1|NDUFC2|NDUFS3|NDUFS4|NDUFS5|NDUFS6|NDUFS8|NDUFV2|NDUFV3|SDHC|TUBA4A|UQCRB|UQCRH|VDAC2|COX5A|PPIF|RTN3|ATP5PD|UQCR11|WIPI2|UQCRQ|NDUFA13|CYCS|NDUFB11|NDUF…	-38	down-IgG only
GO Molecular Functions	21	GO:0009055	electron transfer activity		-40	19	26	30284	116	577	41	7.1	1.1	217|1327|1329|1340|1349|1351|1528|1537|2109|4512|4513|4514|4537|4694|4697|4698|4700|4702|4708|4710|4712|4713|4714|4715|4716|4717|4718|4722|4724|4725|4726|4728|4729|4731|6391|7388|8574|9377|10975|54205|55967	ALDH2|COX4I1|COX5B|COX6B1|COX7B|COX8A|CYB5A|CYC1|ETFB|COX1|COX2|COX3|ND3|NDUFA1|NDUFA4|NDUFA5|NDUFA6|NDUFA8|NDUFB2|NDUFB4|NDUFB6|NDUFB7|NDUFB8|NDUFB9|NDUFB10|NDUFC1|NDUFC2|NDUFS3|NDUFS4|NDUFS5|NDUFS6|NDUFS8|NDUFV2|NDUFV3|SDHC|UQCRH|AKR7A2|COX5A|UQCR11|CYCS|NDUFA12	-38	down-IgG only
KEGG Pathway	24	hsa04932	Non-alcoholic fatty liver disease		-39	15	25	30284	157	577	45	7.8	1.1	1327|1329|1337|1340|1345|1349|1350|1351|1537|4512|4513|4514|4694|4697|4698|4700|4702|4708|4710|4712|4713|4714|4715|4716|4717|4718|4722|4724|4725|4726|4728|4729|4731|6391|7381|7388|9377|10062|10975|27089|51079|54205|54539|55967|126328	COX4I1|COX5B|COX6A1|COX6B1|COX6C|COX7B|COX7C|COX8A|CYC1|COX1|COX2|COX3|NDUFA1|NDUFA4|NDUFA5|NDUFA6|NDUFA8|NDUFB2|NDUFB4|NDUFB6|NDUFB7|NDUFB8|NDUFB9|NDUFB10|NDUFC1|NDUFC2|NDUFS3|NDUFS4|NDUFS5|NDUFS6|NDUFS8|NDUFV2|NDUFV3|SDHC|UQCRB|UQCRH|COX5A|NR1H3|UQCR11|UQCRQ|NDUFA13|CYCS|NDUFB11|NDUFA12|NDUFA11	-37	down-IgG only
GO Biological Processes	19	GO:0009260	ribonucleotide biosynthetic process	19_GO:0009987 cellular process	-38	15	24	30284	158	577	44	7.6	1.1	226|513|514|516|518|521|522|539|3988|4508|4537|4694|4698|4700|4702|4708|4710|4712|4713|4714|4715|4716|4717|4718|4722|4724|4725|4726|4728|4729|4731|4831|6391|9551|9556|10476|29922|51079|54539|55312|55967|83549|84833|126328	ALDOA|ATP5F1D|ATP5F1E|ATP5MC1|ATP5MC3|ATP5ME|ATP5PF|ATP5PO|LIPA|ATP6|ND3|NDUFA1|NDUFA5|NDUFA6|NDUFA8|NDUFB2|NDUFB4|NDUFB6|NDUFB7|NDUFB8|NDUFB9|NDUFB10|NDUFC1|NDUFC2|NDUFS3|NDUFS4|NDUFS5|NDUFS6|NDUFS8|NDUFV2|NDUFV3|NME2|SDHC|ATP5MF|ATP5MJ|ATP5PD|NME7|NDUFA13|NDUFB11|RFK|NDUFA12|UCK1|ATP5MK|NDUFA11	-35	down-IgG only
GO Biological Processes	19	GO:0072521	purine-containing compound metabolic process	19_GO:0009987 cellular process	-38	7.2	20	30284	500	577	69	12	1.4	226|513|514|516|518|521|522|526|539|1716|1728|2023|2597|3098|3158|3295|3417|3988|4191|4508|4537|4694|4698|4700|4702|4708|4710|4712|4713|4714|4715|4716|4717|4718|4722|4724|4725|4726|4728|4729|4731|4831|5223|5315|6391|6568|7167|9429|9524|9551|9556|10005|10249|10476|10845|25824|25874|29922|51079|51181|54539|55967|79717|84693|84833|93100|126328|197322|283927	ALDOA|ATP5F1D|ATP5F1E|ATP5MC1|ATP5MC3|ATP5ME|ATP5PF|ATP6V1B2|ATP5PO|DGUOK|NQO1|ENO1|GAPDH|HK1|HMGCS2|HSD17B4|IDH1|LIPA|MDH2|ATP6|ND3|NDUFA1|NDUFA5|NDUFA6|NDUFA8|NDUFB2|NDUFB4|NDUFB6|NDUFB7|NDUFB8|NDUFB9|NDUFB10|NDUFC1|NDUFC2|NDUFS3|NDUFS4|NDUFS5|NDUFS6|NDUFS8|NDUFV2|NDUFV3|NME2|PGAM1|PKM|SDHC|SLC17A1|TPI1|ABCG2|TECR|ATP5MF|ATP5MJ|ACOT8|GLYAT|ATP5PD|CLPX|PRDX5|MPC2|NME7|NDUFA13|DCXR|NDUFB11|NDUFA1…	-35	down-IgG only
GO Biological Processes	19	GO:0006753	nucleoside phosphate metabolic process	19_GO:0009987 cellular process	-37	6.6	19	30284	578	577	73	13	1.4	226|513|514|516|518|521|522|526|539|1716|1728|2023|2592|2597|3098|3158|3295|3417|3988|4191|4351|4508|4537|4694|4698|4700|4702|4708|4710|4712|4713|4714|4715|4716|4717|4718|4722|4724|4725|4726|4728|4729|4731|4831|5223|5238|5315|6391|7167|9524|9551|9556|10005|10249|10476|10845|25824|25874|29922|51079|51181|54539|55312|55967|79717|83549|84693|84833|93100|126328|128240|197322|283927	ALDOA|ATP5F1D|ATP5F1E|ATP5MC1|ATP5MC3|ATP5ME|ATP5PF|ATP6V1B2|ATP5PO|DGUOK|NQO1|ENO1|GALT|GAPDH|HK1|HMGCS2|HSD17B4|IDH1|LIPA|MDH2|MPI|ATP6|ND3|NDUFA1|NDUFA5|NDUFA6|NDUFA8|NDUFB2|NDUFB4|NDUFB6|NDUFB7|NDUFB8|NDUFB9|NDUFB10|NDUFC1|NDUFC2|NDUFS3|NDUFS4|NDUFS5|NDUFS6|NDUFS8|NDUFV2|NDUFV3|NME2|PGAM1|PGM3|PKM|SDHC|TPI1|TECR|ATP5MF|ATP5MJ|ACOT8|GLYAT|ATP5PD|CLPX|PRDX5|MPC2|NME7|NDUFA13|DCXR|NDUFB11|RFK|ND…	-35	down-IgG only
GO Biological Processes	19	GO:0009152	purine ribonucleotide biosynthetic process	19_GO:0009987 cellular process	-37	16	24	30284	142	577	42	7.3	1.1	226|513|514|516|518|521|522|539|3988|4508|4537|4694|4698|4700|4702|4708|4710|4712|4713|4714|4715|4716|4717|4718|4722|4724|4725|4726|4728|4729|4731|4831|6391|9551|9556|10476|29922|51079|54539|55967|84833|126328	ALDOA|ATP5F1D|ATP5F1E|ATP5MC1|ATP5MC3|ATP5ME|ATP5PF|ATP5PO|LIPA|ATP6|ND3|NDUFA1|NDUFA5|NDUFA6|NDUFA8|NDUFB2|NDUFB4|NDUFB6|NDUFB7|NDUFB8|NDUFB9|NDUFB10|NDUFC1|NDUFC2|NDUFS3|NDUFS4|NDUFS5|NDUFS6|NDUFS8|NDUFV2|NDUFV3|NME2|SDHC|ATP5MF|ATP5MJ|ATP5PD|NME7|NDUFA13|NDUFB11|NDUFA12|ATP5MK|NDUFA11	-35	down-IgG only
GO Biological Processes	19	GO:0097250	mitochondrial respirasome assembly	19_GO:0009987 cellular process	-37	18	25	30284	116	577	39	6.8	1	513|4694|4698|4700|4702|4708|4710|4712|4713|4714|4715|4716|4717|4718|4722|4724|4725|4728|5018|51079|51241|51295|54539|55471|55863|55967|79064|79133|80224|84233|84334|84987|90639|126328|135154|154791|192286|389203|729515	ATP5F1D|NDUFA1|NDUFA5|NDUFA6|NDUFA8|NDUFB2|NDUFB4|NDUFB6|NDUFB7|NDUFB8|NDUFB9|NDUFB10|NDUFC1|NDUFC2|NDUFS3|NDUFS4|NDUFS5|NDUFS8|OXA1L|NDUFA13|COX16|ECSIT|NDUFB11|NDUFAF7|TMEM126B|NDUFA12|TMEM223|NDUFAF5|NUBPL|TMEM126A|COA8|COX14|COX19|NDUFA11|SDHAF4|FMC1|HIGD2A|SMIM20|TMEM242	-35	down-IgG only
GO Biological Processes	19	GO:0046390	ribose phosphate biosynthetic process	19_GO:0009987 cellular process	-37	14	23	30284	165	577	44	7.6	1.1	226|513|514|516|518|521|522|539|3988|4508|4537|4694|4698|4700|4702|4708|4710|4712|4713|4714|4715|4716|4717|4718|4722|4724|4725|4726|4728|4729|4731|4831|6391|9551|9556|10476|29922|51079|54539|55312|55967|83549|84833|126328	ALDOA|ATP5F1D|ATP5F1E|ATP5MC1|ATP5MC3|ATP5ME|ATP5PF|ATP5PO|LIPA|ATP6|ND3|NDUFA1|NDUFA5|NDUFA6|NDUFA8|NDUFB2|NDUFB4|NDUFB6|NDUFB7|NDUFB8|NDUFB9|NDUFB10|NDUFC1|NDUFC2|NDUFS3|NDUFS4|NDUFS5|NDUFS6|NDUFS8|NDUFV2|NDUFV3|NME2|SDHC|ATP5MF|ATP5MJ|ATP5PD|NME7|NDUFA13|NDUFB11|RFK|NDUFA12|UCK1|ATP5MK|NDUFA11	-35	down-IgG only
GO Biological Processes	19	GO:0055086	nucleobase-containing small molecule metabolic process	19_GO:0009987 cellular process	-37	6.4	19	30284	605	577	74	13	1.4	226|513|514|516|518|521|522|526|539|1716|1728|2023|2592|2597|2745|3098|3158|3295|3417|3988|4191|4351|4508|4537|4694|4698|4700|4702|4708|4710|4712|4713|4714|4715|4716|4717|4718|4722|4724|4725|4726|4728|4729|4731|4831|5223|5238|5315|6391|7167|9524|9551|9556|10005|10249|10476|10845|25824|25874|29922|51079|51181|54539|55312|55967|79717|83549|84693|84833|93100|126328|128240|197322|283927	ALDOA|ATP5F1D|ATP5F1E|ATP5MC1|ATP5MC3|ATP5ME|ATP5PF|ATP6V1B2|ATP5PO|DGUOK|NQO1|ENO1|GALT|GAPDH|GLRX|HK1|HMGCS2|HSD17B4|IDH1|LIPA|MDH2|MPI|ATP6|ND3|NDUFA1|NDUFA5|NDUFA6|NDUFA8|NDUFB2|NDUFB4|NDUFB6|NDUFB7|NDUFB8|NDUFB9|NDUFB10|NDUFC1|NDUFC2|NDUFS3|NDUFS4|NDUFS5|NDUFS6|NDUFS8|NDUFV2|NDUFV3|NME2|PGAM1|PGM3|PKM|SDHC|TPI1|TECR|ATP5MF|ATP5MJ|ACOT8|GLYAT|ATP5PD|CLPX|PRDX5|MPC2|NME7|NDUFA13|DCXR|NDUFB11|R…	-35	down-IgG only
KEGG Pathway	24	hsa05014	Amyotrophic lateral sclerosis		-37	8.5	20	30284	371	577	60	10	1.3	513|514|516|518|522|539|1327|1329|1337|1340|1345|1349|1350|1351|1537|2878|4508|4512|4513|4514|4537|4694|4697|4698|4700|4702|4708|4710|4712|4713|4714|4715|4716|4717|4718|4722|4724|4725|4726|4728|4729|4731|5861|6391|6647|7277|7381|7388|9377|10476|10975|26100|27089|51079|54205|54539|55967|84134|89953|126328	ATP5F1D|ATP5F1E|ATP5MC1|ATP5MC3|ATP5PF|ATP5PO|COX4I1|COX5B|COX6A1|COX6B1|COX6C|COX7B|COX7C|COX8A|CYC1|GPX3|ATP6|COX1|COX2|COX3|ND3|NDUFA1|NDUFA4|NDUFA5|NDUFA6|NDUFA8|NDUFB2|NDUFB4|NDUFB6|NDUFB7|NDUFB8|NDUFB9|NDUFB10|NDUFC1|NDUFC2|NDUFS3|NDUFS4|NDUFS5|NDUFS6|NDUFS8|NDUFV2|NDUFV3|RAB1A|SDHC|SOD1|TUBA4A|UQCRB|UQCRH|COX5A|ATP5PD|UQCR11|WIPI2|UQCRQ|NDUFA13|CYCS|NDUFB11|NDUFA12|TOMM40L|KLC4|NDUFA11	-34	down-IgG only
GO Biological Processes	19	GO:0007005	mitochondrion organization	19_GO:0009987 cellular process	-36	8.2	20	30284	392	577	61	11	1.3	291|513|3028|3988|4124|4694|4698|4700|4702|4708|4710|4712|4713|4714|4715|4716|4717|4718|4722|4724|4725|4728|5018|7417|8192|10105|10651|23788|27069|51024|51079|51142|51241|51295|54539|55210|55471|55863|55967|57143|79017|79064|79133|79810|80224|84233|84266|84303|84334|84461|84987|89941|90639|125988|126328|135154|154791|192286|389203|440574|729515	SLC25A4|ATP5F1D|HSD17B10|LIPA|MAN2A1|NDUFA1|NDUFA5|NDUFA6|NDUFA8|NDUFB2|NDUFB4|NDUFB6|NDUFB7|NDUFB8|NDUFB9|NDUFB10|NDUFC1|NDUFC2|NDUFS3|NDUFS4|NDUFS5|NDUFS8|OXA1L|VDAC2|CLPP|PPIF|MTX2|MTCH2|GHITM|FIS1|NDUFA13|CHCHD2|COX16|ECSIT|NDUFB11|ATAD3A|NDUFAF7|TMEM126B|NDUFA12|ADCK1|GGCT|TMEM223|NDUFAF5|PTCD2|NUBPL|TMEM126A|ALKBH7|CHCHD6|COA8|NEURL4|COX14|RHOT2|COX19|MICOS13|NDUFA11|SDHAF4|FMC1|HIGD2A|SMIM…	-34	down-IgG only
KEGG Pathway	24	hsa05022	Pathways of neurodegeneration - multiple diseases		-36	7.2	19	30284	483	577	66	11	1.3	291|513|514|516|518|522|539|1327|1329|1337|1340|1345|1349|1350|1351|1537|2878|3028|4137|4508|4512|4513|4514|4537|4694|4697|4698|4700|4702|4708|4710|4712|4713|4714|4715|4716|4717|4718|4722|4724|4725|4726|4728|4729|4731|5861|6391|6647|6712|7277|7381|7388|7417|9377|10105|10476|10975|26100|27089|51079|54205|54539|55967|84134|89953|126328	SLC25A4|ATP5F1D|ATP5F1E|ATP5MC1|ATP5MC3|ATP5PF|ATP5PO|COX4I1|COX5B|COX6A1|COX6B1|COX6C|COX7B|COX7C|COX8A|CYC1|GPX3|HSD17B10|MAPT|ATP6|COX1|COX2|COX3|ND3|NDUFA1|NDUFA4|NDUFA5|NDUFA6|NDUFA8|NDUFB2|NDUFB4|NDUFB6|NDUFB7|NDUFB8|NDUFB9|NDUFB10|NDUFC1|NDUFC2|NDUFS3|NDUFS4|NDUFS5|NDUFS6|NDUFS8|NDUFV2|NDUFV3|RAB1A|SDHC|SOD1|SPTBN2|TUBA4A|UQCRB|UQCRH|VDAC2|COX5A|PPIF|ATP5PD|UQCR11|WIPI2|UQCRQ|NDUFA13|CYCS|…	-34	down-IgG only
GO Molecular Functions	21	GO:0015399	primary active transmembrane transporter activity		-35	14	23	30284	166	577	43	7.5	1.1	21|526|1244|1327|1329|1340|1349|1351|1528|1537|4512|4513|4514|4537|4694|4697|4698|4700|4702|4708|4710|4712|4713|4714|4715|4716|4717|4718|4722|4724|4725|4726|4728|4729|4731|7388|9114|9377|9429|9550|10058|55967|127124	ABCA3|ATP6V1B2|ABCC2|COX4I1|COX5B|COX6B1|COX7B|COX8A|CYB5A|CYC1|COX1|COX2|COX3|ND3|NDUFA1|NDUFA4|NDUFA5|NDUFA6|NDUFA8|NDUFB2|NDUFB4|NDUFB6|NDUFB7|NDUFB8|NDUFB9|NDUFB10|NDUFC1|NDUFC2|NDUFS3|NDUFS4|NDUFS5|NDUFS6|NDUFS8|NDUFV2|NDUFV3|UQCRH|ATP6V0D1|COX5A|ABCG2|ATP6V1G1|ABCB6|NDUFA12|ATP6V1G3	-33	down-IgG only
GO Biological Processes	19	GO:0006164	purine nucleotide biosynthetic process	19_GO:0009987 cellular process	-35	13	22	30284	178	577	44	7.6	1.1	226|513|514|516|518|521|522|539|1716|3988|4508|4537|4694|4698|4700|4702|4708|4710|4712|4713|4714|4715|4716|4717|4718|4722|4724|4725|4726|4728|4729|4731|4831|6391|9551|9556|10476|29922|51079|54539|55967|84833|93100|126328	ALDOA|ATP5F1D|ATP5F1E|ATP5MC1|ATP5MC3|ATP5ME|ATP5PF|ATP5PO|DGUOK|LIPA|ATP6|ND3|NDUFA1|NDUFA5|NDUFA6|NDUFA8|NDUFB2|NDUFB4|NDUFB6|NDUFB7|NDUFB8|NDUFB9|NDUFB10|NDUFC1|NDUFC2|NDUFS3|NDUFS4|NDUFS5|NDUFS6|NDUFS8|NDUFV2|NDUFV3|NME2|SDHC|ATP5MF|ATP5MJ|ATP5PD|NME7|NDUFA13|NDUFB11|NDUFA12|ATP5MK|NAPRT|NDUFA11	-33	down-IgG only
GO Biological Processes	19	GO:1901293	nucleoside phosphate biosynthetic process	19_GO:0009987 cellular process	-35	9.4	20	30284	295	577	53	9.2	1.2	226|513|514|516|518|521|522|539|1716|3098|3988|4351|4508|4537|4694|4698|4700|4702|4708|4710|4712|4713|4714|4715|4716|4717|4718|4722|4724|4725|4726|4728|4729|4731|4831|5238|6391|9524|9551|9556|10476|25874|29922|51079|54539|55312|55967|79717|83549|84833|93100|126328|197322	ALDOA|ATP5F1D|ATP5F1E|ATP5MC1|ATP5MC3|ATP5ME|ATP5PF|ATP5PO|DGUOK|HK1|LIPA|MPI|ATP6|ND3|NDUFA1|NDUFA5|NDUFA6|NDUFA8|NDUFB2|NDUFB4|NDUFB6|NDUFB7|NDUFB8|NDUFB9|NDUFB10|NDUFC1|NDUFC2|NDUFS3|NDUFS4|NDUFS5|NDUFS6|NDUFS8|NDUFV2|NDUFV3|NME2|PGM3|SDHC|TECR|ATP5MF|ATP5MJ|ATP5PD|MPC2|NME7|NDUFA13|NDUFB11|RFK|NDUFA12|PPCS|UCK1|ATP5MK|NAPRT|NDUFA11|ACSF3	-33	down-IgG only
GO Biological Processes	19	GO:0072522	purine-containing compound biosynthetic process	19_GO:0009987 cellular process	-34	11	21	30284	236	577	48	8.3	1.1	226|513|514|516|518|521|522|539|1716|3988|4508|4537|4694|4698|4700|4702|4708|4710|4712|4713|4714|4715|4716|4717|4718|4722|4724|4725|4726|4728|4729|4731|4831|6391|9524|9551|9556|10476|25874|29922|51079|54539|55967|79717|84833|93100|126328|197322	ALDOA|ATP5F1D|ATP5F1E|ATP5MC1|ATP5MC3|ATP5ME|ATP5PF|ATP5PO|DGUOK|LIPA|ATP6|ND3|NDUFA1|NDUFA5|NDUFA6|NDUFA8|NDUFB2|NDUFB4|NDUFB6|NDUFB7|NDUFB8|NDUFB9|NDUFB10|NDUFC1|NDUFC2|NDUFS3|NDUFS4|NDUFS5|NDUFS6|NDUFS8|NDUFV2|NDUFV3|NME2|SDHC|TECR|ATP5MF|ATP5MJ|ATP5PD|MPC2|NME7|NDUFA13|NDUFB11|NDUFA12|PPCS|ATP5MK|NAPRT|NDUFA11|ACSF3	-32	down-IgG only
GO Biological Processes	19	GO:0009165	nucleotide biosynthetic process	19_GO:0009987 cellular process	-34	11	21	30284	214	577	46	8	1.1	226|513|514|516|518|521|522|539|1716|3988|4508|4537|4694|4698|4700|4702|4708|4710|4712|4713|4714|4715|4716|4717|4718|4722|4724|4725|4726|4728|4729|4731|4831|6391|9551|9556|10476|29922|51079|54539|55312|55967|83549|84833|93100|126328	ALDOA|ATP5F1D|ATP5F1E|ATP5MC1|ATP5MC3|ATP5ME|ATP5PF|ATP5PO|DGUOK|LIPA|ATP6|ND3|NDUFA1|NDUFA5|NDUFA6|NDUFA8|NDUFB2|NDUFB4|NDUFB6|NDUFB7|NDUFB8|NDUFB9|NDUFB10|NDUFC1|NDUFC2|NDUFS3|NDUFS4|NDUFS5|NDUFS6|NDUFS8|NDUFV2|NDUFV3|NME2|SDHC|ATP5MF|ATP5MJ|ATP5PD|NME7|NDUFA13|NDUFB11|RFK|NDUFA12|UCK1|ATP5MK|NAPRT|NDUFA11	-32	down-IgG only
GO Biological Processes	19	GO:0006163	purine nucleotide metabolic process	19_GO:0009987 cellular process	-34	8.1	19	30284	371	577	57	9.9	1.2	226|513|514|516|518|521|522|526|539|1716|1728|2023|2597|3098|3417|3988|4191|4508|4537|4694|4698|4700|4702|4708|4710|4712|4713|4714|4715|4716|4717|4718|4722|4724|4725|4726|4728|4729|4731|4831|5223|5315|6391|7167|9551|9556|10476|10845|25824|29922|51079|51181|54539|55967|84833|93100|126328	ALDOA|ATP5F1D|ATP5F1E|ATP5MC1|ATP5MC3|ATP5ME|ATP5PF|ATP6V1B2|ATP5PO|DGUOK|NQO1|ENO1|GAPDH|HK1|IDH1|LIPA|MDH2|ATP6|ND3|NDUFA1|NDUFA5|NDUFA6|NDUFA8|NDUFB2|NDUFB4|NDUFB6|NDUFB7|NDUFB8|NDUFB9|NDUFB10|NDUFC1|NDUFC2|NDUFS3|NDUFS4|NDUFS5|NDUFS6|NDUFS8|NDUFV2|NDUFV3|NME2|PGAM1|PKM|SDHC|TPI1|ATP5MF|ATP5MJ|ATP5PD|CLPX|PRDX5|NME7|NDUFA13|DCXR|NDUFB11|NDUFA12|ATP5MK|NAPRT|NDUFA11	-31	down-IgG only
GO Biological Processes	19	GO:0033108	mitochondrial respiratory chain complex assembly	19_GO:0009987 cellular process	-33	17	24	30284	105	577	35	6.1	0.99	4694|4698|4700|4702|4708|4710|4712|4713|4714|4715|4716|4717|4718|4722|4724|4725|4728|5018|51079|51241|51295|54539|55471|55863|55967|79064|79133|80224|84233|84334|84987|90639|126328|135154|389203	NDUFA1|NDUFA5|NDUFA6|NDUFA8|NDUFB2|NDUFB4|NDUFB6|NDUFB7|NDUFB8|NDUFB9|NDUFB10|NDUFC1|NDUFC2|NDUFS3|NDUFS4|NDUFS5|NDUFS8|OXA1L|NDUFA13|COX16|ECSIT|NDUFB11|NDUFAF7|TMEM126B|NDUFA12|TMEM223|NDUFAF5|NUBPL|TMEM126A|COA8|COX14|COX19|NDUFA11|SDHAF4|SMIM20	-31	down-IgG only
GO Biological Processes	19	GO:0009117	nucleotide metabolic process	19_GO:0009987 cellular process	-33	7.3	18	30284	431	577	60	10	1.3	226|513|514|516|518|521|522|526|539|1716|1728|2023|2597|3098|3417|3988|4191|4508|4537|4694|4698|4700|4702|4708|4710|4712|4713|4714|4715|4716|4717|4718|4722|4724|4725|4726|4728|4729|4731|4831|5223|5315|6391|7167|9551|9556|10476|10845|25824|29922|51079|51181|54539|55312|55967|83549|84833|93100|126328|128240	ALDOA|ATP5F1D|ATP5F1E|ATP5MC1|ATP5MC3|ATP5ME|ATP5PF|ATP6V1B2|ATP5PO|DGUOK|NQO1|ENO1|GAPDH|HK1|IDH1|LIPA|MDH2|ATP6|ND3|NDUFA1|NDUFA5|NDUFA6|NDUFA8|NDUFB2|NDUFB4|NDUFB6|NDUFB7|NDUFB8|NDUFB9|NDUFB10|NDUFC1|NDUFC2|NDUFS3|NDUFS4|NDUFS5|NDUFS6|NDUFS8|NDUFV2|NDUFV3|NME2|PGAM1|PKM|SDHC|TPI1|ATP5MF|ATP5MJ|ATP5PD|CLPX|PRDX5|NME7|NDUFA13|DCXR|NDUFB11|RFK|NDUFA12|UCK1|ATP5MK|NAPRT|NDUFA11|NAXE	-31	down-IgG only
GO Biological Processes	19	GO:0009259	ribonucleotide metabolic process	19_GO:0009987 cellular process	-33	8.9	19	30284	308	577	52	9	1.2	226|513|514|516|518|521|522|526|539|2023|2597|3098|3988|4508|4537|4694|4698|4700|4702|4708|4710|4712|4713|4714|4715|4716|4717|4718|4722|4724|4725|4726|4728|4729|4731|4831|5223|5315|6391|7167|9551|9556|10476|10845|29922|51079|54539|55312|55967|83549|84833|126328	ALDOA|ATP5F1D|ATP5F1E|ATP5MC1|ATP5MC3|ATP5ME|ATP5PF|ATP6V1B2|ATP5PO|ENO1|GAPDH|HK1|LIPA|ATP6|ND3|NDUFA1|NDUFA5|NDUFA6|NDUFA8|NDUFB2|NDUFB4|NDUFB6|NDUFB7|NDUFB8|NDUFB9|NDUFB10|NDUFC1|NDUFC2|NDUFS3|NDUFS4|NDUFS5|NDUFS6|NDUFS8|NDUFV2|NDUFV3|NME2|PGAM1|PKM|SDHC|TPI1|ATP5MF|ATP5MJ|ATP5PD|CLPX|NME7|NDUFA13|NDUFB11|RFK|NDUFA12|UCK1|ATP5MK|NDUFA11	-31	down-IgG only
GO Biological Processes	19	GO:0019693	ribose phosphate metabolic process	19_GO:0009987 cellular process	-32	8.6	19	30284	316	577	52	9	1.2	226|513|514|516|518|521|522|526|539|2023|2597|3098|3988|4508|4537|4694|4698|4700|4702|4708|4710|4712|4713|4714|4715|4716|4717|4718|4722|4724|4725|4726|4728|4729|4731|4831|5223|5315|6391|7167|9551|9556|10476|10845|29922|51079|54539|55312|55967|83549|84833|126328	ALDOA|ATP5F1D|ATP5F1E|ATP5MC1|ATP5MC3|ATP5ME|ATP5PF|ATP6V1B2|ATP5PO|ENO1|GAPDH|HK1|LIPA|ATP6|ND3|NDUFA1|NDUFA5|NDUFA6|NDUFA8|NDUFB2|NDUFB4|NDUFB6|NDUFB7|NDUFB8|NDUFB9|NDUFB10|NDUFC1|NDUFC2|NDUFS3|NDUFS4|NDUFS5|NDUFS6|NDUFS8|NDUFV2|NDUFV3|NME2|PGAM1|PKM|SDHC|TPI1|ATP5MF|ATP5MJ|ATP5PD|CLPX|NME7|NDUFA13|NDUFB11|RFK|NDUFA12|UCK1|ATP5MK|NDUFA11	-30	down-IgG only
GO Biological Processes	19	GO:0009150	purine ribonucleotide metabolic process	19_GO:0009987 cellular process	-32	9.1	19	30284	287	577	50	8.7	1.2	226|513|514|516|518|521|522|526|539|2023|2597|3098|3988|4508|4537|4694|4698|4700|4702|4708|4710|4712|4713|4714|4715|4716|4717|4718|4722|4724|4725|4726|4728|4729|4731|4831|5223|5315|6391|7167|9551|9556|10476|10845|29922|51079|54539|55967|84833|126328	ALDOA|ATP5F1D|ATP5F1E|ATP5MC1|ATP5MC3|ATP5ME|ATP5PF|ATP6V1B2|ATP5PO|ENO1|GAPDH|HK1|LIPA|ATP6|ND3|NDUFA1|NDUFA5|NDUFA6|NDUFA8|NDUFB2|NDUFB4|NDUFB6|NDUFB7|NDUFB8|NDUFB9|NDUFB10|NDUFC1|NDUFC2|NDUFS3|NDUFS4|NDUFS5|NDUFS6|NDUFS8|NDUFV2|NDUFV3|NME2|PGAM1|PKM|SDHC|TPI1|ATP5MF|ATP5MJ|ATP5PD|CLPX|NME7|NDUFA13|NDUFB11|NDUFA12|ATP5MK|NDUFA11	-30	down-IgG only
GO Cellular Components	20	GO:1902495	transmembrane transporter complex		-31	6.5	17	30284	503	577	62	11	1.3	486|513|514|516|518|521|522|526|539|1327|1329|1337|1340|1345|1349|1350|1351|1537|4508|4512|4513|4514|4537|4694|4697|4698|4700|4702|4708|4710|4712|4713|4714|4715|4716|4717|4718|4722|4724|4725|4726|4728|4729|4731|7381|7388|9114|9377|9550|9551|9556|10058|10476|10975|27089|51079|54539|55248|55967|84833|126328|127124	FXYD2|ATP5F1D|ATP5F1E|ATP5MC1|ATP5MC3|ATP5ME|ATP5PF|ATP6V1B2|ATP5PO|COX4I1|COX5B|COX6A1|COX6B1|COX6C|COX7B|COX7C|COX8A|CYC1|ATP6|COX1|COX2|COX3|ND3|NDUFA1|NDUFA4|NDUFA5|NDUFA6|NDUFA8|NDUFB2|NDUFB4|NDUFB6|NDUFB7|NDUFB8|NDUFB9|NDUFB10|NDUFC1|NDUFC2|NDUFS3|NDUFS4|NDUFS5|NDUFS6|NDUFS8|NDUFV2|NDUFV3|UQCRB|UQCRH|ATP6V0D1|COX5A|ATP6V1G1|ATP5MF|ATP5MJ|ABCB6|ATP5PD|UQCR11|UQCRQ|NDUFA13|NDUFB11|PACC1|NDUFA…	-29	down-IgG only
GO Biological Processes	19	GO:0032981	mitochondrial respiratory chain complex I assembly	19_GO:0009987 cellular process	-31	23	25	30284	63	577	28	4.9	0.89	4694|4698|4700|4702|4708|4710|4712|4713|4714|4715|4716|4717|4718|4722|4724|4725|4728|5018|51079|51295|54539|55471|55863|55967|79133|80224|84233|126328	NDUFA1|NDUFA5|NDUFA6|NDUFA8|NDUFB2|NDUFB4|NDUFB6|NDUFB7|NDUFB8|NDUFB9|NDUFB10|NDUFC1|NDUFC2|NDUFS3|NDUFS4|NDUFS5|NDUFS8|OXA1L|NDUFA13|ECSIT|NDUFB11|NDUFAF7|TMEM126B|NDUFA12|NDUFAF5|NUBPL|TMEM126A|NDUFA11	-29	down-IgG only
GO Biological Processes	19	GO:0010257	NADH dehydrogenase complex assembly	19_GO:0009987 cellular process	-31	23	25	30284	63	577	28	4.9	0.89	4694|4698|4700|4702|4708|4710|4712|4713|4714|4715|4716|4717|4718|4722|4724|4725|4728|5018|51079|51295|54539|55471|55863|55967|79133|80224|84233|126328	NDUFA1|NDUFA5|NDUFA6|NDUFA8|NDUFB2|NDUFB4|NDUFB6|NDUFB7|NDUFB8|NDUFB9|NDUFB10|NDUFC1|NDUFC2|NDUFS3|NDUFS4|NDUFS5|NDUFS8|OXA1L|NDUFA13|ECSIT|NDUFB11|NDUFAF7|TMEM126B|NDUFA12|NDUFAF5|NUBPL|TMEM126A|NDUFA11	-29	down-IgG only
GO Molecular Functions	21	GO:0022804	active transmembrane transporter activity		-31	6.8	17	30284	457	577	59	10	1.3	21|291|526|1244|1327|1329|1340|1349|1351|1528|1537|4512|4513|4514|4537|4694|4697|4698|4700|4702|4708|4710|4712|4713|4714|4715|4716|4717|4718|4722|4724|4725|4726|4728|4729|4731|5250|6524|6567|6568|6573|7388|9114|9377|9429|9550|10058|10166|10463|11136|23428|27069|55967|113235|127124|142680|200010|283375|387700	ABCA3|SLC25A4|ATP6V1B2|ABCC2|COX4I1|COX5B|COX6B1|COX7B|COX8A|CYB5A|CYC1|COX1|COX2|COX3|ND3|NDUFA1|NDUFA4|NDUFA5|NDUFA6|NDUFA8|NDUFB2|NDUFB4|NDUFB6|NDUFB7|NDUFB8|NDUFB9|NDUFB10|NDUFC1|NDUFC2|NDUFS3|NDUFS4|NDUFS5|NDUFS6|NDUFS8|NDUFV2|NDUFV3|SLC25A3|SLC5A2|SLC16A2|SLC17A1|SLC19A1|UQCRH|ATP6V0D1|COX5A|ABCG2|ATP6V1G1|ABCB6|SLC25A15|SLC30A9|SLC7A9|SLC7A8|GHITM|NDUFA12|SLC46A1|ATP6V1G3|SLC34A3|SLC5A9|SL…	-28	down-IgG only
GO Biological Processes	19	GO:0090407	organophosphate biosynthetic process	19_GO:0009987 cellular process	-31	6	17	30284	569	577	65	11	1.3	226|513|514|516|518|521|522|539|1040|1716|3074|3098|3158|3988|3992|4351|4508|4537|4694|4698|4700|4702|4708|4710|4712|4713|4714|4715|4716|4717|4718|4722|4724|4725|4726|4728|4729|4731|4831|5007|5238|6391|7167|9091|9524|9551|9556|10162|10327|10476|25874|29922|51079|51181|54539|55312|55967|79717|83549|84833|84992|93100|126328|197322|376497	ALDOA|ATP5F1D|ATP5F1E|ATP5MC1|ATP5MC3|ATP5ME|ATP5PF|ATP5PO|CDS1|DGUOK|HEXB|HK1|HMGCS2|LIPA|FADS1|MPI|ATP6|ND3|NDUFA1|NDUFA5|NDUFA6|NDUFA8|NDUFB2|NDUFB4|NDUFB6|NDUFB7|NDUFB8|NDUFB9|NDUFB10|NDUFC1|NDUFC2|NDUFS3|NDUFS4|NDUFS5|NDUFS6|NDUFS8|NDUFV2|NDUFV3|NME2|OSBP|PGM3|SDHC|TPI1|PIGQ|TECR|ATP5MF|ATP5MJ|LPCAT3|AKR1A1|ATP5PD|MPC2|NME7|NDUFA13|DCXR|NDUFB11|RFK|NDUFA12|PPCS|UCK1|ATP5MK|PIGY|NAPRT|NDUFA11…	-28	down-IgG only
GO Cellular Components	20	GO:0030964	NADH dehydrogenase complex		-31	29	26	30284	46	577	25	4.3	0.85	4537|4694|4698|4700|4702|4708|4710|4712|4713|4714|4715|4716|4717|4718|4722|4724|4725|4726|4728|4729|4731|51079|54539|55967|126328	ND3|NDUFA1|NDUFA5|NDUFA6|NDUFA8|NDUFB2|NDUFB4|NDUFB6|NDUFB7|NDUFB8|NDUFB9|NDUFB10|NDUFC1|NDUFC2|NDUFS3|NDUFS4|NDUFS5|NDUFS6|NDUFS8|NDUFV2|NDUFV3|NDUFA13|NDUFB11|NDUFA12|NDUFA11	-28	down-IgG only
GO Cellular Components	20	GO:0045271	respiratory chain complex I		-31	29	26	30284	46	577	25	4.3	0.85	4537|4694|4698|4700|4702|4708|4710|4712|4713|4714|4715|4716|4717|4718|4722|4724|4725|4726|4728|4729|4731|51079|54539|55967|126328	ND3|NDUFA1|NDUFA5|NDUFA6|NDUFA8|NDUFB2|NDUFB4|NDUFB6|NDUFB7|NDUFB8|NDUFB9|NDUFB10|NDUFC1|NDUFC2|NDUFS3|NDUFS4|NDUFS5|NDUFS6|NDUFS8|NDUFV2|NDUFV3|NDUFA13|NDUFB11|NDUFA12|NDUFA11	-28	down-IgG only
GO Molecular Functions	21	GO:0016655	oxidoreductase activity, acting on NAD(P)H, quinone or similar compound as acceptor		-31	24	25	30284	58	577	27	4.7	0.88	1429|1728|4537|4694|4697|4698|4700|4702|4708|4710|4712|4713|4714|4715|4716|4717|4718|4722|4724|4725|4726|4728|4729|4731|8644|51181|55967	CRYZ|NQO1|ND3|NDUFA1|NDUFA4|NDUFA5|NDUFA6|NDUFA8|NDUFB2|NDUFB4|NDUFB6|NDUFB7|NDUFB8|NDUFB9|NDUFB10|NDUFC1|NDUFC2|NDUFS3|NDUFS4|NDUFS5|NDUFS6|NDUFS8|NDUFV2|NDUFV3|AKR1C3|DCXR|NDUFA12	-28	down-IgG only
GO Molecular Functions	21	GO:0022853	active monoatomic ion transmembrane transporter activity		-30	8.8	18	30284	286	577	48	8.3	1.1	526|1327|1329|1340|1349|1351|1528|1537|4512|4513|4514|4537|4694|4697|4698|4700|4702|4708|4710|4712|4713|4714|4715|4716|4717|4718|4722|4724|4725|4726|4728|4729|4731|5250|6524|6568|6573|7388|9114|9377|9550|27069|55967|113235|127124|142680|200010|283375	ATP6V1B2|COX4I1|COX5B|COX6B1|COX7B|COX8A|CYB5A|CYC1|COX1|COX2|COX3|ND3|NDUFA1|NDUFA4|NDUFA5|NDUFA6|NDUFA8|NDUFB2|NDUFB4|NDUFB6|NDUFB7|NDUFB8|NDUFB9|NDUFB10|NDUFC1|NDUFC2|NDUFS3|NDUFS4|NDUFS5|NDUFS6|NDUFS8|NDUFV2|NDUFV3|SLC25A3|SLC5A2|SLC17A1|SLC19A1|UQCRH|ATP6V0D1|COX5A|ATP6V1G1|GHITM|NDUFA12|SLC46A1|ATP6V1G3|SLC34A3|SLC5A9|SLC39A5	-28	down-IgG only
GO Cellular Components	20	GO:1990351	transporter complex		-30	6.1	17	30284	530	577	62	11	1.3	486|513|514|516|518|521|522|526|539|1327|1329|1337|1340|1345|1349|1350|1351|1537|4508|4512|4513|4514|4537|4694|4697|4698|4700|4702|4708|4710|4712|4713|4714|4715|4716|4717|4718|4722|4724|4725|4726|4728|4729|4731|7381|7388|9114|9377|9550|9551|9556|10058|10476|10975|27089|51079|54539|55248|55967|84833|126328|127124	FXYD2|ATP5F1D|ATP5F1E|ATP5MC1|ATP5MC3|ATP5ME|ATP5PF|ATP6V1B2|ATP5PO|COX4I1|COX5B|COX6A1|COX6B1|COX6C|COX7B|COX7C|COX8A|CYC1|ATP6|COX1|COX2|COX3|ND3|NDUFA1|NDUFA4|NDUFA5|NDUFA6|NDUFA8|NDUFB2|NDUFB4|NDUFB6|NDUFB7|NDUFB8|NDUFB9|NDUFB10|NDUFC1|NDUFC2|NDUFS3|NDUFS4|NDUFS5|NDUFS6|NDUFS8|NDUFV2|NDUFV3|UQCRB|UQCRH|ATP6V0D1|COX5A|ATP6V1G1|ATP5MF|ATP5MJ|ABCB6|ATP5PD|UQCR11|UQCRQ|NDUFA13|NDUFB11|PACC1|NDUFA…	-28	down-IgG only
GO Molecular Functions	21	GO:0008137	NADH dehydrogenase (ubiquinone) activity		-29	29	25	30284	41	577	23	4	0.81	4537|4694|4697|4698|4700|4702|4708|4710|4712|4713|4714|4715|4716|4717|4718|4722|4724|4725|4726|4728|4729|4731|55967	ND3|NDUFA1|NDUFA4|NDUFA5|NDUFA6|NDUFA8|NDUFB2|NDUFB4|NDUFB6|NDUFB7|NDUFB8|NDUFB9|NDUFB10|NDUFC1|NDUFC2|NDUFS3|NDUFS4|NDUFS5|NDUFS6|NDUFS8|NDUFV2|NDUFV3|NDUFA12	-26	down-IgG only
GO Cellular Components	20	GO:0098798	mitochondrial protein-containing complex		-28	11	19	30284	178	577	38	6.6	1	291|3028|6182|10105|10440|10573|10651|10845|23479|25874|26589|28977|29074|29093|29103|51073|51263|51264|54460|54534|56945|60488|63931|64432|64963|64969|64981|64983|65080|65993|84134|84303|84545|124995|125988|128308|440574|100287932	SLC25A4|HSD17B10|MRPL12|PPIF|TIMM17A|MRPL28|MTX2|CLPX|ISCU|MPC2|MRPL46|MRPL42|MRPL18|MRPL22|DNAJC15|MRPL4|MRPL30|MRPL27|MRPS21|MRPL50|MRPS22|MRPS35|MRPS14|MRPS25|MRPS11|MRPS5|MRPL34|MRPL32|MRPL44|MRPS34|TOMM40L|CHCHD6|MRPL43|MRPL10|MICOS13|MRPL55|MICOS10|TIMM23	-26	down-IgG only
GO Biological Processes	19	GO:0019752	carboxylic acid metabolic process	19_GO:0009987 cellular process	-28	4.8	15	30284	783	577	72	12	1.4	30|226|313|549|1431|1573|1593|1610|1719|2023|2109|2348|2356|2597|2879|2938|3028|3074|3098|3295|3417|3988|3992|4191|4259|4482|4953|5007|5092|5223|5315|6573|7167|7263|8529|8644|9415|9524|9971|10005|10249|10327|10455|11343|22928|25874|25953|26061|26063|51078|51102|51179|51181|54600|54657|54658|55256|58510|59342|63826|80017|80724|84266|84693|92259|113235|131669|197322|205251|283927|376497|387521	ACAA1|ALDOA|AOAH|AUH|CS|CYP2J2|CYP27A1|DAO|DHFR|ENO1|ETFB|FOLR1|FPGS|GAPDH|GPX4|GSTA1|HSD17B10|HEXB|HK1|HSD17B4|IDH1|LIPA|FADS1|MDH2|MGST3|MSRA|ODC1|OSBP|PCBD1|PGAM1|PKM|SLC19A1|TPI1|TST|CYP4F2|AKR1C3|FADS2|TECR|NR1H4|ACOT8|GLYAT|AKR1A1|ECI2|MGLL|SEPHS2|MPC2|PNKD|HACL1|DECR2|THAP4|MECR|HAO2|DCXR|UGT1A9|UGT1A4|UGT1A1|ADI1|PRODH2|SCPEP1|SRR|DGLUCY|ACAD10|ALKBH7|MCEE|KGD4|SLC46A1|UROC1|ACSF3|MTLN|NU…	-26	down-IgG only
GO Molecular Functions	21	GO:0022890	inorganic cation transmembrane transporter activity		-28	5.5	16	30284	616	577	64	11	1.3	291|513|514|516|518|521|522|526|539|1327|1329|1340|1349|1351|1528|1537|4508|4512|4513|4514|4537|4694|4697|4698|4700|4702|4708|4710|4712|4713|4714|4715|4716|4717|4718|4722|4724|4725|4726|4728|4729|4731|5250|6524|6568|7009|7388|9114|9377|9550|9551|10463|10476|27069|54499|55967|57185|93380|113235|127124|142680|200010|201266|283375	SLC25A4|ATP5F1D|ATP5F1E|ATP5MC1|ATP5MC3|ATP5ME|ATP5PF|ATP6V1B2|ATP5PO|COX4I1|COX5B|COX6B1|COX7B|COX8A|CYB5A|CYC1|ATP6|COX1|COX2|COX3|ND3|NDUFA1|NDUFA4|NDUFA5|NDUFA6|NDUFA8|NDUFB2|NDUFB4|NDUFB6|NDUFB7|NDUFB8|NDUFB9|NDUFB10|NDUFC1|NDUFC2|NDUFS3|NDUFS4|NDUFS5|NDUFS6|NDUFS8|NDUFV2|NDUFV3|SLC25A3|SLC5A2|SLC17A1|TMBIM6|UQCRH|ATP6V0D1|COX5A|ATP6V1G1|ATP5MF|SLC30A9|ATP5PD|GHITM|TMCO1|NDUFA12|NIPAL3|MMGT1…	-26	down-IgG only
GO Biological Processes	19	GO:0098662	inorganic cation transmembrane transport	19_GO:0051179 localization	-27	5.1	15	30284	686	577	67	12	1.3	291|486|513|514|516|518|521|522|526|539|1327|1329|1340|1349|1351|1528|1537|4508|4512|4513|4514|4537|4694|4697|4698|4700|4702|4708|4710|4712|4713|4714|4715|4716|4717|4718|4722|4724|4725|4726|4728|4729|4731|5250|6524|6568|7009|7388|9114|9377|9550|9551|10058|10463|10476|27069|54499|55967|57185|93380|113235|127124|142680|159371|200010|201266|283375	SLC25A4|FXYD2|ATP5F1D|ATP5F1E|ATP5MC1|ATP5MC3|ATP5ME|ATP5PF|ATP6V1B2|ATP5PO|COX4I1|COX5B|COX6B1|COX7B|COX8A|CYB5A|CYC1|ATP6|COX1|COX2|COX3|ND3|NDUFA1|NDUFA4|NDUFA5|NDUFA6|NDUFA8|NDUFB2|NDUFB4|NDUFB6|NDUFB7|NDUFB8|NDUFB9|NDUFB10|NDUFC1|NDUFC2|NDUFS3|NDUFS4|NDUFS5|NDUFS6|NDUFS8|NDUFV2|NDUFV3|SLC25A3|SLC5A2|SLC17A1|TMBIM6|UQCRH|ATP6V0D1|COX5A|ATP6V1G1|ATP5MF|ABCB6|SLC30A9|ATP5PD|GHITM|TMCO1|NDUFA12|…	-25	down-IgG only
GO Biological Processes	19	GO:1901137	carbohydrate derivative biosynthetic process	19_GO:0009987 cellular process	-27	5.7	16	30284	551	577	60	10	1.3	226|513|514|516|518|521|522|539|1716|3098|3988|4124|4351|4508|4537|4694|4698|4700|4702|4708|4710|4712|4713|4714|4715|4716|4717|4718|4722|4724|4725|4726|4728|4729|4731|4831|5238|6391|7167|9091|9528|9551|9556|10317|10327|10476|27230|29071|29922|51079|51181|54539|55312|55967|56052|83549|84833|84992|113277|126328	ALDOA|ATP5F1D|ATP5F1E|ATP5MC1|ATP5MC3|ATP5ME|ATP5PF|ATP5PO|DGUOK|HK1|LIPA|MAN2A1|MPI|ATP6|ND3|NDUFA1|NDUFA5|NDUFA6|NDUFA8|NDUFB2|NDUFB4|NDUFB6|NDUFB7|NDUFB8|NDUFB9|NDUFB10|NDUFC1|NDUFC2|NDUFS3|NDUFS4|NDUFS5|NDUFS6|NDUFS8|NDUFV2|NDUFV3|NME2|PGM3|SDHC|TPI1|PIGQ|TMEM59|ATP5MF|ATP5MJ|B3GALT5|AKR1A1|ATP5PD|SERP1|C1GALT1C1|NME7|NDUFA13|DCXR|NDUFB11|RFK|NDUFA12|ALG1|UCK1|ATP5MK|PIGY|TMEM106A|NDUFA11	-25	down-IgG only
GO Biological Processes	19	GO:0006120	mitochondrial electron transport, NADH to ubiquinone	19_GO:0009987 cellular process	-27	26	24	30284	46	577	23	4	0.81	4537|4694|4697|4698|4700|4702|4708|4710|4712|4713|4714|4715|4716|4717|4718|4722|4724|4725|4726|4728|4729|4731|29103	ND3|NDUFA1|NDUFA4|NDUFA5|NDUFA6|NDUFA8|NDUFB2|NDUFB4|NDUFB6|NDUFB7|NDUFB8|NDUFB9|NDUFB10|NDUFC1|NDUFC2|NDUFS3|NDUFS4|NDUFS5|NDUFS6|NDUFS8|NDUFV2|NDUFV3|DNAJC15	-25	down-IgG only
GO Biological Processes	19	GO:0098655	monoatomic cation transmembrane transport	19_GO:0051179 localization	-27	5	15	30284	701	577	67	12	1.3	291|486|513|514|516|518|521|522|526|539|1327|1329|1340|1349|1351|1528|1537|4508|4512|4513|4514|4537|4694|4697|4698|4700|4702|4708|4710|4712|4713|4714|4715|4716|4717|4718|4722|4724|4725|4726|4728|4729|4731|5250|6524|6568|7009|7388|9114|9377|9550|9551|10058|10463|10476|27069|54499|55967|57185|93380|113235|127124|142680|159371|200010|201266|283375	SLC25A4|FXYD2|ATP5F1D|ATP5F1E|ATP5MC1|ATP5MC3|ATP5ME|ATP5PF|ATP6V1B2|ATP5PO|COX4I1|COX5B|COX6B1|COX7B|COX8A|CYB5A|CYC1|ATP6|COX1|COX2|COX3|ND3|NDUFA1|NDUFA4|NDUFA5|NDUFA6|NDUFA8|NDUFB2|NDUFB4|NDUFB6|NDUFB7|NDUFB8|NDUFB9|NDUFB10|NDUFC1|NDUFC2|NDUFS3|NDUFS4|NDUFS5|NDUFS6|NDUFS8|NDUFV2|NDUFV3|SLC25A3|SLC5A2|SLC17A1|TMBIM6|UQCRH|ATP6V0D1|COX5A|ATP6V1G1|ATP5MF|ABCB6|SLC30A9|ATP5PD|GHITM|TMCO1|NDUFA12|…	-25	down-IgG only
GO Molecular Functions	21	GO:0008324	monoatomic cation transmembrane transporter activity		-26	5.2	15	30284	651	577	64	11	1.3	291|513|514|516|518|521|522|526|539|1327|1329|1340|1349|1351|1528|1537|4508|4512|4513|4514|4537|4694|4697|4698|4700|4702|4708|4710|4712|4713|4714|4715|4716|4717|4718|4722|4724|4725|4726|4728|4729|4731|5250|6524|6568|7009|7388|9114|9377|9550|9551|10463|10476|27069|54499|55967|57185|93380|113235|127124|142680|200010|201266|283375	SLC25A4|ATP5F1D|ATP5F1E|ATP5MC1|ATP5MC3|ATP5ME|ATP5PF|ATP6V1B2|ATP5PO|COX4I1|COX5B|COX6B1|COX7B|COX8A|CYB5A|CYC1|ATP6|COX1|COX2|COX3|ND3|NDUFA1|NDUFA4|NDUFA5|NDUFA6|NDUFA8|NDUFB2|NDUFB4|NDUFB6|NDUFB7|NDUFB8|NDUFB9|NDUFB10|NDUFC1|NDUFC2|NDUFS3|NDUFS4|NDUFS5|NDUFS6|NDUFS8|NDUFV2|NDUFV3|SLC25A3|SLC5A2|SLC17A1|TMBIM6|UQCRH|ATP6V0D1|COX5A|ATP6V1G1|ATP5MF|SLC30A9|ATP5PD|GHITM|TMCO1|NDUFA12|NIPAL3|MMGT1…	-24	down-IgG only
GO Biological Processes	19	GO:0098660	inorganic ion transmembrane transport	19_GO:0051179 localization	-25	4.6	14	30284	780	577	68	12	1.3	291|486|513|514|516|518|521|522|526|539|1327|1329|1340|1349|1351|1528|1537|4508|4512|4513|4514|4537|4694|4697|4698|4700|4702|4708|4710|4712|4713|4714|4715|4716|4717|4718|4722|4724|4725|4726|4728|4729|4731|5250|6524|6568|7009|7388|9114|9377|9550|9551|10058|10463|10476|27069|54499|55248|55967|57185|93380|113235|127124|142680|159371|200010|201266|283375	SLC25A4|FXYD2|ATP5F1D|ATP5F1E|ATP5MC1|ATP5MC3|ATP5ME|ATP5PF|ATP6V1B2|ATP5PO|COX4I1|COX5B|COX6B1|COX7B|COX8A|CYB5A|CYC1|ATP6|COX1|COX2|COX3|ND3|NDUFA1|NDUFA4|NDUFA5|NDUFA6|NDUFA8|NDUFB2|NDUFB4|NDUFB6|NDUFB7|NDUFB8|NDUFB9|NDUFB10|NDUFC1|NDUFC2|NDUFS3|NDUFS4|NDUFS5|NDUFS6|NDUFS8|NDUFV2|NDUFV3|SLC25A3|SLC5A2|SLC17A1|TMBIM6|UQCRH|ATP6V0D1|COX5A|ATP6V1G1|ATP5MF|ABCB6|SLC30A9|ATP5PD|GHITM|TMCO1|PACC1|ND…	-23	down-IgG only
GO Molecular Functions	21	GO:0015318	inorganic molecular entity transmembrane transporter activity		-25	4.7	14	30284	738	577	66	11	1.3	291|513|514|516|518|521|522|526|539|1244|1327|1329|1340|1349|1351|1528|1537|4508|4512|4513|4514|4537|4694|4697|4698|4700|4702|4708|4710|4712|4713|4714|4715|4716|4717|4718|4722|4724|4725|4726|4728|4729|4731|5250|6524|6568|7009|7388|9114|9377|9550|9551|10463|10476|27069|54499|55248|55967|57185|93380|113235|127124|142680|200010|201266|283375	SLC25A4|ATP5F1D|ATP5F1E|ATP5MC1|ATP5MC3|ATP5ME|ATP5PF|ATP6V1B2|ATP5PO|ABCC2|COX4I1|COX5B|COX6B1|COX7B|COX8A|CYB5A|CYC1|ATP6|COX1|COX2|COX3|ND3|NDUFA1|NDUFA4|NDUFA5|NDUFA6|NDUFA8|NDUFB2|NDUFB4|NDUFB6|NDUFB7|NDUFB8|NDUFB9|NDUFB10|NDUFC1|NDUFC2|NDUFS3|NDUFS4|NDUFS5|NDUFS6|NDUFS8|NDUFV2|NDUFV3|SLC25A3|SLC5A2|SLC17A1|TMBIM6|UQCRH|ATP6V0D1|COX5A|ATP6V1G1|ATP5MF|SLC30A9|ATP5PD|GHITM|TMCO1|PACC1|NDUFA12|…	-23	down-IgG only
GO Molecular Functions	21	GO:0016651	oxidoreductase activity, acting on NAD(P)H		-25	16	20	30284	88	577	27	4.7	0.88	1429|1728|4537|4694|4697|4698|4700|4702|4708|4710|4712|4713|4714|4715|4716|4717|4718|4722|4724|4725|4726|4728|4729|4731|8644|51181|55967	CRYZ|NQO1|ND3|NDUFA1|NDUFA4|NDUFA5|NDUFA6|NDUFA8|NDUFB2|NDUFB4|NDUFB6|NDUFB7|NDUFB8|NDUFB9|NDUFB10|NDUFC1|NDUFC2|NDUFS3|NDUFS4|NDUFS5|NDUFS6|NDUFS8|NDUFV2|NDUFV3|AKR1C3|DCXR|NDUFA12	-23	down-IgG only
GO Molecular Functions	21	GO:0015075	monoatomic ion transmembrane transporter activity		-25	4.6	14	30284	769	577	67	12	1.3	291|513|514|516|518|521|522|526|539|1327|1329|1340|1349|1351|1528|1537|4508|4512|4513|4514|4537|4694|4697|4698|4700|4702|4708|4710|4712|4713|4714|4715|4716|4717|4718|4722|4724|4725|4726|4728|4729|4731|5250|6524|6568|6573|7009|7388|7417|9114|9377|9550|9551|10463|10476|27069|54499|55248|55967|57185|93380|113235|127124|142680|200010|201266|283375	SLC25A4|ATP5F1D|ATP5F1E|ATP5MC1|ATP5MC3|ATP5ME|ATP5PF|ATP6V1B2|ATP5PO|COX4I1|COX5B|COX6B1|COX7B|COX8A|CYB5A|CYC1|ATP6|COX1|COX2|COX3|ND3|NDUFA1|NDUFA4|NDUFA5|NDUFA6|NDUFA8|NDUFB2|NDUFB4|NDUFB6|NDUFB7|NDUFB8|NDUFB9|NDUFB10|NDUFC1|NDUFC2|NDUFS3|NDUFS4|NDUFS5|NDUFS6|NDUFS8|NDUFV2|NDUFV3|SLC25A3|SLC5A2|SLC17A1|SLC19A1|TMBIM6|UQCRH|VDAC2|ATP6V0D1|COX5A|ATP6V1G1|ATP5MF|SLC30A9|ATP5PD|GHITM|TMCO1|PACC1|…	-23	down-IgG only
GO Biological Processes	19	GO:0032787	monocarboxylic acid metabolic process	19_GO:0009987 cellular process	-23	5.4	14	30284	525	577	54	9.4	1.2	30|226|313|549|1573|1593|2023|2109|2597|2879|2938|3028|3074|3098|3295|3417|3988|3992|4259|5007|5223|5315|7167|8529|8644|9415|9524|9971|10005|10249|10327|10455|11343|25874|25953|26061|26063|51102|51179|51181|54600|54657|54658|59342|63826|80724|84266|84693|131669|197322|205251|283927|376497|387521	ACAA1|ALDOA|AOAH|AUH|CYP2J2|CYP27A1|ENO1|ETFB|GAPDH|GPX4|GSTA1|HSD17B10|HEXB|HK1|HSD17B4|IDH1|LIPA|FADS1|MGST3|OSBP|PGAM1|PKM|TPI1|CYP4F2|AKR1C3|FADS2|TECR|NR1H4|ACOT8|GLYAT|AKR1A1|ECI2|MGLL|MPC2|PNKD|HACL1|DECR2|MECR|HAO2|DCXR|UGT1A9|UGT1A4|UGT1A1|SCPEP1|SRR|ACAD10|ALKBH7|MCEE|UROC1|ACSF3|MTLN|NUDT7|SLC27A1|PEDS1	-21	down-IgG only
GO Biological Processes	19	GO:0032543	mitochondrial translation	19_GO:0009987 cellular process	-22	13	17	30284	109	577	27	4.7	0.88	5018|6182|7284|10573|26589|28977|29074|29093|51073|51263|51264|54460|54534|56945|60488|63931|64432|64963|64969|64981|64983|65080|65993|84545|124995|128308|219402	OXA1L|MRPL12|TUFM|MRPL28|MRPL46|MRPL42|MRPL18|MRPL22|MRPL4|MRPL30|MRPL27|MRPS21|MRPL50|MRPS22|MRPS35|MRPS14|MRPS25|MRPS11|MRPS5|MRPL34|MRPL32|MRPL44|MRPS34|MRPL43|MRPL10|MRPL55|MTIF3	-20	down-IgG only
GO Cellular Components	20	GO:0070069	cytochrome complex		-22	24	21	30284	41	577	19	3.3	0.74	1327|1329|1337|1340|1345|1349|1350|1351|1537|4512|4513|4514|4697|7381|7388|9377|10975|27089|54658	COX4I1|COX5B|COX6A1|COX6B1|COX6C|COX7B|COX7C|COX8A|CYC1|COX1|COX2|COX3|NDUFA4|UQCRB|UQCRH|COX5A|UQCR11|UQCRQ|UGT1A1	-20	down-IgG only
GO Cellular Components	20	GO:0005761	mitochondrial ribosome		-21	14	17	30284	88	577	24	4.2	0.83	6182|10573|26589|28977|29074|29093|51073|51263|51264|54460|54534|56945|60488|63931|64432|64963|64969|64981|64983|65080|65993|84545|124995|128308	MRPL12|MRPL28|MRPL46|MRPL42|MRPL18|MRPL22|MRPL4|MRPL30|MRPL27|MRPS21|MRPL50|MRPS22|MRPS35|MRPS14|MRPS25|MRPS11|MRPS5|MRPL34|MRPL32|MRPL44|MRPS34|MRPL43|MRPL10|MRPL55	-19	down-IgG only
GO Cellular Components	20	GO:0000313	organellar ribosome		-21	14	17	30284	88	577	24	4.2	0.83	6182|10573|26589|28977|29074|29093|51073|51263|51264|54460|54534|56945|60488|63931|64432|64963|64969|64981|64983|65080|65993|84545|124995|128308	MRPL12|MRPL28|MRPL46|MRPL42|MRPL18|MRPL22|MRPL4|MRPL30|MRPL27|MRPS21|MRPL50|MRPS22|MRPS35|MRPS14|MRPS25|MRPS11|MRPS5|MRPL34|MRPL32|MRPL44|MRPS34|MRPL43|MRPL10|MRPL55	-19	down-IgG only
GO Biological Processes	19	GO:0140053	mitochondrial gene expression	19_GO:0009987 cellular process	-19	9.8	15	30284	150	577	28	4.9	0.89	3028|5018|6182|7284|10573|26589|28977|29074|29093|51073|51263|51264|54460|54534|56945|60488|63931|64432|64963|64969|64981|64983|65080|65993|84545|124995|128308|219402	HSD17B10|OXA1L|MRPL12|TUFM|MRPL28|MRPL46|MRPL42|MRPL18|MRPL22|MRPL4|MRPL30|MRPL27|MRPS21|MRPL50|MRPS22|MRPS35|MRPS14|MRPS25|MRPS11|MRPS5|MRPL34|MRPL32|MRPL44|MRPS34|MRPL43|MRPL10|MRPL55|MTIF3	-17	down-IgG only
KEGG Pathway	24	hsa04723	Retrograde endocannabinoid signaling		-18	9.5	15	30284	149	577	27	4.7	0.88	4537|4694|4697|4698|4700|4702|4708|4710|4712|4713|4714|4715|4716|4717|4718|4722|4724|4725|4726|4728|4729|4731|11343|51079|54539|55967|126328	ND3|NDUFA1|NDUFA4|NDUFA5|NDUFA6|NDUFA8|NDUFB2|NDUFB4|NDUFB6|NDUFB7|NDUFB8|NDUFB9|NDUFB10|NDUFC1|NDUFC2|NDUFS3|NDUFS4|NDUFS5|NDUFS6|NDUFS8|NDUFV2|NDUFV3|MGLL|NDUFA13|NDUFB11|NDUFA12|NDUFA11	-16	down-IgG only
GO Biological Processes	19	GO:0006123	mitochondrial electron transport, cytochrome c to oxygen	19_GO:0009987 cellular process	-18	31	20	30284	24	577	14	2.4	0.64	1327|1329|1337|1340|1345|1349|1350|1351|4512|4513|4514|4697|9377|54205	COX4I1|COX5B|COX6A1|COX6B1|COX6C|COX7B|COX7C|COX8A|COX1|COX2|COX3|NDUFA4|COX5A|CYCS	-16	down-IgG only
GO Cellular Components	20	GO:0045277	respiratory chain complex IV		-16	27	18	30284	25	577	13	2.3	0.62	1327|1329|1337|1340|1345|1349|1350|1351|4512|4513|4514|4697|9377	COX4I1|COX5B|COX6A1|COX6B1|COX6C|COX7B|COX7C|COX8A|COX1|COX2|COX3|NDUFA4|COX5A	-14	down-IgG only
GO Cellular Components	20	GO:0016469	proton-transporting two-sector ATPase complex		-15	16	15	30284	51	577	16	2.8	0.68	513|514|516|518|521|522|526|539|4508|9114|9550|9551|9556|10476|84833|127124	ATP5F1D|ATP5F1E|ATP5MC1|ATP5MC3|ATP5ME|ATP5PF|ATP6V1B2|ATP5PO|ATP6|ATP6V0D1|ATP6V1G1|ATP5MF|ATP5MJ|ATP5PD|ATP5MK|ATP6V1G3	-13	down-IgG only
GO Cellular Components	20	GO:0045259	proton-transporting ATP synthase complex		-15	29	18	30284	22	577	12	2.1	0.59	513|514|516|518|521|522|539|4508|9551|9556|10476|84833	ATP5F1D|ATP5F1E|ATP5MC1|ATP5MC3|ATP5ME|ATP5PF|ATP5PO|ATP6|ATP5MF|ATP5MJ|ATP5PD|ATP5MK	-13	down-IgG only
GO Biological Processes	19	GO:0044282	small molecule catabolic process	19_GO:0009987 cellular process	-15	5.2	11	30284	355	577	35	6.1	0.99	30|217|549|1593|1610|2023|2098|2109|2592|2720|3028|3074|3098|3295|4351|5223|5315|7167|7263|8529|8644|10005|10327|10455|25953|26061|26063|51181|58510|80724|84693|131669|197322|205251|283927	ACAA1|ALDH2|AUH|CYP27A1|DAO|ENO1|ESD|ETFB|GALT|GLB1|HSD17B10|HEXB|HK1|HSD17B4|MPI|PGAM1|PKM|TPI1|TST|CYP4F2|AKR1C3|ACOT8|AKR1A1|ECI2|PNKD|HACL1|DECR2|DCXR|PRODH2|ACAD10|MCEE|UROC1|ACSF3|MTLN|NUDT7	-13	down-IgG only
GO Cellular Components	20	GO:0005762	mitochondrial large ribosomal subunit		-14	15	15	30284	56	577	16	2.8	0.68	6182|10573|26589|28977|29074|29093|51073|51263|51264|54534|64981|64983|65080|84545|124995|128308	MRPL12|MRPL28|MRPL46|MRPL42|MRPL18|MRPL22|MRPL4|MRPL30|MRPL27|MRPL50|MRPL34|MRPL32|MRPL44|MRPL43|MRPL10|MRPL55	-12	down-IgG only
GO Cellular Components	20	GO:0000315	organellar large ribosomal subunit		-14	15	15	30284	56	577	16	2.8	0.68	6182|10573|26589|28977|29074|29093|51073|51263|51264|54534|64981|64983|65080|84545|124995|128308	MRPL12|MRPL28|MRPL46|MRPL42|MRPL18|MRPL22|MRPL4|MRPL30|MRPL27|MRPL50|MRPL34|MRPL32|MRPL44|MRPL43|MRPL10|MRPL55	-12	down-IgG only
GO Molecular Functions	21	GO:0004129	cytochrome-c oxidase activity		-14	35	18	30284	15	577	10	1.7	0.54	1327|1329|1340|1349|1351|1528|4512|4513|4514|9377	COX4I1|COX5B|COX6B1|COX7B|COX8A|CYB5A|COX1|COX2|COX3|COX5A	-12	down-IgG only
GO Biological Processes	19	GO:0043603	amide metabolic process	19_GO:0009987 cellular process	-14	4.7	10	30284	403	577	36	6.2	1	1719|2348|2356|2720|2739|2760|2937|2938|2952|3074|3158|3295|3417|4758|5007|6573|6609|6610|6647|7941|9027|9524|10005|10166|10249|25874|51102|56605|79717|84693|113235|131669|197322|283927|387700|653689	DHFR|FOLR1|FPGS|GLB1|GLO1|GM2A|GSS|GSTA1|GSTT1|HEXB|HMGCS2|HSD17B4|IDH1|NEU1|OSBP|SLC19A1|SMPD1|SMPD2|SOD1|PLA2G7|NAT8|TECR|ACOT8|SLC25A15|GLYAT|MPC2|MECR|ERO1B|PPCS|MCEE|SLC46A1|UROC1|ACSF3|NUDT7|SLC16A12|GSTT2B	-12	down-IgG only
KEGG Pathway	24	hsa01240	Biosynthesis of cofactors		-14	7.9	12	30284	153	577	23	4	0.81	210|217|249|1719|1728|2356|2937|4351|4831|5805|6697|7389|10229|10327|29922|51805|54600|54657|54658|55312|79717|93100|326625	ALAD|ALDH2|ALPL|DHFR|NQO1|FPGS|GSS|MPI|NME2|PTS|SPR|UROD|COQ7|AKR1A1|NME7|COQ3|UGT1A9|UGT1A4|UGT1A1|RFK|PPCS|NAPRT|MMAB	-12	down-IgG only
GO Cellular Components	20	GO:0044391	ribosomal subunit		-14	7.1	12	30284	186	577	25	4.3	0.85	6182|10573|26589|28977|29074|29093|51073|51263|51264|54460|54505|54534|56945|60488|63931|64432|64963|64969|64981|64983|65080|65993|84545|124995|128308	MRPL12|MRPL28|MRPL46|MRPL42|MRPL18|MRPL22|MRPL4|MRPL30|MRPL27|MRPS21|DHX29|MRPL50|MRPS22|MRPS35|MRPS14|MRPS25|MRPS11|MRPS5|MRPL34|MRPL32|MRPL44|MRPS34|MRPL43|MRPL10|MRPL55	-12	down-IgG only
GO Molecular Functions	21	GO:0016675	oxidoreductase activity, acting on a heme group of donors		-13	33	18	30284	16	577	10	1.7	0.54	1327|1329|1340|1349|1351|1528|4512|4513|4514|9377	COX4I1|COX5B|COX6B1|COX7B|COX8A|CYB5A|COX1|COX2|COX3|COX5A	-12	down-IgG only
KEGG Pathway	24	hsa04260	Cardiac muscle contraction		-13	11	13	30284	87	577	18	3.1	0.72	486|1327|1329|1337|1340|1345|1349|1350|1351|1537|4512|4513|4514|7381|7388|9377|10975|27089	FXYD2|COX4I1|COX5B|COX6A1|COX6B1|COX6C|COX7B|COX7C|COX8A|CYC1|COX1|COX2|COX3|UQCRB|UQCRH|COX5A|UQCR11|UQCRQ	-11	down-IgG only
GO Biological Processes	19	GO:0016042	lipid catabolic process	19_GO:0009987 cellular process	-13	5.2	10	30284	300	577	30	5.2	0.92	30|313|345|549|1593|2109|2517|2720|2760|3028|3074|3295|3988|4758|6609|6610|7941|8529|8644|10005|10455|11343|26061|26063|51573|80724|84681|84693|205251|283927	ACAA1|AOAH|APOC3|AUH|CYP27A1|ETFB|FUCA1|GLB1|GM2A|HSD17B10|HEXB|HSD17B4|LIPA|NEU1|SMPD1|SMPD2|PLA2G7|CYP4F2|AKR1C3|ACOT8|ECI2|MGLL|HACL1|DECR2|GDE1|ACAD10|HINT2|MCEE|MTLN|NUDT7	-11	down-IgG only
GO Cellular Components	20	GO:0005840	ribosome		-13	5.8	11	30284	244	577	27	4.7	0.88	6182|9921|10573|26589|27230|28977|29074|29093|51073|51263|51264|54460|54505|54534|56945|60488|63931|64432|64963|64969|64981|64983|65080|65993|84545|124995|128308	MRPL12|RNF10|MRPL28|MRPL46|SERP1|MRPL42|MRPL18|MRPL22|MRPL4|MRPL30|MRPL27|MRPS21|DHX29|MRPL50|MRPS22|MRPS35|MRPS14|MRPS25|MRPS11|MRPS5|MRPL34|MRPL32|MRPL44|MRPS34|MRPL43|MRPL10|MRPL55	-11	down-IgG only
GO Biological Processes	19	GO:0006631	fatty acid metabolic process	19_GO:0009987 cellular process	-13	5	10	30284	327	577	31	5.4	0.94	30|313|549|1573|2109|2879|2938|3028|3295|3988|3992|4259|8529|8644|9415|9524|10005|10455|11343|26061|26063|51102|51179|80724|84266|84693|197322|205251|283927|376497|387521	ACAA1|AOAH|AUH|CYP2J2|ETFB|GPX4|GSTA1|HSD17B10|HSD17B4|LIPA|FADS1|MGST3|CYP4F2|AKR1C3|FADS2|TECR|ACOT8|ECI2|MGLL|HACL1|DECR2|MECR|HAO2|ACAD10|ALKBH7|MCEE|ACSF3|MTLN|NUDT7|SLC27A1|PEDS1	-11	down-IgG only
GO Cellular Components	20	GO:0042579	microbody		-12	7.5	11	30284	147	577	21	3.6	0.78	30|1610|3295|3417|5824|6647|8504|9409|10005|10455|11264|25824|26061|26063|51024|51179|57506|83752|219743|253190|283927	ACAA1|DAO|HSD17B4|IDH1|PEX19|SOD1|PEX3|PEX16|ACOT8|ECI2|PXMP4|PRDX5|HACL1|DECR2|FIS1|HAO2|MAVS|LONP2|TYSND1|SERHL2|NUDT7	-10	down-IgG only
GO Cellular Components	20	GO:0005777	peroxisome		-12	7.5	11	30284	147	577	21	3.6	0.78	30|1610|3295|3417|5824|6647|8504|9409|10005|10455|11264|25824|26061|26063|51024|51179|57506|83752|219743|253190|283927	ACAA1|DAO|HSD17B4|IDH1|PEX19|SOD1|PEX3|PEX16|ACOT8|ECI2|PXMP4|PRDX5|HACL1|DECR2|FIS1|HAO2|MAVS|LONP2|TYSND1|SERHL2|NUDT7	-10	down-IgG only
GO Biological Processes	19	GO:0044283	small molecule biosynthetic process	19_GO:0009987 cellular process	-12	4.1	9.3	30284	466	577	36	6.2	1	1593|1719|2023|2879|3028|3158|3988|3992|4191|4259|5007|5092|5223|5805|6697|7108|7167|8644|9415|9524|10005|10229|11343|22928|26063|29914|50814|51102|51141|51805|55256|55312|56997|63826|197322|388581	CYP27A1|DHFR|ENO1|GPX4|HSD17B10|HMGCS2|LIPA|FADS1|MDH2|MGST3|OSBP|PCBD1|PGAM1|PTS|SPR|TM7SF2|TPI1|AKR1C3|FADS2|TECR|ACOT8|COQ7|MGLL|SEPHS2|DECR2|UBIAD1|NSDHL|MECR|INSIG2|COQ3|ADI1|RFK|COQ8A|SRR|ACSF3|C1QTNF12	-10	down-IgG only
GO Biological Processes	19	GO:1901615	organic hydroxy compound metabolic process	19_GO:0009987 cellular process	-12	4	9.2	30284	468	577	36	6.2	1	30|217|249|1593|1610|1652|1719|1728|3028|3158|3417|3988|5007|5092|5805|6567|6609|6697|7108|7167|7436|8529|8574|8644|9971|10005|10327|10613|25953|50814|51141|51573|51805|54657|57665|116255	ACAA1|ALDH2|ALPL|CYP27A1|DAO|DDT|DHFR|NQO1|HSD17B10|HMGCS2|IDH1|LIPA|OSBP|PCBD1|PTS|SLC16A2|SMPD1|SPR|TM7SF2|TPI1|VLDLR|CYP4F2|AKR7A2|AKR1C3|NR1H4|ACOT8|AKR1A1|ERLIN1|PNKD|NSDHL|INSIG2|GDE1|COQ3|UGT1A4|RDH14|MOGAT1	-9.9	down-IgG only
GO Molecular Functions	21	GO:0003735	structural constituent of ribosome		-11	6.6	10	30284	175	577	22	3.8	0.8	6182|10573|26589|28977|29074|29093|51073|51263|51264|54460|56945|60488|63931|64432|64963|64969|64981|64983|65993|84545|124995|128308	MRPL12|MRPL28|MRPL46|MRPL42|MRPL18|MRPL22|MRPL4|MRPL30|MRPL27|MRPS21|MRPS22|MRPS35|MRPS14|MRPS25|MRPS11|MRPS5|MRPL34|MRPL32|MRPS34|MRPL43|MRPL10|MRPL55	-9.7	down-IgG only
KEGG Pathway	24	hsa04146	Peroxisome		-11	10	12	30284	83	577	16	2.8	0.68	30|1610|3295|3417|5824|6647|8504|9409|10005|10455|11264|25824|26061|26063|51179|283927	ACAA1|DAO|HSD17B4|IDH1|PEX19|SOD1|PEX3|PEX16|ACOT8|ECI2|PXMP4|PRDX5|HACL1|DECR2|HAO2|NUDT7	-9.6	down-IgG only
GO Biological Processes	19	GO:0005975	carbohydrate metabolic process	19_GO:0009987 cellular process	-11	4	8.9	30284	445	577	34	5.9	0.98	217|226|1431|2023|2517|2519|2592|2597|2720|2739|2760|3074|3098|3417|3988|4124|4191|4351|4758|5164|5223|5238|5315|6524|7167|8574|9091|10317|26100|27230|51181|51805|116255|388581	ALDH2|ALDOA|CS|ENO1|FUCA1|FUCA2|GALT|GAPDH|GLB1|GLO1|GM2A|HEXB|HK1|IDH1|LIPA|MAN2A1|MDH2|MPI|NEU1|PDK2|PGAM1|PGM3|PKM|SLC5A2|TPI1|AKR7A2|PIGQ|B3GALT5|WIPI2|SERP1|DCXR|COQ3|MOGAT1|C1QTNF12	-9.3	down-IgG only
GO Biological Processes	19	GO:0006412	translation	19_GO:0009987 cellular process	-11	4.2	9	30284	397	577	32	5.5	0.95	5018|6182|7284|10573|25898|26589|28977|29074|29093|51073|51263|51264|54460|54505|54534|55325|56945|60488|63931|64432|64963|64969|64981|64983|65080|65992|65993|84545|124995|128308|219402|220064	OXA1L|MRPL12|TUFM|MRPL28|RCHY1|MRPL46|MRPL42|MRPL18|MRPL22|MRPL4|MRPL30|MRPL27|MRPS21|DHX29|MRPL50|UFSP2|MRPS22|MRPS35|MRPS14|MRPS25|MRPS11|MRPS5|MRPL34|MRPL32|MRPL44|DDRGK1|MRPS34|MRPL43|MRPL10|MRPL55|MTIF3|LTO1	-9.3	down-IgG only
GO Biological Processes	19	GO:0006839	mitochondrial transport	19_GO:0051179 localization	-11	6.1	9.8	30284	190	577	22	3.8	0.8	291|788|4191|5250|7263|7417|10105|10166|10440|10651|23788|25874|27069|29074|29103|51079|51629|84134|84266|89941|92014|100287932	SLC25A4|SLC25A20|MDH2|SLC25A3|TST|VDAC2|PPIF|SLC25A15|TIMM17A|MTX2|MTCH2|MPC2|GHITM|MRPL18|DNAJC15|NDUFA13|SLC25A39|TOMM40L|ALKBH7|RHOT2|SLC25A51|TIMM23	-9	down-IgG only
GO Biological Processes	19	GO:0072329	monocarboxylic acid catabolic process	19_GO:0009987 cellular process	-10	7.8	10	30284	114	577	17	2.9	0.7	30|549|2109|3028|3074|3295|8529|10005|10327|10455|26061|26063|51181|80724|84693|205251|283927	ACAA1|AUH|ETFB|HSD17B10|HEXB|HSD17B4|CYP4F2|ACOT8|AKR1A1|ECI2|HACL1|DECR2|DCXR|ACAD10|MCEE|MTLN|NUDT7	-8.5	down-IgG only
GO Biological Processes	19	GO:0070585	protein localization to mitochondrion	19_GO:0051179 localization	-9.9	8.9	10	30284	88	577	15	2.6	0.66	3098|3301|4285|5018|10440|10651|23788|29103|51024|51079|54546|57506|84134|84233|100287932	HK1|DNAJA1|MIPEP|OXA1L|TIMM17A|MTX2|MTCH2|DNAJC15|FIS1|NDUFA13|RNF186|MAVS|TOMM40L|TMEM126A|TIMM23	-8.2	down-IgG only
GO Biological Processes	19	GO:1990542	mitochondrial transmembrane transport	19_GO:0051179 localization	-9.8	8	10	30284	105	577	16	2.8	0.68	291|788|4191|5250|7263|7417|10166|10440|25874|27069|29074|29103|51629|84134|92014|100287932	SLC25A4|SLC25A20|MDH2|SLC25A3|TST|VDAC2|SLC25A15|TIMM17A|MPC2|GHITM|MRPL18|DNAJC15|SLC25A39|TOMM40L|SLC25A51|TIMM23	-8.1	down-IgG only
GO Cellular Components	20	GO:0005782	peroxisomal matrix		-9.7	12	11	30284	52	577	12	2.1	0.59	30|1610|3295|3417|10005|10455|25824|26061|51179|83752|219743|283927	ACAA1|DAO|HSD17B4|IDH1|ACOT8|ECI2|PRDX5|HACL1|HAO2|LONP2|TYSND1|NUDT7	-8	down-IgG only
GO Cellular Components	20	GO:0031907	microbody lumen		-9.7	12	11	30284	52	577	12	2.1	0.59	30|1610|3295|3417|10005|10455|25824|26061|51179|83752|219743|283927	ACAA1|DAO|HSD17B4|IDH1|ACOT8|ECI2|PRDX5|HACL1|HAO2|LONP2|TYSND1|NUDT7	-8	down-IgG only
GO Biological Processes	19	GO:0019318	hexose metabolic process	19_GO:0009987 cellular process	-9.5	6.2	9.2	30284	161	577	19	3.3	0.74	226|2023|2517|2519|2592|2597|2720|3098|3988|4124|4191|4351|5164|5223|5315|7167|27230|51181|388581	ALDOA|ENO1|FUCA1|FUCA2|GALT|GAPDH|GLB1|HK1|LIPA|MAN2A1|MDH2|MPI|PDK2|PGAM1|PKM|TPI1|SERP1|DCXR|C1QTNF12	-7.8	down-IgG only
GO Molecular Functions	21	GO:0016829	lyase activity		-9.5	5.5	8.9	30284	201	577	21	3.6	0.78	210|226|549|1652|2023|2739|3295|4259|4953|5092|5805|7167|7389|11238|26061|63826|79017|80017|87769|112849|131669	ALAD|ALDOA|AUH|DDT|ENO1|GLO1|HSD17B4|MGST3|ODC1|PCBD1|PTS|TPI1|UROD|CA5B|HACL1|SRR|GGCT|DGLUCY|GGACT|L3HYPDH|UROC1	-7.8	down-IgG only
GO Cellular Components	20	GO:0015934	large ribosomal subunit		-9.2	7.4	9.5	30284	114	577	16	2.8	0.68	6182|10573|26589|28977|29074|29093|51073|51263|51264|54534|64981|64983|65080|84545|124995|128308	MRPL12|MRPL28|MRPL46|MRPL42|MRPL18|MRPL22|MRPL4|MRPL30|MRPL27|MRPL50|MRPL34|MRPL32|MRPL44|MRPL43|MRPL10|MRPL55	-7.5	down-IgG only
GO Molecular Functions	21	GO:0046933	proton-transporting ATP synthase activity, rotational mechanism		-9.2	23	13	30284	18	577	8	1.4	0.49	513|514|521|522|539|4508|9551|10476	ATP5F1D|ATP5F1E|ATP5ME|ATP5PF|ATP5PO|ATP6|ATP5MF|ATP5PD	-7.5	down-IgG only
GO Biological Processes	19	GO:0016054	organic acid catabolic process	19_GO:0009987 cellular process	-9.2	5	8.5	30284	230	577	22	3.8	0.8	30|549|1610|2109|3028|3074|3295|7263|8529|10005|10327|10455|26061|26063|51181|58510|80724|84693|131669|197322|205251|283927	ACAA1|AUH|DAO|ETFB|HSD17B10|HEXB|HSD17B4|TST|CYP4F2|ACOT8|AKR1A1|ECI2|HACL1|DECR2|DCXR|PRODH2|ACAD10|MCEE|UROC1|ACSF3|MTLN|NUDT7	-7.5	down-IgG only
GO Biological Processes	19	GO:0046395	carboxylic acid catabolic process	19_GO:0009987 cellular process	-9.2	5	8.5	30284	230	577	22	3.8	0.8	30|549|1610|2109|3028|3074|3295|7263|8529|10005|10327|10455|26061|26063|51181|58510|80724|84693|131669|197322|205251|283927	ACAA1|AUH|DAO|ETFB|HSD17B10|HEXB|HSD17B4|TST|CYP4F2|ACOT8|AKR1A1|ECI2|HACL1|DECR2|DCXR|PRODH2|ACAD10|MCEE|UROC1|ACSF3|MTLN|NUDT7	-7.5	down-IgG only
KEGG Pathway	24	hsa00480	Glutathione metabolism		-9	11	10	30284	59	577	12	2.1	0.59	2878|2879|2937|2938|2952|3417|4259|4953|9027|51056|79017|653689	GPX3|GPX4|GSS|GSTA1|GSTT1|IDH1|MGST3|ODC1|NAT8|LAP3|GGCT|GSTT2B	-7.3	down-IgG only
GO Cellular Components	20	GO:0031968	organelle outer membrane		-9	4.7	8.3	30284	257	577	23	4	0.81	1528|1610|2023|3098|4259|7284|7417|9812|10058|10651|23788|51024|55177|56907|57506|79639|84134|84303|84681|84987|89941|125988|440574	CYB5A|DAO|ENO1|HK1|MGST3|TUFM|VDAC2|DELE1|ABCB6|MTX2|MTCH2|FIS1|RMDN3|SPIRE1|MAVS|TMEM53|TOMM40L|CHCHD6|HINT2|COX14|RHOT2|MICOS13|MICOS10	-7.3	down-IgG only
GO Biological Processes	19	GO:0090150	establishment of protein localization to membrane	19_GO:0051179 localization	-8.9	4.9	8.3	30284	237	577	22	3.8	0.8	5018|5824|5962|8504|9409|9581|10328|10430|10651|23062|23204|23788|51079|51234|54499|57003|83460|83871|84233|90522|93380|117177	OXA1L|PEX19|RDX|PEX3|PEX16|PREPL|EMC8|TMEM147|MTX2|GGA2|ARL6IP1|MTCH2|NDUFA13|EMC4|TMCO1|CCDC47|EMC6|RAB34|TMEM126A|YIF1B|MMGT1|RAB3IP	-7.2	down-IgG only
GO Cellular Components	20	GO:0019867	outer membrane		-8.9	4.7	8.2	30284	259	577	23	4	0.81	1528|1610|2023|3098|4259|7284|7417|9812|10058|10651|23788|51024|55177|56907|57506|79639|84134|84303|84681|84987|89941|125988|440574	CYB5A|DAO|ENO1|HK1|MGST3|TUFM|VDAC2|DELE1|ABCB6|MTX2|MTCH2|FIS1|RMDN3|SPIRE1|MAVS|TMEM53|TOMM40L|CHCHD6|HINT2|COX14|RHOT2|MICOS13|MICOS10	-7.2	down-IgG only
GO Biological Processes	19	GO:0034440	lipid oxidation	19_GO:0009987 cellular process	-8.9	8.3	9.6	30284	88	577	14	2.4	0.64	30|549|2109|3028|3295|7941|8529|10005|10455|26061|26063|51179|80724|205251	ACAA1|AUH|ETFB|HSD17B10|HSD17B4|PLA2G7|CYP4F2|ACOT8|ECI2|HACL1|DECR2|HAO2|ACAD10|MTLN	-7.2	down-IgG only
GO Cellular Components	20	GO:0045263	proton-transporting ATP synthase complex, coupling factor F(o)		-8.9	28	14	30284	13	577	7	1.2	0.46	516|518|521|522|4508|9551|10476	ATP5MC1|ATP5MC3|ATP5ME|ATP5PF|ATP6|ATP5MF|ATP5PD	-7.2	down-IgG only
GO Biological Processes	19	GO:0009062	fatty acid catabolic process	19_GO:0009987 cellular process	-8.8	8.3	9.6	30284	89	577	14	2.4	0.64	30|549|2109|3028|3295|8529|10005|10455|26061|26063|80724|84693|205251|283927	ACAA1|AUH|ETFB|HSD17B10|HSD17B4|CYP4F2|ACOT8|ECI2|HACL1|DECR2|ACAD10|MCEE|MTLN|NUDT7	-7.2	down-IgG only
GO Biological Processes	19	GO:0005996	monosaccharide metabolic process	19_GO:0009987 cellular process	-8.5	5.4	8.4	30284	184	577	19	3.3	0.74	226|2023|2517|2519|2592|2597|2720|3098|3988|4124|4191|4351|5164|5223|5315|7167|27230|51181|388581	ALDOA|ENO1|FUCA1|FUCA2|GALT|GAPDH|GLB1|HK1|LIPA|MAN2A1|MDH2|MPI|PDK2|PGAM1|PKM|TPI1|SERP1|DCXR|C1QTNF12	-6.9	down-IgG only
GO Cellular Components	20	GO:0005741	mitochondrial outer membrane		-8.5	4.8	8.1	30284	228	577	21	3.6	0.78	1528|1610|3098|4259|7284|7417|9812|10058|10651|23788|51024|55177|56907|57506|84134|84303|84681|84987|89941|125988|440574	CYB5A|DAO|HK1|MGST3|TUFM|VDAC2|DELE1|ABCB6|MTX2|MTCH2|FIS1|RMDN3|SPIRE1|MAVS|TOMM40L|CHCHD6|HINT2|COX14|RHOT2|MICOS13|MICOS10	-6.8	down-IgG only
GO Biological Processes	19	GO:0072524	pyridine-containing compound metabolic process	19_GO:0009987 cellular process	-8.4	6.5	8.7	30284	129	577	16	2.8	0.68	226|249|1728|2023|2597|3098|3417|3988|4191|5223|5315|7167|25824|51181|93100|128240	ALDOA|ALPL|NQO1|ENO1|GAPDH|HK1|IDH1|LIPA|MDH2|PGAM1|PKM|TPI1|PRDX5|DCXR|NAPRT|NAXE	-6.8	down-IgG only
GO Biological Processes	19	GO:0019395	fatty acid oxidation	19_GO:0009987 cellular process	-8.3	8.3	9.3	30284	82	577	13	2.3	0.62	30|549|2109|3028|3295|8529|10005|10455|26061|26063|51179|80724|205251	ACAA1|AUH|ETFB|HSD17B10|HSD17B4|CYP4F2|ACOT8|ECI2|HACL1|DECR2|HAO2|ACAD10|MTLN	-6.6	down-IgG only
GO Cellular Components	20	GO:0000314	organellar small ribosomal subunit		-8.2	15	11	30284	32	577	9	1.6	0.52	28977|54460|56945|60488|63931|64432|64963|64969|65993	MRPL42|MRPS21|MRPS22|MRPS35|MRPS14|MRPS25|MRPS11|MRPS5|MRPS34	-6.6	down-IgG only
GO Cellular Components	20	GO:0005763	mitochondrial small ribosomal subunit		-8.2	15	11	30284	32	577	9	1.6	0.52	28977|54460|56945|60488|63931|64432|64963|64969|65993	MRPL42|MRPS21|MRPS22|MRPS35|MRPS14|MRPS25|MRPS11|MRPS5|MRPS34	-6.6	down-IgG only
GO Biological Processes	19	GO:1990748	cellular detoxification	19_GO:0098754 detoxification	-8.1	6.7	8.6	30284	118	577	15	2.6	0.66	1728|2098|2878|2879|2938|2952|3039|3043|4259|6647|9429|10058|10327|25824|29914	NQO1|ESD|GPX3|GPX4|GSTA1|GSTT1|HBA1|HBB|MGST3|SOD1|ABCG2|ABCB6|AKR1A1|PRDX5|UBIAD1	-6.5	down-IgG only
GO Biological Processes	19	GO:0006575	modified amino acid metabolic process	19_GO:0009987 cellular process	-8.1	5.4	8.1	30284	175	577	18	3.1	0.72	1719|2348|2356|2739|2937|2938|2952|3417|6567|6573|6647|9027|10162|55349|87769|113235|376497|653689	DHFR|FOLR1|FPGS|GLO1|GSS|GSTA1|GSTT1|IDH1|SLC16A2|SLC19A1|SOD1|NAT8|LPCAT3|CHDH|GGACT|SLC46A1|SLC27A1|GSTT2B	-6.5	down-IgG only
GO Biological Processes	19	GO:0006066	alcohol metabolic process	19_GO:0009987 cellular process	-8	4	7.5	30284	314	577	24	4.2	0.83	217|1593|1719|3158|3417|3988|5092|5805|6609|6697|7108|7167|7436|8574|8644|10327|10613|50814|51141|51573|51805|54657|57665|116255	ALDH2|CYP27A1|DHFR|HMGCS2|IDH1|LIPA|PCBD1|PTS|SMPD1|SPR|TM7SF2|TPI1|VLDLR|AKR7A2|AKR1C3|AKR1A1|ERLIN1|NSDHL|INSIG2|GDE1|COQ3|UGT1A4|RDH14|MOGAT1	-6.3	down-IgG only
GO Cellular Components	20	GO:0005758	mitochondrial intermembrane space		-8	7.8	8.9	30284	87	577	13	2.3	0.62	249|1327|1345|4702|4713|4725|6647|9377|51142|54205|90639|388753|100287932	ALPL|COX4I1|COX6C|NDUFA8|NDUFB7|NDUFS5|SOD1|COX5A|CHCHD2|CYCS|COX19|COA6|TIMM23	-6.3	down-IgG only
GO Biological Processes	19	GO:0061024	membrane organization	19_GO:0009987 cellular process	-8	2.7	6.8	30284	764	577	40	6.9	1.1	21|291|2348|4547|5018|5861|6609|6647|7417|9379|10105|10162|10328|10430|10651|23204|23355|23788|27069|27230|51079|51128|51234|54499|55161|56907|57003|57393|79643|83460|83871|84233|84266|84303|89941|93380|125988|128240|440026|440574	ABCA3|SLC25A4|FOLR1|MTTP|OXA1L|RAB1A|SMPD1|SOD1|VDAC2|NRXN2|PPIF|LPCAT3|EMC8|TMEM147|MTX2|ARL6IP1|VPS8|MTCH2|GHITM|SERP1|NDUFA13|SAR1B|EMC4|TMCO1|TMEM33|SPIRE1|CCDC47|CLTRN|CHMP6|EMC6|RAB34|TMEM126A|ALKBH7|CHCHD6|RHOT2|MMGT1|MICOS13|NAXE|TMEM41B|MICOS10	-6.3	down-IgG only
GO Biological Processes	19	GO:0046496	nicotinamide nucleotide metabolic process	19_GO:0009987 cellular process	-8	6.5	8.5	30284	121	577	15	2.6	0.66	226|1728|2023|2597|3098|3417|3988|4191|5223|5315|7167|25824|51181|93100|128240	ALDOA|NQO1|ENO1|GAPDH|HK1|IDH1|LIPA|MDH2|PGAM1|PKM|TPI1|PRDX5|DCXR|NAPRT|NAXE	-6.3	down-IgG only
GO Biological Processes	19	GO:0019362	pyridine nucleotide metabolic process	19_GO:0009987 cellular process	-8	6.5	8.5	30284	121	577	15	2.6	0.66	226|1728|2023|2597|3098|3417|3988|4191|5223|5315|7167|25824|51181|93100|128240	ALDOA|NQO1|ENO1|GAPDH|HK1|IDH1|LIPA|MDH2|PGAM1|PKM|TPI1|PRDX5|DCXR|NAPRT|NAXE	-6.3	down-IgG only
GO Biological Processes	19	GO:0042180	ketone metabolic process	19_GO:0009987 cellular process	-7.9	7.8	8.8	30284	88	577	13	2.3	0.62	1728|2739|3028|7167|8529|8574|8644|10229|10327|25953|29914|51805|56997	NQO1|GLO1|HSD17B10|TPI1|CYP4F2|AKR7A2|AKR1C3|COQ7|AKR1A1|PNKD|UBIAD1|COQ3|COQ8A	-6.3	down-IgG only
GO Cellular Components	20	GO:0033177	proton-transporting two-sector ATPase complex, proton-transporting domain		-7.9	17	11	30284	25	577	8	1.4	0.49	516|518|521|522|4508|9114|9551|10476	ATP5MC1|ATP5MC3|ATP5ME|ATP5PF|ATP6|ATP6V0D1|ATP5MF|ATP5PD	-6.2	down-IgG only
GO Biological Processes	19	GO:0006766	vitamin metabolic process	19_GO:0009987 cellular process	-7.8	6.9	8.5	30284	106	577	14	2.4	0.64	249|1593|1719|1728|2348|2356|3988|6573|8529|29914|54657|55312|113235|326625	ALPL|CYP27A1|DHFR|NQO1|FOLR1|FPGS|LIPA|SLC19A1|CYP4F2|UBIAD1|UGT1A4|RFK|SLC46A1|MMAB	-6.2	down-IgG only
GO Biological Processes	19	GO:0010565	regulation of ketone metabolic process	19_GO:0050789 regulation of biological process	-7.8	5.9	8.1	30284	143	577	16	2.8	0.68	345|634|1601|5164|8644|9971|10062|10613|51141|54600|54657|54658|83752|160760|205251|219743	APOC3|CEACAM1|DAB2|PDK2|AKR1C3|NR1H4|NR1H3|ERLIN1|INSIG2|UGT1A9|UGT1A4|UGT1A1|LONP2|PPTC7|MTLN|TYSND1	-6.2	down-IgG only
GO Biological Processes	19	GO:0016052	carbohydrate catabolic process	19_GO:0009987 cellular process	-7.8	6.3	8.3	30284	125	577	15	2.6	0.66	226|2023|2592|2597|2720|2760|3074|3098|3988|4351|4758|5223|5315|7167|26100	ALDOA|ENO1|GALT|GAPDH|GLB1|GM2A|HEXB|HK1|LIPA|MPI|NEU1|PGAM1|PKM|TPI1|WIPI2	-6.1	down-IgG only
GO Biological Processes	19	GO:0044248	cellular catabolic process	19_GO:0009987 cellular process	-7.7	4	7.4	30284	299	577	23	4	0.81	30|549|1610|2109|2720|3028|3074|3295|7263|8529|10005|10327|10455|26061|26063|51181|58510|80724|84693|131669|197322|205251|283927	ACAA1|AUH|DAO|ETFB|GLB1|HSD17B10|HEXB|HSD17B4|TST|CYP4F2|ACOT8|AKR1A1|ECI2|HACL1|DECR2|DCXR|PRODH2|ACAD10|MCEE|UROC1|ACSF3|MTLN|NUDT7	-6.1	down-IgG only
GO Biological Processes	19	GO:0006790	sulfur compound metabolic process	19_GO:0009987 cellular process	-7.6	3.9	7.2	30284	327	577	24	4.2	0.83	2720|2739|2937|2938|2952|3074|3158|3295|3417|4482|6647|7263|9027|9524|10005|10249|10327|25874|55256|79717|84693|197322|283927|653689	GLB1|GLO1|GSS|GSTA1|GSTT1|HEXB|HMGCS2|HSD17B4|IDH1|MSRA|SOD1|TST|NAT8|TECR|ACOT8|GLYAT|AKR1A1|MPC2|ADI1|PPCS|MCEE|ACSF3|NUDT7|GSTT2B	-6	down-IgG only
GO Biological Processes	19	GO:0097237	cellular response to toxic substance	19_GO:0050896 response to stimulus	-7.6	6.2	8.1	30284	128	577	15	2.6	0.66	1728|2098|2878|2879|2938|2952|3039|3043|4259|6647|9429|10058|10327|25824|29914	NQO1|ESD|GPX3|GPX4|GSTA1|GSTT1|HBA1|HBB|MGST3|SOD1|ABCG2|ABCB6|AKR1A1|PRDX5|UBIAD1	-6	down-IgG only
GO Biological Processes	19	GO:0072655	establishment of protein localization to mitochondrion	19_GO:0051179 localization	-7.6	8.2	8.8	30284	77	577	12	2.1	0.59	3098|4285|5018|10440|10651|23788|29103|51024|51079|84134|84233|100287932	HK1|MIPEP|OXA1L|TIMM17A|MTX2|MTCH2|DNAJC15|FIS1|NDUFA13|TOMM40L|TMEM126A|TIMM23	-6	down-IgG only
GO Molecular Functions	21	GO:0015252	proton channel activity		-7.6	16	11	30284	27	577	8	1.4	0.49	513|514|521|522|539|4508|9551|10476	ATP5F1D|ATP5F1E|ATP5ME|ATP5PF|ATP5PO|ATP6|ATP5MF|ATP5PD	-6	down-IgG only
GO Biological Processes	19	GO:0043648	dicarboxylic acid metabolic process	19_GO:0009987 cellular process	-7.4	7.1	8.4	30284	96	577	13	2.3	0.62	1719|2348|2356|3417|4191|6573|10005|58510|80017|92259|113235|131669|197322	DHFR|FOLR1|FPGS|IDH1|MDH2|SLC19A1|ACOT8|PRODH2|DGLUCY|KGD4|SLC46A1|UROC1|ACSF3	-5.8	down-IgG only
GO Molecular Functions	21	GO:0016614	oxidoreductase activity, acting on CH-OH group of donors		-7.4	6	8	30284	132	577	15	2.6	0.66	3028|3295|3417|4191|6697|8529|8574|8644|10327|50814|51179|51181|55349|57665|115817	HSD17B10|HSD17B4|IDH1|MDH2|SPR|CYP4F2|AKR7A2|AKR1C3|AKR1A1|NSDHL|HAO2|DCXR|CHDH|RDH14|DHRS1	-5.8	down-IgG only
GO Cellular Components	20	GO:0031970	organelle envelope lumen		-7.4	7	8.3	30284	97	577	13	2.3	0.62	249|1327|1345|4702|4713|4725|6647|9377|51142|54205|90639|388753|100287932	ALPL|COX4I1|COX6C|NDUFA8|NDUFB7|NDUFS5|SOD1|COX5A|CHCHD2|CYCS|COX19|COA6|TIMM23	-5.8	down-IgG only
GO Biological Processes	19	GO:0072657	protein localization to membrane	19_GO:0051179 localization	-7.4	3.2	6.8	30284	472	577	29	5	0.91	403|682|5018|5064|5590|5824|5962|8504|9379|9409|9530|9581|10328|10430|10651|23062|23204|23788|29922|51079|51234|54499|57003|83460|83871|84233|90522|93380|117177	ARL3|BSG|OXA1L|PALM|PRKCZ|PEX19|RDX|PEX3|NRXN2|PEX16|BAG4|PREPL|EMC8|TMEM147|MTX2|GGA2|ARL6IP1|MTCH2|NME7|NDUFA13|EMC4|TMCO1|CCDC47|EMC6|RAB34|TMEM126A|YIF1B|MMGT1|RAB3IP	-5.8	down-IgG only
KEGG Pathway	24	hsa01200	Carbon metabolism		-7.3	6.3	8	30284	116	577	14	2.4	0.64	226|1431|2023|2098|2597|3098|3417|4191|5223|5315|6391|7167|51179|84693	ALDOA|CS|ENO1|ESD|GAPDH|HK1|IDH1|MDH2|PGAM1|PKM|SDHC|TPI1|HAO2|MCEE	-5.7	down-IgG only
GO Biological Processes	19	GO:0007006	mitochondrial membrane organization	19_GO:0009987 cellular process	-7.3	6.3	8	30284	117	577	14	2.4	0.64	291|5018|7417|10105|10651|23788|27069|51079|84233|84266|84303|89941|125988|440574	SLC25A4|OXA1L|VDAC2|PPIF|MTX2|MTCH2|GHITM|NDUFA13|TMEM126A|ALKBH7|CHCHD6|RHOT2|MICOS13|MICOS10	-5.7	down-IgG only
GO Biological Processes	19	GO:0008535	respiratory chain complex IV assembly	19_GO:0009987 cellular process	-7.2	14	9.9	30284	30	577	8	1.4	0.49	4514|51241|79064|84334|84987|90639|388753|389203	COX3|COX16|TMEM223|COA8|COX14|COX19|COA6|SMIM20	-5.6	down-IgG only
GO Molecular Functions	21	GO:0016853	isomerase activity		-7.1	5	7.4	30284	180	577	17	2.9	0.7	1573|1652|2288|2938|3295|4351|5223|5238|7167|10105|10455|51078|63826|84056|84693|116447|128240	CYP2J2|DDT|FKBP4|GSTA1|HSD17B4|MPI|PGAM1|PGM3|TPI1|PPIF|ECI2|THAP4|SRR|KATNAL1|MCEE|TOP1MT|NAXE	-5.5	down-IgG only
GO Biological Processes	19	GO:1901136	carbohydrate derivative catabolic process	19_GO:0009987 cellular process	-7.1	4.7	7.3	30284	202	577	18	3.1	0.72	226|313|1990|2023|2517|2519|2597|2720|2760|3074|3098|3988|4758|5223|5315|6609|7167|93611	ALDOA|AOAH|CELA1|ENO1|FUCA1|FUCA2|GAPDH|GLB1|GM2A|HEXB|HK1|LIPA|NEU1|PGAM1|PKM|SMPD1|TPI1|FBXO44	-5.5	down-IgG only
GO Biological Processes	19	GO:0006122	mitochondrial electron transport, ubiquinol to cytochrome c	19_GO:0009987 cellular process	-6.9	22	11	30284	14	577	6	1	0.42	1537|7381|7388|10975|27089|54205	CYC1|UQCRB|UQCRH|UQCR11|UQCRQ|CYCS	-5.3	down-IgG only
GO Cellular Components	20	GO:0016324	apical plasma membrane		-6.9	3.3	6.6	30284	413	577	26	4.5	0.86	526|634|795|1244|2348|2760|4008|5590|5962|6524|6567|6568|6573|6712|8529|9114|9429|9550|10158|10327|11136|23428|54825|64284|113235|142680	ATP6V1B2|CEACAM1|S100G|ABCC2|FOLR1|GM2A|LMO7|PRKCZ|RDX|SLC5A2|SLC16A2|SLC17A1|SLC19A1|SPTBN2|CYP4F2|ATP6V0D1|ABCG2|ATP6V1G1|PDZK1IP1|AKR1A1|SLC7A9|SLC7A8|CDHR2|RAB17|SLC46A1|SLC34A3	-5.3	down-IgG only
GO Biological Processes	19	GO:0008202	steroid metabolic process	19_GO:0009987 cellular process	-6.9	4.1	6.9	30284	257	577	20	3.5	0.76	30|1593|3028|3158|3295|3988|5007|5618|6609|7108|7436|8644|9971|10005|10613|50814|51141|54657|54658|84681	ACAA1|CYP27A1|HSD17B10|HMGCS2|HSD17B4|LIPA|OSBP|PRLR|SMPD1|TM7SF2|VLDLR|AKR1C3|NR1H4|ACOT8|ERLIN1|NSDHL|INSIG2|UGT1A4|UGT1A1|HINT2	-5.3	down-IgG only
GO Biological Processes	19	GO:0006635	fatty acid beta-oxidation	19_GO:0009987 cellular process	-6.9	9	8.6	30284	58	577	10	1.7	0.54	30|549|2109|3028|3295|10005|10455|26063|80724|205251	ACAA1|AUH|ETFB|HSD17B10|HSD17B4|ACOT8|ECI2|DECR2|ACAD10|MTLN	-5.3	down-IgG only
GO Biological Processes	19	GO:0030258	lipid modification	19_GO:0009987 cellular process	-6.8	5	7.3	30284	167	577	16	2.8	0.68	30|549|2109|3028|3295|7941|8529|10005|10162|10455|26061|26063|51179|54893|80724|205251	ACAA1|AUH|ETFB|HSD17B10|HSD17B4|PLA2G7|CYP4F2|ACOT8|LPCAT3|ECI2|HACL1|DECR2|HAO2|MTMR10|ACAD10|MTLN	-5.3	down-IgG only
GO Biological Processes	19	GO:0042558	pteridine-containing compound metabolic process	19_GO:0009987 cellular process	-6.8	13	9.4	30284	33	577	8	1.4	0.49	1719|2348|2356|5092|5805|6573|6697|113235	DHFR|FOLR1|FPGS|PCBD1|PTS|SLC19A1|SPR|SLC46A1	-5.3	down-IgG only
GO Biological Processes	19	GO:0051668	localization within membrane	19_GO:0051179 localization	-6.8	2.9	6.3	30284	561	577	31	5.4	0.94	403|682|5018|5064|5590|5824|5962|8504|9379|9409|9530|9581|10328|10430|10651|23062|23204|23788|29922|51079|51234|54499|57003|64284|83460|83871|84233|90522|93380|117177|128240	ARL3|BSG|OXA1L|PALM|PRKCZ|PEX19|RDX|PEX3|NRXN2|PEX16|BAG4|PREPL|EMC8|TMEM147|MTX2|GGA2|ARL6IP1|MTCH2|NME7|NDUFA13|EMC4|TMCO1|CCDC47|RAB17|EMC6|RAB34|TMEM126A|YIF1B|MMGT1|RAB3IP|NAXE	-5.2	down-IgG only
GO Biological Processes	19	GO:0098754	detoxification	19_GO:0098754 detoxification	-6.7	5.3	7.3	30284	149	577	15	2.6	0.66	1728|2098|2878|2879|2938|2952|3039|3043|4259|6647|9429|10058|10327|25824|29914	NQO1|ESD|GPX3|GPX4|GSTA1|GSTT1|HBA1|HBB|MGST3|SOD1|ABCG2|ABCB6|AKR1A1|PRDX5|UBIAD1	-5.2	down-IgG only
GO Cellular Components	20	GO:0031526	brush border membrane		-6.7	8.7	8.4	30284	60	577	10	1.7	0.54	2348|4547|5824|6573|9429|11136|54825|57393|113235|142680	FOLR1|MTTP|PEX19|SLC19A1|ABCG2|SLC7A9|CDHR2|CLTRN|SLC46A1|SLC34A3	-5.2	down-IgG only
GO Biological Processes	19	GO:0001676	long-chain fatty acid metabolic process	19_GO:0009987 cellular process	-6.7	6.1	7.6	30284	111	577	13	2.3	0.62	30|1573|2879|2938|3992|4259|8529|8644|9415|10005|11343|26061|376497	ACAA1|CYP2J2|GPX4|GSTA1|FADS1|MGST3|CYP4F2|AKR1C3|FADS2|ACOT8|MGLL|HACL1|SLC27A1	-5.1	down-IgG only
GO Biological Processes	19	GO:0051205	protein insertion into membrane	19_GO:0051179 localization	-6.7	10	8.7	30284	47	577	9	1.6	0.52	5018|10328|10430|51234|54499|57003|83460|84233|93380	OXA1L|EMC8|TMEM147|EMC4|TMCO1|CCDC47|EMC6|TMEM126A|MMGT1	-5.1	down-IgG only
GO Biological Processes	19	GO:1901617	organic hydroxy compound biosynthetic process	19_GO:0009987 cellular process	-6.6	4.8	7	30284	175	577	16	2.8	0.68	1593|1610|1652|1719|3028|3158|3988|5007|5092|5805|6697|7108|8644|10005|50814|51141	CYP27A1|DAO|DDT|DHFR|HSD17B10|HMGCS2|LIPA|OSBP|PCBD1|PTS|SPR|TM7SF2|AKR1C3|ACOT8|NSDHL|INSIG2	-5	down-IgG only
GO Molecular Functions	21	GO:0016835	carbon-oxygen lyase activity		-6.5	7.3	7.8	30284	79	577	11	1.9	0.57	210|549|2023|3295|5092|5805|7167|11238|80017|112849|131669	ALAD|AUH|ENO1|HSD17B4|PCBD1|PTS|TPI1|CA5B|DGLUCY|L3HYPDH|UROC1	-5	down-IgG only
GO Biological Processes	19	GO:0062012	regulation of small molecule metabolic process	19_GO:0050789 regulation of biological process	-6.5	3.4	6.4	30284	350	577	23	4	0.81	345|634|1601|2023|3487|4718|5164|8644|9056|9971|10062|10162|10613|51024|51141|54600|54657|54658|83752|160760|205251|219743|388581	APOC3|CEACAM1|DAB2|ENO1|IGFBP4|NDUFC2|PDK2|AKR1C3|SLC7A7|NR1H4|NR1H3|LPCAT3|ERLIN1|FIS1|INSIG2|UGT1A9|UGT1A4|UGT1A1|LONP2|PPTC7|MTLN|TYSND1|C1QTNF12	-4.9	down-IgG only
GO Biological Processes	19	GO:0042440	pigment metabolic process	19_GO:0009987 cellular process	-6.4	8.1	8	30284	65	577	10	1.7	0.54	210|1244|1652|7389|10058|51629|54600|54657|54658|113235	ALAD|ABCC2|DDT|UROD|ABCB6|SLC25A39|UGT1A9|UGT1A4|UGT1A1|SLC46A1	-4.9	down-IgG only
GO Molecular Functions	21	GO:0032977	membrane insertase activity		-6.3	19	10	30284	17	577	6	1	0.42	5018|10328|23788|51234|83460|93380	OXA1L|EMC8|MTCH2|EMC4|EMC6|MMGT1	-4.8	down-IgG only
GO Biological Processes	19	GO:0006006	glucose metabolic process	19_GO:0009987 cellular process	-6.3	5.7	7.2	30284	120	577	13	2.3	0.62	2023|2597|3098|3988|4191|4351|5164|5223|5315|7167|27230|51181|388581	ENO1|GAPDH|HK1|LIPA|MDH2|MPI|PDK2|PGAM1|PKM|TPI1|SERP1|DCXR|C1QTNF12	-4.8	down-IgG only
GO Biological Processes	19	GO:0006081	aldehyde metabolic process	19_GO:0009987 cellular process	-6.2	7.7	7.7	30284	68	577	10	1.7	0.54	217|249|2098|2739|3417|7167|8574|8644|10327|25953	ALDH2|ALPL|ESD|GLO1|IDH1|TPI1|AKR7A2|AKR1C3|AKR1A1|PNKD	-4.7	down-IgG only
GO Cellular Components	20	GO:0045177	apical part of cell		-6.2	3	6	30284	479	577	27	4.7	0.88	526|634|795|1244|2348|2760|4008|5590|5962|6524|6567|6568|6573|6712|8529|9114|9429|9550|10158|10327|11136|23428|54825|63826|64284|113235|142680	ATP6V1B2|CEACAM1|S100G|ABCC2|FOLR1|GM2A|LMO7|PRKCZ|RDX|SLC5A2|SLC16A2|SLC17A1|SLC19A1|SPTBN2|CYP4F2|ATP6V0D1|ABCG2|ATP6V1G1|PDZK1IP1|AKR1A1|SLC7A9|SLC7A8|CDHR2|SRR|RAB17|SLC46A1|SLC34A3	-4.7	down-IgG only
GO Biological Processes	19	GO:0033365	protein localization to organelle	19_GO:0051179 localization	-6.2	2.4	5.8	30284	794	577	37	6.4	1	403|3098|3301|4285|5018|5824|8504|9409|9419|9903|10328|10430|10440|10542|10651|23355|23788|26061|29103|51024|51079|51141|51234|54499|54546|57003|57506|65992|79589|83460|83752|84134|84233|93380|117177|337867|100287932	ARL3|HK1|DNAJA1|MIPEP|OXA1L|PEX19|PEX3|PEX16|CRIPT|KLHL21|EMC8|TMEM147|TIMM17A|LAMTOR5|MTX2|VPS8|MTCH2|HACL1|DNAJC15|FIS1|NDUFA13|INSIG2|EMC4|TMCO1|RNF186|CCDC47|MAVS|DDRGK1|RNF128|EMC6|LONP2|TOMM40L|TMEM126A|MMGT1|RAB3IP|UBAC2|TIMM23	-4.7	down-IgG only
GO Biological Processes	19	GO:0008610	lipid biosynthetic process	19_GO:0009987 cellular process	-6.1	2.7	5.9	30284	602	577	31	5.4	0.94	1040|1593|2879|3028|3074|3158|3988|3992|5007|5618|6609|6610|7108|8644|9091|9415|9429|9524|10005|10162|11343|26063|50814|51102|51141|84681|84992|116255|197322|376497|387521	CDS1|CYP27A1|GPX4|HSD17B10|HEXB|HMGCS2|LIPA|FADS1|OSBP|PRLR|SMPD1|SMPD2|TM7SF2|AKR1C3|PIGQ|FADS2|ABCG2|TECR|ACOT8|LPCAT3|MGLL|DECR2|NSDHL|MECR|INSIG2|HINT2|PIGY|MOGAT1|ACSF3|SLC27A1|PEDS1	-4.6	down-IgG only
GO Biological Processes	19	GO:0033559	unsaturated fatty acid metabolic process	19_GO:0009987 cellular process	-6.1	6.1	7.2	30284	104	577	12	2.1	0.59	30|1573|2879|2938|3992|4259|8529|8644|9415|10005|11343|26063	ACAA1|CYP2J2|GPX4|GSTA1|FADS1|MGST3|CYP4F2|AKR1C3|FADS2|ACOT8|MGLL|DECR2	-4.6	down-IgG only
GO Molecular Functions	21	GO:0016209	antioxidant activity		-6.1	6.7	7.4	30284	86	577	11	1.9	0.57	1728|2878|2879|2938|2952|3039|3043|4259|6647|25824|29914	NQO1|GPX3|GPX4|GSTA1|GSTT1|HBA1|HBB|MGST3|SOD1|PRDX5|UBIAD1	-4.6	down-IgG only
KEGG Pathway	24	hsa00790	Folate biosynthesis		-6.1	13	8.9	30284	28	577	7	1.2	0.46	249|1719|2356|5092|5805|6697|8644	ALPL|DHFR|FPGS|PCBD1|PTS|SPR|AKR1C3	-4.6	down-IgG only
GO Biological Processes	19	GO:0019216	regulation of lipid metabolic process	19_GO:0050789 regulation of biological process	-6.1	3.4	6.1	30284	343	577	22	3.8	0.8	21|345|634|1601|3417|5164|8644|9971|9975|10062|10162|10613|29103|51141|54600|54657|54658|83752|154791|205251|219743|376497	ABCA3|APOC3|CEACAM1|DAB2|IDH1|PDK2|AKR1C3|NR1H4|NR1D2|NR1H3|LPCAT3|ERLIN1|DNAJC15|INSIG2|UGT1A9|UGT1A4|UGT1A1|LONP2|FMC1|MTLN|TYSND1|SLC27A1	-4.6	down-IgG only
GO Biological Processes	19	GO:0007007	inner mitochondrial membrane organization	19_GO:0009987 cellular process	-6	10	8.3	30284	41	577	8	1.4	0.49	5018|10651|27069|51079|84233|84303|125988|440574	OXA1L|MTX2|GHITM|NDUFA13|TMEM126A|CHCHD6|MICOS13|MICOS10	-4.5	down-IgG only
GO Biological Processes	19	GO:0006090	pyruvate metabolic process	19_GO:0009987 cellular process	-6	7.3	7.4	30284	72	577	10	1.7	0.54	226|2023|2597|3098|3988|5223|5315|7167|25874|63826	ALDOA|ENO1|GAPDH|HK1|LIPA|PGAM1|PKM|TPI1|MPC2|SRR	-4.5	down-IgG only
GO Biological Processes	19	GO:0006979	response to oxidative stress	19_GO:0050896 response to stimulus	-6	3.2	6	30284	375	577	23	4	0.81	210|1728|2706|2878|2879|2937|3039|3043|3417|4137|4482|4512|4537|4700|5164|6647|10105|25824|25828|51142|55967|84334|93100	ALAD|NQO1|GJB2|GPX3|GPX4|GSS|HBA1|HBB|IDH1|MAPT|MSRA|COX1|ND3|NDUFA6|PDK2|SOD1|PPIF|PRDX5|TXN2|CHCHD2|NDUFA12|COA8|NAPRT	-4.5	down-IgG only
GO Biological Processes	19	GO:0042886	amide transport	19_GO:0051179 localization	-6	4.9	6.7	30284	149	577	14	2.4	0.64	2348|4547|5007|5455|5861|6567|6573|9429|27230|51629|57393|113235|376497|387597	FOLR1|MTTP|OSBP|POU3F3|RAB1A|SLC16A2|SLC19A1|ABCG2|SERP1|SLC25A39|CLTRN|SLC46A1|SLC27A1|ILDR2	-4.5	down-IgG only
GO Biological Processes	19	GO:0017004	cytochrome complex assembly	19_GO:0009987 cellular process	-6	10	8.1	30284	42	577	8	1.4	0.49	4514|51241|79064|84334|84987|90639|388753|389203	COX3|COX16|TMEM223|COA8|COX14|COX19|COA6|SMIM20	-4.5	down-IgG only
GO Cellular Components	20	GO:0005903	brush border		-5.9	5.8	7	30284	109	577	12	2.1	0.59	120|2348|4547|5824|6573|9429|11136|51181|54825|57393|113235|142680	ADD3|FOLR1|MTTP|PEX19|SLC19A1|ABCG2|SLC7A9|DCXR|CDHR2|CLTRN|SLC46A1|SLC34A3	-4.4	down-IgG only
GO Biological Processes	19	GO:0019217	regulation of fatty acid metabolic process	19_GO:0050789 regulation of biological process	-5.9	5.8	7	30284	109	577	12	2.1	0.59	345|634|5164|10062|10613|51141|54600|54657|54658|83752|205251|219743	APOC3|CEACAM1|PDK2|NR1H3|ERLIN1|INSIG2|UGT1A9|UGT1A4|UGT1A1|LONP2|MTLN|TYSND1	-4.4	down-IgG only
KEGG Pathway	24	hsa01523	Antifolate resistance		-5.9	12	8.6	30284	30	577	7	1.2	0.46	1244|1719|2348|2356|6573|9429|113235	ABCC2|DHFR|FOLR1|FPGS|SLC19A1|ABCG2|SLC46A1	-4.4	down-IgG only
GO Biological Processes	19	GO:0033013	tetrapyrrole metabolic process	19_GO:0009987 cellular process	-5.9	8.3	7.7	30284	57	577	9	1.6	0.52	210|1244|7389|10058|51629|54657|54658|113235|326625	ALAD|ABCC2|UROD|ABCB6|SLC25A39|UGT1A4|UGT1A1|SLC46A1|MMAB	-4.4	down-IgG only
GO Molecular Functions	21	GO:0046906	tetrapyrrole binding		-5.9	4.8	6.6	30284	152	577	14	2.4	0.64	1528|1537|1573|1593|3039|3043|4512|6391|8529|10058|50865|51078|54205|326625	CYB5A|CYC1|CYP2J2|CYP27A1|HBA1|HBB|COX1|SDHC|CYP4F2|ABCB6|HEBP1|THAP4|CYCS|MMAB	-4.4	down-IgG only
GO Cellular Components	20	GO:0015935	small ribosomal subunit		-5.9	7.1	7.3	30284	74	577	10	1.7	0.54	28977|54460|54505|56945|60488|63931|64432|64963|64969|65993	MRPL42|MRPS21|DHX29|MRPS22|MRPS35|MRPS14|MRPS25|MRPS11|MRPS5|MRPS34	-4.4	down-IgG only
GO Biological Processes	19	GO:0098869	cellular oxidant detoxification	19_GO:0098754 detoxification	-5.8	6.3	7.1	30284	92	577	11	1.9	0.57	1728|2878|2879|2938|2952|3039|3043|4259|6647|25824|29914	NQO1|GPX3|GPX4|GSTA1|GSTT1|HBA1|HBB|MGST3|SOD1|PRDX5|UBIAD1	-4.4	down-IgG only
GO Biological Processes	19	GO:0006520	amino acid metabolic process	19_GO:0009987 cellular process	-5.8	3.7	6.1	30284	273	577	19	3.3	0.74	549|1610|2109|2356|2937|3028|4482|4953|5092|5805|6567|10249|22928|51078|55256|58510|63826|80017|131669	AUH|DAO|ETFB|FPGS|GSS|HSD17B10|MSRA|ODC1|PCBD1|PTS|SLC16A2|GLYAT|SEPHS2|THAP4|ADI1|PRODH2|SRR|DGLUCY|UROC1	-4.3	down-IgG only
KEGG Pathway	24	hsa04981	Folate transport and metabolism		-5.8	12	8.4	30284	31	577	7	1.2	0.46	1244|1719|2348|2356|6573|9429|113235	ABCC2|DHFR|FOLR1|FPGS|SLC19A1|ABCG2|SLC46A1	-4.3	down-IgG only
GO Biological Processes	19	GO:0045048	protein insertion into ER membrane	19_GO:0051179 localization	-5.8	12	8.4	30284	31	577	7	1.2	0.46	10328|10430|51234|54499|57003|83460|93380	EMC8|TMEM147|EMC4|TMCO1|CCDC47|EMC6|MMGT1	-4.3	down-IgG only
GO Molecular Functions	21	GO:0042910	xenobiotic transmembrane transporter activity		-5.7	11	8.3	30284	32	577	7	1.2	0.46	21|1244|6573|9429|51374|84255|113235	ABCA3|ABCC2|SLC19A1|ABCG2|ATRAID|SLC37A3|SLC46A1	-4.2	down-IgG only
GO Biological Processes	19	GO:0019377	glycolipid catabolic process	19_GO:0009987 cellular process	-5.7	15	8.9	30284	21	577	6	1	0.42	2517|2720|2760|3074|4758|6609	FUCA1|GLB1|GM2A|HEXB|NEU1|SMPD1	-4.2	down-IgG only
GO Molecular Functions	21	GO:0016836	hydro-lyase activity		-5.7	7.7	7.3	30284	61	577	9	1.6	0.52	210|549|2023|3295|5092|11238|80017|112849|131669	ALAD|AUH|ENO1|HSD17B4|PCBD1|CA5B|DGLUCY|L3HYPDH|UROC1	-4.2	down-IgG only
GO Biological Processes	19	GO:0006694	steroid biosynthetic process	19_GO:0009987 cellular process	-5.6	5.4	6.7	30284	116	577	12	2.1	0.59	1593|3028|3158|3988|5007|5618|7108|8644|10005|50814|51141|84681	CYP27A1|HSD17B10|HMGCS2|LIPA|OSBP|PRLR|TM7SF2|AKR1C3|ACOT8|NSDHL|INSIG2|HINT2	-4.2	down-IgG only
GO Biological Processes	19	GO:0006734	NADH metabolic process	19_GO:0009987 cellular process	-5.6	11	8.1	30284	33	577	7	1.2	0.46	1728|2023|3098|4191|5223|5315|7167	NQO1|ENO1|HK1|MDH2|PGAM1|PKM|TPI1	-4.1	down-IgG only
GO Cellular Components	20	GO:0005764	lysosome		-5.6	2.4	5.4	30284	774	577	35	6.1	0.99	21|526|1601|2517|2519|2720|2760|2767|3074|3988|4718|4758|5862|6609|7436|9114|9528|9550|10058|10542|10641|11342|26001|27283|27346|51127|51128|51374|57231|57665|58986|79643|84255|84866|93100	ABCA3|ATP6V1B2|DAB2|FUCA1|FUCA2|GLB1|GM2A|GNA11|HEXB|LIPA|NDUFC2|NEU1|RAB2A|SMPD1|VLDLR|ATP6V0D1|TMEM59|ATP6V1G1|ABCB6|LAMTOR5|NPRL2|RNF13|RNF167|TINAG|TMEM97|TRIM17|SAR1B|ATRAID|SNX14|RDH14|PGAP6|CHMP6|SLC37A3|TMEM25|NAPRT	-4.1	down-IgG only
GO Cellular Components	20	GO:0000323	lytic vacuole		-5.6	2.4	5.4	30284	774	577	35	6.1	0.99	21|526|1601|2517|2519|2720|2760|2767|3074|3988|4718|4758|5862|6609|7436|9114|9528|9550|10058|10542|10641|11342|26001|27283|27346|51127|51128|51374|57231|57665|58986|79643|84255|84866|93100	ABCA3|ATP6V1B2|DAB2|FUCA1|FUCA2|GLB1|GM2A|GNA11|HEXB|LIPA|NDUFC2|NEU1|RAB2A|SMPD1|VLDLR|ATP6V0D1|TMEM59|ATP6V1G1|ABCB6|LAMTOR5|NPRL2|RNF13|RNF167|TINAG|TMEM97|TRIM17|SAR1B|ATRAID|SNX14|RDH14|PGAP6|CHMP6|SLC37A3|TMEM25|NAPRT	-4.1	down-IgG only
GO Cellular Components	20	GO:0045275	respiratory chain complex III		-5.6	20	9.6	30284	13	577	5	0.87	0.39	1537|7381|7388|10975|27089	CYC1|UQCRB|UQCRH|UQCR11|UQCRQ	-4.1	down-IgG only
GO Biological Processes	19	GO:0006626	protein targeting to mitochondrion	19_GO:0051179 localization	-5.5	7.5	7.2	30284	63	577	9	1.6	0.52	4285|10440|10651|23788|29103|51024|51079|84134|100287932	MIPEP|TIMM17A|MTX2|MTCH2|DNAJC15|FIS1|NDUFA13|TOMM40L|TIMM23	-4.1	down-IgG only
GO Biological Processes	19	GO:0007029	endoplasmic reticulum organization	19_GO:0009987 cellular process	-5.5	5.8	6.7	30284	99	577	11	1.9	0.57	10162|10313|10328|10430|23204|51234|54499|55161|57003|83460|93380	LPCAT3|RTN3|EMC8|TMEM147|ARL6IP1|EMC4|TMCO1|TMEM33|CCDC47|EMC6|MMGT1	-4.1	down-IgG only
GO Biological Processes	19	GO:0006096	glycolytic process	19_GO:0009987 cellular process	-5.5	8.7	7.5	30284	48	577	8	1.4	0.49	226|2023|2597|3098|3988|5223|5315|7167	ALDOA|ENO1|GAPDH|HK1|LIPA|PGAM1|PKM|TPI1	-4	down-IgG only
GO Biological Processes	19	GO:0006778	porphyrin-containing compound metabolic process	19_GO:0009987 cellular process	-5.5	8.7	7.5	30284	48	577	8	1.4	0.49	210|1244|7389|10058|51629|54657|54658|113235	ALAD|ABCC2|UROD|ABCB6|SLC25A39|UGT1A4|UGT1A1|SLC46A1	-4	down-IgG only
KEGG Pathway	24	hsa00983	Drug metabolism - other enzymes		-5.5	6.5	6.9	30284	81	577	10	1.7	0.54	2938|2952|4259|4831|29922|54600|54657|54658|83549|653689	GSTA1|GSTT1|MGST3|NME2|NME7|UGT1A9|UGT1A4|UGT1A1|UCK1|GSTT2B	-4	down-IgG only
GO Molecular Functions	21	GO:0020037	heme binding		-5.5	4.8	6.3	30284	142	577	13	2.3	0.62	1528|1537|1573|1593|3039|3043|4512|6391|8529|10058|50865|51078|54205	CYB5A|CYC1|CYP2J2|CYP27A1|HBA1|HBB|COX1|SDHC|CYP4F2|ABCB6|HEBP1|THAP4|CYCS	-4	down-IgG only
GO Biological Processes	19	GO:0019320	hexose catabolic process	19_GO:0009987 cellular process	-5.4	8.6	7.4	30284	49	577	8	1.4	0.49	2023|2592|2720|3098|4351|5223|5315|7167	ENO1|GALT|GLB1|HK1|MPI|PGAM1|PKM|TPI1	-4	down-IgG only
GO Molecular Functions	21	GO:0016616	oxidoreductase activity, acting on the CH-OH group of donors, NAD or NADP as acceptor		-5.4	5.2	6.4	30284	122	577	12	2.1	0.59	3028|3295|3417|4191|6697|8574|8644|10327|50814|51181|57665|115817	HSD17B10|HSD17B4|IDH1|MDH2|SPR|AKR7A2|AKR1C3|AKR1A1|NSDHL|DCXR|RDH14|DHRS1	-4	down-IgG only
GO Molecular Functions	21	GO:0016874	ligase activity		-5.4	4.4	6.1	30284	167	577	14	2.4	0.64	513|514|521|522|539|2356|2937|4508|9551|10476|79717|93100|197322|376497	ATP5F1D|ATP5F1E|ATP5ME|ATP5PF|ATP5PO|FPGS|GSS|ATP6|ATP5MF|ATP5PD|PPCS|NAPRT|ACSF3|SLC27A1	-3.9	down-IgG only
GO Biological Processes	19	GO:0046655	folic acid metabolic process	19_GO:0009987 cellular process	-5.4	19	9.3	30284	14	577	5	0.87	0.39	1719|2348|2356|6573|113235	DHFR|FOLR1|FPGS|SLC19A1|SLC46A1	-3.9	down-IgG only
GO Biological Processes	19	GO:0042559	pteridine-containing compound biosynthetic process	19_GO:0009987 cellular process	-5.4	19	9.3	30284	14	577	5	0.87	0.39	1719|2356|5092|5805|6697	DHFR|FPGS|PCBD1|PTS|SPR	-3.9	down-IgG only
GO Biological Processes	19	GO:0046032	ADP catabolic process	19_GO:0009987 cellular process	-5.4	8.4	7.3	30284	50	577	8	1.4	0.49	226|2023|2597|3098|3988|5223|5315|7167	ALDOA|ENO1|GAPDH|HK1|LIPA|PGAM1|PKM|TPI1	-3.9	down-IgG only
GO Molecular Functions	21	GO:0004033	aldo-keto reductase (NADPH) activity		-5.3	10	7.7	30284	36	577	7	1.2	0.46	6697|8574|8644|10327|51181|57665|115817	SPR|AKR7A2|AKR1C3|AKR1A1|DCXR|RDH14|DHRS1	-3.9	down-IgG only
KEGG Pathway	24	hsa00010	Glycolysis / Gluconeogenesis		-5.3	7.1	6.9	30284	67	577	9	1.6	0.52	217|226|2023|2597|3098|5223|5315|7167|10327	ALDH2|ALDOA|ENO1|GAPDH|HK1|PGAM1|PKM|TPI1|AKR1A1	-3.9	down-IgG only
GO Cellular Components	20	GO:0098800	inner mitochondrial membrane protein complex		-5.3	8.2	7.2	30284	51	577	8	1.4	0.49	10440|10651|25874|29103|84303|125988|440574|100287932	TIMM17A|MTX2|MPC2|DNAJC15|CHCHD6|MICOS13|MICOS10|TIMM23	-3.9	down-IgG only
GO Biological Processes	19	GO:1901605	alpha-amino acid metabolic process	19_GO:0009987 cellular process	-5.3	4.1	6	30284	194	577	15	2.6	0.66	549|1610|2356|3028|4482|4953|5092|10249|22928|51078|55256|58510|63826|80017|131669	AUH|DAO|FPGS|HSD17B10|MSRA|ODC1|PCBD1|GLYAT|SEPHS2|THAP4|ADI1|PRODH2|SRR|DGLUCY|UROC1	-3.8	down-IgG only
GO Biological Processes	19	GO:0007031	peroxisome organization	19_GO:0009987 cellular process	-5.3	9.9	7.6	30284	37	577	7	1.2	0.46	5824|8504|9409|10005|26061|51024|83752	PEX19|PEX3|PEX16|ACOT8|HACL1|FIS1|LONP2	-3.8	down-IgG only
GO Biological Processes	19	GO:0072330	monocarboxylic acid biosynthetic process	19_GO:0009987 cellular process	-5.3	4.3	6	30284	171	577	14	2.4	0.64	1593|2879|3028|3992|5007|8644|9415|9524|10005|11343|26063|51102|63826|197322	CYP27A1|GPX4|HSD17B10|FADS1|OSBP|AKR1C3|FADS2|TECR|ACOT8|MGLL|DECR2|MECR|SRR|ACSF3	-3.8	down-IgG only
GO Biological Processes	19	GO:0019364	pyridine nucleotide catabolic process	19_GO:0009987 cellular process	-5.2	8.1	7.1	30284	52	577	8	1.4	0.49	226|2023|2597|3098|3988|5223|5315|7167	ALDOA|ENO1|GAPDH|HK1|LIPA|PGAM1|PKM|TPI1	-3.8	down-IgG only
KEGG Pathway	24	hsa03010	Ribosome		-5.2	4.3	6	30284	172	577	14	2.4	0.64	6182|10573|29074|29093|51073|51263|51264|54460|63931|64963|64969|64981|64983|124995	MRPL12|MRPL28|MRPL18|MRPL22|MRPL4|MRPL30|MRPL27|MRPS21|MRPS14|MRPS11|MRPS5|MRPL34|MRPL32|MRPL10	-3.8	down-IgG only
GO Biological Processes	19	GO:0033617	mitochondrial cytochrome c oxidase assembly	19_GO:0009987 cellular process	-5.2	13	8.1	30284	25	577	6	1	0.42	51241|79064|84334|84987|90639|389203	COX16|TMEM223|COA8|COX14|COX19|SMIM20	-3.8	down-IgG only
GO Biological Processes	19	GO:0046394	carboxylic acid biosynthetic process	19_GO:0009987 cellular process	-5.2	3.4	5.7	30284	274	577	18	3.1	0.72	1593|2879|3028|3992|4259|5007|5092|8644|9415|9524|10005|11343|22928|26063|51102|55256|63826|197322	CYP27A1|GPX4|HSD17B10|FADS1|MGST3|OSBP|PCBD1|AKR1C3|FADS2|TECR|ACOT8|MGLL|SEPHS2|DECR2|MECR|ADI1|SRR|ACSF3	-3.8	down-IgG only
GO Biological Processes	19	GO:0019725	cellular homeostasis	19_GO:0042592 homeostatic process	-5.2	2.4	5.2	30284	703	577	32	5.5	0.95	226|249|486|526|1728|3074|3098|6647|7009|9114|9550|9971|10058|10463|23479|25824|25828|28999|51102|51218|54499|55177|57003|57393|89941|90639|113235|127124|142680|159371|283375|388962	ALDOA|ALPL|FXYD2|ATP6V1B2|NQO1|HEXB|HK1|SOD1|TMBIM6|ATP6V0D1|ATP6V1G1|NR1H4|ABCB6|SLC30A9|ISCU|PRDX5|TXN2|KLF15|MECR|GLRX5|TMCO1|RMDN3|CCDC47|CLTRN|RHOT2|COX19|SLC46A1|ATP6V1G3|SLC34A3|SLC35G1|SLC39A5|BOLA3	-3.8	down-IgG only
GO Cellular Components	20	GO:0098862	cluster of actin-based cell projections		-5.2	4.2	6	30284	173	577	14	2.4	0.64	120|2348|4547|5824|5962|6573|8195|9429|11136|51181|54825|57393|113235|142680	ADD3|FOLR1|MTTP|PEX19|RDX|SLC19A1|MKKS|ABCG2|SLC7A9|DCXR|CDHR2|CLTRN|SLC46A1|SLC34A3	-3.8	down-IgG only
GO Biological Processes	19	GO:0009137	purine nucleoside diphosphate catabolic process	19_GO:0009987 cellular process	-5.2	7.9	7	30284	53	577	8	1.4	0.49	226|2023|2597|3098|3988|5223|5315|7167	ALDOA|ENO1|GAPDH|HK1|LIPA|PGAM1|PKM|TPI1	-3.7	down-IgG only
GO Biological Processes	19	GO:0009181	purine ribonucleoside diphosphate catabolic process	19_GO:0009987 cellular process	-5.2	7.9	7	30284	53	577	8	1.4	0.49	226|2023|2597|3098|3988|5223|5315|7167	ALDOA|ENO1|GAPDH|HK1|LIPA|PGAM1|PKM|TPI1	-3.7	down-IgG only
GO Biological Processes	19	GO:0046365	monosaccharide catabolic process	19_GO:0009987 cellular process	-5.2	7.9	7	30284	53	577	8	1.4	0.49	2023|2592|2720|3098|4351|5223|5315|7167	ENO1|GALT|GLB1|HK1|MPI|PGAM1|PKM|TPI1	-3.7	down-IgG only
GO Molecular Functions	21	GO:0005496	steroid binding		-5.1	5.3	6.3	30284	108	577	11	1.9	0.57	345|795|2101|5007|7417|9971|10062|10613|27346|51141|54658	APOC3|S100G|ESRRA|OSBP|VDAC2|NR1H4|NR1H3|ERLIN1|TMEM97|INSIG2|UGT1A1	-3.7	down-IgG only
GO Biological Processes	19	GO:0016053	organic acid biosynthetic process	19_GO:0009987 cellular process	-5.1	3.4	5.6	30284	277	577	18	3.1	0.72	1593|2879|3028|3992|4259|5007|5092|8644|9415|9524|10005|11343|22928|26063|51102|55256|63826|197322	CYP27A1|GPX4|HSD17B10|FADS1|MGST3|OSBP|PCBD1|AKR1C3|FADS2|TECR|ACOT8|MGLL|SEPHS2|DECR2|MECR|ADI1|SRR|ACSF3	-3.7	down-IgG only
GO Biological Processes	19	GO:0051604	protein maturation	19_GO:0009987 cellular process	-5.1	2.6	5.3	30284	544	577	27	4.7	0.88	2288|3301|3336|3816|4285|4802|5824|7113|7941|8195|9091|9530|10105|10422|10845|51218|56605|57003|64788|81562|83752|84992|135154|219743|220064|284106|388962	FKBP4|DNAJA1|HSPE1|KLK1|MIPEP|NFYC|PEX19|TMPRSS2|PLA2G7|MKKS|PIGQ|BAG4|PPIF|UBAC1|CLPX|GLRX5|ERO1B|CCDC47|LMF1|LMAN2L|LONP2|PIGY|SDHAF4|TYSND1|LTO1|CISD3|BOLA3	-3.7	down-IgG only
GO Biological Processes	19	GO:0009636	response to toxic substance	19_GO:0050896 response to stimulus	-5.1	3.5	5.6	30284	253	577	17	2.9	0.7	210|1728|2098|2878|2879|2938|2952|3039|3043|4259|6647|9429|10058|10249|10327|25824|29914	ALAD|NQO1|ESD|GPX3|GPX4|GSTA1|GSTT1|HBA1|HBB|MGST3|SOD1|ABCG2|ABCB6|GLYAT|AKR1A1|PRDX5|UBIAD1	-3.7	down-IgG only
GO Biological Processes	19	GO:0006729	tetrahydrobiopterin biosynthetic process	19_GO:0009987 cellular process	-5.1	26	10	30284	8	577	4	0.69	0.35	1719|5092|5805|6697	DHFR|PCBD1|PTS|SPR	-3.7	down-IgG only
GO Biological Processes	19	GO:0043461	proton-transporting ATP synthase complex assembly	19_GO:0009987 cellular process	-5.1	26	10	30284	8	577	4	0.69	0.35	513|5018|154791|729515	ATP5F1D|OXA1L|FMC1|TMEM242	-3.7	down-IgG only
GO Biological Processes	19	GO:0033615	mitochondrial proton-transporting ATP synthase complex assembly	19_GO:0009987 cellular process	-5.1	26	10	30284	8	577	4	0.69	0.35	513|5018|154791|729515	ATP5F1D|OXA1L|FMC1|TMEM242	-3.7	down-IgG only
GO Biological Processes	19	GO:0006689	ganglioside catabolic process	19_GO:0009987 cellular process	-5.1	26	10	30284	8	577	4	0.69	0.35	2720|2760|3074|4758	GLB1|GM2A|HEXB|NEU1	-3.7	down-IgG only
GO Biological Processes	19	GO:0072526	pyridine-containing compound catabolic process	19_GO:0009987 cellular process	-5	7.6	6.9	30284	55	577	8	1.4	0.49	226|2023|2597|3098|3988|5223|5315|7167	ALDOA|ENO1|GAPDH|HK1|LIPA|PGAM1|PKM|TPI1	-3.6	down-IgG only
GO Biological Processes	19	GO:0072337	modified amino acid transport	19_GO:0051179 localization	-5	9.2	7.2	30284	40	577	7	1.2	0.46	788|2348|6573|11136|51629|113235|387700	SLC25A20|FOLR1|SLC19A1|SLC7A9|SLC25A39|SLC46A1|SLC16A12	-3.6	down-IgG only
GO Biological Processes	19	GO:0006879	intracellular iron ion homeostasis	19_GO:0042592 homeostatic process	-5	6.5	6.5	30284	73	577	9	1.6	0.52	6647|9114|9550|10058|23479|51102|51218|113235|388962	SOD1|ATP6V0D1|ATP6V1G1|ABCB6|ISCU|MECR|GLRX5|SLC46A1|BOLA3	-3.6	down-IgG only
GO Biological Processes	19	GO:0006637	acyl-CoA metabolic process	19_GO:0009987 cellular process	-5	5.7	6.3	30284	92	577	10	1.7	0.54	3158|3295|9524|10005|10249|25874|79717|84693|197322|283927	HMGCS2|HSD17B4|TECR|ACOT8|GLYAT|MPC2|PPCS|MCEE|ACSF3|NUDT7	-3.6	down-IgG only
GO Biological Processes	19	GO:0035383	thioester metabolic process	19_GO:0009987 cellular process	-5	5.7	6.3	30284	92	577	10	1.7	0.54	3158|3295|9524|10005|10249|25874|79717|84693|197322|283927	HMGCS2|HSD17B4|TECR|ACOT8|GLYAT|MPC2|PPCS|MCEE|ACSF3|NUDT7	-3.6	down-IgG only
GO Biological Processes	19	GO:0009191	ribonucleoside diphosphate catabolic process	19_GO:0009987 cellular process	-5	7.5	6.8	30284	56	577	8	1.4	0.49	226|2023|2597|3098|3988|5223|5315|7167	ALDOA|ENO1|GAPDH|HK1|LIPA|PGAM1|PKM|TPI1	-3.6	down-IgG only
GO Biological Processes	19	GO:0046031	ADP metabolic process	19_GO:0009987 cellular process	-5	7.5	6.8	30284	56	577	8	1.4	0.49	226|2023|2597|3098|3988|5223|5315|7167	ALDOA|ENO1|GAPDH|HK1|LIPA|PGAM1|PKM|TPI1	-3.6	down-IgG only
GO Biological Processes	19	GO:0006749	glutathione metabolic process	19_GO:0009987 cellular process	-5	7.5	6.8	30284	56	577	8	1.4	0.49	2739|2937|2938|2952|3417|6647|9027|653689	GLO1|GSS|GSTA1|GSTT1|IDH1|SOD1|NAT8|GSTT2B	-3.6	down-IgG only
GO Biological Processes	19	GO:0042168	heme metabolic process	19_GO:0009987 cellular process	-4.9	9	7.1	30284	41	577	7	1.2	0.46	210|1244|7389|10058|51629|54657|113235	ALAD|ABCC2|UROD|ABCB6|SLC25A39|UGT1A4|SLC46A1	-3.6	down-IgG only
GO Molecular Functions	21	GO:0004601	peroxidase activity		-4.9	7.4	6.7	30284	57	577	8	1.4	0.49	2878|2879|2938|2952|3039|3043|4259|25824	GPX3|GPX4|GSTA1|GSTT1|HBA1|HBB|MGST3|PRDX5	-3.5	down-IgG only
GO Biological Processes	19	GO:0006743	ubiquinone metabolic process	19_GO:0009987 cellular process	-4.9	15	8.3	30284	17	577	5	0.87	0.39	1728|10229|29914|51805|56997	NQO1|COQ7|UBIAD1|COQ3|COQ8A	-3.5	down-IgG only
GO Biological Processes	19	GO:0006855	xenobiotic transmembrane transport	19_GO:0051179 localization	-4.9	15	8.3	30284	17	577	5	0.87	0.39	21|1244|6573|51374|84255	ABCA3|ABCC2|SLC19A1|ATRAID|SLC37A3	-3.5	down-IgG only
GO Biological Processes	19	GO:0006605	protein targeting	19_GO:0051179 localization	-4.8	3.4	5.4	30284	264	577	17	2.9	0.7	4285|5824|9409|10440|10651|23204|23355|23788|26061|29103|51024|51079|83752|84134|90522|117177|100287932	MIPEP|PEX19|PEX16|TIMM17A|MTX2|ARL6IP1|VPS8|MTCH2|HACL1|DNAJC15|FIS1|NDUFA13|LONP2|TOMM40L|YIF1B|RAB3IP|TIMM23	-3.5	down-IgG only
GO Biological Processes	19	GO:0170039	proteinogenic amino acid metabolic process	19_GO:0009987 cellular process	-4.8	4.2	5.7	30284	162	577	13	2.3	0.62	549|1610|2356|4482|5092|10249|22928|51078|55256|58510|63826|80017|131669	AUH|DAO|FPGS|MSRA|PCBD1|GLYAT|SEPHS2|THAP4|ADI1|PRODH2|SRR|DGLUCY|UROC1	-3.4	down-IgG only
GO Biological Processes	19	GO:0046165	alcohol biosynthetic process	19_GO:0009987 cellular process	-4.8	5.5	6.1	30284	96	577	10	1.7	0.54	1593|1719|3158|3988|5092|5805|6697|7108|50814|51141	CYP27A1|DHFR|HMGCS2|LIPA|PCBD1|PTS|SPR|TM7SF2|NSDHL|INSIG2	-3.4	down-IgG only
GO Biological Processes	19	GO:0046146	tetrahydrobiopterin metabolic process	19_GO:0009987 cellular process	-4.8	23	9.3	30284	9	577	4	0.69	0.35	1719|5092|5805|6697	DHFR|PCBD1|PTS|SPR	-3.4	down-IgG only
GO Biological Processes	19	GO:0009134	nucleoside diphosphate catabolic process	19_GO:0009987 cellular process	-4.8	7.1	6.6	30284	59	577	8	1.4	0.49	226|2023|2597|3098|3988|5223|5315|7167	ALDOA|ENO1|GAPDH|HK1|LIPA|PGAM1|PKM|TPI1	-3.4	down-IgG only
GO Molecular Functions	21	GO:0016684	oxidoreductase activity, acting on peroxide as acceptor		-4.8	7.1	6.6	30284	59	577	8	1.4	0.49	2878|2879|2938|2952|3039|3043|4259|25824	GPX3|GPX4|GSTA1|GSTT1|HBA1|HBB|MGST3|PRDX5	-3.4	down-IgG only
KEGG Pathway	24	hsa00511	Other glycan degradation		-4.8	15	8	30284	18	577	5	0.87	0.39	2517|2519|2720|3074|4758	FUCA1|FUCA2|GLB1|HEXB|NEU1	-3.4	down-IgG only
GO Biological Processes	19	GO:0046479	glycosphingolipid catabolic process	19_GO:0009987 cellular process	-4.8	15	8	30284	18	577	5	0.87	0.39	2720|2760|3074|4758|6609	GLB1|GM2A|HEXB|NEU1|SMPD1	-3.4	down-IgG only
GO Biological Processes	19	GO:0042181	ketone biosynthetic process	19_GO:0009987 cellular process	-4.7	10	7.3	30284	30	577	6	1	0.42	7167|8644|10229|29914|51805|56997	TPI1|AKR1C3|COQ7|UBIAD1|COQ3|COQ8A	-3.4	down-IgG only
GO Molecular Functions	21	GO:0008106	alcohol dehydrogenase (NADP+) activity		-4.7	10	7.3	30284	30	577	6	1	0.42	8574|8644|10327|51181|57665|115817	AKR7A2|AKR1C3|AKR1A1|DCXR|RDH14|DHRS1	-3.4	down-IgG only
GO Biological Processes	19	GO:0170033	L-amino acid metabolic process	19_GO:0009987 cellular process	-4.7	4.1	5.5	30284	168	577	13	2.3	0.62	549|1610|2356|4482|5092|10249|22928|51078|55256|58510|63826|80017|131669	AUH|DAO|FPGS|MSRA|PCBD1|GLYAT|SEPHS2|THAP4|ADI1|PRODH2|SRR|DGLUCY|UROC1	-3.3	down-IgG only
GO Cellular Components	20	GO:0098852	lytic vacuole membrane		-4.6	2.7	5	30284	451	577	23	4	0.81	21|526|1601|2767|4718|4758|5862|7436|9114|9528|9550|10058|10542|10641|11342|26001|51128|51374|57231|57665|58986|79643|84255	ABCA3|ATP6V1B2|DAB2|GNA11|NDUFC2|NEU1|RAB2A|VLDLR|ATP6V0D1|TMEM59|ATP6V1G1|ABCB6|LAMTOR5|NPRL2|RNF13|RNF167|SAR1B|ATRAID|SNX14|RDH14|PGAP6|CHMP6|SLC37A3	-3.3	down-IgG only
GO Cellular Components	20	GO:0005765	lysosomal membrane		-4.6	2.7	5	30284	451	577	23	4	0.81	21|526|1601|2767|4718|4758|5862|7436|9114|9528|9550|10058|10542|10641|11342|26001|51128|51374|57231|57665|58986|79643|84255	ABCA3|ATP6V1B2|DAB2|GNA11|NDUFC2|NEU1|RAB2A|VLDLR|ATP6V0D1|TMEM59|ATP6V1G1|ABCB6|LAMTOR5|NPRL2|RNF13|RNF167|SAR1B|ATRAID|SNX14|RDH14|PGAP6|CHMP6|SLC37A3	-3.3	down-IgG only
GO Biological Processes	19	GO:0061621	canonical glycolysis	19_GO:0009987 cellular process	-4.6	14	7.8	30284	19	577	5	0.87	0.39	2023|3098|5223|5315|7167	ENO1|HK1|PGAM1|PKM|TPI1	-3.3	down-IgG only
GO Biological Processes	19	GO:0016137	glycoside metabolic process	19_GO:0009987 cellular process	-4.6	14	7.8	30284	19	577	5	0.87	0.39	2517|2519|8574|8644|10327	FUCA1|FUCA2|AKR7A2|AKR1C3|AKR1A1	-3.3	down-IgG only
GO Biological Processes	19	GO:0061718	glucose catabolic process to pyruvate	19_GO:0009987 cellular process	-4.6	14	7.8	30284	19	577	5	0.87	0.39	2023|3098|5223|5315|7167	ENO1|HK1|PGAM1|PKM|TPI1	-3.3	down-IgG only
GO Biological Processes	19	GO:0006735	NADH regeneration	19_GO:0009987 cellular process	-4.6	14	7.8	30284	19	577	5	0.87	0.39	2023|3098|5223|5315|7167	ENO1|HK1|PGAM1|PKM|TPI1	-3.3	down-IgG only
GO Cellular Components	20	GO:0033178	proton-transporting two-sector ATPase complex, catalytic domain		-4.6	14	7.8	30284	19	577	5	0.87	0.39	513|514|526|9550|127124	ATP5F1D|ATP5F1E|ATP6V1B2|ATP6V1G1|ATP6V1G3	-3.3	down-IgG only
GO Biological Processes	19	GO:0006625	protein targeting to peroxisome	19_GO:0051179 localization	-4.6	21	8.8	30284	10	577	4	0.69	0.35	5824|9409|26061|83752	PEX19|PEX16|HACL1|LONP2	-3.2	down-IgG only
GO Cellular Components	20	GO:0072546	EMC complex		-4.6	21	8.8	30284	10	577	4	0.69	0.35	10328|51234|83460|93380	EMC8|EMC4|EMC6|MMGT1	-3.2	down-IgG only
GO Biological Processes	19	GO:0036109	alpha-linolenic acid metabolic process	19_GO:0009987 cellular process	-4.6	21	8.8	30284	10	577	4	0.69	0.35	30|3992|9415|10005	ACAA1|FADS1|FADS2|ACOT8	-3.2	down-IgG only
GO Biological Processes	19	GO:0006767	water-soluble vitamin metabolic process	19_GO:0009987 cellular process	-4.6	6.7	6.3	30284	63	577	8	1.4	0.49	249|1719|2348|2356|6573|55312|113235|326625	ALPL|DHFR|FOLR1|FPGS|SLC19A1|RFK|SLC46A1|MMAB	-3.2	down-IgG only
GO Biological Processes	19	GO:0019674	NAD metabolic process	19_GO:0009987 cellular process	-4.6	6.7	6.3	30284	63	577	8	1.4	0.49	1728|2023|3098|4191|5223|5315|7167|93100	NQO1|ENO1|HK1|MDH2|PGAM1|PKM|TPI1|NAPRT	-3.2	down-IgG only
GO Biological Processes	19	GO:0120254	olefinic compound metabolic process	19_GO:0009987 cellular process	-4.5	4.3	5.5	30284	148	577	12	2.1	0.59	30|1573|2879|2938|3992|4259|8529|8644|9415|10005|11343|57665	ACAA1|CYP2J2|GPX4|GSTA1|FADS1|MGST3|CYP4F2|AKR1C3|FADS2|ACOT8|MGLL|RDH14	-3.2	down-IgG only
GO Biological Processes	19	GO:0046466	membrane lipid catabolic process	19_GO:0009987 cellular process	-4.5	7.8	6.5	30284	47	577	7	1.2	0.46	2517|2720|2760|3074|4758|6609|6610	FUCA1|GLB1|GM2A|HEXB|NEU1|SMPD1|SMPD2	-3.2	down-IgG only
GO Biological Processes	19	GO:0072662	protein localization to peroxisome	19_GO:0051179 localization	-4.5	13	7.6	30284	20	577	5	0.87	0.39	5824|8504|9409|26061|83752	PEX19|PEX3|PEX16|HACL1|LONP2	-3.2	down-IgG only
GO Biological Processes	19	GO:0072663	establishment of protein localization to peroxisome	19_GO:0051179 localization	-4.5	13	7.6	30284	20	577	5	0.87	0.39	5824|8504|9409|26061|83752	PEX19|PEX3|PEX16|HACL1|LONP2	-3.2	down-IgG only
GO Cellular Components	20	GO:0005778	peroxisomal membrane		-4.5	6.5	6.1	30284	65	577	8	1.4	0.49	3295|5824|8504|9409|11264|26063|51024|57506	HSD17B4|PEX19|PEX3|PEX16|PXMP4|DECR2|FIS1|MAVS	-3.1	down-IgG only
GO Cellular Components	20	GO:0031903	microbody membrane		-4.5	6.5	6.1	30284	65	577	8	1.4	0.49	3295|5824|8504|9409|11264|26063|51024|57506	HSD17B4|PEX19|PEX3|PEX16|PXMP4|DECR2|FIS1|MAVS	-3.1	down-IgG only
GO Biological Processes	19	GO:0170036	import into the mitochondrion	19_GO:0051179 localization	-4.5	7.7	6.4	30284	48	577	7	1.2	0.46	7263|10440|29074|29103|51629|84134|100287932	TST|TIMM17A|MRPL18|DNAJC15|SLC25A39|TOMM40L|TIMM23	-3.1	down-IgG only
KEGG Pathway	24	hsa00280	Valine, leucine and isoleucine degradation		-4.5	7.7	6.4	30284	48	577	7	1.2	0.46	30|217|549|3028|3158|84693|197322	ACAA1|ALDH2|AUH|HSD17B10|HMGCS2|MCEE|ACSF3	-3.1	down-IgG only
GO Biological Processes	19	GO:0006805	xenobiotic metabolic process	19_GO:0050896 response to stimulus	-4.5	4.5	5.6	30284	127	577	11	1.9	0.57	30|217|1244|1429|1573|1728|2938|8529|10249|54600|54658	ACAA1|ALDH2|ABCC2|CRYZ|CYP2J2|NQO1|GSTA1|CYP4F2|GLYAT|UGT1A9|UGT1A1	-3.1	down-IgG only
GO Cellular Components	20	GO:0005774	vacuolar membrane		-4.5	2.5	4.8	30284	495	577	24	4.2	0.83	21|526|1601|2767|4718|4758|5862|7436|9114|9528|9550|10058|10542|10641|11342|26001|51128|51374|57231|57665|58986|79643|84255|127124	ABCA3|ATP6V1B2|DAB2|GNA11|NDUFC2|NEU1|RAB2A|VLDLR|ATP6V0D1|TMEM59|ATP6V1G1|ABCB6|LAMTOR5|NPRL2|RNF13|RNF167|SAR1B|ATRAID|SNX14|RDH14|PGAP6|CHMP6|SLC37A3|ATP6V1G3	-3.1	down-IgG only
GO Biological Processes	19	GO:0009132	nucleoside diphosphate metabolic process	19_GO:0009987 cellular process	-4.5	5.6	5.9	30284	85	577	9	1.6	0.52	226|2023|2597|3098|3988|5223|5315|7167|283927	ALDOA|ENO1|GAPDH|HK1|LIPA|PGAM1|PKM|TPI1|NUDT7	-3.1	down-IgG only
GO Biological Processes	19	GO:0045922	negative regulation of fatty acid metabolic process	19_GO:0048519 negative regulation of biological process	-4.4	7.5	6.3	30284	49	577	7	1.2	0.46	345|634|10613|51141|54600|54657|54658	APOC3|CEACAM1|ERLIN1|INSIG2|UGT1A9|UGT1A4|UGT1A1	-3.1	down-IgG only
GO Molecular Functions	21	GO:0003954	NADH dehydrogenase activity		-4.4	19	8.4	30284	11	577	4	0.69	0.35	1728|4722|4728|4729	NQO1|NDUFS3|NDUFS8|NDUFV2	-3.1	down-IgG only
GO Biological Processes	19	GO:0045050	protein insertion into ER membrane by stop-transfer membrane-anchor sequence	19_GO:0051179 localization	-4.4	19	8.4	30284	11	577	4	0.69	0.35	10328|51234|83460|93380	EMC8|EMC4|EMC6|MMGT1	-3.1	down-IgG only
GO Biological Processes	19	GO:0061620	glycolytic process through glucose-6-phosphate	19_GO:0009987 cellular process	-4.4	12	7.3	30284	21	577	5	0.87	0.39	2023|3098|5223|5315|7167	ENO1|HK1|PGAM1|PKM|TPI1	-3.1	down-IgG only
GO Biological Processes	19	GO:0061615	glycolytic process through fructose-6-phosphate	19_GO:0009987 cellular process	-4.4	12	7.3	30284	21	577	5	0.87	0.39	2023|3098|5223|5315|7167	ENO1|HK1|PGAM1|PKM|TPI1	-3.1	down-IgG only
GO Biological Processes	19	GO:0006099	tricarboxylic acid cycle	19_GO:0009987 cellular process	-4.4	9.3	6.7	30284	34	577	6	1	0.42	1431|3417|4191|6391|92259|135154	CS|IDH1|MDH2|SDHC|KGD4|SDHAF4	-3.1	down-IgG only
GO Biological Processes	19	GO:0009410	response to xenobiotic stimulus	19_GO:0050896 response to stimulus	-4.4	2.6	4.8	30284	437	577	22	3.8	0.8	21|30|120|210|217|595|1244|1429|1573|1728|2938|3158|3988|6422|6609|6647|8529|10249|25828|54600|54658|63826	ABCA3|ACAA1|ADD3|ALAD|ALDH2|CCND1|ABCC2|CRYZ|CYP2J2|NQO1|GSTA1|HMGCS2|LIPA|SFRP1|SMPD1|SOD1|CYP4F2|GLYAT|TXN2|UGT1A9|UGT1A1|SRR	-3.1	down-IgG only
GO Biological Processes	19	GO:1902652	secondary alcohol metabolic process	19_GO:0009987 cellular process	-4.4	4.4	5.4	30284	131	577	11	1.9	0.57	1593|3158|3417|3988|6609|7108|7436|10613|50814|51141|54657	CYP27A1|HMGCS2|IDH1|LIPA|SMPD1|TM7SF2|VLDLR|ERLIN1|NSDHL|INSIG2|UGT1A4	-3	down-IgG only
GO Biological Processes	19	GO:0009179	purine ribonucleoside diphosphate metabolic process	19_GO:0009987 cellular process	-4.3	6.2	6	30284	68	577	8	1.4	0.49	226|2023|2597|3098|3988|5223|5315|7167	ALDOA|ENO1|GAPDH|HK1|LIPA|PGAM1|PKM|TPI1	-3	down-IgG only
GO Biological Processes	19	GO:0009135	purine nucleoside diphosphate metabolic process	19_GO:0009987 cellular process	-4.3	6.2	6	30284	68	577	8	1.4	0.49	226|2023|2597|3098|3988|5223|5315|7167	ALDOA|ENO1|GAPDH|HK1|LIPA|PGAM1|PKM|TPI1	-3	down-IgG only
GO Biological Processes	19	GO:0098771	inorganic ion homeostasis	19_GO:0042592 homeostatic process	-4.3	2.6	4.8	30284	442	577	22	3.8	0.8	249|486|3074|6647|7009|8529|9114|9550|10058|10463|23479|51076|51102|51218|54499|55177|57003|90639|113235|142680|159371|388962	ALPL|FXYD2|HEXB|SOD1|TMBIM6|CYP4F2|ATP6V0D1|ATP6V1G1|ABCB6|SLC30A9|ISCU|CUTC|MECR|GLRX5|TMCO1|RMDN3|CCDC47|COX19|SLC46A1|SLC34A3|SLC35G1|BOLA3	-3	down-IgG only
GO Cellular Components	20	GO:0005742	mitochondrial outer membrane translocase complex		-4.3	12	7.1	30284	22	577	5	0.87	0.39	10651|84134|84303|125988|440574	MTX2|TOMM40L|CHCHD6|MICOS13|MICOS10	-3	down-IgG only
GO Biological Processes	19	GO:0019677	NAD catabolic process	19_GO:0009987 cellular process	-4.3	12	7.1	30284	22	577	5	0.87	0.39	2023|3098|5223|5315|7167	ENO1|HK1|PGAM1|PKM|TPI1	-3	down-IgG only
GO Biological Processes	19	GO:1901661	quinone metabolic process	19_GO:0009987 cellular process	-4.3	12	7.1	30284	22	577	5	0.87	0.39	1728|10229|29914|51805|56997	NQO1|COQ7|UBIAD1|COQ3|COQ8A	-3	down-IgG only
GO Biological Processes	19	GO:0034976	response to endoplasmic reticulum stress	19_GO:0050896 response to stimulus	-4.3	3.3	5	30284	236	577	15	2.6	0.66	267|595|6048|7009|9616|10613|27230|54499|54546|55161|57003|64764|65992|83734|93611	AMFR|CCND1|RNF5|TMBIM6|RNF7|ERLIN1|SERP1|TMCO1|RNF186|TMEM33|CCDC47|CREB3L2|DDRGK1|ATG10|FBXO44	-3	down-IgG only
GO Biological Processes	19	GO:0072593	reactive oxygen species metabolic process	19_GO:0009987 cellular process	-4.3	4.7	5.5	30284	111	577	10	1.7	0.54	1728|2878|3039|3043|3988|4722|4724|6647|25824|55312	NQO1|GPX3|HBA1|HBB|LIPA|NDUFS3|NDUFS4|SOD1|PRDX5|RFK	-2.9	down-IgG only
GO Molecular Functions	21	GO:0018455	alcohol dehydrogenase [NAD(P)+] activity		-4.3	7.1	6.1	30284	52	577	7	1.2	0.46	6697|8574|8644|10327|51181|57665|115817	SPR|AKR7A2|AKR1C3|AKR1A1|DCXR|RDH14|DHRS1	-2.9	down-IgG only
GO Biological Processes	19	GO:0055080	monoatomic cation homeostasis	19_GO:0042592 homeostatic process	-4.2	2.5	4.6	30284	512	577	24	4.2	0.83	249|486|526|3074|5164|6647|7009|8529|9114|9550|10058|10463|23479|51076|51102|51218|54499|55177|57003|90639|113235|159371|283375|388962	ALPL|FXYD2|ATP6V1B2|HEXB|PDK2|SOD1|TMBIM6|CYP4F2|ATP6V0D1|ATP6V1G1|ABCB6|SLC30A9|ISCU|CUTC|MECR|GLRX5|TMCO1|RMDN3|CCDC47|COX19|SLC46A1|SLC35G1|SLC39A5|BOLA3	-2.9	down-IgG only
GO Cellular Components	20	GO:0098799	outer mitochondrial membrane protein complex		-4.2	11	7	30284	23	577	5	0.87	0.39	10651|84134|84303|125988|440574	MTX2|TOMM40L|CHCHD6|MICOS13|MICOS10	-2.9	down-IgG only
GO Molecular Functions	21	GO:0004602	glutathione peroxidase activity		-4.2	11	7	30284	23	577	5	0.87	0.39	2878|2879|2938|2952|4259	GPX3|GPX4|GSTA1|GSTT1|MGST3	-2.9	down-IgG only
GO Biological Processes	19	GO:0046434	organophosphate catabolic process	19_GO:0009987 cellular process	-4.2	3.7	5.1	30284	186	577	13	2.3	0.62	226|2023|2597|3098|3988|5223|5315|6609|6610|7167|7941|51573|283927	ALDOA|ENO1|GAPDH|HK1|LIPA|PGAM1|PKM|SMPD1|SMPD2|TPI1|PLA2G7|GDE1|NUDT7	-2.9	down-IgG only
GO Cellular Components	20	GO:0009925	basal plasma membrane		-4.2	3	4.8	30284	299	577	17	2.9	0.7	634|682|795|1014|2348|2760|4547|5064|6573|9056|23428|64284|113235|149461|283375|376497|387700	CEACAM1|BSG|S100G|CDH16|FOLR1|GM2A|MTTP|PALM|SLC19A1|SLC7A7|SLC7A8|RAB17|SLC46A1|CLDN19|SLC39A5|SLC27A1|SLC16A12	-2.8	down-IgG only
GO Biological Processes	19	GO:0044743	protein transmembrane import into intracellular organelle	19_GO:0051179 localization	-4.1	8.3	6.3	30284	38	577	6	1	0.42	9409|10440|29103|83752|84134|100287932	PEX16|TIMM17A|DNAJC15|LONP2|TOMM40L|TIMM23	-2.8	down-IgG only
GO Biological Processes	19	GO:0050801	monoatomic ion homeostasis	19_GO:0042592 homeostatic process	-4.1	2.4	4.5	30284	522	577	24	4.2	0.83	249|486|526|3074|5164|6647|7009|8529|9114|9550|10058|10463|23479|51076|51102|51218|54499|55177|57003|90639|113235|159371|283375|388962	ALPL|FXYD2|ATP6V1B2|HEXB|PDK2|SOD1|TMBIM6|CYP4F2|ATP6V0D1|ATP6V1G1|ABCB6|SLC30A9|ISCU|CUTC|MECR|GLRX5|TMCO1|RMDN3|CCDC47|COX19|SLC46A1|SLC35G1|SLC39A5|BOLA3	-2.8	down-IgG only
GO Biological Processes	19	GO:0045833	negative regulation of lipid metabolic process	19_GO:0048519 negative regulation of biological process	-4.1	4.5	5.3	30284	116	577	10	1.7	0.54	345|634|8644|10613|51141|54600|54657|54658|154791|376497	APOC3|CEACAM1|AKR1C3|ERLIN1|INSIG2|UGT1A9|UGT1A4|UGT1A1|FMC1|SLC27A1	-2.8	down-IgG only
GO Cellular Components	20	GO:0001401	SAM complex		-4.1	16	7.6	30284	13	577	4	0.69	0.35	10651|84303|125988|440574	MTX2|CHCHD6|MICOS13|MICOS10	-2.8	down-IgG only
GO Biological Processes	19	GO:0033015	tetrapyrrole catabolic process	19_GO:0009987 cellular process	-4.1	16	7.6	30284	13	577	4	0.69	0.35	1244|7389|54657|54658	ABCC2|UROD|UGT1A4|UGT1A1	-2.8	down-IgG only
GO Biological Processes	19	GO:0006787	porphyrin-containing compound catabolic process	19_GO:0009987 cellular process	-4.1	16	7.6	30284	13	577	4	0.69	0.35	1244|7389|54657|54658	ABCC2|UROD|UGT1A4|UGT1A1	-2.8	down-IgG only
GO Cellular Components	20	GO:0140275	MIB complex		-4.1	16	7.6	30284	13	577	4	0.69	0.35	10651|84303|125988|440574	MTX2|CHCHD6|MICOS13|MICOS10	-2.8	down-IgG only
GO Molecular Functions	21	GO:0005542	folic acid binding		-4.1	16	7.6	30284	13	577	4	0.69	0.35	1719|2348|6573|113235	DHFR|FOLR1|SLC19A1|SLC46A1	-2.8	down-IgG only
GO Biological Processes	19	GO:0008206	bile acid metabolic process	19_GO:0009987 cellular process	-4.1	8.1	6.2	30284	39	577	6	1	0.42	30|1593|3028|5007|9971|10005	ACAA1|CYP27A1|HSD17B10|OSBP|NR1H4|ACOT8	-2.8	down-IgG only
GO Cellular Components	20	GO:0140534	endoplasmic reticulum protein-containing complex		-4	4.4	5.2	30284	118	577	10	1.7	0.54	267|9091|10328|23204|51141|51234|54658|83460|84992|93380	AMFR|PIGQ|EMC8|ARL6IP1|INSIG2|EMC4|UGT1A1|EMC6|PIGY|MMGT1	-2.8	down-IgG only
KEGG Pathway	24	hsa01230	Biosynthesis of amino acids		-4	5.6	5.6	30284	75	577	8	1.4	0.49	226|1431|2023|2597|3417|5223|5315|7167	ALDOA|CS|ENO1|GAPDH|IDH1|PGAM1|PKM|TPI1	-2.8	down-IgG only
GO Biological Processes	19	GO:0006063	uronic acid metabolic process	19_GO:0009987 cellular process	-4	10	6.6	30284	25	577	5	0.87	0.39	10327|51181|54600|54657|54658	AKR1A1|DCXR|UGT1A9|UGT1A4|UGT1A1	-2.7	down-IgG only
GO Biological Processes	19	GO:0019585	glucuronate metabolic process	19_GO:0009987 cellular process	-4	10	6.6	30284	25	577	5	0.87	0.39	10327|51181|54600|54657|54658	AKR1A1|DCXR|UGT1A9|UGT1A4|UGT1A1	-2.7	down-IgG only
KEGG Pathway	24	hsa01212	Fatty acid metabolism		-4	6.4	5.7	30284	57	577	7	1.2	0.46	30|3295|3992|9415|9524|51102|197322	ACAA1|HSD17B4|FADS1|FADS2|TECR|MECR|ACSF3	-2.7	down-IgG only
GO Biological Processes	19	GO:0046185	aldehyde catabolic process	19_GO:0009987 cellular process	-4	15	7.3	30284	14	577	4	0.69	0.35	217|2098|10327|25953	ALDH2|ESD|AKR1A1|PNKD	-2.7	down-IgG only
GO Biological Processes	19	GO:0006007	glucose catabolic process	19_GO:0009987 cellular process	-3.9	10	6.5	30284	26	577	5	0.87	0.39	2023|3098|5223|5315|7167	ENO1|HK1|PGAM1|PKM|TPI1	-2.7	down-IgG only
GO Biological Processes	19	GO:0030149	sphingolipid catabolic process	19_GO:0009987 cellular process	-3.9	7.7	6	30284	41	577	6	1	0.42	2720|2760|3074|4758|6609|6610	GLB1|GM2A|HEXB|NEU1|SMPD1|SMPD2	-2.7	down-IgG only
GO Biological Processes	19	GO:0030163	protein catabolic process	19_GO:0009987 cellular process	-3.9	2.1	4.2	30284	786	577	31	5.4	0.94	267|634|1728|1990|2720|3988|5018|6048|8192|9616|9903|9921|10613|10845|11342|23014|23198|25898|26001|26269|54546|55975|57003|79589|79643|83752|84233|90864|92369|93611|140462	AMFR|CEACAM1|NQO1|CELA1|GLB1|LIPA|OXA1L|RNF5|CLPP|RNF7|KLHL21|RNF10|ERLIN1|CLPX|RNF13|FBXO21|PSME4|RCHY1|RNF167|FBXO8|RNF186|KLHL7|CCDC47|RNF128|CHMP6|LONP2|TMEM126A|SPSB3|SPSB4|FBXO44|ASB9	-2.6	down-IgG only
KEGG Pathway	24	hsa00980	Metabolism of xenobiotics by cytochrome P450		-3.9	5.3	5.4	30284	79	577	8	1.4	0.49	2938|2952|4259|8574|54600|54657|54658|653689	GSTA1|GSTT1|MGST3|AKR7A2|UGT1A9|UGT1A4|UGT1A1|GSTT2B	-2.6	down-IgG only
GO Biological Processes	19	GO:0009185	ribonucleoside diphosphate metabolic process	19_GO:0009987 cellular process	-3.9	5.3	5.4	30284	79	577	8	1.4	0.49	226|2023|2597|3098|3988|5223|5315|7167	ALDOA|ENO1|GAPDH|HK1|LIPA|PGAM1|PKM|TPI1	-2.6	down-IgG only
KEGG Pathway	24	hsa00470	D-Amino acid metabolism		-3.9	26	8.6	30284	6	577	3	0.52	0.3	1610|63826|80017	DAO|SRR|DGLUCY	-2.6	down-IgG only
GO Biological Processes	19	GO:0009438	methylglyoxal metabolic process	19_GO:0009987 cellular process	-3.9	26	8.6	30284	6	577	3	0.52	0.3	2739|7167|25953	GLO1|TPI1|PNKD	-2.6	down-IgG only
GO Biological Processes	19	GO:0045046	protein import into peroxisome membrane	19_GO:0051179 localization	-3.9	26	8.6	30284	6	577	3	0.52	0.3	5824|8504|9409	PEX19|PEX3|PEX16	-2.6	down-IgG only
KEGG Pathway	24	hsa01040	Biosynthesis of unsaturated fatty acids		-3.9	9.7	6.3	30284	27	577	5	0.87	0.39	30|3295|3992|9415|9524	ACAA1|HSD17B4|FADS1|FADS2|TECR	-2.6	down-IgG only
GO Biological Processes	19	GO:0006760	folic acid-containing compound metabolic process	19_GO:0009987 cellular process	-3.9	9.7	6.3	30284	27	577	5	0.87	0.39	1719|2348|2356|6573|113235	DHFR|FOLR1|FPGS|SLC19A1|SLC46A1	-2.6	down-IgG only
GO Molecular Functions	21	GO:0016627	oxidoreductase activity, acting on the CH-CH group of donors		-3.8	6.1	5.5	30284	60	577	7	1.2	0.46	30|7108|8644|9524|26063|51102|80724	ACAA1|TM7SF2|AKR1C3|TECR|DECR2|MECR|ACAD10	-2.6	down-IgG only
GO Molecular Functions	21	GO:0015291	secondary active transmembrane transporter activity		-3.8	2.9	4.6	30284	287	577	16	2.8	0.68	291|5250|6524|6567|6568|6573|10166|10463|11136|23428|27069|113235|142680|200010|283375|387700	SLC25A4|SLC25A3|SLC5A2|SLC16A2|SLC17A1|SLC19A1|SLC25A15|SLC30A9|SLC7A9|SLC7A8|GHITM|SLC46A1|SLC34A3|SLC5A9|SLC39A5|SLC16A12	-2.6	down-IgG only
GO Biological Processes	19	GO:0062014	negative regulation of small molecule metabolic process	19_GO:0048519 negative regulation of biological process	-3.8	4.2	5	30284	125	577	10	1.7	0.54	345|634|8644|10613|51024|51141|54600|54657|54658|388581	APOC3|CEACAM1|AKR1C3|ERLIN1|FIS1|INSIG2|UGT1A9|UGT1A4|UGT1A1|C1QTNF12	-2.6	down-IgG only
GO Cellular Components	20	GO:0045178	basal part of cell		-3.8	2.8	4.5	30284	318	577	17	2.9	0.7	634|682|795|1014|2348|2760|4547|5064|6573|9056|23428|64284|113235|149461|283375|376497|387700	CEACAM1|BSG|S100G|CDH16|FOLR1|GM2A|MTTP|PALM|SLC19A1|SLC7A7|SLC7A8|RAB17|SLC46A1|CLDN19|SLC39A5|SLC27A1|SLC16A12	-2.6	down-IgG only
GO Biological Processes	19	GO:1901663	quinone biosynthetic process	19_GO:0009987 cellular process	-3.8	14	7	30284	15	577	4	0.69	0.35	10229|29914|51805|56997	COQ7|UBIAD1|COQ3|COQ8A	-2.6	down-IgG only
GO Biological Processes	19	GO:0006744	ubiquinone biosynthetic process	19_GO:0009987 cellular process	-3.8	14	7	30284	15	577	4	0.69	0.35	10229|29914|51805|56997	COQ7|UBIAD1|COQ3|COQ8A	-2.6	down-IgG only
GO Biological Processes	19	GO:0015711	organic anion transport	19_GO:0051179 localization	-3.8	2.5	4.4	30284	413	577	20	3.5	0.76	291|634|788|1244|2348|4547|6567|6568|6573|9056|9429|10166|11136|23428|25874|51629|113235|283375|376497|387700	SLC25A4|CEACAM1|SLC25A20|ABCC2|FOLR1|MTTP|SLC16A2|SLC17A1|SLC19A1|SLC7A7|ABCG2|SLC25A15|SLC7A9|SLC7A8|MPC2|SLC25A39|SLC46A1|SLC39A5|SLC27A1|SLC16A12	-2.6	down-IgG only
GO Biological Processes	19	GO:0006775	fat-soluble vitamin metabolic process	19_GO:0009987 cellular process	-3.8	7.3	5.8	30284	43	577	6	1	0.42	1593|1728|3988|8529|29914|54657	CYP27A1|NQO1|LIPA|CYP4F2|UBIAD1|UGT1A4	-2.5	down-IgG only
GO Biological Processes	19	GO:0009154	purine ribonucleotide catabolic process	19_GO:0009987 cellular process	-3.8	5.2	5.3	30284	81	577	8	1.4	0.49	226|2023|2597|3098|3988|5223|5315|7167	ALDOA|ENO1|GAPDH|HK1|LIPA|PGAM1|PKM|TPI1	-2.5	down-IgG only
GO Molecular Functions	21	GO:0051537	2 iron, 2 sulfur cluster binding		-3.8	9.4	6.2	30284	28	577	5	0.87	0.39	4729|23479|51218|51629|284106	NDUFV2|ISCU|GLRX5|SLC25A39|CISD3	-2.5	down-IgG only
GO Cellular Components	20	GO:0034774	secretory granule lumen		-3.7	2.8	4.4	30284	324	577	17	2.9	0.7	30|210|226|2517|2519|2720|2760|3074|3417|4758|4831|5223|5315|6694|7078|51719|93100	ACAA1|ALAD|ALDOA|FUCA1|FUCA2|GLB1|GM2A|HEXB|IDH1|NEU1|NME2|PGAM1|PKM|SPP2|TIMP3|CAB39|NAPRT	-2.5	down-IgG only
GO Biological Processes	19	GO:0010876	lipid localization	19_GO:0051179 localization	-3.7	2.6	4.4	30284	387	577	19	3.3	0.74	21|345|634|788|1040|1244|2760|3074|3988|4547|5007|7417|7436|9429|51128|58488|128240|376497|440026	ABCA3|APOC3|CEACAM1|SLC25A20|CDS1|ABCC2|GM2A|HEXB|LIPA|MTTP|OSBP|VDAC2|VLDLR|ABCG2|SAR1B|PCTP|NAXE|SLC27A1|TMEM41B	-2.5	down-IgG only
GO Cellular Components	20	GO:0016323	basolateral plasma membrane		-3.7	3	4.5	30284	265	577	15	2.6	0.66	682|795|1014|2348|2760|4547|5064|6573|9056|23428|64284|113235|149461|283375|387700	BSG|S100G|CDH16|FOLR1|GM2A|MTTP|PALM|SLC19A1|SLC7A7|SLC7A8|RAB17|SLC46A1|CLDN19|SLC39A5|SLC16A12	-2.5	down-IgG only
GO Biological Processes	19	GO:0006643	membrane lipid metabolic process	19_GO:0009987 cellular process	-3.7	3.3	4.6	30284	208	577	13	2.3	0.62	2517|2720|2760|3074|4758|5007|6609|6610|9091|9429|9524|51102|84992	FUCA1|GLB1|GM2A|HEXB|NEU1|OSBP|SMPD1|SMPD2|PIGQ|ABCG2|TECR|MECR|PIGY	-2.5	down-IgG only
GO Biological Processes	19	GO:0006825	copper ion transport	19_GO:0051179 localization	-3.7	13	6.8	30284	16	577	4	0.69	0.35	2288|51076|93380|201266	FKBP4|CUTC|MMGT1|SLC39A11	-2.5	down-IgG only
GO Molecular Functions	21	GO:0008142	oxysterol binding		-3.7	13	6.8	30284	16	577	4	0.69	0.35	5007|7417|27346|51141	OSBP|VDAC2|TMEM97|INSIG2	-2.5	down-IgG only
GO Biological Processes	19	GO:0070071	proton-transporting two-sector ATPase complex assembly	19_GO:0009987 cellular process	-3.7	13	6.8	30284	16	577	4	0.69	0.35	513|5018|154791|729515	ATP5F1D|OXA1L|FMC1|TMEM242	-2.5	down-IgG only
GO Biological Processes	19	GO:0016226	iron-sulfur cluster assembly	19_GO:0009987 cellular process	-3.7	9	6	30284	29	577	5	0.87	0.39	23479|51218|80224|150274|388962	ISCU|GLRX5|NUBPL|HSCB|BOLA3	-2.5	down-IgG only
GO Biological Processes	19	GO:0031163	metallo-sulfur cluster assembly	19_GO:0009987 cellular process	-3.7	9	6	30284	29	577	5	0.87	0.39	23479|51218|80224|150274|388962	ISCU|GLRX5|NUBPL|HSCB|BOLA3	-2.5	down-IgG only
GO Biological Processes	19	GO:0055082	intracellular chemical homeostasis	19_GO:0042592 homeostatic process	-3.7	2.2	4.2	30284	593	577	25	4.3	0.85	486|526|3074|3098|6647|7009|9114|9550|9971|10058|10463|23479|28999|51102|51218|54499|55177|57003|57393|90639|113235|142680|159371|283375|388962	FXYD2|ATP6V1B2|HEXB|HK1|SOD1|TMBIM6|ATP6V0D1|ATP6V1G1|NR1H4|ABCB6|SLC30A9|ISCU|KLF15|MECR|GLRX5|TMCO1|RMDN3|CCDC47|CLTRN|COX19|SLC46A1|SLC34A3|SLC35G1|SLC39A5|BOLA3	-2.4	down-IgG only
GO Biological Processes	19	GO:0072523	purine-containing compound catabolic process	19_GO:0009987 cellular process	-3.7	4.4	4.9	30284	107	577	9	1.6	0.52	226|2023|2597|3098|3988|5223|5315|7167|283927	ALDOA|ENO1|GAPDH|HK1|LIPA|PGAM1|PKM|TPI1|NUDT7	-2.4	down-IgG only
GO Cellular Components	20	GO:0060205	cytoplasmic vesicle lumen		-3.7	2.7	4.4	30284	329	577	17	2.9	0.7	30|210|226|2517|2519|2720|2760|3074|3417|4758|4831|5223|5315|6694|7078|51719|93100	ACAA1|ALAD|ALDOA|FUCA1|FUCA2|GLB1|GM2A|HEXB|IDH1|NEU1|NME2|PGAM1|PKM|SPP2|TIMP3|CAB39|NAPRT	-2.4	down-IgG only
GO Molecular Functions	21	GO:0008514	organic anion transmembrane transporter activity		-3.6	2.9	4.4	30284	269	577	15	2.6	0.66	291|634|1244|6573|9056|9429|10166|11136|23428|25874|51629|113235|283375|376497|387700	SLC25A4|CEACAM1|ABCC2|SLC19A1|SLC7A7|ABCG2|SLC25A15|SLC7A9|SLC7A8|MPC2|SLC25A39|SLC46A1|SLC39A5|SLC27A1|SLC16A12	-2.4	down-IgG only
GO Molecular Functions	21	GO:0004176	ATP-dependent peptidase activity		-3.6	22	7.9	30284	7	577	3	0.52	0.3	8192|10845|83752	CLPP|CLPX|LONP2	-2.4	down-IgG only
GO Biological Processes	19	GO:1905446	regulation of mitochondrial ATP synthesis coupled electron transport	19_GO:0050789 regulation of biological process	-3.6	22	7.9	30284	7	577	3	0.52	0.3	27069|29103|51142	GHITM|DNAJC15|CHCHD2	-2.4	down-IgG only
GO Cellular Components	20	GO:0031983	vesicle lumen		-3.6	2.7	4.3	30284	330	577	17	2.9	0.7	30|210|226|2517|2519|2720|2760|3074|3417|4758|4831|5223|5315|6694|7078|51719|93100	ACAA1|ALAD|ALDOA|FUCA1|FUCA2|GLB1|GM2A|HEXB|IDH1|NEU1|NME2|PGAM1|PKM|SPP2|TIMP3|CAB39|NAPRT	-2.4	down-IgG only
GO Biological Processes	19	GO:1903509	liposaccharide metabolic process	19_GO:0009987 cellular process	-3.6	4.4	4.9	30284	108	577	9	1.6	0.52	313|2517|2720|2760|3074|4758|6609|9091|84992	AOAH|FUCA1|GLB1|GM2A|HEXB|NEU1|SMPD1|PIGQ|PIGY	-2.4	down-IgG only
KEGG Pathway	24	hsa00860	Porphyrin metabolism		-3.6	6.8	5.5	30284	46	577	6	1	0.42	210|7389|54600|54657|54658|326625	ALAD|UROD|UGT1A9|UGT1A4|UGT1A1|MMAB	-2.4	down-IgG only
KEGG Pathway	24	hsa00053	Ascorbate and aldarate metabolism		-3.6	8.7	5.9	30284	30	577	5	0.87	0.39	217|10327|54600|54657|54658	ALDH2|AKR1A1|UGT1A9|UGT1A4|UGT1A1	-2.4	down-IgG only
GO Molecular Functions	21	GO:0033764	steroid dehydrogenase activity, acting on the CH-OH group of donors, NAD or NADP as acceptor		-3.6	8.7	5.9	30284	30	577	5	0.87	0.39	3028|3295|8644|50814|115817	HSD17B10|HSD17B4|AKR1C3|NSDHL|DHRS1	-2.4	down-IgG only
KEGG Pathway	24	hsa04142	Lysosome		-3.6	3.9	4.7	30284	133	577	10	1.7	0.54	2517|2519|2720|2760|3074|3988|4758|6609|9114|23062	FUCA1|FUCA2|GLB1|GM2A|HEXB|LIPA|NEU1|SMPD1|ATP6V0D1|GGA2	-2.4	down-IgG only
GO Biological Processes	19	GO:0072594	establishment of protein localization to organelle	19_GO:0051179 localization	-3.6	2.6	4.3	30284	364	577	18	3.1	0.72	3098|4285|5018|5824|8504|9409|10440|10651|23355|23788|26061|29103|51024|51079|83752|84134|84233|100287932	HK1|MIPEP|OXA1L|PEX19|PEX3|PEX16|TIMM17A|MTX2|VPS8|MTCH2|HACL1|DNAJC15|FIS1|NDUFA13|LONP2|TOMM40L|TMEM126A|TIMM23	-2.4	down-IgG only
GO Biological Processes	19	GO:0055088	lipid homeostasis	19_GO:0042592 homeostatic process	-3.6	3.4	4.5	30284	186	577	12	2.1	0.59	21|345|3988|4547|9971|9975|10062|23788|27346|51128|57143|205251	ABCA3|APOC3|LIPA|MTTP|NR1H4|NR1D2|NR1H3|MTCH2|TMEM97|SAR1B|ADCK1|MTLN	-2.4	down-IgG only
GO Molecular Functions	21	GO:0046943	carboxylic acid transmembrane transporter activity		-3.6	3.4	4.5	30284	186	577	12	2.1	0.59	634|1244|6573|9056|9429|10166|11136|23428|25874|113235|376497|387700	CEACAM1|ABCC2|SLC19A1|SLC7A7|ABCG2|SLC25A15|SLC7A9|SLC7A8|MPC2|SLC46A1|SLC27A1|SLC16A12	-2.4	down-IgG only
GO Biological Processes	19	GO:0097428	protein maturation by iron-sulfur cluster transfer	19_GO:0009987 cellular process	-3.6	12	6.5	30284	17	577	4	0.69	0.35	51218|220064|284106|388962	GLRX5|LTO1|CISD3|BOLA3	-2.4	down-IgG only
GO Biological Processes	19	GO:0071816	tail-anchored membrane protein insertion into ER membrane	19_GO:0051179 localization	-3.6	12	6.5	30284	17	577	4	0.69	0.35	10328|51234|83460|93380	EMC8|EMC4|EMC6|MMGT1	-2.4	down-IgG only
KEGG Pathway	24	hsa00620	Pyruvate metabolism		-3.6	6.7	5.5	30284	47	577	6	1	0.42	98|217|2739|4191|5315|10327	ACYP2|ALDH2|GLO1|MDH2|PKM|AKR1A1	-2.4	down-IgG only
GO Biological Processes	19	GO:0009261	ribonucleotide catabolic process	19_GO:0009987 cellular process	-3.6	4.8	5	30284	87	577	8	1.4	0.49	226|2023|2597|3098|3988|5223|5315|7167	ALDOA|ENO1|GAPDH|HK1|LIPA|PGAM1|PKM|TPI1	-2.4	down-IgG only
GO Molecular Functions	21	GO:0005342	organic acid transmembrane transporter activity		-3.6	3.4	4.5	30284	187	577	12	2.1	0.59	634|1244|6573|9056|9429|10166|11136|23428|25874|113235|376497|387700	CEACAM1|ABCC2|SLC19A1|SLC7A7|ABCG2|SLC25A15|SLC7A9|SLC7A8|MPC2|SLC46A1|SLC27A1|SLC16A12	-2.3	down-IgG only
GO Molecular Functions	21	GO:0072349	modified amino acid transmembrane transporter activity		-3.6	8.5	5.8	30284	31	577	5	0.87	0.39	6573|11136|51629|113235|387700	SLC19A1|SLC7A9|SLC25A39|SLC46A1|SLC16A12	-2.3	down-IgG only
GO Biological Processes	19	GO:0030003	intracellular monoatomic cation homeostasis	19_GO:0042592 homeostatic process	-3.6	2.4	4.2	30284	433	577	20	3.5	0.76	486|526|3074|6647|7009|9114|9550|10058|10463|23479|51102|51218|54499|55177|57003|90639|113235|159371|283375|388962	FXYD2|ATP6V1B2|HEXB|SOD1|TMBIM6|ATP6V0D1|ATP6V1G1|ABCB6|SLC30A9|ISCU|MECR|GLRX5|TMCO1|RMDN3|CCDC47|COX19|SLC46A1|SLC35G1|SLC39A5|BOLA3	-2.3	down-IgG only
GO Biological Processes	19	GO:0042908	xenobiotic transport	19_GO:0051179 localization	-3.5	6.6	5.4	30284	48	577	6	1	0.42	21|1244|6573|9429|51374|84255	ABCA3|ABCC2|SLC19A1|ABCG2|ATRAID|SLC37A3	-2.3	down-IgG only
GO Molecular Functions	21	GO:0032934	sterol binding		-3.5	5.4	5.1	30284	68	577	7	1.2	0.46	345|5007|7417|10062|10613|27346|51141	APOC3|OSBP|VDAC2|NR1H3|ERLIN1|TMEM97|INSIG2	-2.3	down-IgG only
GO Biological Processes	19	GO:0097401	synaptic vesicle lumen acidification	19_GO:0042592 homeostatic process	-3.5	12	6.3	30284	18	577	4	0.69	0.35	526|9114|9550|127124	ATP6V1B2|ATP6V0D1|ATP6V1G1|ATP6V1G3	-2.3	down-IgG only
GO Cellular Components	20	GO:0042645	mitochondrial nucleoid		-3.5	6.4	5.3	30284	49	577	6	1	0.42	3028|7284|7417|10845|55210|116447	HSD17B10|TUFM|VDAC2|CLPX|ATAD3A|TOP1MT	-2.3	down-IgG only
GO Cellular Components	20	GO:0009295	nucleoid		-3.5	6.4	5.3	30284	49	577	6	1	0.42	3028|7284|7417|10845|55210|116447	HSD17B10|TUFM|VDAC2|CLPX|ATAD3A|TOP1MT	-2.3	down-IgG only
GO Biological Processes	19	GO:0006195	purine nucleotide catabolic process	19_GO:0009987 cellular process	-3.5	4.7	4.9	30284	90	577	8	1.4	0.49	226|2023|2597|3098|3988|5223|5315|7167	ALDOA|ENO1|GAPDH|HK1|LIPA|PGAM1|PKM|TPI1	-2.3	down-IgG only
GO Biological Processes	19	GO:1905039	carboxylic acid transmembrane transport	19_GO:0051179 localization	-3.5	3.8	4.6	30284	139	577	10	1.7	0.54	788|6573|9056|10166|11136|23428|25874|113235|376497|387700	SLC25A20|SLC19A1|SLC7A7|SLC25A15|SLC7A9|SLC7A8|MPC2|SLC46A1|SLC27A1|SLC16A12	-2.2	down-IgG only
GO Biological Processes	19	GO:1903748	negative regulation of establishment of protein localization to mitochondrion	19_GO:0051179 localization	-3.4	20	7.4	30284	8	577	3	0.52	0.3	3301|4137|9530	DNAJA1|MAPT|BAG4	-2.2	down-IgG only
GO Cellular Components	20	GO:0044284	mitochondrial crista junction		-3.4	20	7.4	30284	8	577	3	0.52	0.3	84303|125988|440574	CHCHD6|MICOS13|MICOS10	-2.2	down-IgG only
GO Biological Processes	19	GO:0106035	protein maturation by [4Fe-4S] cluster transfer	19_GO:0009987 cellular process	-3.4	20	7.4	30284	8	577	3	0.52	0.3	51218|220064|388962	GLRX5|LTO1|BOLA3	-2.2	down-IgG only
GO Biological Processes	19	GO:2001030	negative regulation of cellular glucuronidation	19_GO:0048519 negative regulation of biological process	-3.4	20	7.4	30284	8	577	3	0.52	0.3	54600|54657|54658	UGT1A9|UGT1A4|UGT1A1	-2.2	down-IgG only
KEGG Pathway	24	hsa00330	Arginine and proline metabolism		-3.4	6.3	5.2	30284	50	577	6	1	0.42	217|1610|4953|51056|58510|112849	ALDH2|DAO|ODC1|LAP3|PRODH2|L3HYPDH	-2.2	down-IgG only
GO Biological Processes	19	GO:0006873	intracellular monoatomic ion homeostasis	19_GO:0042592 homeostatic process	-3.4	2.4	4.1	30284	442	577	20	3.5	0.76	486|526|3074|6647|7009|9114|9550|10058|10463|23479|51102|51218|54499|55177|57003|90639|113235|159371|283375|388962	FXYD2|ATP6V1B2|HEXB|SOD1|TMBIM6|ATP6V0D1|ATP6V1G1|ABCB6|SLC30A9|ISCU|MECR|GLRX5|TMCO1|RMDN3|CCDC47|COX19|SLC46A1|SLC35G1|SLC39A5|BOLA3	-2.2	down-IgG only
GO Molecular Functions	21	GO:0016229	steroid dehydrogenase activity		-3.4	8	5.6	30284	33	577	5	0.87	0.39	3028|3295|8644|50814|115817	HSD17B10|HSD17B4|AKR1C3|NSDHL|DHRS1	-2.2	down-IgG only
GO Biological Processes	19	GO:0006984	ER-nucleus signaling pathway	19_GO:0050896 response to stimulus	-3.4	8	5.6	30284	33	577	5	0.87	0.39	10613|51141|54499|57003|83734	ERLIN1|INSIG2|TMCO1|CCDC47|ATG10	-2.2	down-IgG only
GO Molecular Functions	21	GO:0016628	oxidoreductase activity, acting on the CH-CH group of donors, NAD or NADP as acceptor		-3.4	8	5.6	30284	33	577	5	0.87	0.39	7108|8644|9524|26063|51102	TM7SF2|AKR1C3|TECR|DECR2|MECR	-2.2	down-IgG only
GO Biological Processes	19	GO:0048545	response to steroid hormone	19_GO:0050896 response to stimulus	-3.4	2.8	4.2	30284	284	577	15	2.6	0.66	21|210|249|1601|2288|2706|2720|3158|3301|3417|4537|6446|8644|10062|54658	ABCA3|ALAD|ALPL|DAB2|FKBP4|GJB2|GLB1|HMGCS2|DNAJA1|IDH1|ND3|SGK1|AKR1C3|NR1H3|UGT1A1	-2.2	down-IgG only
GO Biological Processes	19	GO:0006641	triglyceride metabolic process	19_GO:0009987 cellular process	-3.4	5.2	4.9	30284	71	577	7	1.2	0.46	345|3988|4547|11343|51141|64788|116255	APOC3|LIPA|MTTP|MGLL|INSIG2|LMF1|MOGAT1	-2.2	down-IgG only
KEGG Pathway	24	hsa05204	Chemical carcinogenesis - DNA adducts		-3.4	5.2	4.9	30284	71	577	7	1.2	0.46	2938|2952|4259|54600|54657|54658|653689	GSTA1|GSTT1|MGST3|UGT1A9|UGT1A4|UGT1A1|GSTT2B	-2.2	down-IgG only
GO Molecular Functions	21	GO:0042803	protein homodimerization activity		-3.4	2	3.9	30284	729	577	28	4.9	0.89	634|2023|2720|2937|3295|3417|4124|4953|5018|5164|5315|5455|5909|6647|7167|9429|11343|23479|25898|54600|54657|54658|55975|57393|63826|79017|79717|388588	CEACAM1|ENO1|GLB1|GSS|HSD17B4|IDH1|MAN2A1|ODC1|OXA1L|PDK2|PKM|POU3F3|RAP1GAP|SOD1|TPI1|ABCG2|MGLL|ISCU|RCHY1|UGT1A9|UGT1A4|UGT1A1|KLHL7|CLTRN|SRR|GGCT|PPCS|SMIM1	-2.2	down-IgG only
GO Biological Processes	19	GO:0006457	protein folding	19_GO:0009987 cellular process	-3.4	3	4.2	30284	226	577	13	2.3	0.62	2288|3301|3336|4802|5824|8195|9530|10105|10845|56605|57003|81562|135154	FKBP4|DNAJA1|HSPE1|NFYC|PEX19|MKKS|BAG4|PPIF|CLPX|ERO1B|CCDC47|LMAN2L|SDHAF4	-2.2	down-IgG only
GO Biological Processes	19	GO:1903825	organic acid transmembrane transport	19_GO:0051179 localization	-3.4	3.7	4.5	30284	143	577	10	1.7	0.54	788|6573|9056|10166|11136|23428|25874|113235|376497|387700	SLC25A20|SLC19A1|SLC7A7|SLC25A15|SLC7A9|SLC7A8|MPC2|SLC46A1|SLC27A1|SLC16A12	-2.2	down-IgG only
GO Biological Processes	19	GO:0090151	establishment of protein localization to mitochondrial membrane	19_GO:0051179 localization	-3.4	7.7	5.5	30284	34	577	5	0.87	0.39	5018|10651|23788|51079|84233	OXA1L|MTX2|MTCH2|NDUFA13|TMEM126A	-2.2	down-IgG only
GO Biological Processes	19	GO:0006869	lipid transport	19_GO:0051179 localization	-3.3	2.5	4.1	30284	350	577	17	2.9	0.7	21|345|634|788|1244|2760|3988|4547|5007|7417|7436|9429|51128|58488|128240|376497|440026	ABCA3|APOC3|CEACAM1|SLC25A20|ABCC2|GM2A|LIPA|MTTP|OSBP|VDAC2|VLDLR|ABCG2|SAR1B|PCTP|NAXE|SLC27A1|TMEM41B	-2.2	down-IgG only
GO Biological Processes	19	GO:0051222	positive regulation of protein transport	19_GO:0051179 localization	-3.3	2.9	4.2	30284	257	577	14	2.4	0.64	682|2767|4946|4947|5007|5590|9971|22902|25874|27230|27346|57506|79752|388581	BSG|GNA11|OAZ1|OAZ2|OSBP|PRKCZ|NR1H4|RUFY3|MPC2|SERP1|TMEM97|MAVS|ZFAND1|C1QTNF12	-2.1	down-IgG only
GO Biological Processes	19	GO:0046890	regulation of lipid biosynthetic process	19_GO:0050789 regulation of biological process	-3.3	3.2	4.3	30284	199	577	12	2.1	0.59	21|345|634|1601|3417|8644|9971|10062|10162|10613|51141|376497	ABCA3|APOC3|CEACAM1|DAB2|IDH1|AKR1C3|NR1H4|NR1H3|LPCAT3|ERLIN1|INSIG2|SLC27A1	-2.1	down-IgG only
GO Biological Processes	19	GO:0019751	polyol metabolic process	19_GO:0009987 cellular process	-3.3	4.4	4.7	30284	95	577	8	1.4	0.49	1593|1719|5092|5805|6697|7167|51805|116255	CYP27A1|DHFR|PCBD1|PTS|SPR|TPI1|COQ3|MOGAT1	-2.1	down-IgG only
GO Biological Processes	19	GO:0046486	glycerolipid metabolic process	19_GO:0009987 cellular process	-3.3	2.5	4	30284	352	577	17	2.9	0.7	21|345|1040|3988|4547|7941|9091|10062|10162|11343|51141|51573|54893|64788|84992|116255|376497	ABCA3|APOC3|CDS1|LIPA|MTTP|PLA2G7|PIGQ|NR1H3|LPCAT3|MGLL|INSIG2|GDE1|MTMR10|LMF1|PIGY|MOGAT1|SLC27A1	-2.1	down-IgG only
KEGG Pathway	24	hsa00982	Drug metabolism - cytochrome P450		-3.3	5	4.8	30284	73	577	7	1.2	0.46	2938|2952|4259|54600|54657|54658|653689	GSTA1|GSTT1|MGST3|UGT1A9|UGT1A4|UGT1A1|GSTT2B	-2.1	down-IgG only
GO Biological Processes	19	GO:0030150	protein import into mitochondrial matrix	19_GO:0051179 localization	-3.3	10	5.9	30284	20	577	4	0.69	0.35	10440|29103|84134|100287932	TIMM17A|DNAJC15|TOMM40L|TIMM23	-2.1	down-IgG only
GO Biological Processes	19	GO:0043651	linoleic acid metabolic process	19_GO:0009987 cellular process	-3.3	10	5.9	30284	20	577	4	0.69	0.35	1573|2938|3992|9415	CYP2J2|GSTA1|FADS1|FADS2	-2.1	down-IgG only
GO Biological Processes	19	GO:0008203	cholesterol metabolic process	19_GO:0009987 cellular process	-3.3	3.9	4.5	30284	120	577	9	1.6	0.52	1593|3158|3988|6609|7108|7436|10613|50814|51141	CYP27A1|HMGCS2|LIPA|SMPD1|TM7SF2|VLDLR|ERLIN1|NSDHL|INSIG2	-2.1	down-IgG only
GO Biological Processes	19	GO:0051603	proteolysis involved in protein catabolic process	19_GO:0009987 cellular process	-3.3	2	3.8	30284	666	577	26	4.5	0.86	267|5018|6048|8192|9616|9903|9921|10613|10845|11342|23014|23198|25898|26001|26269|54546|55975|57003|79589|79643|83752|84233|90864|92369|93611|140462	AMFR|OXA1L|RNF5|CLPP|RNF7|KLHL21|RNF10|ERLIN1|CLPX|RNF13|FBXO21|PSME4|RCHY1|RNF167|FBXO8|RNF186|KLHL7|CCDC47|RNF128|CHMP6|LONP2|TMEM126A|SPSB3|SPSB4|FBXO44|ASB9	-2.1	down-IgG only
GO Biological Processes	19	GO:2001029	regulation of cellular glucuronidation	19_GO:0050789 regulation of biological process	-3.3	17	6.9	30284	9	577	3	0.52	0.3	54600|54657|54658	UGT1A9|UGT1A4|UGT1A1	-2.1	down-IgG only
GO Molecular Functions	21	GO:0008430	selenium binding		-3.3	17	6.9	30284	9	577	3	0.52	0.3	2878|2879|8991	GPX3|GPX4|SELENBP1	-2.1	down-IgG only
GO Biological Processes	19	GO:0160063	multi-pass transmembrane protein insertion into ER membrane	19_GO:0051179 localization	-3.3	17	6.9	30284	9	577	3	0.52	0.3	10430|54499|57003	TMEM147|TMCO1|CCDC47	-2.1	down-IgG only
GO Biological Processes	19	GO:0015884	folic acid transport	19_GO:0051179 localization	-3.3	17	6.9	30284	9	577	3	0.52	0.3	2348|6573|113235	FOLR1|SLC19A1|SLC46A1	-2.1	down-IgG only
GO Biological Processes	19	GO:2000643	positive regulation of early endosome to late endosome transport	19_GO:0051179 localization	-3.3	17	6.9	30284	9	577	3	0.52	0.3	1601|5962|23011	DAB2|RDX|RAB21	-2.1	down-IgG only
GO Cellular Components	20	GO:0061617	MICOS complex		-3.3	17	6.9	30284	9	577	3	0.52	0.3	84303|125988|440574	CHCHD6|MICOS13|MICOS10	-2.1	down-IgG only
GO Biological Processes	19	GO:0044597	daunorubicin metabolic process	19_GO:0009987 cellular process	-3.3	17	6.9	30284	9	577	3	0.52	0.3	8574|8644|10327	AKR7A2|AKR1C3|AKR1A1	-2.1	down-IgG only
GO Cellular Components	20	GO:0160064	multi-pass translocon complex		-3.3	17	6.9	30284	9	577	3	0.52	0.3	10430|54499|57003	TMEM147|TMCO1|CCDC47	-2.1	down-IgG only
GO Molecular Functions	21	GO:0016671	oxidoreductase activity, acting on a sulfur group of donors, disulfide as acceptor		-3.3	17	6.9	30284	9	577	3	0.52	0.3	4482|25828|51734	MSRA|TXN2|MSRB1	-2.1	down-IgG only
GO Biological Processes	19	GO:0006633	fatty acid biosynthetic process	19_GO:0009987 cellular process	-3.3	3.9	4.5	30284	121	577	9	1.6	0.52	2879|3992|8644|9415|9524|11343|26063|51102|197322	GPX4|FADS1|AKR1C3|FADS2|TECR|MGLL|DECR2|MECR|ACSF3	-2.1	down-IgG only
KEGG Pathway	24	hsa00600	Sphingolipid metabolism		-3.3	5.8	5	30284	54	577	6	1	0.42	2720|2760|3074|4758|6609|6610	GLB1|GM2A|HEXB|NEU1|SMPD1|SMPD2	-2.1	down-IgG only
GO Molecular Functions	21	GO:0016667	oxidoreductase activity, acting on a sulfur group of donors		-3.3	5.8	5	30284	54	577	6	1	0.42	2745|4482|8991|25828|51734|56605	GLRX|MSRA|SELENBP1|TXN2|MSRB1|ERO1B	-2.1	down-IgG only
GO Molecular Functions	21	GO:0050661	NADP binding		-3.3	5.8	5	30284	54	577	6	1	0.42	1429|1719|2597|3417|6697|7108	CRYZ|DHFR|GAPDH|IDH1|SPR|TM7SF2	-2.1	down-IgG only
GO Cellular Components	20	GO:0098533	ATPase dependent transmembrane transport complex		-3.3	5.8	5	30284	54	577	6	1	0.42	486|526|9114|9550|10058|127124	FXYD2|ATP6V1B2|ATP6V0D1|ATP6V1G1|ABCB6|ATP6V1G3	-2.1	down-IgG only
GO Biological Processes	19	GO:0051881	regulation of mitochondrial membrane potential	19_GO:0065007 biological regulation	-3.2	4.9	4.7	30284	75	577	7	1.2	0.46	3988|4137|4718|6647|10105|27068|205251	LIPA|MAPT|NDUFC2|SOD1|PPIF|PPA2|MTLN	-2.1	down-IgG only
KEGG Pathway	24	hsa00040	Pentose and glucuronate interconversions		-3.2	7.3	5.3	30284	36	577	5	0.87	0.39	10327|51181|54600|54657|54658	AKR1A1|DCXR|UGT1A9|UGT1A4|UGT1A1	-2.1	down-IgG only
GO Biological Processes	19	GO:0070293	renal absorption	19_GO:0032501 multicellular organismal process	-3.2	7.3	5.3	30284	36	577	5	0.87	0.39	3043|6446|6524|8644|149461	HBB|SGK1|SLC5A2|AKR1C3|CLDN19	-2.1	down-IgG only
GO Biological Processes	19	GO:0006644	phospholipid metabolic process	19_GO:0009987 cellular process	-3.2	2.5	4	30284	358	577	17	2.9	0.7	21|1040|2879|3074|3158|3992|5007|6609|6610|7941|9091|10062|10162|51573|54893|84992|376497	ABCA3|CDS1|GPX4|HEXB|HMGCS2|FADS1|OSBP|SMPD1|SMPD2|PLA2G7|PIGQ|NR1H3|LPCAT3|GDE1|MTMR10|PIGY|SLC27A1	-2.1	down-IgG only
GO Molecular Functions	21	GO:0042626	ATPase-coupled transmembrane transporter activity		-3.2	4.3	4.5	30284	98	577	8	1.4	0.49	21|526|1244|9114|9429|9550|10058|127124	ABCA3|ATP6V1B2|ABCC2|ATP6V0D1|ABCG2|ATP6V1G1|ABCB6|ATP6V1G3	-2.1	down-IgG only
GO Biological Processes	19	GO:0046514	ceramide catabolic process	19_GO:0009987 cellular process	-3.2	10	5.7	30284	21	577	4	0.69	0.35	2720|2760|3074|4758	GLB1|GM2A|HEXB|NEU1	-2	down-IgG only
GO Molecular Functions	21	GO:0051536	iron-sulfur cluster binding		-3.2	4.8	4.7	30284	76	577	7	1.2	0.46	4728|4729|23479|51218|51629|80224|284106	NDUFS8|NDUFV2|ISCU|GLRX5|SLC25A39|NUBPL|CISD3	-2	down-IgG only
KEGG Pathway	24	hsa03320	PPAR signaling pathway		-3.2	4.8	4.7	30284	76	577	7	1.2	0.46	30|345|1593|3158|9415|10062|376497	ACAA1|APOC3|CYP27A1|HMGCS2|FADS2|NR1H3|SLC27A1	-2	down-IgG only
GO Cellular Components	20	GO:1904813	ficolin-1-rich granule lumen		-3.2	3.8	4.4	30284	124	577	9	1.6	0.52	210|226|2720|3043|3417|4831|5223|5315|51719	ALAD|ALDOA|GLB1|HBB|IDH1|NME2|PGAM1|PKM|CAB39	-2	down-IgG only
GO Biological Processes	19	GO:1902653	secondary alcohol biosynthetic process	19_GO:0009987 cellular process	-3.2	7.1	5.2	30284	37	577	5	0.87	0.39	3158|3988|7108|50814|51141	HMGCS2|LIPA|TM7SF2|NSDHL|INSIG2	-2	down-IgG only
GO Biological Processes	19	GO:0006695	cholesterol biosynthetic process	19_GO:0009987 cellular process	-3.2	7.1	5.2	30284	37	577	5	0.87	0.39	3158|3988|7108|50814|51141	HMGCS2|LIPA|TM7SF2|NSDHL|INSIG2	-2	down-IgG only
GO Molecular Functions	21	GO:0051540	metal cluster binding		-3.2	4.8	4.6	30284	77	577	7	1.2	0.46	4728|4729|23479|51218|51629|80224|284106	NDUFS8|NDUFV2|ISCU|GLRX5|SLC25A39|NUBPL|CISD3	-2	down-IgG only
GO Cellular Components	20	GO:0044232	organelle membrane contact site		-3.2	5.6	4.8	30284	56	577	6	1	0.42	55177|55210|84303|125988|440026|440574	RMDN3|ATAD3A|CHCHD6|MICOS13|TMEM41B|MICOS10	-2	down-IgG only
GO Biological Processes	19	GO:0010256	endomembrane system organization	19_GO:0009987 cellular process	-3.2	2.1	3.7	30284	571	577	23	4	0.81	2348|5861|5862|6609|6647|7417|10162|10313|10328|10430|23204|27230|51234|54499|55161|57003|57511|79643|83460|93380|128989|222068|440026	FOLR1|RAB1A|RAB2A|SMPD1|SOD1|VDAC2|LPCAT3|RTN3|EMC8|TMEM147|ARL6IP1|SERP1|EMC4|TMCO1|TMEM33|CCDC47|COG6|CHMP6|EMC6|MMGT1|TANGO2|TMED4|TMEM41B	-2	down-IgG only
GO Biological Processes	19	GO:0000041	transition metal ion transport	19_GO:0051179 localization	-3.1	4.2	4.4	30284	101	577	8	1.4	0.49	2288|10058|10463|51076|93380|113235|201266|283375	FKBP4|ABCB6|SLC30A9|CUTC|MMGT1|SLC46A1|SLC39A11|SLC39A5	-2	down-IgG only
GO Biological Processes	19	GO:0015919	peroxisomal membrane transport	19_GO:0051179 localization	-3.1	9.5	5.6	30284	22	577	4	0.69	0.35	5824|8504|9409|83752	PEX19|PEX3|PEX16|LONP2	-2	down-IgG only
GO Biological Processes	19	GO:0043574	peroxisomal transport	19_GO:0051179 localization	-3.1	9.5	5.6	30284	22	577	4	0.69	0.35	5824|8504|9409|83752	PEX19|PEX3|PEX16|LONP2	-2	down-IgG only
GO Biological Processes	19	GO:0044598	doxorubicin metabolic process	19_GO:0009987 cellular process	-3.1	16	6.5	30284	10	577	3	0.52	0.3	8574|8644|10327	AKR7A2|AKR1C3|AKR1A1	-2	down-IgG only
GO Biological Processes	19	GO:0030638	polyketide metabolic process	19_GO:0009987 cellular process	-3.1	16	6.5	30284	10	577	3	0.52	0.3	8574|8644|10327	AKR7A2|AKR1C3|AKR1A1	-2	down-IgG only
GO Biological Processes	19	GO:0030647	aminoglycoside antibiotic metabolic process	19_GO:0009987 cellular process	-3.1	16	6.5	30284	10	577	3	0.52	0.3	8574|8644|10327	AKR7A2|AKR1C3|AKR1A1	-2	down-IgG only
GO Biological Processes	19	GO:0006013	mannose metabolic process	19_GO:0009987 cellular process	-3.1	16	6.5	30284	10	577	3	0.52	0.3	3098|4124|4351	HK1|MAN2A1|MPI	-2	down-IgG only
GO Biological Processes	19	GO:0046942	carboxylic acid transport	19_GO:0051179 localization	-3.1	2.6	3.9	30284	304	577	15	2.6	0.66	634|788|1244|2348|6567|6573|9056|9429|10166|11136|23428|25874|113235|376497|387700	CEACAM1|SLC25A20|ABCC2|FOLR1|SLC16A2|SLC19A1|SLC7A7|ABCG2|SLC25A15|SLC7A9|SLC7A8|MPC2|SLC46A1|SLC27A1|SLC16A12	-1.9	down-IgG only
GO Biological Processes	19	GO:0043604	amide biosynthetic process	19_GO:0009987 cellular process	-3.1	3.4	4.2	30284	155	577	10	1.7	0.54	2937|5007|6609|6610|9524|10166|25874|51102|79717|197322	GSS|OSBP|SMPD1|SMPD2|TECR|SLC25A15|MPC2|MECR|PPCS|ACSF3	-1.9	down-IgG only
GO Molecular Functions	21	GO:0042887	amide transmembrane transporter activity		-3.1	6.7	5	30284	39	577	5	0.87	0.39	6573|9429|51629|113235|376497	SLC19A1|ABCG2|SLC25A39|SLC46A1|SLC27A1	-1.9	down-IgG only
GO Biological Processes	19	GO:0015849	organic acid transport	19_GO:0051179 localization	-3.1	2.6	3.9	30284	305	577	15	2.6	0.66	634|788|1244|2348|6567|6573|9056|9429|10166|11136|23428|25874|113235|376497|387700	CEACAM1|SLC25A20|ABCC2|FOLR1|SLC16A2|SLC19A1|SLC7A7|ABCG2|SLC25A15|SLC7A9|SLC7A8|MPC2|SLC46A1|SLC27A1|SLC16A12	-1.9	down-IgG only
GO Biological Processes	19	GO:0034312	diol biosynthetic process	19_GO:0009987 cellular process	-3.1	9.1	5.4	30284	23	577	4	0.69	0.35	1719|5092|5805|6697	DHFR|PCBD1|PTS|SPR	-1.9	down-IgG only
GO Biological Processes	19	GO:0031667	response to nutrient levels	19_GO:0050896 response to stimulus	-3	2.2	3.7	30284	510	577	21	3.6	0.78	210|249|1728|2348|3158|3988|3992|5164|6422|8195|8644|9812|10641|25828|26001|26100|29103|51128|54658|55863|283375	ALAD|ALPL|NQO1|FOLR1|HMGCS2|LIPA|FADS1|PDK2|SFRP1|MKKS|AKR1C3|DELE1|NPRL2|TXN2|RNF167|WIPI2|DNAJC15|SAR1B|UGT1A1|TMEM126B|SLC39A5	-1.9	down-IgG only
GO Biological Processes	19	GO:0019369	arachidonate metabolic process	19_GO:0009987 cellular process	-3	5.3	4.6	30284	59	577	6	1	0.42	1573|2879|4259|8529|8644|11343	CYP2J2|GPX4|MGST3|CYP4F2|AKR1C3|MGLL	-1.9	down-IgG only
GO Biological Processes	19	GO:0032368	regulation of lipid transport	19_GO:0051179 localization	-3	3.3	4.1	30284	157	577	10	1.7	0.54	21|345|1601|8529|10062|10162|27346|51024|51128|128240	ABCA3|APOC3|DAB2|CYP4F2|NR1H3|LPCAT3|TMEM97|FIS1|SAR1B|NAXE	-1.9	down-IgG only
GO Biological Processes	19	GO:0031960	response to corticosteroid	19_GO:0050896 response to stimulus	-3	3.3	4.1	30284	157	577	10	1.7	0.54	21|210|249|2706|2720|3158|4537|6446|8644|54658	ABCA3|ALAD|ALPL|GJB2|GLB1|HMGCS2|ND3|SGK1|AKR1C3|UGT1A1	-1.9	down-IgG only
GO Biological Processes	19	GO:0016125	sterol metabolic process	19_GO:0009987 cellular process	-3	3.6	4.2	30284	131	577	9	1.6	0.52	1593|3158|3988|6609|7108|7436|10613|50814|51141	CYP27A1|HMGCS2|LIPA|SMPD1|TM7SF2|VLDLR|ERLIN1|NSDHL|INSIG2	-1.9	down-IgG only
GO Biological Processes	19	GO:0010817	regulation of hormone levels	19_GO:0065007 biological regulation	-3	2.1	3.6	30284	548	577	22	3.8	0.8	1601|2767|3028|3295|5007|5861|6422|6567|7941|8644|9971|23428|25874|27230|54600|54658|56605|57393|57665|59342|387597|388581	DAB2|GNA11|HSD17B10|HSD17B4|OSBP|RAB1A|SFRP1|SLC16A2|PLA2G7|AKR1C3|NR1H4|SLC7A8|MPC2|SERP1|UGT1A9|UGT1A1|ERO1B|CLTRN|RDH14|SCPEP1|ILDR2|C1QTNF12	-1.9	down-IgG only
GO Molecular Functions	21	GO:0031406	carboxylic acid binding		-3	3.1	4	30284	187	577	11	1.9	0.57	1719|2348|2938|6573|8644|9971|54600|54658|55214|63826|113235	DHFR|FOLR1|GSTA1|SLC19A1|AKR1C3|NR1H4|UGT1A9|UGT1A1|P3H2|SRR|SLC46A1	-1.9	down-IgG only
GO Biological Processes	19	GO:0003018	vascular process in circulatory system	19_GO:0032501 multicellular organismal process	-3	2.6	3.8	30284	278	577	14	2.4	0.64	120|151|634|1244|3043|6567|6573|6647|8195|9429|23428|59342|376497|387700	ADD3|ADRA2B|CEACAM1|ABCC2|HBB|SLC16A2|SLC19A1|SOD1|MKKS|ABCG2|SLC7A8|SCPEP1|SLC27A1|SLC16A12	-1.9	down-IgG only
GO Biological Processes	19	GO:0006983	ER overload response	19_GO:0050896 response to stimulus	-3	14	6.2	30284	11	577	3	0.52	0.3	54499|57003|83734	TMCO1|CCDC47|ATG10	-1.9	down-IgG only
GO Biological Processes	19	GO:0044571	[2Fe-2S] cluster assembly	19_GO:0009987 cellular process	-3	14	6.2	30284	11	577	3	0.52	0.3	23479|51218|150274	ISCU|GLRX5|HSCB	-1.9	down-IgG only
GO Molecular Functions	21	GO:0016717	oxidoreductase activity, acting on paired donors, with oxidation of a pair of donors resulting in the reduction of molecular oxygen to two molecules of water		-3	14	6.2	30284	11	577	3	0.52	0.3	3992|9415|387521	FADS1|FADS2|PEDS1	-1.9	down-IgG only
GO Molecular Functions	21	GO:0042625	ATPase-coupled ion transmembrane transporter activity		-3	8.7	5.3	30284	24	577	4	0.69	0.35	526|9114|9550|127124	ATP6V1B2|ATP6V0D1|ATP6V1G1|ATP6V1G3	-1.8	down-IgG only
GO Molecular Functions	21	GO:0044769	ATPase activity, coupled to transmembrane movement of ions, rotational mechanism		-3	8.7	5.3	30284	24	577	4	0.69	0.35	526|9114|9550|127124	ATP6V1B2|ATP6V0D1|ATP6V1G1|ATP6V1G3	-1.8	down-IgG only
GO Molecular Functions	21	GO:0046961	proton-transporting ATPase activity, rotational mechanism		-3	8.7	5.3	30284	24	577	4	0.69	0.35	526|9114|9550|127124	ATP6V1B2|ATP6V0D1|ATP6V1G1|ATP6V1G3	-1.8	down-IgG only
GO Biological Processes	19	GO:0006664	glycolipid metabolic process	19_GO:0009987 cellular process	-3	3.9	4.2	30284	107	577	8	1.4	0.49	2517|2720|2760|3074|4758|6609|9091|84992	FUCA1|GLB1|GM2A|HEXB|NEU1|SMPD1|PIGQ|PIGY	-1.8	down-IgG only
GO Biological Processes	19	GO:0042743	hydrogen peroxide metabolic process	19_GO:0009987 cellular process	-3	6.4	4.8	30284	41	577	5	0.87	0.39	2878|3039|3043|6647|25824	GPX3|HBA1|HBB|SOD1|PRDX5	-1.8	down-IgG only
GO Molecular Functions	21	GO:0043177	organic acid binding		-3	3.1	3.9	30284	189	577	11	1.9	0.57	1719|2348|2938|6573|8644|9971|54600|54658|55214|63826|113235	DHFR|FOLR1|GSTA1|SLC19A1|AKR1C3|NR1H4|UGT1A9|UGT1A1|P3H2|SRR|SLC46A1	-1.8	down-IgG only
GO Molecular Functions	21	GO:0016765	transferase activity, transferring alkyl or aryl (other than methyl) groups		-3	5.2	4.5	30284	61	577	6	1	0.42	2938|2952|4259|29914|326625|653689	GSTA1|GSTT1|MGST3|UBIAD1|MMAB|GSTT2B	-1.8	down-IgG only
GO Biological Processes	19	GO:0007584	response to nutrient	19_GO:0050896 response to stimulus	-3	3.3	4	30284	161	577	10	1.7	0.54	210|249|1728|2348|3158|3988|5164|6422|8644|54658	ALAD|ALPL|NQO1|FOLR1|HMGCS2|LIPA|PDK2|SFRP1|AKR1C3|UGT1A1	-1.8	down-IgG only
GO Biological Processes	19	GO:1901292	nucleoside phosphate catabolic process	19_GO:0009987 cellular process	-3	3.5	4.1	30284	134	577	9	1.6	0.52	226|2023|2597|3098|3988|5223|5315|7167|283927	ALDOA|ENO1|GAPDH|HK1|LIPA|PGAM1|PKM|TPI1|NUDT7	-1.8	down-IgG only
GO Biological Processes	19	GO:0006665	sphingolipid metabolic process	19_GO:0009987 cellular process	-2.9	3.2	4	30284	162	577	10	1.7	0.54	2720|2760|3074|4758|5007|6609|6610|9429|9524|51102	GLB1|GM2A|HEXB|NEU1|OSBP|SMPD1|SMPD2|ABCG2|TECR|MECR	-1.8	down-IgG only
GO Biological Processes	19	GO:0045454	cell redox homeostasis	19_GO:0042592 homeostatic process	-2.9	6.2	4.7	30284	42	577	5	0.87	0.39	1728|25824|25828|51218|388962	NQO1|PRDX5|TXN2|GLRX5|BOLA3	-1.8	down-IgG only
GO Cellular Components	20	GO:0031312	extrinsic component of organelle membrane		-2.9	8.4	5.2	30284	25	577	4	0.69	0.35	526|8224|10229|51805	ATP6V1B2|SYN3|COQ7|COQ3	-1.8	down-IgG only
GO Molecular Functions	21	GO:0005507	copper ion binding		-2.9	5	4.4	30284	63	577	6	1	0.42	4513|6647|9616|51076|51596|388753	COX2|SOD1|RNF7|CUTC|CUTA|COA6	-1.8	down-IgG only
GO Biological Processes	19	GO:0051341	regulation of oxidoreductase activity	19_GO:0065007 biological regulation	-2.9	5	4.4	30284	63	577	6	1	0.42	1719|5018|25824|51295|55312|84334	DHFR|OXA1L|PRDX5|ECSIT|RFK|COA8	-1.8	down-IgG only
GO Biological Processes	19	GO:0032870	cellular response to hormone stimulus	19_GO:0050896 response to stimulus	-2.9	2.1	3.5	30284	562	577	22	3.8	0.8	634|2288|2706|3158|3301|4537|5164|5315|5590|5618|5962|6422|6446|8195|8644|9975|10062|10461|51141|54658|57085|376497	CEACAM1|FKBP4|GJB2|HMGCS2|DNAJA1|ND3|PDK2|PKM|PRKCZ|PRLR|RDX|SFRP1|SGK1|MKKS|AKR1C3|NR1D2|NR1H3|MERTK|INSIG2|UGT1A1|AGTRAP|SLC27A1	-1.8	down-IgG only
GO Cellular Components	20	GO:0000151	ubiquitin ligase complex		-2.9	2.4	3.6	30284	352	577	16	2.8	0.68	267|4008|8216|8315|9616|9903|10422|23014|25898|26269|55975|57506|90864|92369|93611|140462	AMFR|LMO7|LZTR1|BRAP|RNF7|KLHL21|UBAC1|FBXO21|RCHY1|FBXO8|KLHL7|MAVS|SPSB3|SPSB4|FBXO44|ASB9	-1.8	down-IgG only
GO Biological Processes	19	GO:0042398	modified amino acid biosynthetic process	19_GO:0009987 cellular process	-2.9	6.1	4.7	30284	43	577	5	0.87	0.39	1719|2356|2937|55349|376497	DHFR|FPGS|GSS|CHDH|SLC27A1	-1.8	down-IgG only
KEGG Pathway	24	hsa00130	Ubiquinone and other terpenoid-quinone biosynthesis		-2.9	13	5.9	30284	12	577	3	0.52	0.3	1728|10229|51805	NQO1|COQ7|COQ3	-1.7	down-IgG only
GO Biological Processes	19	GO:0016559	peroxisome fission	19_GO:0009987 cellular process	-2.9	13	5.9	30284	12	577	3	0.52	0.3	5824|10005|51024	PEX19|ACOT8|FIS1	-1.7	down-IgG only
GO Cellular Components	20	GO:0000221	vacuolar proton-transporting V-type ATPase, V1 domain		-2.9	13	5.9	30284	12	577	3	0.52	0.3	526|9550|127124	ATP6V1B2|ATP6V1G1|ATP6V1G3	-1.7	down-IgG only
GO Molecular Functions	21	GO:0004032	aldose reductase (NADPH) activity		-2.9	13	5.9	30284	12	577	3	0.52	0.3	8574|8644|10327	AKR7A2|AKR1C3|AKR1A1	-1.7	down-IgG only
GO Biological Processes	19	GO:0034379	very-low-density lipoprotein particle assembly	19_GO:0032501 multicellular organismal process	-2.9	13	5.9	30284	12	577	3	0.52	0.3	345|4547|10162	APOC3|MTTP|LPCAT3	-1.7	down-IgG only
GO Biological Processes	19	GO:0033540	fatty acid beta-oxidation using acyl-CoA oxidase	19_GO:0009987 cellular process	-2.9	13	5.9	30284	12	577	3	0.52	0.3	30|10005|26063	ACAA1|ACOT8|DECR2	-1.7	down-IgG only
GO Cellular Components	20	GO:0033180	proton-transporting V-type ATPase, V1 domain		-2.9	13	5.9	30284	12	577	3	0.52	0.3	526|9550|127124	ATP6V1B2|ATP6V1G1|ATP6V1G3	-1.7	down-IgG only
GO Molecular Functions	21	GO:0016840	carbon-nitrogen lyase activity		-2.9	13	5.9	30284	12	577	3	0.52	0.3	63826|79017|87769	SRR|GGCT|GGACT	-1.7	down-IgG only
GO Biological Processes	19	GO:0097006	regulation of plasma lipoprotein particle levels	19_GO:0050789 regulation of biological process	-2.9	4.9	4.4	30284	64	577	6	1	0.42	345|3988|4547|7436|7941|10162	APOC3|LIPA|MTTP|VLDLR|PLA2G7|LPCAT3	-1.7	down-IgG only
GO Biological Processes	19	GO:0150104	transport across blood-brain barrier	19_GO:0051179 localization	-2.9	4.2	4.2	30284	87	577	7	1.2	0.46	1244|6567|6573|9429|23428|376497|387700	ABCC2|SLC16A2|SLC19A1|ABCG2|SLC7A8|SLC27A1|SLC16A12	-1.7	down-IgG only
GO Biological Processes	19	GO:0010232	vascular transport	19_GO:0051179 localization	-2.9	4.2	4.2	30284	87	577	7	1.2	0.46	1244|6567|6573|9429|23428|376497|387700	ABCC2|SLC16A2|SLC19A1|ABCG2|SLC7A8|SLC27A1|SLC16A12	-1.7	down-IgG only
GO Cellular Components	20	GO:0046930	pore complex		-2.9	8.1	5	30284	26	577	4	0.69	0.35	291|7417|10105|84134	SLC25A4|VDAC2|PPIF|TOMM40L	-1.7	down-IgG only
GO Cellular Components	20	GO:0016471	vacuolar proton-transporting V-type ATPase complex		-2.9	8.1	5	30284	26	577	4	0.69	0.35	526|9114|9550|127124	ATP6V1B2|ATP6V0D1|ATP6V1G1|ATP6V1G3	-1.7	down-IgG only
GO Biological Processes	19	GO:0045717	negative regulation of fatty acid biosynthetic process	19_GO:0048519 negative regulation of biological process	-2.9	8.1	5	30284	26	577	4	0.69	0.35	345|634|10613|51141	APOC3|CEACAM1|ERLIN1|INSIG2	-1.7	down-IgG only
GO Molecular Functions	21	GO:0008757	S-adenosylmethionine-dependent methyltransferase activity		-2.8	3.1	3.9	30284	167	577	10	1.7	0.54	25840|51805|55251|55471|79133|79979|84193|124512|196410|221143	TMT1A|COQ3|PCMTD2|NDUFAF7|NDUFAF5|TRMT2B|SETD3|METTL23|TMT1B|EEF1AKMT1	-1.7	down-IgG only
GO Biological Processes	19	GO:0016126	sterol biosynthetic process	19_GO:0009987 cellular process	-2.8	6	4.6	30284	44	577	5	0.87	0.39	3158|3988|7108|50814|51141	HMGCS2|LIPA|TM7SF2|NSDHL|INSIG2	-1.7	down-IgG only
GO Biological Processes	19	GO:0009166	nucleotide catabolic process	19_GO:0009987 cellular process	-2.8	3.7	4	30284	113	577	8	1.4	0.49	226|2023|2597|3098|3988|5223|5315|7167	ALDOA|ENO1|GAPDH|HK1|LIPA|PGAM1|PKM|TPI1	-1.7	down-IgG only
GO Biological Processes	19	GO:0071466	cellular response to xenobiotic stimulus	19_GO:0050896 response to stimulus	-2.8	2.9	3.8	30284	197	577	11	1.9	0.57	30|217|1244|1429|1573|1728|2938|8529|10249|54600|54658	ACAA1|ALDH2|ABCC2|CRYZ|CYP2J2|NQO1|GSTA1|CYP4F2|GLYAT|UGT1A9|UGT1A1	-1.7	down-IgG only
GO Biological Processes	19	GO:0015748	organophosphate ester transport	19_GO:0051179 localization	-2.8	3.1	3.8	30284	168	577	10	1.7	0.54	21|291|345|4547|5007|6573|7417|58488|92014|440026	ABCA3|SLC25A4|APOC3|MTTP|OSBP|SLC19A1|VDAC2|PCTP|SLC25A51|TMEM41B	-1.7	down-IgG only
GO Cellular Components	20	GO:0034703	cation channel complex		-2.8	2.8	3.7	30284	228	577	12	2.1	0.59	513|514|516|518|521|522|539|4508|9551|9556|10476|84833	ATP5F1D|ATP5F1E|ATP5MC1|ATP5MC3|ATP5ME|ATP5PF|ATP5PO|ATP6|ATP5MF|ATP5MJ|ATP5PD|ATP5MK	-1.7	down-IgG only
GO Cellular Components	20	GO:0031253	cell projection membrane		-2.8	2.3	3.6	30284	359	577	16	2.8	0.68	634|2348|4137|4547|5064|5824|6573|9429|11136|23428|54825|57393|79770|83543|113235|142680	CEACAM1|FOLR1|MAPT|MTTP|PALM|PEX19|SLC19A1|ABCG2|SLC7A9|SLC7A8|CDHR2|CLTRN|TXNDC15|AIF1L|SLC46A1|SLC34A3	-1.7	down-IgG only
KEGG Pathway	24	hsa02010	ABC transporters		-2.8	5.8	4.5	30284	45	577	5	0.87	0.39	21|1244|1672|9429|10058	ABCA3|ABCC2|DEFB1|ABCG2|ABCB6	-1.7	down-IgG only
GO Biological Processes	19	GO:0071384	cellular response to corticosteroid stimulus	19_GO:0050896 response to stimulus	-2.8	4.8	4.3	30284	66	577	6	1	0.42	2706|3158|4537|6446|8644|54658	GJB2|HMGCS2|ND3|SGK1|AKR1C3|UGT1A1	-1.7	down-IgG only
GO Biological Processes	19	GO:0006699	bile acid biosynthetic process	19_GO:0009987 cellular process	-2.8	7.8	4.9	30284	27	577	4	0.69	0.35	1593|3028|5007|10005	CYP27A1|HSD17B10|OSBP|ACOT8	-1.7	down-IgG only
GO Biological Processes	19	GO:0042744	hydrogen peroxide catabolic process	19_GO:0009987 cellular process	-2.8	7.8	4.9	30284	27	577	4	0.69	0.35	2878|3039|3043|25824	GPX3|HBA1|HBB|PRDX5	-1.7	down-IgG only
GO Biological Processes	19	GO:0016188	synaptic vesicle maturation	19_GO:0032502 developmental process	-2.8	7.8	4.9	30284	27	577	4	0.69	0.35	526|9114|9550|127124	ATP6V1B2|ATP6V0D1|ATP6V1G1|ATP6V1G3	-1.7	down-IgG only
GO Molecular Functions	21	GO:0001671	ATPase activator activity		-2.8	7.8	4.9	30284	27	577	4	0.69	0.35	486|3301|29103|150274	FXYD2|DNAJA1|DNAJC15|HSCB	-1.7	down-IgG only
GO Molecular Functions	21	GO:0004364	glutathione transferase activity		-2.8	7.8	4.9	30284	27	577	4	0.69	0.35	2938|2952|4259|653689	GSTA1|GSTT1|MGST3|GSTT2B	-1.7	down-IgG only
GO Biological Processes	19	GO:0006690	icosanoid metabolic process	19_GO:0009987 cellular process	-2.8	3.7	4	30284	115	577	8	1.4	0.49	1573|2879|2938|3992|4259|8529|8644|11343	CYP2J2|GPX4|GSTA1|FADS1|MGST3|CYP4F2|AKR1C3|MGLL	-1.7	down-IgG only
GO Molecular Functions	21	GO:0052689	carboxylic ester hydrolase activity		-2.8	2.9	3.7	30284	200	577	11	1.9	0.57	217|313|2098|3988|6609|6610|7941|10005|11343|51573|58986	ALDH2|AOAH|ESD|LIPA|SMPD1|SMPD2|PLA2G7|ACOT8|MGLL|GDE1|PGAP6	-1.7	down-IgG only
KEGG Pathway	24	hsa04976	Bile secretion		-2.8	4.1	4.1	30284	90	577	7	1.2	0.46	486|1244|9429|9971|54600|54657|54658	FXYD2|ABCC2|ABCG2|NR1H4|UGT1A9|UGT1A4|UGT1A1	-1.7	down-IgG only
GO Biological Processes	19	GO:0042373	vitamin K metabolic process	19_GO:0009987 cellular process	-2.8	12	5.6	30284	13	577	3	0.52	0.3	1728|8529|29914	NQO1|CYP4F2|UBIAD1	-1.7	down-IgG only
GO Biological Processes	19	GO:0006596	polyamine biosynthetic process	19_GO:0009987 cellular process	-2.8	12	5.6	30284	13	577	3	0.52	0.3	4946|4947|4953	OAZ1|OAZ2|ODC1	-1.7	down-IgG only
GO Biological Processes	19	GO:0045838	positive regulation of membrane potential	19_GO:0065007 biological regulation	-2.8	12	5.6	30284	13	577	3	0.52	0.3	2745|4718|205251	GLRX|NDUFC2|MTLN	-1.7	down-IgG only
GO Biological Processes	19	GO:0050994	regulation of lipid catabolic process	19_GO:0050789 regulation of biological process	-2.8	4.7	4.2	30284	67	577	6	1	0.42	345|3417|83752|154791|205251|219743	APOC3|IDH1|LONP2|FMC1|MTLN|TYSND1	-1.6	down-IgG only
GO Biological Processes	19	GO:0042594	response to starvation	19_GO:0050896 response to stimulus	-2.8	2.7	3.7	30284	232	577	12	2.1	0.59	3158|3992|6422|8644|9812|10641|26001|26100|29103|51128|54658|283375	HMGCS2|FADS1|SFRP1|AKR1C3|DELE1|NPRL2|RNF167|WIPI2|DNAJC15|SAR1B|UGT1A1|SLC39A5	-1.6	down-IgG only
GO Biological Processes	19	GO:0006094	gluconeogenesis	19_GO:0009987 cellular process	-2.8	5.7	4.5	30284	46	577	5	0.87	0.39	2023|4191|5223|7167|388581	ENO1|MDH2|PGAM1|TPI1|C1QTNF12	-1.6	down-IgG only
GO Molecular Functions	21	GO:0004553	hydrolase activity, hydrolyzing O-glycosyl compounds		-2.7	4	4	30284	91	577	7	1.2	0.46	2517|2519|2720|2760|3074|4124|4758	FUCA1|FUCA2|GLB1|GM2A|HEXB|MAN2A1|NEU1	-1.6	down-IgG only
GO Biological Processes	19	GO:0010821	regulation of mitochondrion organization	19_GO:0050789 regulation of biological process	-2.7	3.6	3.9	30284	117	577	8	1.4	0.49	291|4137|10105|10463|23788|27069|56907|57143	SLC25A4|MAPT|PPIF|SLC30A9|MTCH2|GHITM|SPIRE1|ADCK1	-1.6	down-IgG only
GO Biological Processes	19	GO:0006515	protein quality control for misfolded or incompletely synthesized proteins	19_GO:0009987 cellular process	-2.7	7.5	4.8	30284	28	577	4	0.69	0.35	5018|8192|83752|84233	OXA1L|CLPP|LONP2|TMEM126A	-1.6	down-IgG only
GO Cellular Components	20	GO:0033176	proton-transporting V-type ATPase complex		-2.7	7.5	4.8	30284	28	577	4	0.69	0.35	526|9114|9550|127124	ATP6V1B2|ATP6V0D1|ATP6V1G1|ATP6V1G3	-1.6	down-IgG only
KEGG Pathway	24	hsa04966	Collecting duct acid secretion		-2.7	7.5	4.8	30284	28	577	4	0.69	0.35	526|9114|9550|127124	ATP6V1B2|ATP6V0D1|ATP6V1G1|ATP6V1G3	-1.6	down-IgG only
GO Biological Processes	19	GO:0010970	transport along microtubule	19_GO:0051179 localization	-2.7	3	3.7	30284	174	577	10	1.7	0.54	403|4137|5590|5861|6647|23011|29922|64284|89941|117178	ARL3|MAPT|PRKCZ|RAB1A|SOD1|RAB21|NME7|RAB17|RHOT2|SSX2IP	-1.6	down-IgG only
GO Cellular Components	20	GO:0000139	Golgi membrane		-2.7	1.9	3.3	30284	694	577	25	4.3	0.85	403|682|757|2348|4124|5007|5861|5862|5909|9445|9528|10058|10313|10317|11237|23011|29071|29914|51030|54499|57085|57511|81562|90522|93380	ARL3|BSG|TMEM50B|FOLR1|MAN2A1|OSBP|RAB1A|RAB2A|RAP1GAP|ITM2B|TMEM59|ABCB6|RTN3|B3GALT5|RNF24|RAB21|C1GALT1C1|UBIAD1|TVP23B|TMCO1|AGTRAP|COG6|LMAN2L|YIF1B|MMGT1	-1.6	down-IgG only
GO Biological Processes	19	GO:0031333	negative regulation of protein-containing complex assembly	19_GO:0048519 negative regulation of biological process	-2.7	3.2	3.8	30284	146	577	9	1.6	0.52	120|2288|5590|5962|6712|7417|8195|8543|29103	ADD3|FKBP4|PRKCZ|RDX|SPTBN2|VDAC2|MKKS|LMO4|DNAJC15	-1.6	down-IgG only
GO Biological Processes	19	GO:0051055	negative regulation of lipid biosynthetic process	19_GO:0048519 negative regulation of biological process	-2.7	4.6	4.1	30284	69	577	6	1	0.42	345|634|8644|10613|51141|376497	APOC3|CEACAM1|AKR1C3|ERLIN1|INSIG2|SLC27A1	-1.6	down-IgG only
GO Biological Processes	19	GO:0051865	protein autoubiquitination	19_GO:0009987 cellular process	-2.7	4.6	4.1	30284	69	577	6	1	0.42	267|9921|11342|25898|51127|54546	AMFR|RNF10|RNF13|RCHY1|TRIM17|RNF186	-1.6	down-IgG only
GO Biological Processes	19	GO:0001573	ganglioside metabolic process	19_GO:0009987 cellular process	-2.7	7.2	4.7	30284	29	577	4	0.69	0.35	2720|2760|3074|4758	GLB1|GM2A|HEXB|NEU1	-1.6	down-IgG only
GO Biological Processes	19	GO:0033014	tetrapyrrole biosynthetic process	19_GO:0009987 cellular process	-2.7	7.2	4.7	30284	29	577	4	0.69	0.35	210|7389|10058|51629	ALAD|UROD|ABCB6|SLC25A39	-1.6	down-IgG only
GO Biological Processes	19	GO:0006084	acetyl-CoA metabolic process	19_GO:0009987 cellular process	-2.7	7.2	4.7	30284	29	577	4	0.69	0.35	3158|25874|79717|283927	HMGCS2|MPC2|PPCS|NUDT7	-1.6	down-IgG only
GO Biological Processes	19	GO:0006779	porphyrin-containing compound biosynthetic process	19_GO:0009987 cellular process	-2.7	7.2	4.7	30284	29	577	4	0.69	0.35	210|7389|10058|51629	ALAD|UROD|ABCB6|SLC25A39	-1.6	down-IgG only
GO Cellular Components	20	GO:0072379	ER membrane insertion complex		-2.7	11	5.3	30284	14	577	3	0.52	0.3	10430|54499|57003	TMEM147|TMCO1|CCDC47	-1.6	down-IgG only
GO Molecular Functions	21	GO:0008559	ABC-type xenobiotic transporter activity		-2.7	11	5.3	30284	14	577	3	0.52	0.3	21|1244|9429	ABCA3|ABCC2|ABCG2	-1.6	down-IgG only
GO Biological Processes	19	GO:0006241	CTP biosynthetic process	19_GO:0009987 cellular process	-2.7	11	5.3	30284	14	577	3	0.52	0.3	4831|29922|83549	NME2|NME7|UCK1	-1.6	down-IgG only
GO Biological Processes	19	GO:0046173	polyol biosynthetic process	19_GO:0009987 cellular process	-2.7	5.5	4.3	30284	48	577	5	0.87	0.39	1593|1719|5092|5805|6697	CYP27A1|DHFR|PCBD1|PTS|SPR	-1.6	down-IgG only
GO Cellular Components	20	GO:0090533	cation-transporting ATPase complex		-2.7	5.5	4.3	30284	48	577	5	0.87	0.39	486|526|9114|9550|127124	FXYD2|ATP6V1B2|ATP6V0D1|ATP6V1G1|ATP6V1G3	-1.6	down-IgG only
GO Biological Processes	19	GO:0046470	phosphatidylcholine metabolic process	19_GO:0009987 cellular process	-2.7	4.5	4.1	30284	70	577	6	1	0.42	21|1040|7941|10062|10162|376497	ABCA3|CDS1|PLA2G7|NR1H3|LPCAT3|SLC27A1	-1.6	down-IgG only
GO Molecular Functions	21	GO:0005319	lipid transporter activity		-2.6	2.9	3.6	30284	178	577	10	1.7	0.54	21|634|2760|4547|5007|7417|9429|58488|376497|440026	ABCA3|CEACAM1|GM2A|MTTP|OSBP|VDAC2|ABCG2|PCTP|SLC27A1|TMEM41B	-1.6	down-IgG only
GO Biological Processes	19	GO:0019319	hexose biosynthetic process	19_GO:0009987 cellular process	-2.6	5.4	4.3	30284	49	577	5	0.87	0.39	2023|4191|5223|7167|388581	ENO1|MDH2|PGAM1|TPI1|C1QTNF12	-1.5	down-IgG only
GO Molecular Functions	21	GO:0060590	ATPase regulator activity		-2.6	5.4	4.3	30284	49	577	5	0.87	0.39	486|3301|9530|29103|150274	FXYD2|DNAJA1|BAG4|DNAJC15|HSCB	-1.5	down-IgG only
GO Molecular Functions	21	GO:0019842	vitamin binding		-2.6	3.1	3.7	30284	150	577	9	1.6	0.52	795|1719|2348|6573|26061|55214|63826|113235|326625	S100G|DHFR|FOLR1|SLC19A1|HACL1|P3H2|SRR|SLC46A1|MMAB	-1.5	down-IgG only
KEGG Pathway	24	hsa00020	Citrate cycle (TCA cycle)		-2.6	7	4.6	30284	30	577	4	0.69	0.35	1431|3417|4191|6391	CS|IDH1|MDH2|SDHC	-1.5	down-IgG only
GO Biological Processes	19	GO:0003013	circulatory system process	19_GO:0032501 multicellular organismal process	-2.6	2	3.3	30284	519	577	20	3.5	0.76	120|151|634|1244|2767|3043|3816|6446|6567|6573|6647|8195|8529|9429|23428|57085|59342|79717|376497|387700	ADD3|ADRA2B|CEACAM1|ABCC2|GNA11|HBB|KLK1|SGK1|SLC16A2|SLC19A1|SOD1|MKKS|CYP4F2|ABCG2|SLC7A8|AGTRAP|SCPEP1|PPCS|SLC27A1|SLC16A12	-1.5	down-IgG only
KEGG Pathway	24	hsa00520	Amino sugar and nucleotide sugar metabolism		-2.6	5.2	4.2	30284	50	577	5	0.87	0.39	2592|3074|3098|4351|5238	GALT|HEXB|HK1|MPI|PGM3	-1.5	down-IgG only
GO Biological Processes	19	GO:1903573	negative regulation of response to endoplasmic reticulum stress	19_GO:0048519 negative regulation of biological process	-2.6	5.2	4.2	30284	50	577	5	0.87	0.39	7009|10062|10162|55210|65992	TMBIM6|NR1H3|LPCAT3|ATAD3A|DDRGK1	-1.5	down-IgG only
GO Molecular Functions	21	GO:0016705	oxidoreductase activity, acting on paired donors, with incorporation or reduction of molecular oxygen		-2.6	2.9	3.6	30284	181	577	10	1.7	0.54	1573|1593|3992|5092|8529|8644|9415|10229|55214|387521	CYP2J2|CYP27A1|FADS1|PCBD1|CYP4F2|AKR1C3|FADS2|COQ7|P3H2|PEDS1	-1.5	down-IgG only
GO Biological Processes	19	GO:0009209	pyrimidine ribonucleoside triphosphate biosynthetic process	19_GO:0009987 cellular process	-2.6	10	5.1	30284	15	577	3	0.52	0.3	4831|29922|83549	NME2|NME7|UCK1	-1.5	down-IgG only
GO Biological Processes	19	GO:0075294	positive regulation by symbiont of entry into host	19_GO:0044419 biological process involved in interspecies interaction between organisms	-2.6	10	5.1	30284	15	577	3	0.52	0.3	682|6609|7113	BSG|SMPD1|TMPRSS2	-1.5	down-IgG only
GO Biological Processes	19	GO:1902644	tertiary alcohol metabolic process	19_GO:0009987 cellular process	-2.6	10	5.1	30284	15	577	3	0.52	0.3	8574|8644|10327	AKR7A2|AKR1C3|AKR1A1	-1.5	down-IgG only
GO Cellular Components	20	GO:0031466	Cul5-RING ubiquitin ligase complex		-2.6	10	5.1	30284	15	577	3	0.52	0.3	9616|90864|140462	RNF7|SPSB3|ASB9	-1.5	down-IgG only
GO Molecular Functions	21	GO:0016863	intramolecular oxidoreductase activity, transposing C=C bonds		-2.6	10	5.1	30284	15	577	3	0.52	0.3	1652|2938|10455	DDT|GSTA1|ECI2	-1.5	down-IgG only
GO Biological Processes	19	GO:0046598	positive regulation of viral entry into host cell	19_GO:0016032 viral process	-2.6	10	5.1	30284	15	577	3	0.52	0.3	682|6609|7113	BSG|SMPD1|TMPRSS2	-1.5	down-IgG only
GO Biological Processes	19	GO:0006986	response to unfolded protein	19_GO:0050896 response to stimulus	-2.6	3.4	3.7	30284	124	577	8	1.4	0.49	267|595|3301|3336|7009|9616|27230|64764	AMFR|CCND1|DNAJA1|HSPE1|TMBIM6|RNF7|SERP1|CREB3L2	-1.5	down-IgG only
GO Biological Processes	19	GO:0051223	regulation of protein transport	19_GO:0051179 localization	-2.6	2.1	3.3	30284	449	577	18	3.1	0.72	682|2767|3301|4946|4947|5007|5590|6422|9971|10062|22902|25874|27230|27346|57506|79752|337867|388581	BSG|GNA11|DNAJA1|OAZ1|OAZ2|OSBP|PRKCZ|SFRP1|NR1H4|NR1H3|RUFY3|MPC2|SERP1|TMEM97|MAVS|ZFAND1|UBAC2|C1QTNF12	-1.5	down-IgG only
GO Biological Processes	19	GO:0071806	protein transmembrane transport	19_GO:0051179 localization	-2.6	4.3	4	30284	73	577	6	1	0.42	9409|10440|29103|83752|84134|100287932	PEX16|TIMM17A|DNAJC15|LONP2|TOMM40L|TIMM23	-1.5	down-IgG only
KEGG Pathway	24	hsa00630	Glyoxylate and dicarboxylate metabolism		-2.6	6.8	4.5	30284	31	577	4	0.69	0.35	1431|4191|51179|84693	CS|MDH2|HAO2|MCEE	-1.5	down-IgG only
GO Biological Processes	19	GO:0006536	glutamate metabolic process	19_GO:0009987 cellular process	-2.6	6.8	4.5	30284	31	577	4	0.69	0.35	2356|58510|80017|131669	FPGS|PRODH2|DGLUCY|UROC1	-1.5	down-IgG only
GO Biological Processes	19	GO:0006639	acylglycerol metabolic process	19_GO:0009987 cellular process	-2.6	3.7	3.8	30284	98	577	7	1.2	0.46	345|3988|4547|11343|51141|64788|116255	APOC3|LIPA|MTTP|MGLL|INSIG2|LMF1|MOGAT1	-1.5	down-IgG only
GO Cellular Components	20	GO:0043202	lysosomal lumen		-2.6	3.7	3.8	30284	98	577	7	1.2	0.46	2517|2720|2760|3074|3988|4758|6609	FUCA1|GLB1|GM2A|HEXB|LIPA|NEU1|SMPD1	-1.5	down-IgG only
GO Biological Processes	19	GO:0046364	monosaccharide biosynthetic process	19_GO:0009987 cellular process	-2.6	5.1	4.1	30284	51	577	5	0.87	0.39	2023|4191|5223|7167|388581	ENO1|MDH2|PGAM1|TPI1|C1QTNF12	-1.5	down-IgG only
GO Biological Processes	19	GO:0010038	response to metal ion	19_GO:0050896 response to stimulus	-2.5	2.3	3.3	30284	346	577	15	2.6	0.66	210|513|682|1728|2937|3158|4137|4512|4547|6609|8644|10058|10105|51596|51629	ALAD|ATP5F1D|BSG|NQO1|GSS|HMGCS2|MAPT|COX1|MTTP|SMPD1|AKR1C3|ABCB6|PPIF|CUTA|SLC25A39	-1.5	down-IgG only
GO Biological Processes	19	GO:0032272	negative regulation of protein polymerization	19_GO:0048519 negative regulation of biological process	-2.5	4.3	3.9	30284	74	577	6	1	0.42	120|2288|5962|6712|7417|8195	ADD3|FKBP4|RDX|SPTBN2|VDAC2|MKKS	-1.5	down-IgG only
GO Biological Processes	19	GO:0006638	neutral lipid metabolic process	19_GO:0009987 cellular process	-2.5	3.7	3.8	30284	99	577	7	1.2	0.46	345|3988|4547|11343|51141|64788|116255	APOC3|LIPA|MTTP|MGLL|INSIG2|LMF1|MOGAT1	-1.5	down-IgG only
GO Biological Processes	19	GO:0006721	terpenoid metabolic process	19_GO:0009987 cellular process	-2.5	3.7	3.8	30284	99	577	7	1.2	0.46	3158|3988|8644|54600|54658|57665|59342	HMGCS2|LIPA|AKR1C3|UGT1A9|UGT1A1|RDH14|SCPEP1	-1.5	down-IgG only
GO Biological Processes	19	GO:0006672	ceramide metabolic process	19_GO:0009987 cellular process	-2.5	3.7	3.8	30284	99	577	7	1.2	0.46	2720|2760|3074|4758|6609|6610|51102	GLB1|GM2A|HEXB|NEU1|SMPD1|SMPD2|MECR	-1.5	down-IgG only
GO Biological Processes	19	GO:0015914	phospholipid transport	19_GO:0051179 localization	-2.5	3.7	3.8	30284	99	577	7	1.2	0.46	21|345|4547|5007|7417|58488|440026	ABCA3|APOC3|MTTP|OSBP|VDAC2|PCTP|TMEM41B	-1.5	down-IgG only
GO Cellular Components	20	GO:0005902	microvillus		-2.5	3.7	3.7	30284	100	577	7	1.2	0.46	526|634|4547|5962|23428|51181|54825	ATP6V1B2|CEACAM1|MTTP|RDX|SLC7A8|DCXR|CDHR2	-1.4	down-IgG only
GO Biological Processes	19	GO:0003014	renal system process	19_GO:0032501 multicellular organismal process	-2.5	3.3	3.6	30284	127	577	8	1.4	0.49	3043|6446|6524|7827|8529|8644|9429|149461	HBB|SGK1|SLC5A2|NPHS2|CYP4F2|AKR1C3|ABCG2|CLDN19	-1.4	down-IgG only
GO Molecular Functions	21	GO:0016830	carbon-carbon lyase activity		-2.5	5	4.1	30284	52	577	5	0.87	0.39	226|1652|4953|7389|26061	ALDOA|DDT|ODC1|UROD|HACL1	-1.4	down-IgG only
GO Biological Processes	19	GO:0034311	diol metabolic process	19_GO:0009987 cellular process	-2.5	6.6	4.4	30284	32	577	4	0.69	0.35	1719|5092|5805|6697	DHFR|PCBD1|PTS|SPR	-1.4	down-IgG only
KEGG Pathway	24	hsa01524	Platinum drug resistance		-2.5	4.2	3.9	30284	75	577	6	1	0.42	1244|2938|2952|4259|54205|653689	ABCC2|GSTA1|GSTT1|MGST3|CYCS|GSTT2B	-1.4	down-IgG only
GO Biological Processes	19	GO:1901657	glycosyl compound metabolic process	19_GO:0009987 cellular process	-2.5	4.2	3.9	30284	75	577	6	1	0.42	1716|2517|2519|8574|8644|10327	DGUOK|FUCA1|FUCA2|AKR7A2|AKR1C3|AKR1A1	-1.4	down-IgG only
GO Molecular Functions	21	GO:0140104	molecular carrier activity		-2.5	2.5	3.4	30284	249	577	12	2.1	0.59	249|3039|3043|5018|5824|10328|23788|51234|54505|80224|83460|93380	ALPL|HBA1|HBB|OXA1L|PEX19|EMC8|MTCH2|EMC4|DHX29|NUBPL|EMC6|MMGT1	-1.4	down-IgG only
GO Biological Processes	19	GO:0031669	cellular response to nutrient levels	19_GO:0050896 response to stimulus	-2.5	2.5	3.4	30284	249	577	12	2.1	0.59	2348|3992|5164|6422|8644|10641|25828|26001|26100|29103|51128|283375	FOLR1|FADS1|PDK2|SFRP1|AKR1C3|NPRL2|TXN2|RNF167|WIPI2|DNAJC15|SAR1B|SLC39A5	-1.4	down-IgG only
GO Cellular Components	20	GO:0005744	TIM23 mitochondrial import inner membrane translocase complex		-2.5	9.8	4.9	30284	16	577	3	0.52	0.3	10440|29103|100287932	TIMM17A|DNAJC15|TIMM23	-1.4	down-IgG only
GO Biological Processes	19	GO:0046036	CTP metabolic process	19_GO:0009987 cellular process	-2.5	9.8	4.9	30284	16	577	3	0.52	0.3	4831|29922|83549	NME2|NME7|UCK1	-1.4	down-IgG only
GO Biological Processes	19	GO:0009313	oligosaccharide catabolic process	19_GO:0009987 cellular process	-2.5	9.8	4.9	30284	16	577	3	0.52	0.3	2760|3074|4758	GM2A|HEXB|NEU1	-1.4	down-IgG only
GO Biological Processes	19	GO:1903897	regulation of PERK-mediated unfolded protein response	19_GO:0050896 response to stimulus	-2.5	9.8	4.9	30284	16	577	3	0.52	0.3	55161|55210|65992	TMEM33|ATAD3A|DDRGK1	-1.4	down-IgG only
GO Biological Processes	19	GO:0009110	vitamin biosynthetic process	19_GO:0009987 cellular process	-2.5	9.8	4.9	30284	16	577	3	0.52	0.3	1593|29914|55312	CYP27A1|UBIAD1|RFK	-1.4	down-IgG only
GO Biological Processes	19	GO:0042407	cristae formation	19_GO:0009987 cellular process	-2.5	9.8	4.9	30284	16	577	3	0.52	0.3	84303|125988|440574	CHCHD6|MICOS13|MICOS10	-1.4	down-IgG only
GO Molecular Functions	21	GO:0015562	efflux transmembrane transporter activity		-2.5	9.8	4.9	30284	16	577	3	0.52	0.3	9429|10058|376497	ABCG2|ABCB6|SLC27A1	-1.4	down-IgG only
GO Molecular Functions	21	GO:0016860	intramolecular oxidoreductase activity		-2.5	5	4	30284	53	577	5	0.87	0.39	1652|2938|4351|7167|10455	DDT|GSTA1|MPI|TPI1|ECI2	-1.4	down-IgG only
KEGG Pathway	24	hsa04150	mTOR signaling pathway		-2.5	3	3.5	30284	158	577	9	1.6	0.52	526|6446|9550|10542|10641|51719|81617|127124|729438	ATP6V1B2|SGK1|ATP6V1G1|LAMTOR5|NPRL2|CAB39|CAB39L|ATP6V1G3|CASTOR2	-1.4	down-IgG only
GO Cellular Components	20	GO:0005635	nuclear envelope		-2.5	2	3.2	30284	496	577	19	3.3	0.74	595|2023|2597|2879|3204|4008|4259|5590|7108|8315|9551|10430|11342|27346|51374|55161|63931|79639|79643	CCND1|ENO1|GAPDH|GPX4|HOXA7|LMO7|MGST3|PRKCZ|TM7SF2|BRAP|ATP5MF|TMEM147|RNF13|TMEM97|ATRAID|TMEM33|MRPS14|TMEM53|CHMP6	-1.4	down-IgG only
GO Biological Processes	19	GO:0043094	cellular metabolic compound salvage	19_GO:0009987 cellular process	-2.5	6.4	4.3	30284	33	577	4	0.69	0.35	1716|55256|83549|93100	DGUOK|ADI1|UCK1|NAPRT	-1.4	down-IgG only
GO Cellular Components	20	GO:0031528	microvillus membrane		-2.5	6.4	4.3	30284	33	577	4	0.69	0.35	634|4547|23428|54825	CEACAM1|MTTP|SLC7A8|CDHR2	-1.4	down-IgG only
GO Biological Processes	19	GO:2001057	reactive nitrogen species metabolic process	19_GO:0009987 cellular process	-2.5	6.4	4.3	30284	33	577	4	0.69	0.35	1728|6697|25824|51078	NQO1|SPR|PRDX5|THAP4	-1.4	down-IgG only
GO Biological Processes	19	GO:0035774	positive regulation of insulin secretion involved in cellular response to glucose stimulus	19_GO:0042592 homeostatic process	-2.5	6.4	4.3	30284	33	577	4	0.69	0.35	5007|9971|25874|388581	OSBP|NR1H4|MPC2|C1QTNF12	-1.4	down-IgG only
GO Biological Processes	19	GO:1905952	regulation of lipid localization	19_GO:0051179 localization	-2.5	2.8	3.4	30284	189	577	10	1.7	0.54	21|345|1601|8529|10062|10162|27346|51024|51128|128240	ABCA3|APOC3|DAB2|CYP4F2|NR1H3|LPCAT3|TMEM97|FIS1|SAR1B|NAXE	-1.4	down-IgG only
GO Molecular Functions	21	GO:0016798	hydrolase activity, acting on glycosyl bonds		-2.5	3.2	3.6	30284	130	577	8	1.4	0.49	2517|2519|2720|2760|3074|4124|4758|6609	FUCA1|FUCA2|GLB1|GM2A|HEXB|MAN2A1|NEU1|SMPD1	-1.4	down-IgG only
GO Molecular Functions	21	GO:0015485	cholesterol binding		-2.4	4.9	4	30284	54	577	5	0.87	0.39	345|7417|10062|10613|27346	APOC3|VDAC2|NR1H3|ERLIN1|TMEM97	-1.4	down-IgG only
GO Biological Processes	19	GO:0042304	regulation of fatty acid biosynthetic process	19_GO:0050789 regulation of biological process	-2.4	4.9	4	30284	54	577	5	0.87	0.39	345|634|10062|10613|51141	APOC3|CEACAM1|NR1H3|ERLIN1|INSIG2	-1.4	down-IgG only
GO Biological Processes	19	GO:0032259	methylation	19_GO:0009987 cellular process	-2.4	2.6	3.3	30284	222	577	11	1.9	0.57	3028|25840|51805|55471|79133|79979|83640|84193|124512|196410|221143	HSD17B10|TMT1A|COQ3|NDUFAF7|NDUFAF5|TRMT2B|RAMAC|SETD3|METTL23|TMT1B|EEF1AKMT1	-1.4	down-IgG only
GO Biological Processes	19	GO:1901568	fatty acid derivative metabolic process	19_GO:0009987 cellular process	-2.4	4	3.7	30284	78	577	6	1	0.42	3158|3295|8529|9524|197322|283927	HMGCS2|HSD17B4|CYP4F2|TECR|ACSF3|NUDT7	-1.4	down-IgG only
GO Biological Processes	19	GO:0051129	negative regulation of cellular component organization	19_GO:0048519 negative regulation of biological process	-2.4	1.8	3	30284	730	577	25	4.3	0.85	120|291|345|1601|1716|2288|4137|5590|5909|5962|6712|7417|8195|8543|9423|9971|10062|10105|22902|27069|29103|57143|57405|83478|117177	ADD3|SLC25A4|APOC3|DAB2|DGUOK|FKBP4|MAPT|PRKCZ|RAP1GAP|RDX|SPTBN2|VDAC2|MKKS|LMO4|NTN1|NR1H4|NR1H3|PPIF|RUFY3|GHITM|DNAJC15|ADCK1|SPC25|ARHGAP24|RAB3IP	-1.4	down-IgG only
KEGG Pathway	24	hsa00120	Primary bile acid biosynthesis		-2.4	9.3	4.7	30284	17	577	3	0.52	0.3	1593|3295|10005	CYP27A1|HSD17B4|ACOT8	-1.4	down-IgG only
KEGG Pathway	24	hsa00051	Fructose and mannose metabolism		-2.4	6.2	4.2	30284	34	577	4	0.69	0.35	226|3098|4351|7167	ALDOA|HK1|MPI|TPI1	-1.4	down-IgG only
GO Molecular Functions	21	GO:0090482	vitamin transmembrane transporter activity		-2.4	6.2	4.2	30284	34	577	4	0.69	0.35	6573|9429|113235|376497	SLC19A1|ABCG2|SLC46A1|SLC27A1	-1.4	down-IgG only
GO Biological Processes	19	GO:0048193	Golgi vesicle transport	19_GO:0051179 localization	-2.4	2.4	3.2	30284	289	577	13	2.3	0.62	403|5861|9581|23062|51128|56907|57511|64764|81562|83871|90522|117177|222068	ARL3|RAB1A|PREPL|GGA2|SAR1B|SPIRE1|COG6|CREB3L2|LMAN2L|RAB34|YIF1B|RAB3IP|TMED4	-1.4	down-IgG only
GO Biological Processes	19	GO:0051180	vitamin transport	19_GO:0051179 localization	-2.4	4.7	3.8	30284	56	577	5	0.87	0.39	2348|6573|9429|113235|376497	FOLR1|SLC19A1|ABCG2|SLC46A1|SLC27A1	-1.3	down-IgG only
GO Biological Processes	19	GO:0006893	Golgi to plasma membrane transport	19_GO:0051179 localization	-2.4	4.7	3.8	30284	56	577	5	0.87	0.39	403|9581|23062|83871|117177	ARL3|PREPL|GGA2|RAB34|RAB3IP	-1.3	down-IgG only
GO Biological Processes	19	GO:0008217	regulation of blood pressure	19_GO:0032501 multicellular organismal process	-2.4	2.7	3.3	30284	194	577	10	1.7	0.54	151|2767|3043|3816|6446|6647|8195|8529|57085|59342	ADRA2B|GNA11|HBB|KLK1|SGK1|SOD1|MKKS|CYP4F2|AGTRAP|SCPEP1	-1.3	down-IgG only
GO Molecular Functions	21	GO:0008236	serine-type peptidase activity		-2.4	2.7	3.3	30284	194	577	10	1.7	0.54	1990|3816|5652|7113|8192|9581|59342|83752|219743|337867	CELA1|KLK1|PRSS8|TMPRSS2|CLPP|PREPL|SCPEP1|LONP2|TYSND1|UBAC2	-1.3	down-IgG only
GO Biological Processes	19	GO:0007033	vacuole organization	19_GO:0009987 cellular process	-2.4	2.7	3.3	30284	194	577	10	1.7	0.54	3074|3988|4124|5861|26100|79643|83460|83734|83871|440026	HEXB|LIPA|MAN2A1|RAB1A|WIPI2|CHMP6|EMC6|ATG10|RAB34|TMEM41B	-1.3	down-IgG only
GO Biological Processes	19	GO:0001889	liver development	19_GO:0032502 developmental process	-2.4	3.1	3.4	30284	134	577	8	1.4	0.49	595|2356|3158|3988|4124|54600|54658|79810	CCND1|FPGS|HMGCS2|LIPA|MAN2A1|UGT1A9|UGT1A1|PTCD2	-1.3	down-IgG only
GO Biological Processes	19	GO:0000038	very long-chain fatty acid metabolic process	19_GO:0009987 cellular process	-2.4	6	4.1	30284	35	577	4	0.69	0.35	30|3295|8529|9524	ACAA1|HSD17B4|CYP4F2|TECR	-1.3	down-IgG only
GO Biological Processes	19	GO:0042401	biogenic amine biosynthetic process	19_GO:0009987 cellular process	-2.4	6	4.1	30284	35	577	4	0.69	0.35	1610|4946|4947|4953	DAO|OAZ1|OAZ2|ODC1	-1.3	down-IgG only
GO Biological Processes	19	GO:0098739	import across plasma membrane	19_GO:0051179 localization	-2.3	2.9	3.3	30284	165	577	9	1.6	0.52	486|6524|6567|6573|23428|113235|201266|283375|376497	FXYD2|SLC5A2|SLC16A2|SLC19A1|SLC7A8|SLC46A1|SLC39A11|SLC39A5|SLC27A1	-1.3	down-IgG only
GO Biological Processes	19	GO:0006684	sphingomyelin metabolic process	19_GO:0009987 cellular process	-2.3	8.7	4.6	30284	18	577	3	0.52	0.3	5007|6609|6610	OSBP|SMPD1|SMPD2	-1.3	down-IgG only
GO Biological Processes	19	GO:0006595	polyamine metabolic process	19_GO:0009987 cellular process	-2.3	8.7	4.6	30284	18	577	3	0.52	0.3	4946|4947|4953	OAZ1|OAZ2|ODC1	-1.3	down-IgG only
GO Molecular Functions	21	GO:0016854	racemase and epimerase activity		-2.3	8.7	4.6	30284	18	577	3	0.52	0.3	63826|84693|128240	SRR|MCEE|NAXE	-1.3	down-IgG only
GO Biological Processes	19	GO:0043173	nucleotide salvage	19_GO:0009987 cellular process	-2.3	8.7	4.6	30284	18	577	3	0.52	0.3	1716|83549|93100	DGUOK|UCK1|NAPRT	-1.3	down-IgG only
GO Molecular Functions	21	GO:0008525	phosphatidylcholine transporter activity		-2.3	8.7	4.6	30284	18	577	3	0.52	0.3	21|4547|58488	ABCA3|MTTP|PCTP	-1.3	down-IgG only
GO Molecular Functions	21	GO:0034185	apolipoprotein binding		-2.3	8.7	4.6	30284	18	577	3	0.52	0.3	4137|4547|7436	MAPT|MTTP|VLDLR	-1.3	down-IgG only
GO Molecular Functions	21	GO:0070628	proteasome binding		-2.3	8.7	4.6	30284	18	577	3	0.52	0.3	10422|23198|79752	UBAC1|PSME4|ZFAND1	-1.3	down-IgG only
GO Biological Processes	19	GO:1902686	mitochondrial outer membrane permeabilization involved in programmed cell death	19_GO:0051179 localization	-2.3	8.7	4.6	30284	18	577	3	0.52	0.3	7417|10105|89941	VDAC2|PPIF|RHOT2	-1.3	down-IgG only
GO Biological Processes	19	GO:0110096	cellular response to aldehyde	19_GO:0050896 response to stimulus	-2.3	8.7	4.6	30284	18	577	3	0.52	0.3	2098|6446|10327	ESD|SGK1|AKR1A1	-1.3	down-IgG only
GO Biological Processes	19	GO:0009208	pyrimidine ribonucleoside triphosphate metabolic process	19_GO:0009987 cellular process	-2.3	8.7	4.6	30284	18	577	3	0.52	0.3	4831|29922|83549	NME2|NME7|UCK1	-1.3	down-IgG only
GO Biological Processes	19	GO:0070201	regulation of establishment of protein localization	19_GO:0051179 localization	-2.3	1.9	3	30284	547	577	20	3.5	0.76	682|2767|3301|4137|4946|4947|5007|5590|6422|9530|9971|10062|22902|25874|27230|27346|57506|79752|337867|388581	BSG|GNA11|DNAJA1|MAPT|OAZ1|OAZ2|OSBP|PRKCZ|SFRP1|BAG4|NR1H4|NR1H3|RUFY3|MPC2|SERP1|TMEM97|MAVS|ZFAND1|UBAC2|C1QTNF12	-1.3	down-IgG only
GO Molecular Functions	21	GO:0019001	guanyl nucleotide binding		-2.3	2.1	3.1	30284	400	577	16	2.8	0.68	403|2288|2767|4831|5861|5862|6573|7277|7284|23011|28512|51128|55665|64284|83871|89941	ARL3|FKBP4|GNA11|NME2|RAB1A|RAB2A|SLC19A1|TUBA4A|TUFM|RAB21|NKIRAS1|SAR1B|URGCP|RAB17|RAB34|RHOT2	-1.3	down-IgG only
GO Molecular Functions	21	GO:0032561	guanyl ribonucleotide binding		-2.3	2.1	3.1	30284	400	577	16	2.8	0.68	403|2288|2767|4831|5861|5862|6573|7277|7284|23011|28512|51128|55665|64284|83871|89941	ARL3|FKBP4|GNA11|NME2|RAB1A|RAB2A|SLC19A1|TUBA4A|TUFM|RAB21|NKIRAS1|SAR1B|URGCP|RAB17|RAB34|RHOT2	-1.3	down-IgG only
GO Biological Processes	19	GO:0051384	response to glucocorticoid	19_GO:0050896 response to stimulus	-2.3	3.1	3.4	30284	136	577	8	1.4	0.49	21|210|249|2706|2720|3158|4537|54658	ABCA3|ALAD|ALPL|GJB2|GLB1|HMGCS2|ND3|UGT1A1	-1.3	down-IgG only
GO Biological Processes	19	GO:0009309	amine biosynthetic process	19_GO:0009987 cellular process	-2.3	5.8	4	30284	36	577	4	0.69	0.35	1610|4946|4947|4953	DAO|OAZ1|OAZ2|ODC1	-1.3	down-IgG only
GO Biological Processes	19	GO:0043254	regulation of protein-containing complex assembly	19_GO:0050789 regulation of biological process	-2.3	2	3	30284	438	577	17	2.9	0.7	21|120|2288|4137|5590|5962|6712|7417|8195|8543|9530|23355|29103|29922|51128|57506|205251	ABCA3|ADD3|FKBP4|MAPT|PRKCZ|RDX|SPTBN2|VDAC2|MKKS|LMO4|BAG4|VPS8|DNAJC15|NME7|SAR1B|MAVS|MTLN	-1.3	down-IgG only
GO Biological Processes	19	GO:1904951	positive regulation of establishment of protein localization	19_GO:0051179 localization	-2.3	2.2	3.1	30284	331	577	14	2.4	0.64	682|2767|4946|4947|5007|5590|9971|22902|25874|27230|27346|57506|79752|388581	BSG|GNA11|OAZ1|OAZ2|OSBP|PRKCZ|NR1H4|RUFY3|MPC2|SERP1|TMEM97|MAVS|ZFAND1|C1QTNF12	-1.3	down-IgG only
GO Biological Processes	19	GO:0061008	hepaticobiliary system development	19_GO:0032502 developmental process	-2.3	3.1	3.4	30284	137	577	8	1.4	0.49	595|2356|3158|3988|4124|54600|54658|79810	CCND1|FPGS|HMGCS2|LIPA|MAN2A1|UGT1A9|UGT1A1|PTCD2	-1.3	down-IgG only
GO Molecular Functions	21	GO:0017171	serine hydrolase activity		-2.3	2.7	3.2	30284	198	577	10	1.7	0.54	1990|3816|5652|7113|8192|9581|59342|83752|219743|337867	CELA1|KLK1|PRSS8|TMPRSS2|CLPP|PREPL|SCPEP1|LONP2|TYSND1|UBAC2	-1.3	down-IgG only
GO Biological Processes	19	GO:0016567	protein ubiquitination	19_GO:0009987 cellular process	-2.3	1.9	3	30284	589	577	21	3.6	0.78	267|1728|4008|6048|8216|8315|9616|9903|9921|10422|11342|25898|26001|51127|53339|54546|55975|79589|90864|92369|140462	AMFR|NQO1|LMO7|RNF5|LZTR1|BRAP|RNF7|KLHL21|RNF10|UBAC1|RNF13|RCHY1|RNF167|TRIM17|BTBD1|RNF186|KLHL7|RNF128|SPSB3|SPSB4|ASB9	-1.3	down-IgG only
GO Biological Processes	19	GO:0032446	protein modification by small protein conjugation	19_GO:0009987 cellular process	-2.3	1.8	2.9	30284	667	577	23	4	0.81	267|1728|4008|6048|8216|8315|9616|9903|9921|10422|11342|25898|26001|51127|53339|54546|55975|65992|79589|83734|90864|92369|140462	AMFR|NQO1|LMO7|RNF5|LZTR1|BRAP|RNF7|KLHL21|RNF10|UBAC1|RNF13|RCHY1|RNF167|TRIM17|BTBD1|RNF186|KLHL7|DDRGK1|RNF128|ATG10|SPSB3|SPSB4|ASB9	-1.3	down-IgG only
GO Biological Processes	19	GO:0001523	retinoid metabolic process	19_GO:0009987 cellular process	-2.3	3.8	3.6	30284	83	577	6	1	0.42	3988|8644|54600|54658|57665|59342	LIPA|AKR1C3|UGT1A9|UGT1A1|RDH14|SCPEP1	-1.3	down-IgG only
KEGG Pathway	24	hsa01250	Biosynthesis of nucleotide sugars		-2.3	5.7	4	30284	37	577	4	0.69	0.35	2592|3098|4351|5238	GALT|HK1|MPI|PGM3	-1.3	down-IgG only
GO Biological Processes	19	GO:1903725	regulation of phospholipid metabolic process	19_GO:0050789 regulation of biological process	-2.3	5.7	4	30284	37	577	4	0.69	0.35	21|3417|9971|376497	ABCA3|IDH1|NR1H4|SLC27A1	-1.3	down-IgG only
GO Biological Processes	19	GO:0030705	cytoskeleton-dependent intracellular transport	19_GO:0051179 localization	-2.3	2.6	3.2	30284	200	577	10	1.7	0.54	403|4137|5590|5861|6647|23011|29922|64284|89941|117178	ARL3|MAPT|PRKCZ|RAB1A|SOD1|RAB21|NME7|RAB17|RHOT2|SSX2IP	-1.3	down-IgG only
GO Biological Processes	19	GO:0046902	regulation of mitochondrial membrane permeability	19_GO:0051179 localization	-2.3	4.4	3.7	30284	59	577	5	0.87	0.39	291|7417|10105|84266|89941	SLC25A4|VDAC2|PPIF|ALKBH7|RHOT2	-1.3	down-IgG only
GO Cellular Components	20	GO:1990229	iron-sulfur cluster assembly complex		-2.3	8.3	4.4	30284	19	577	3	0.52	0.3	23479|51218|388962	ISCU|GLRX5|BOLA3	-1.3	down-IgG only
GO Biological Processes	19	GO:0071786	endoplasmic reticulum tubular network organization	19_GO:0009987 cellular process	-2.3	8.3	4.4	30284	19	577	3	0.52	0.3	10313|23204|55161	RTN3|ARL6IP1|TMEM33	-1.3	down-IgG only
GO Biological Processes	19	GO:2000641	regulation of early endosome to late endosome transport	19_GO:0051179 localization	-2.3	8.3	4.4	30284	19	577	3	0.52	0.3	1601|5962|23011	DAB2|RDX|RAB21	-1.3	down-IgG only
GO Biological Processes	19	GO:0006817	phosphate ion transport	19_GO:0051179 localization	-2.3	8.3	4.4	30284	19	577	3	0.52	0.3	5250|6568|142680	SLC25A3|SLC17A1|SLC34A3	-1.3	down-IgG only
GO Biological Processes	19	GO:1990822	basic amino acid transmembrane transport	19_GO:0051179 localization	-2.3	8.3	4.4	30284	19	577	3	0.52	0.3	9056|10166|11136	SLC7A7|SLC25A15|SLC7A9	-1.3	down-IgG only
GO Biological Processes	19	GO:0006071	glycerol metabolic process	19_GO:0009987 cellular process	-2.3	8.3	4.4	30284	19	577	3	0.52	0.3	7167|51805|116255	TPI1|COQ3|MOGAT1	-1.3	down-IgG only
GO Molecular Functions	21	GO:0004303	estradiol 17-beta-dehydrogenase [NAD(P)+] activity		-2.3	8.3	4.4	30284	19	577	3	0.52	0.3	3028|3295|8644	HSD17B10|HSD17B4|AKR1C3	-1.3	down-IgG only
GO Biological Processes	19	GO:0071071	regulation of phospholipid biosynthetic process	19_GO:0050789 regulation of biological process	-2.3	8.3	4.4	30284	19	577	3	0.52	0.3	3417|9971|376497	IDH1|NR1H4|SLC27A1	-1.3	down-IgG only
GO Biological Processes	19	GO:0009148	pyrimidine nucleoside triphosphate biosynthetic process	19_GO:0009987 cellular process	-2.3	8.3	4.4	30284	19	577	3	0.52	0.3	4831|29922|83549	NME2|NME7|UCK1	-1.3	down-IgG only
GO Cellular Components	20	GO:0048770	pigment granule		-2.3	3.3	3.4	30284	111	577	7	1.2	0.46	526|682|5861|5862|10058|55161|64284	ATP6V1B2|BSG|RAB1A|RAB2A|ABCB6|TMEM33|RAB17	-1.2	down-IgG only
GO Cellular Components	20	GO:0042470	melanosome		-2.3	3.3	3.4	30284	111	577	7	1.2	0.46	526|682|5861|5862|10058|55161|64284	ATP6V1B2|BSG|RAB1A|RAB2A|ABCB6|TMEM33|RAB17	-1.2	down-IgG only
GO Biological Processes	19	GO:0032388	positive regulation of intracellular transport	19_GO:0051179 localization	-2.3	3	3.3	30284	140	577	8	1.4	0.49	1601|4946|4947|5962|22902|23011|57506|79752	DAB2|OAZ1|OAZ2|RDX|RUFY3|RAB21|MAVS|ZFAND1	-1.2	down-IgG only
GO Biological Processes	19	GO:1901616	organic hydroxy compound catabolic process	19_GO:0009987 cellular process	-2.2	4.4	3.6	30284	60	577	5	0.87	0.39	217|1593|7167|8529|8644	ALDH2|CYP27A1|TPI1|CYP4F2|AKR1C3	-1.2	down-IgG only
GO Molecular Functions	21	GO:0043022	ribosome binding		-2.2	3.3	3.4	30284	112	577	7	1.2	0.46	5018|10430|54499|54505|57003|79064|219402	OXA1L|TMEM147|TMCO1|DHX29|CCDC47|TMEM223|MTIF3	-1.2	down-IgG only
GO Biological Processes	19	GO:0019218	regulation of steroid metabolic process	19_GO:0050789 regulation of biological process	-2.2	3.3	3.4	30284	112	577	7	1.2	0.46	1601|8644|9971|10162|10613|51141|54658	DAB2|AKR1C3|NR1H4|LPCAT3|ERLIN1|INSIG2|UGT1A1	-1.2	down-IgG only
GO Biological Processes	19	GO:0000966	RNA 5'-end processing	19_GO:0009987 cellular process	-2.2	5.5	3.9	30284	38	577	4	0.69	0.35	3028|51367|83640|161424	HSD17B10|POP5|RAMAC|NOP9	-1.2	down-IgG only
GO Biological Processes	19	GO:0046164	alcohol catabolic process	19_GO:0009987 cellular process	-2.2	5.5	3.9	30284	38	577	4	0.69	0.35	217|1593|7167|8644	ALDH2|CYP27A1|TPI1|AKR1C3	-1.2	down-IgG only
GO Biological Processes	19	GO:0009100	glycoprotein metabolic process	19_GO:0009987 cellular process	-2.2	2.2	3	30284	338	577	14	2.4	0.64	267|1990|2720|3074|4124|5238|6048|9528|10317|27230|29071|56052|93611|113277	AMFR|CELA1|GLB1|HEXB|MAN2A1|PGM3|RNF5|TMEM59|B3GALT5|SERP1|C1GALT1C1|ALG1|FBXO44|TMEM106A	-1.2	down-IgG only
GO Biological Processes	19	GO:0042176	regulation of protein catabolic process	19_GO:0050789 regulation of biological process	-2.2	2.1	3	30284	375	577	15	2.6	0.66	210|1601|1728|4946|4947|4953|5962|7078|25898|51079|51374|65992|79589|79643|140462	ALAD|DAB2|NQO1|OAZ1|OAZ2|ODC1|RDX|TIMP3|RCHY1|NDUFA13|ATRAID|DDRGK1|RNF128|CHMP6|ASB9	-1.2	down-IgG only
GO Biological Processes	19	GO:0035966	response to topologically incorrect protein	19_GO:0050896 response to stimulus	-2.2	3	3.3	30284	142	577	8	1.4	0.49	267|595|3301|3336|7009|9616|27230|64764	AMFR|CCND1|DNAJA1|HSPE1|TMBIM6|RNF7|SERP1|CREB3L2	-1.2	down-IgG only
GO Molecular Functions	21	GO:0008168	methyltransferase activity		-2.2	2.6	3.1	30284	204	577	10	1.7	0.54	25840|51805|55251|55471|79133|79979|84193|124512|196410|221143	TMT1A|COQ3|PCMTD2|NDUFAF7|NDUFAF5|TRMT2B|SETD3|METTL23|TMT1B|EEF1AKMT1	-1.2	down-IgG only
GO Biological Processes	19	GO:0009064	glutamine family amino acid metabolic process	19_GO:0009987 cellular process	-2.2	4.3	3.6	30284	61	577	5	0.87	0.39	1610|2356|58510|80017|131669	DAO|FPGS|PRODH2|DGLUCY|UROC1	-1.2	down-IgG only
GO Biological Processes	19	GO:0032402	melanosome transport	19_GO:0043473 pigmentation	-2.2	7.9	4.3	30284	20	577	3	0.52	0.3	5861|8195|64284	RAB1A|MKKS|RAB17	-1.2	down-IgG only
GO Biological Processes	19	GO:1900037	regulation of cellular response to hypoxia	19_GO:0050896 response to stimulus	-2.2	7.9	4.3	30284	20	577	3	0.52	0.3	2023|7009|51142	ENO1|TMBIM6|CHCHD2	-1.2	down-IgG only
KEGG Pathway	24	hsa00100	Steroid biosynthesis		-2.2	7.9	4.3	30284	20	577	3	0.52	0.3	3988|7108|50814	LIPA|TM7SF2|NSDHL	-1.2	down-IgG only
GO Biological Processes	19	GO:0052695	cellular glucuronidation	19_GO:0009987 cellular process	-2.2	7.9	4.3	30284	20	577	3	0.52	0.3	54600|54657|54658	UGT1A9|UGT1A4|UGT1A1	-1.2	down-IgG only
GO Biological Processes	19	GO:0042953	lipoprotein transport	19_GO:0051179 localization	-2.2	7.9	4.3	30284	20	577	3	0.52	0.3	4547|51128|84747	MTTP|SAR1B|UNC119B	-1.2	down-IgG only
GO Biological Processes	19	GO:2000679	positive regulation of transcription regulatory region DNA binding	19_GO:0065007 biological regulation	-2.2	7.9	4.3	30284	20	577	3	0.52	0.3	3005|10542|65992	H1-0|LAMTOR5|DDRGK1	-1.2	down-IgG only
GO Biological Processes	19	GO:0031998	regulation of fatty acid beta-oxidation	19_GO:0050789 regulation of biological process	-2.2	7.9	4.3	30284	20	577	3	0.52	0.3	83752|205251|219743	LONP2|MTLN|TYSND1	-1.2	down-IgG only
GO Biological Processes	19	GO:0042445	hormone metabolic process	19_GO:0065007 biological regulation	-2.2	2.6	3.1	30284	205	577	10	1.7	0.54	3028|3295|6567|7941|8644|54600|54658|56605|57665|59342	HSD17B10|HSD17B4|SLC16A2|PLA2G7|AKR1C3|UGT1A9|UGT1A1|ERO1B|RDH14|SCPEP1	-1.2	down-IgG only
GO Biological Processes	19	GO:0006739	NADP metabolic process	19_GO:0009987 cellular process	-2.2	5.4	3.8	30284	39	577	4	0.69	0.35	1728|3417|25824|51181	NQO1|IDH1|PRDX5|DCXR	-1.2	down-IgG only
GO Biological Processes	19	GO:0006414	translational elongation	19_GO:0009987 cellular process	-2.2	4.2	3.6	30284	62	577	5	0.87	0.39	7284|25898|55325|65080|65992	TUFM|RCHY1|UFSP2|MRPL44|DDRGK1	-1.2	down-IgG only
GO Biological Processes	19	GO:0050810	regulation of steroid biosynthetic process	19_GO:0050789 regulation of biological process	-2.2	3.6	3.4	30284	88	577	6	1	0.42	1601|8644|9971|10162|10613|51141	DAB2|AKR1C3|NR1H4|LPCAT3|ERLIN1|INSIG2	-1.2	down-IgG only
GO Biological Processes	19	GO:0032024	positive regulation of insulin secretion	19_GO:0051179 localization	-2.2	3.6	3.4	30284	88	577	6	1	0.42	2767|5007|9971|25874|27230|388581	GNA11|OSBP|NR1H4|MPC2|SERP1|C1QTNF12	-1.2	down-IgG only
GO Biological Processes	19	GO:0016101	diterpenoid metabolic process	19_GO:0009987 cellular process	-2.2	3.6	3.4	30284	88	577	6	1	0.42	3988|8644|54600|54658|57665|59342	LIPA|AKR1C3|UGT1A9|UGT1A1|RDH14|SCPEP1	-1.2	down-IgG only
GO Molecular Functions	21	GO:0004252	serine-type endopeptidase activity		-2.2	2.7	3.1	30284	176	577	9	1.6	0.52	1990|3816|5652|7113|8192|9581|83752|219743|337867	CELA1|KLK1|PRSS8|TMPRSS2|CLPP|PREPL|LONP2|TYSND1|UBAC2	-1.2	down-IgG only
GO Molecular Functions	21	GO:0015294	solute:monoatomic cation symporter activity		-2.2	3.2	3.3	30284	116	577	7	1.2	0.46	5250|6524|6568|113235|142680|200010|283375	SLC25A3|SLC5A2|SLC17A1|SLC46A1|SLC34A3|SLC5A9|SLC39A5	-1.2	down-IgG only
GO Biological Processes	19	GO:0006636	unsaturated fatty acid biosynthetic process	19_GO:0009987 cellular process	-2.2	5.2	3.7	30284	40	577	4	0.69	0.35	3992|8644|9415|26063	FADS1|AKR1C3|FADS2|DECR2	-1.2	down-IgG only
GO Cellular Components	20	GO:0032994	protein-lipid complex		-2.2	5.2	3.7	30284	40	577	4	0.69	0.35	345|7436|7941|8504	APOC3|VLDLR|PLA2G7|PEX3	-1.2	down-IgG only
GO Molecular Functions	21	GO:1901682	sulfur compound transmembrane transporter activity		-2.2	4.2	3.5	30284	63	577	5	0.87	0.39	1244|9429|11136|51629|376497	ABCC2|ABCG2|SLC7A9|SLC25A39|SLC27A1	-1.2	down-IgG only
GO Molecular Functions	21	GO:0015174	basic amino acid transmembrane transporter activity		-2.1	7.5	4.2	30284	21	577	3	0.52	0.3	9056|10166|11136	SLC7A7|SLC25A15|SLC7A9	-1.2	down-IgG only
GO Biological Processes	19	GO:0035461	vitamin transmembrane transport	19_GO:0051179 localization	-2.1	7.5	4.2	30284	21	577	3	0.52	0.3	6573|113235|376497	SLC19A1|SLC46A1|SLC27A1	-1.2	down-IgG only
GO Biological Processes	19	GO:0032401	establishment of melanosome localization	19_GO:0043473 pigmentation	-2.1	7.5	4.2	30284	21	577	3	0.52	0.3	5861|8195|64284	RAB1A|MKKS|RAB17	-1.2	down-IgG only
GO Biological Processes	19	GO:0010566	regulation of ketone biosynthetic process	19_GO:0050789 regulation of biological process	-2.1	7.5	4.2	30284	21	577	3	0.52	0.3	1601|8644|160760	DAB2|AKR1C3|PPTC7	-1.2	down-IgG only
GO Biological Processes	19	GO:0051904	pigment granule transport	19_GO:0043473 pigmentation	-2.1	7.5	4.2	30284	21	577	3	0.52	0.3	5861|8195|64284	RAB1A|MKKS|RAB17	-1.2	down-IgG only
GO Biological Processes	19	GO:0055070	copper ion homeostasis	19_GO:0042592 homeostatic process	-2.1	7.5	4.2	30284	21	577	3	0.52	0.3	10058|51076|90639	ABCB6|CUTC|COX19	-1.2	down-IgG only
GO Biological Processes	19	GO:0044872	lipoprotein localization	19_GO:0051179 localization	-2.1	7.5	4.2	30284	21	577	3	0.52	0.3	4547|51128|84747	MTTP|SAR1B|UNC119B	-1.2	down-IgG only
GO Biological Processes	19	GO:0000302	response to reactive oxygen species	19_GO:0050896 response to stimulus	-2.1	2.7	3.1	30284	177	577	9	1.6	0.52	1728|3039|3043|4137|5164|6647|10105|25824|84334	NQO1|HBA1|HBB|MAPT|PDK2|SOD1|PPIF|PRDX5|COA8	-1.2	down-IgG only
GO Biological Processes	19	GO:0140352	export from cell	19_GO:0051179 localization	-2.1	1.9	2.8	30284	495	577	18	3.1	0.72	21|486|1244|4547|5861|6567|8224|9379|9429|10461|27230|51030|51128|57393|128989|159371|376497|387597	ABCA3|FXYD2|ABCC2|MTTP|RAB1A|SLC16A2|SYN3|NRXN2|ABCG2|MERTK|SERP1|TVP23B|SAR1B|CLTRN|TANGO2|SLC35G1|SLC27A1|ILDR2	-1.1	down-IgG only
GO Cellular Components	20	GO:0005775	vacuolar lumen		-2.1	2.7	3.1	30284	178	577	9	1.6	0.52	2517|2519|2720|2760|3074|3988|4758|6609|93100	FUCA1|FUCA2|GLB1|GM2A|HEXB|LIPA|NEU1|SMPD1|NAPRT	-1.1	down-IgG only
GO Biological Processes	19	GO:0006687	glycosphingolipid metabolic process	19_GO:0009987 cellular process	-2.1	4.1	3.5	30284	64	577	5	0.87	0.39	2720|2760|3074|4758|6609	GLB1|GM2A|HEXB|NEU1|SMPD1	-1.1	down-IgG only
GO Molecular Functions	21	GO:0016746	acyltransferase activity		-2.1	1.7	2.8	30284	731	577	24	4.2	0.83	30|267|1431|3158|4008|6048|8315|9027|9616|9903|9921|10162|10249|11342|23014|25898|26001|51127|54546|79589|83734|84461|93611|116255	ACAA1|AMFR|CS|HMGCS2|LMO7|RNF5|BRAP|NAT8|RNF7|KLHL21|RNF10|LPCAT3|GLYAT|RNF13|FBXO21|RCHY1|RNF167|TRIM17|RNF186|RNF128|ATG10|NEURL4|FBXO44|MOGAT1	-1.1	down-IgG only
GO Biological Processes	19	GO:0035337	fatty-acyl-CoA metabolic process	19_GO:0009987 cellular process	-2.1	5.1	3.7	30284	41	577	4	0.69	0.35	3295|9524|197322|283927	HSD17B4|TECR|ACSF3|NUDT7	-1.1	down-IgG only
GO Biological Processes	19	GO:0032790	ribosome disassembly	19_GO:0009987 cellular process	-2.1	5.1	3.7	30284	41	577	4	0.69	0.35	25898|55325|65992|219402	RCHY1|UFSP2|DDRGK1|MTIF3	-1.1	down-IgG only
KEGG Pathway	24	hsa00260	Glycine, serine and threonine metabolism		-2.1	5.1	3.7	30284	41	577	4	0.69	0.35	1610|5223|55349|63826	DAO|PGAM1|CHDH|SRR	-1.1	down-IgG only
GO Biological Processes	19	GO:0046148	pigment biosynthetic process	19_GO:0009987 cellular process	-2.1	5.1	3.7	30284	41	577	4	0.69	0.35	210|1652|7389|51629	ALAD|DDT|UROD|SLC25A39	-1.1	down-IgG only
GO Biological Processes	19	GO:1903829	positive regulation of protein localization	19_GO:0051179 localization	-2.1	1.9	2.8	30284	499	577	18	3.1	0.72	682|2767|4137|4946|4947|5007|5590|5962|9971|10542|22902|25874|27230|27346|57506|65992|79752|388581	BSG|GNA11|MAPT|OAZ1|OAZ2|OSBP|PRKCZ|RDX|NR1H4|LAMTOR5|RUFY3|MPC2|SERP1|TMEM97|MAVS|DDRGK1|ZFAND1|C1QTNF12	-1.1	down-IgG only
GO Cellular Components	20	GO:0035578	azurophil granule lumen		-2.1	3.5	3.3	30284	91	577	6	1	0.42	2517|2519|2720|2760|3074|93100	FUCA1|FUCA2|GLB1|GM2A|HEXB|NAPRT	-1.1	down-IgG only
GO Biological Processes	19	GO:0008637	apoptotic mitochondrial changes	19_GO:0009987 cellular process	-2.1	4	3.4	30284	65	577	5	0.87	0.39	291|7417|10105|79017|89941	SLC25A4|VDAC2|PPIF|GGCT|RHOT2	-1.1	down-IgG only
GO Biological Processes	19	GO:0015802	basic amino acid transport	19_GO:0051179 localization	-2.1	7.2	4	30284	22	577	3	0.52	0.3	9056|10166|11136	SLC7A7|SLC25A15|SLC7A9	-1.1	down-IgG only
GO Molecular Functions	21	GO:0016881	acid-amino acid ligase activity		-2.1	7.2	4	30284	22	577	3	0.52	0.3	2356|2937|79717	FPGS|GSS|PPCS	-1.1	down-IgG only
GO Biological Processes	19	GO:0051905	establishment of pigment granule localization	19_GO:0043473 pigmentation	-2.1	7.2	4	30284	22	577	3	0.52	0.3	5861|8195|64284	RAB1A|MKKS|RAB17	-1.1	down-IgG only
GO Biological Processes	19	GO:0006662	glycerol ether metabolic process	19_GO:0009987 cellular process	-2.1	7.2	4	30284	22	577	3	0.52	0.3	7941|11264|387521	PLA2G7|PXMP4|PEDS1	-1.1	down-IgG only
GO Biological Processes	19	GO:0019400	alditol metabolic process	19_GO:0009987 cellular process	-2.1	7.2	4	30284	22	577	3	0.52	0.3	7167|51805|116255	TPI1|COQ3|MOGAT1	-1.1	down-IgG only
GO Biological Processes	19	GO:0046485	ether lipid metabolic process	19_GO:0009987 cellular process	-2.1	7.2	4	30284	22	577	3	0.52	0.3	7941|11264|387521	PLA2G7|PXMP4|PEDS1	-1.1	down-IgG only
GO Molecular Functions	21	GO:0033218	amide binding		-2.1	2.3	2.9	30284	247	577	11	1.9	0.57	1719|2288|2348|2937|5618|6573|7417|9445|10105|10455|113235	DHFR|FKBP4|FOLR1|GSS|PRLR|SLC19A1|VDAC2|ITM2B|PPIF|ECI2|SLC46A1	-1.1	down-IgG only
KEGG Pathway	24	hsa04216	Ferroptosis		-2.1	5	3.6	30284	42	577	4	0.69	0.35	2879|2937|7417|10162	GPX4|GSS|VDAC2|LPCAT3	-1.1	down-IgG only
GO Biological Processes	19	GO:0006720	isoprenoid metabolic process	19_GO:0009987 cellular process	-2.1	3.1	3.2	30284	120	577	7	1.2	0.46	3158|3988|8644|54600|54658|57665|59342	HMGCS2|LIPA|AKR1C3|UGT1A9|UGT1A1|RDH14|SCPEP1	-1.1	down-IgG only
GO Biological Processes	19	GO:1905897	regulation of response to endoplasmic reticulum stress	19_GO:0050896 response to stimulus	-2.1	3.4	3.2	30284	92	577	6	1	0.42	7009|10062|10162|55161|55210|65992	TMBIM6|NR1H3|LPCAT3|TMEM33|ATAD3A|DDRGK1	-1.1	down-IgG only
GO Biological Processes	19	GO:0070050	neuron cellular homeostasis	19_GO:0042592 homeostatic process	-2.1	4	3.4	30284	66	577	5	0.87	0.39	526|3074|9114|9550|127124	ATP6V1B2|HEXB|ATP6V0D1|ATP6V1G1|ATP6V1G3	-1.1	down-IgG only
GO Molecular Functions	21	GO:0016741	transferase activity, transferring one-carbon groups		-2.1	2.4	3	30284	215	577	10	1.7	0.54	25840|51805|55251|55471|79133|79979|84193|124512|196410|221143	TMT1A|COQ3|PCMTD2|NDUFAF7|NDUFAF5|TRMT2B|SETD3|METTL23|TMT1B|EEF1AKMT1	-1.1	down-IgG only
GO Biological Processes	19	GO:0048732	gland development	19_GO:0032502 developmental process	-2.1	2	2.8	30284	428	577	16	2.8	0.68	595|1990|2288|2356|3158|3988|4124|4513|5618|6422|6647|8543|9423|54600|54658|79810	CCND1|CELA1|FKBP4|FPGS|HMGCS2|LIPA|MAN2A1|COX2|PRLR|SFRP1|SOD1|LMO4|NTN1|UGT1A9|UGT1A1|PTCD2	-1.1	down-IgG only
GO Molecular Functions	21	GO:0017111	ribonucleoside triphosphate phosphatase activity		-2.1	1.7	2.7	30284	741	577	24	4.2	0.83	21|249|403|1244|2767|5861|5862|5909|7284|9429|9550|10058|10845|23011|28512|51128|54505|55210|64284|83752|83871|84056|89941|127124	ABCA3|ALPL|ARL3|ABCC2|GNA11|RAB1A|RAB2A|RAP1GAP|TUFM|ABCG2|ATP6V1G1|ABCB6|CLPX|RAB21|NKIRAS1|SAR1B|DHX29|ATAD3A|RAB17|LONP2|RAB34|KATNAL1|RHOT2|ATP6V1G3	-1.1	down-IgG only
GO Biological Processes	19	GO:0034308	primary alcohol metabolic process	19_GO:0009987 cellular process	-2.1	3.4	3.2	30284	93	577	6	1	0.42	217|8574|8644|10327|51573|57665	ALDH2|AKR7A2|AKR1C3|AKR1A1|GDE1|RDH14	-1.1	down-IgG only
GO Biological Processes	19	GO:0071616	acyl-CoA biosynthetic process	19_GO:0009987 cellular process	-2	4.9	3.6	30284	43	577	4	0.69	0.35	9524|25874|79717|197322	TECR|MPC2|PPCS|ACSF3	-1.1	down-IgG only
GO Biological Processes	19	GO:0035384	thioester biosynthetic process	19_GO:0009987 cellular process	-2	4.9	3.6	30284	43	577	4	0.69	0.35	9524|25874|79717|197322	TECR|MPC2|PPCS|ACSF3	-1.1	down-IgG only
GO Biological Processes	19	GO:0032400	melanosome localization	19_GO:0043473 pigmentation	-2	6.8	3.9	30284	23	577	3	0.52	0.3	5861|8195|64284	RAB1A|MKKS|RAB17	-1.1	down-IgG only
GO Molecular Functions	21	GO:0000295	adenine nucleotide transmembrane transporter activity		-2	6.8	3.9	30284	23	577	3	0.52	0.3	291|6573|92014	SLC25A4|SLC19A1|SLC25A51	-1.1	down-IgG only
GO Biological Processes	19	GO:0033762	response to glucagon	19_GO:0050896 response to stimulus	-2	6.8	3.9	30284	23	577	3	0.52	0.3	1537|2706|3158	CYC1|GJB2|HMGCS2	-1.1	down-IgG only
GO Biological Processes	19	GO:0071383	cellular response to steroid hormone stimulus	19_GO:0050896 response to stimulus	-2	2.7	3	30284	153	577	8	1.4	0.49	2288|2706|3158|3301|4537|6446|8644|54658	FKBP4|GJB2|HMGCS2|DNAJA1|ND3|SGK1|AKR1C3|UGT1A1	-1.1	down-IgG only
GO Cellular Components	20	GO:0101002	ficolin-1-rich granule		-2	2.6	3	30284	185	577	9	1.6	0.52	210|226|2720|3043|3417|4831|5223|5315|51719	ALAD|ALDOA|GLB1|HBB|IDH1|NME2|PGAM1|PKM|CAB39	-1.1	down-IgG only
GO Molecular Functions	21	GO:0005548	phospholipid transporter activity		-2	3.9	3.3	30284	68	577	5	0.87	0.39	21|4547|7417|58488|440026	ABCA3|MTTP|VDAC2|PCTP|TMEM41B	-1	down-IgG only
GO Biological Processes	19	GO:0099111	microtubule-based transport	19_GO:0051179 localization	-2	2.4	2.9	30284	219	577	10	1.7	0.54	403|4137|5590|5861|6647|23011|29922|64284|89941|117178	ARL3|MAPT|PRKCZ|RAB1A|SOD1|RAB21|NME7|RAB17|RHOT2|SSX2IP	-1	down-IgG only
GO Molecular Functions	21	GO:0016790	thiolester hydrolase activity		-2	4.8	3.5	30284	44	577	4	0.69	0.35	2098|10005|25953|55856	ESD|ACOT8|PNKD|ACOT13	-1	down-IgG only
GO Biological Processes	19	GO:0070328	triglyceride homeostasis	19_GO:0042592 homeostatic process	-2	4.8	3.5	30284	44	577	4	0.69	0.35	345|9971|10062|205251	APOC3|NR1H4|NR1H3|MTLN	-1	down-IgG only
GO Biological Processes	19	GO:0015718	monocarboxylic acid transport	19_GO:0051179 localization	-2	2.7	3	30284	155	577	8	1.4	0.49	634|788|1244|6567|9429|25874|376497|387700	CEACAM1|SLC25A20|ABCC2|SLC16A2|ABCG2|MPC2|SLC27A1|SLC16A12	-1	down-IgG only
GO Biological Processes	19	GO:0016054	organic acid catabolic process	19_GO:0009987 cellular process	-1e+02	18	42	30284	230	814	109	13	1.2	18|30|33|34|35|36|37|38|51|275|587|593|594|875|1374|1376|1384|1579|1629|1632|1666|1738|1743|1757|1800|1891|1892|1962|2108|2110|2184|2326|2639|2653|2731|2746|2752|2805|2806|2954|3030|3032|3033|3081|3155|3176|3242|3712|4329|5053|5095|5096|5105|5264|5625|5825|5826|5828|5860|6342|6470|6652|7915|8309|8310|8528|8564|8659|9942|10007|10157|10247|10449|10455|10478|10840|11001|11112|23175|23464|23498|23576…	ABAT|ACAA1|ACADL|ACADM|ACADS|ACADSB|ACADVL|ACAT1|ACOX1|AMT|BCAT2|BCKDHA|BCKDHB|CBS|CPT1A|CPT2|CRAT|CYP4A11|DBT|ECI1|DECR1|DLD|DLST|SARDH|DPEP1|ECH1|ECHS1|EHHADH|ETFA|ETFDH|FAH|FMO1|GCDH|GCSH|GLDC|GLUD1|GLUL|GOT1|GOT2|GSTZ1|HADHA|HADHB|HADH|HGD|HMGCL|HNMT|HPD|IVD|ALDH6A1|PAH|PCCA|PCCB|PCK1|PHYH|PRODH|ABCD3|ABCD4|PEX2|QDPR|SCP2|SHMT1|SORD|ALDH5A1|ACOX2|ACOX3|DDO|KMO|ALDH4A1|XYLB|GNPDA1|AASS|RIDA|AC…	-96	down-overlap
GO Biological Processes	19	GO:0046395	carboxylic acid catabolic process	19_GO:0009987 cellular process	-1e+02	18	42	30284	230	814	109	13	1.2	18|30|33|34|35|36|37|38|51|275|587|593|594|875|1374|1376|1384|1579|1629|1632|1666|1738|1743|1757|1800|1891|1892|1962|2108|2110|2184|2326|2639|2653|2731|2746|2752|2805|2806|2954|3030|3032|3033|3081|3155|3176|3242|3712|4329|5053|5095|5096|5105|5264|5625|5825|5826|5828|5860|6342|6470|6652|7915|8309|8310|8528|8564|8659|9942|10007|10157|10247|10449|10455|10478|10840|11001|11112|23175|23464|23498|23576…	ABAT|ACAA1|ACADL|ACADM|ACADS|ACADSB|ACADVL|ACAT1|ACOX1|AMT|BCAT2|BCKDHA|BCKDHB|CBS|CPT1A|CPT2|CRAT|CYP4A11|DBT|ECI1|DECR1|DLD|DLST|SARDH|DPEP1|ECH1|ECHS1|EHHADH|ETFA|ETFDH|FAH|FMO1|GCDH|GCSH|GLDC|GLUD1|GLUL|GOT1|GOT2|GSTZ1|HADHA|HADHB|HADH|HGD|HMGCL|HNMT|HPD|IVD|ALDH6A1|PAH|PCCA|PCCB|PCK1|PHYH|PRODH|ABCD3|ABCD4|PEX2|QDPR|SCP2|SHMT1|SORD|ALDH5A1|ACOX2|ACOX3|DDO|KMO|ALDH4A1|XYLB|GNPDA1|AASS|RIDA|AC…	-96	down-overlap
GO Biological Processes	19	GO:0044248	cellular catabolic process	19_GO:0009987 cellular process	-1e+02	15	41	30284	299	814	122	15	1.3	18|30|33|34|35|36|37|38|51|275|290|587|593|594|875|1374|1376|1384|1579|1629|1632|1636|1666|1738|1743|1757|1800|1891|1892|1962|2108|2110|2184|2326|2639|2653|2678|2731|2746|2752|2805|2806|2954|3030|3032|3033|3081|3155|3176|3242|3712|4311|4329|5053|5095|5096|5105|5264|5625|5825|5826|5828|5860|6342|6470|6652|7915|8309|8310|8528|8564|8659|8801|8802|8803|8876|9942|10007|10157|10247|10449|10455|10478|10…	ABAT|ACAA1|ACADL|ACADM|ACADS|ACADSB|ACADVL|ACAT1|ACOX1|AMT|ANPEP|BCAT2|BCKDHA|BCKDHB|CBS|CPT1A|CPT2|CRAT|CYP4A11|DBT|ECI1|ACE|DECR1|DLD|DLST|SARDH|DPEP1|ECH1|ECHS1|EHHADH|ETFA|ETFDH|FAH|FMO1|GCDH|GCSH|GGT1|GLDC|GLUD1|GLUL|GOT1|GOT2|GSTZ1|HADHA|HADHB|HADH|HGD|HMGCL|HNMT|HPD|IVD|MME|ALDH6A1|PAH|PCCA|PCCB|PCK1|PHYH|PRODH|ABCD3|ABCD4|PEX2|QDPR|SCP2|SHMT1|SORD|ALDH5A1|ACOX2|ACOX3|DDO|KMO|ALDH4A1|SUCLG…	-96	down-overlap
GO Biological Processes	19	GO:0044282	small molecule catabolic process	19_GO:0009987 cellular process	-1e+02	14	41	30284	355	814	133	16	1.3	18|30|33|34|35|36|37|38|51|128|229|275|587|593|594|875|1374|1376|1384|1579|1629|1632|1666|1738|1743|1757|1800|1806|1891|1892|1962|2108|2110|2184|2326|2639|2653|2710|2731|2746|2752|2805|2806|2954|3029|3030|3032|3033|3081|3155|3176|3242|3712|4329|4835|5019|5053|5095|5096|5105|5213|5224|5230|5236|5264|5625|5825|5826|5828|5860|6342|6470|6652|6818|7915|8309|8310|8528|8564|8644|8659|9942|10007|10157|10…	ABAT|ACAA1|ACADL|ACADM|ACADS|ACADSB|ACADVL|ACAT1|ACOX1|ADH5|ALDOB|AMT|BCAT2|BCKDHA|BCKDHB|CBS|CPT1A|CPT2|CRAT|CYP4A11|DBT|ECI1|DECR1|DLD|DLST|SARDH|DPEP1|DPYD|ECH1|ECHS1|EHHADH|ETFA|ETFDH|FAH|FMO1|GCDH|GCSH|GK|GLDC|GLUD1|GLUL|GOT1|GOT2|GSTZ1|HAGH|HADHA|HADHB|HADH|HGD|HMGCL|HNMT|HPD|IVD|ALDH6A1|NQO2|OXCT1|PAH|PCCA|PCCB|PCK1|PFKM|PGAM2|PGK1|PGM1|PHYH|PRODH|ABCD3|ABCD4|PEX2|QDPR|SCP2|SHMT1|SORD|SULT…	-96	down-overlap
GO Biological Processes	19	GO:0019752	carboxylic acid metabolic process	19_GO:0009987 cellular process	-1e+02	10	42	30284	783	814	210	26	1.5	18|30|33|34|35|36|37|38|39|48|50|51|128|229|230|275|435|443|445|525|587|593|594|875|1066|1374|1376|1384|1491|1548|1557|1571|1573|1579|1580|1629|1632|1644|1666|1737|1738|1743|1757|1800|1806|1891|1892|1962|2108|2110|2180|2184|2271|2326|2628|2639|2653|2678|2731|2746|2752|2805|2806|2938|2944|2954|3029|3030|3032|3033|3081|3155|3176|3242|3418|3419|3420|3421|3712|4023|4190|4199|4329|4522|4594|4706|4953|…	ABAT|ACAA1|ACADL|ACADM|ACADS|ACADSB|ACADVL|ACAT1|ACAT2|ACO1|ACO2|ACOX1|ADH5|ALDOB|ALDOC|AMT|ASL|ASPA|ASS1|ATP6V1B1|BCAT2|BCKDHA|BCKDHB|CBS|CES1|CPT1A|CPT2|CRAT|CTH|CYP2A6|CYP2C19|CYP2E1|CYP2J2|CYP4A11|CYP4B1|DBT|ECI1|DDC|DECR1|DLAT|DLD|DLST|SARDH|DPEP1|DPYD|ECH1|ECHS1|EHHADH|ETFA|ETFDH|ACSL1|FAH|FH|FMO1|GATM|GCDH|GCSH|GGT1|GLDC|GLUD1|GLUL|GOT1|GOT2|GSTA1|GSTM1|GSTZ1|HAGH|HADHA|HADHB|HADH|HGD|HMGC…	-96	down-overlap
GO Cellular Components	20	GO:0005759	mitochondrial matrix		-98	9.9	34	30284	520	814	139	17	1.3	18|33|34|35|36|37|38|50|205|211|275|292|498|501|506|509|515|587|593|594|622|1629|1632|1666|1737|1738|1743|1757|1891|1892|2108|2230|2235|2271|2631|2639|2653|2731|2746|2806|2926|2954|3029|3030|3032|3033|3155|3313|3329|3418|3419|3420|3421|3712|4329|4594|4704|4705|4706|4719|4720|4967|5019|5091|5095|5096|5160|5162|5163|5230|5625|6389|6390|6472|6648|6821|7019|7386|7416|7915|8050|8508|8659|8801|8802|880…	ABAT|ACADL|ACADM|ACADS|ACADSB|ACADVL|ACAT1|ACO2|AK4|ALAS1|AMT|SLC25A5|ATP5F1A|ALDH7A1|ATP5F1B|ATP5F1C|ATP5PB|BCAT2|BCKDHA|BCKDHB|BDH1|DBT|ECI1|DECR1|DLAT|DLD|DLST|SARDH|ECH1|ECHS1|ETFA|FDX1|FECH|FH|NIPSNAP2|GCDH|GCSH|GLDC|GLUD1|GOT2|GRSF1|GSTZ1|HAGH|HADHA|HADHB|HADH|HMGCL|HSPA9|HSPD1|IDH2|IDH3A|IDH3B|IDH3G|IVD|ALDH6A1|MMUT|NDUFA9|NDUFA10|NDUFAB1|NDUFS1|NDUFS2|OGDH|OXCT1|PC|PCCA|PCCB|PDHA1|PDHB|PD…	-94	down-overlap
GO Biological Processes	19	GO:0032787	monocarboxylic acid metabolic process	19_GO:0009987 cellular process	-90	9.4	32	30284	525	814	133	16	1.3	18|30|33|34|35|36|37|38|39|51|128|229|230|443|525|1066|1374|1376|1384|1548|1557|1571|1573|1579|1580|1632|1666|1737|1738|1891|1892|1962|2108|2110|2180|2184|2628|2639|2678|2938|2944|3029|3030|3032|3033|3418|3712|4023|4199|4594|4706|4967|5091|5095|5096|5105|5160|5162|5213|5224|5230|5236|5264|5465|5563|5825|5826|5828|6342|6652|7416|7915|8034|8050|8309|8310|8564|8644|8876|8884|9380|9942|10249|10434|10…	ABAT|ACAA1|ACADL|ACADM|ACADS|ACADSB|ACADVL|ACAT1|ACAT2|ACOX1|ADH5|ALDOB|ALDOC|ASPA|ATP6V1B1|CES1|CPT1A|CPT2|CRAT|CYP2A6|CYP2C19|CYP2E1|CYP2J2|CYP4A11|CYP4B1|ECI1|DECR1|DLAT|DLD|ECH1|ECHS1|EHHADH|ETFA|ETFDH|ACSL1|FAH|GATM|GCDH|GGT1|GSTA1|GSTM1|HAGH|HADHA|HADHB|HADH|IDH2|IVD|LPL|ME1|MMUT|NDUFAB1|OGDH|PC|PCCA|PCCB|PCK1|PDHA1|PDHB|PFKM|PGAM2|PGK1|PGM1|PHYH|PPARA|PRKAA2|ABCD3|ABCD4|PEX2|SCP2|SORD|VDAC…	-87	down-overlap
GO Molecular Functions	21	GO:0016491	oxidoreductase activity		-88	7.6	30	30284	730	814	150	18	1.4	30|33|34|35|36|37|51|128|223|501|593|594|622|847|875|1347|1355|1384|1548|1557|1571|1573|1579|1580|1595|1629|1666|1733|1737|1738|1757|1806|1962|2108|2110|2326|2327|2639|2731|2746|2819|2938|2954|3030|3032|3033|3081|3156|3242|3283|3418|3419|3420|3421|3712|4190|4199|4329|4519|4522|4535|4536|4538|4539|4540|4541|4704|4705|4711|4719|4720|4723|4835|4967|5053|5160|5162|5230|5264|5447|5625|5860|6389|6390|6…	ACAA1|ACADL|ACADM|ACADS|ACADSB|ACADVL|ACOX1|ADH5|ALDH9A1|ALDH7A1|BCKDHA|BCKDHB|BDH1|CAT|CBS|COX7A2|COX15|CRAT|CYP2A6|CYP2C19|CYP2E1|CYP2J2|CYP4A11|CYP4B1|CYP51A1|DBT|DECR1|DIO1|DLAT|DLD|SARDH|DPYD|EHHADH|ETFA|ETFDH|FMO1|FMO2|GCDH|GLDC|GLUD1|GPD1|GSTA1|GSTZ1|HADHA|HADHB|HADH|HGD|HMGCR|HPD|HSD3B1|IDH2|IDH3A|IDH3B|IDH3G|IVD|MDH1|ME1|ALDH6A1|CYTB|MTHFD1|ND1|ND2|ND4|ND4L|ND5|ND6|NDUFA9|NDUFA10|NDUFB5|…	-85	down-overlap
GO Biological Processes	19	GO:0072521	purine-containing compound metabolic process	19_GO:0009987 cellular process	-77	8.9	29	30284	500	814	119	15	1.2	38|132|203|205|229|230|481|498|506|509|515|523|525|1737|1738|1743|1806|2180|2326|2327|2538|2639|2819|3156|3157|3418|4190|4199|4522|4535|4536|4538|4539|4540|4541|4594|4597|4704|4705|4706|4711|4719|4720|4723|4967|4976|5091|5136|5160|5162|5167|5213|5224|5230|5236|5471|5634|6389|6390|6392|6470|6818|7276|8050|8564|8801|8802|8803|8876|9060|9061|9390|9540|10135|10157|10165|10249|10380|10786|10840|10965|…	ACAT1|ADK|AK1|AK4|ALDOB|ALDOC|ATP1B1|ATP5F1A|ATP5F1B|ATP5F1C|ATP5PB|ATP6V1A|ATP6V1B1|DLAT|DLD|DLST|DPYD|ACSL1|FMO1|FMO2|G6PC1|GCDH|GPD1|HMGCR|HMGCS1|IDH2|MDH1|ME1|MTHFD1|ND1|ND2|ND4|ND4L|ND5|ND6|MMUT|MVD|NDUFA9|NDUFA10|NDUFAB1|NDUFB5|NDUFS1|NDUFS2|NDUFV1|OGDH|OPA1|PC|PDE1A|PDHA1|PDHB|ENPP1|PFKM|PGAM2|PGK1|PGM1|PPAT|PRPS2|SDHA|SDHB|SDHD|SHMT1|SULT1A3|TTR|PDHX|KMO|SUCLG2|SUCLG1|SUCLA2|VNN1|PAPSS2|P…	-74	down-overlap
GO Biological Processes	19	GO:0006520	amino acid metabolic process	19_GO:0009987 cellular process	-74	13	32	30284	273	814	92	11	1.1	18|36|38|95|275|435|443|445|587|593|594|670|875|1491|1629|1644|1733|1738|1743|1757|1800|1806|1892|2108|2184|2271|2639|2653|2678|2731|2746|2752|2805|2806|2954|3081|3155|3176|3242|3712|4141|4329|4522|4594|4953|5053|5095|5096|5184|5188|5625|5860|6470|6472|6611|7915|8528|8564|8659|10157|10247|10249|10667|11112|23464|23498|23576|23743|26275|27034|27232|50507|51166|51268|51380|51733|55258|56267|56922|5…	ABAT|ACADSB|ACAT1|ACY1|AMT|ASL|ASPA|ASS1|BCAT2|BCKDHA|BCKDHB|BPHL|CBS|CTH|DBT|DDC|DIO1|DLD|DLST|SARDH|DPEP1|DPYD|ECHS1|ETFA|FAH|FH|GCDH|GCSH|GGT1|GLDC|GLUD1|GLUL|GOT1|GOT2|GSTZ1|HGD|HMGCL|HNMT|HPD|IVD|MARS1|ALDH6A1|MTHFD1|MMUT|ODC1|PAH|PCCA|PCCB|PEPD|GATB|PRODH|QDPR|SHMT1|SHMT2|SMS|ALDH5A1|DDO|KMO|ALDH4A1|AASS|RIDA|GLYAT|FARS2|HIBADH|GCAT|HAAO|DDAH1|BHMT2|HIBCH|ACAD8|GNMT|NOX4|AADAT|PIPOX|CSAD|UP…	-71	down-overlap
GO Biological Processes	19	GO:0055086	nucleobase-containing small molecule metabolic process	19_GO:0009987 cellular process	-73	7.7	28	30284	605	814	125	15	1.3	38|132|203|205|229|230|481|498|506|509|515|523|525|957|1737|1738|1743|1806|2180|2326|2327|2475|2639|2819|3156|3157|3418|4190|4199|4329|4522|4535|4536|4538|4539|4540|4541|4594|4597|4704|4705|4706|4711|4719|4720|4723|4967|4976|5091|5136|5160|5162|5167|5213|5224|5230|5236|5471|5634|6389|6390|6392|6470|6818|7276|8050|8564|8801|8802|8803|8876|9060|9061|9390|9540|10007|10135|10157|10165|10249|10380|108…	ACAT1|ADK|AK1|AK4|ALDOB|ALDOC|ATP1B1|ATP5F1A|ATP5F1B|ATP5F1C|ATP5PB|ATP6V1A|ATP6V1B1|ENTPD5|DLAT|DLD|DLST|DPYD|ACSL1|FMO1|FMO2|MTOR|GCDH|GPD1|HMGCR|HMGCS1|IDH2|MDH1|ME1|ALDH6A1|MTHFD1|ND1|ND2|ND4|ND4L|ND5|ND6|MMUT|MVD|NDUFA9|NDUFA10|NDUFAB1|NDUFB5|NDUFS1|NDUFS2|NDUFV1|OGDH|OPA1|PC|PDE1A|PDHA1|PDHB|ENPP1|PFKM|PGAM2|PGK1|PGM1|PPAT|PRPS2|SDHA|SDHB|SDHD|SHMT1|SULT1A3|TTR|PDHX|KMO|SUCLG2|SUCLG1|SUCLA2…	-70	down-overlap
GO Biological Processes	19	GO:0006753	nucleoside phosphate metabolic process	19_GO:0009987 cellular process	-69	7.7	27	30284	578	814	119	15	1.2	38|132|203|205|229|230|481|498|506|509|515|523|525|957|1737|1738|1743|1806|2180|2326|2327|2639|2819|3156|3157|3418|4190|4199|4522|4535|4536|4538|4539|4540|4541|4594|4597|4704|4705|4706|4711|4719|4720|4723|4967|4976|5091|5136|5160|5162|5167|5213|5224|5230|5236|5471|5634|6389|6390|6392|6470|6818|8050|8564|8801|8802|8803|8876|9060|9061|9390|9540|10007|10135|10157|10165|10249|10380|10840|10924|10965|…	ACAT1|ADK|AK1|AK4|ALDOB|ALDOC|ATP1B1|ATP5F1A|ATP5F1B|ATP5F1C|ATP5PB|ATP6V1A|ATP6V1B1|ENTPD5|DLAT|DLD|DLST|DPYD|ACSL1|FMO1|FMO2|GCDH|GPD1|HMGCR|HMGCS1|IDH2|MDH1|ME1|MTHFD1|ND1|ND2|ND4|ND4L|ND5|ND6|MMUT|MVD|NDUFA9|NDUFA10|NDUFAB1|NDUFB5|NDUFS1|NDUFS2|NDUFV1|OGDH|OPA1|PC|PDE1A|PDHA1|PDHB|ENPP1|PFKM|PGAM2|PGK1|PGM1|PPAT|PRPS2|SDHA|SDHB|SDHD|SHMT1|SULT1A3|PDHX|KMO|SUCLG2|SUCLG1|SUCLA2|VNN1|PAPSS2|PAPS…	-66	down-overlap
GO Biological Processes	19	GO:0006091	generation of precursor metabolites and energy	19_GO:0009987 cellular process	-67	9.6	28	30284	382	814	99	12	1.1	34|37|38|48|50|51|229|230|498|506|509|515|847|1347|1737|1738|1743|2108|2110|2230|2235|2271|2475|2538|2631|2642|2805|2806|2819|3155|3418|3419|3420|3421|4190|4519|4535|4536|4538|4539|4540|4541|4704|4705|4706|4711|4719|4720|4723|4967|5019|5160|5162|5167|5213|5224|5230|5236|5257|5447|5502|5634|5836|6389|6390|6392|6648|7384|7385|7386|8402|8604|8801|8802|8803|9365|9650|9927|9942|10007|10165|10840|10873…	ACADM|ACADVL|ACAT1|ACO1|ACO2|ACOX1|ALDOB|ALDOC|ATP5F1A|ATP5F1B|ATP5F1C|ATP5PB|CAT|COX7A2|DLAT|DLD|DLST|ETFA|ETFDH|FDX1|FECH|FH|MTOR|G6PC1|NIPSNAP2|GCGR|GOT1|GOT2|GPD1|HMGCL|IDH2|IDH3A|IDH3B|IDH3G|MDH1|CYTB|ND1|ND2|ND4|ND4L|ND5|ND6|NDUFA9|NDUFA10|NDUFAB1|NDUFB5|NDUFS1|NDUFS2|NDUFV1|OGDH|OXCT1|PDHA1|PDHB|ENPP1|PFKM|PGAM2|PGK1|PGM1|PHKB|POR|PPP1R1A|PRPS2|PYGL|SDHA|SDHB|SDHD|SOD2|UQCRC1|UQCRC2|UQCRFS…	-64	down-overlap
GO Biological Processes	19	GO:0006631	fatty acid metabolic process	19_GO:0009987 cellular process	-65	10	28	30284	327	814	91	11	1.1	30|33|34|35|36|37|38|39|51|128|525|1066|1374|1376|1384|1548|1557|1571|1573|1579|1580|1632|1666|1891|1892|1962|2108|2110|2180|2639|2678|2938|2944|3030|3032|3033|3712|4023|4594|4706|5095|5096|5105|5264|5465|5563|5825|5826|5828|6342|8309|8310|8644|10434|10449|10455|10478|10891|10965|11001|11019|23175|23417|23600|26027|28976|50640|51084|54988|55258|55268|55825|55862|55902|56898|57406|57678|65985|7974…	ACAA1|ACADL|ACADM|ACADS|ACADSB|ACADVL|ACAT1|ACAT2|ACOX1|ADH5|ATP6V1B1|CES1|CPT1A|CPT2|CRAT|CYP2A6|CYP2C19|CYP2E1|CYP2J2|CYP4A11|CYP4B1|ECI1|DECR1|ECH1|ECHS1|EHHADH|ETFA|ETFDH|ACSL1|GCDH|GGT1|GSTA1|GSTM1|HADHA|HADHB|HADH|IVD|LPL|MMUT|NDUFAB1|PCCA|PCCB|PCK1|PHYH|PPARA|PRKAA2|ABCD3|ABCD4|PEX2|SCP2|ACOX2|ACOX3|AKR1C3|LYPLA1|ACAA2|ECI2|SLC25A17|PPARGC1A|ACOT2|SLC27A2|LIAS|LPIN1|MLYCD|AMACR|ACOT11|ACAD…	-62	down-overlap
GO Biological Processes	19	GO:1901605	alpha-amino acid metabolic process	19_GO:0009987 cellular process	-61	14	30	30284	194	814	72	8.8	1	36|38|275|435|443|445|587|875|1491|1743|1757|1800|2184|2271|2639|2653|2678|2731|2746|2752|2805|2806|2954|3081|3155|3176|3242|3712|4329|4522|4594|4953|5053|5625|5860|6470|6472|6611|7915|8528|8564|8659|10157|10247|10249|11112|23464|23498|23576|23743|26275|27034|27232|50507|51166|51268|51380|55258|56267|56922|56954|64087|64116|64577|64902|65263|112817|123688|125061|130013|137872|389434	ACADSB|ACAT1|AMT|ASL|ASPA|ASS1|BCAT2|CBS|CTH|DLST|SARDH|DPEP1|FAH|FH|GCDH|GCSH|GGT1|GLDC|GLUD1|GLUL|GOT1|GOT2|GSTZ1|HGD|HMGCL|HNMT|HPD|IVD|ALDH6A1|MTHFD1|MMUT|ODC1|PAH|PRODH|QDPR|SHMT1|SHMT2|SMS|ALDH5A1|DDO|KMO|ALDH4A1|AASS|RIDA|GLYAT|HIBADH|GCAT|HAAO|DDAH1|BHMT2|HIBCH|ACAD8|GNMT|NOX4|AADAT|PIPOX|CSAD|THNSL2|KYAT3|MCCC1|NIT2|MCCC2|SLC39A8|ALDH8A1|AGXT2|PYCR3|HOGA1|HYKK|AFMID|ACMSD|ADHFE1|IYD	-58	down-overlap
GO Biological Processes	19	GO:0009063	amino acid catabolic process	19_GO:0009987 cellular process	-61	20	33	30284	109	814	58	7.1	0.9	18|36|38|275|587|593|594|875|1629|1738|1743|1757|1892|2108|2184|2653|2731|2746|2752|2805|2806|2954|3081|3155|3176|3242|3712|4329|5053|5625|5860|6470|7915|8528|8564|8659|10157|10247|11112|23464|23498|23576|26275|27034|51166|51268|51380|55258|56267|56922|64087|64577|64902|112817|123688|125061|130013|137872	ABAT|ACADSB|ACAT1|AMT|BCAT2|BCKDHA|BCKDHB|CBS|DBT|DLD|DLST|SARDH|ECHS1|ETFA|FAH|GCSH|GLDC|GLUD1|GLUL|GOT1|GOT2|GSTZ1|HGD|HMGCL|HNMT|HPD|IVD|ALDH6A1|PAH|PRODH|QDPR|SHMT1|ALDH5A1|DDO|KMO|ALDH4A1|AASS|RIDA|HIBADH|GCAT|HAAO|DDAH1|HIBCH|ACAD8|AADAT|PIPOX|CSAD|THNSL2|KYAT3|MCCC1|MCCC2|ALDH8A1|AGXT2|HOGA1|HYKK|AFMID|ACMSD|ADHFE1	-58	down-overlap
GO Biological Processes	19	GO:0044283	small molecule biosynthetic process	19_GO:0009987 cellular process	-59	7.9	25	30284	466	814	99	12	1.1	18|20|132|229|230|435|445|587|875|1066|1468|1491|1571|1579|1595|1806|2203|2326|2538|2542|2628|2678|2746|2752|2805|2806|2819|2944|3155|3156|3157|3422|3638|4023|4522|4597|4704|4706|5053|5091|5105|5224|5230|5236|5465|5563|5825|5860|6342|6470|6472|6652|8309|8402|8564|8566|8644|8803|10157|10165|10449|10682|10891|11001|11019|23417|23498|23600|23743|27010|50640|50814|51380|51733|54206|54988|55163|55258|…	ABAT|ABCA2|ADK|ALDOB|ALDOC|ASL|ASS1|BCAT2|CBS|CES1|SLC25A10|CTH|CYP2E1|CYP4A11|CYP51A1|DPYD|FBP1|FMO1|G6PC1|SLC37A4|GATM|GGT1|GLUD1|GLUL|GOT1|GOT2|GPD1|GSTM1|HMGCL|HMGCR|HMGCS1|IDI1|INSIG1|LPL|MTHFD1|MVD|NDUFA9|NDUFAB1|PAH|PC|PCK1|PGAM2|PGK1|PGM1|PPARA|PRKAA2|ABCD3|QDPR|SCP2|SHMT1|SHMT2|SORD|ACOX2|SLC25A11|KMO|PDXK|AKR1C3|SUCLA2|AASS|SLC25A13|ACAA2|EBP|PPARGC1A|SLC27A2|LIAS|MLYCD|HAAO|AMACR|BHMT2…	-56	down-overlap
GO Molecular Functions	21	GO:0022804	active transmembrane transporter activity		-58	8	25	30284	457	814	98	12	1.1	20|292|476|481|488|495|506|523|525|529|1182|1468|2542|3954|4519|4535|4536|4538|4539|4540|4541|4704|4705|4711|4719|4720|4723|5002|5172|5825|5826|6505|6521|6523|6526|6540|6546|6549|6550|6555|6557|6559|6565|6569|6570|6579|6582|6583|6584|7384|7386|8034|8402|8604|8671|8884|9121|9122|9194|9213|9356|9376|9963|9990|10165|10478|10786|10864|23315|23443|23530|50617|51382|51606|54716|55002|55244|60386|64116|…	ABCA2|SLC25A5|ATP1A1|ATP1B1|ATP2A2|ATP4A|ATP5F1B|ATP6V1A|ATP6V1B1|ATP6V1E1|CLCN3|SLC25A10|SLC37A4|LETM1|CYTB|ND1|ND2|ND4|ND4L|ND5|ND6|NDUFA9|NDUFA10|NDUFB5|NDUFS1|NDUFS2|NDUFV1|SLC22A18|SLC26A4|ABCD3|ABCD4|SLC1A1|SLC4A1|SLC5A1|SLC5A3|SLC6A13|SLC8A1|SLC9A2|SLC9A3|SLC10A2|SLC12A1|SLC12A3|SLC15A2|SLC34A1|SLC18A1|SLCO1A2|SLC22A2|SLC22A4|SLC22A5|UQCRC1|UQCRFS1|SLC25A16|SLC25A11|SLC25A12|SLC4A4|SLC5A6|…	-55	down-overlap
GO Biological Processes	19	GO:0015980	energy derivation by oxidation of organic compounds	19_GO:0009987 cellular process	-57	10	26	30284	281	814	79	9.7	1	34|37|48|50|498|506|509|515|847|1347|1737|1738|1743|2108|2110|2271|2475|2538|2631|2805|2806|2819|3418|3419|3420|3421|4190|4519|4535|4536|4538|4539|4540|4541|4704|4705|4706|4711|4719|4720|4723|4967|5160|5162|5213|5257|5502|5836|6389|6390|6392|6648|7384|7385|7386|8402|8604|8801|8802|8803|9365|9650|9927|10165|10873|10891|23410|23530|23710|27232|51103|57017|65018|114789|116285|137872|144363|246269|37…	ACADM|ACADVL|ACO1|ACO2|ATP5F1A|ATP5F1B|ATP5F1C|ATP5PB|CAT|COX7A2|DLAT|DLD|DLST|ETFA|ETFDH|FH|MTOR|G6PC1|NIPSNAP2|GOT1|GOT2|GPD1|IDH2|IDH3A|IDH3B|IDH3G|MDH1|CYTB|ND1|ND2|ND4|ND4L|ND5|ND6|NDUFA9|NDUFA10|NDUFAB1|NDUFB5|NDUFS1|NDUFS2|NDUFV1|OGDH|PDHA1|PDHB|PFKM|PHKB|PPP1R1A|PYGL|SDHA|SDHB|SDHD|SOD2|UQCRC1|UQCRC2|UQCRFS1|SLC25A11|SLC25A12|SUCLG2|SUCLG1|SUCLA2|KL|MTFR1|MFN2|SLC25A13|ME3|PPARGC1A|SIRT3|…	-54	down-overlap
KEGG Pathway	24	hsa01200	Carbon metabolism		-54	18	30	30284	116	814	55	6.8	0.88	35|38|39|48|50|51|128|229|230|275|847|1737|1738|1743|1892|2203|2271|2653|2731|2746|2805|2806|3418|3419|3420|3421|4190|4199|4329|4594|4967|5091|5095|5096|5160|5162|5213|5224|5230|5634|6389|6390|6392|6470|6472|8310|8801|8802|8803|10873|26007|26275|55902|84532|132158	ACADS|ACAT1|ACAT2|ACO1|ACO2|ACOX1|ADH5|ALDOB|ALDOC|AMT|CAT|DLAT|DLD|DLST|ECHS1|FBP1|FH|GCSH|GLDC|GLUD1|GOT1|GOT2|IDH2|IDH3A|IDH3B|IDH3G|MDH1|ME1|ALDH6A1|MMUT|OGDH|PC|PCCA|PCCB|PDHA1|PDHB|PFKM|PGAM2|PGK1|PRPS2|SDHA|SDHB|SDHD|SHMT1|SHMT2|ACOX3|SUCLG2|SUCLG1|SUCLA2|ME3|TKFC|HIBCH|ACSS2|ACSS1|GLYCTK	-51	down-overlap
GO Biological Processes	19	GO:0006790	sulfur compound metabolic process	19_GO:0009987 cellular process	-53	9.2	25	30284	327	814	81	10	1	38|191|875|1468|1491|1737|1738|1743|1800|2180|2326|2639|2678|2690|2938|2944|2954|3029|3156|3157|4522|4594|4597|4967|5160|5162|5167|6505|6611|6648|6818|6821|8050|8801|8802|8803|8876|8884|9027|9060|9061|10157|10249|10380|10768|10965|11001|11019|11041|23382|23417|23743|26027|27010|27232|50507|51166|51268|51380|53354|54988|55902|56922|57678|58472|60386|64087|79646|80347|84188|84532|84649|84836|116285…	ACAT1|AHCY|CBS|SLC25A10|CTH|DLAT|DLD|DLST|DPEP1|ACSL1|FMO1|GCDH|GGT1|GHR|GSTA1|GSTM1|GSTZ1|HAGH|HMGCR|HMGCS1|MTHFD1|MMUT|MVD|OGDH|PDHA1|PDHB|ENPP1|SLC1A1|SMS|SOD2|SULT1A3|SUOX|PDHX|SUCLG2|SUCLG1|SUCLA2|VNN1|SLC5A6|NAT8|PAPSS2|PAPSS1|AASS|GLYAT|BPNT1|AHCYL1|ACOT2|SLC27A2|LIAS|B4GAT1|AHCYL2|MLYCD|BHMT2|ACOT11|TPK1|GNMT|NOX4|AADAT|PIPOX|CSAD|PANK1|ACSM5|ACSS2|MCCC1|GPAM|SQOR|SLC25A19|MCCC2|PANK3|COA…	-50	down-overlap
GO Biological Processes	19	GO:0045333	cellular respiration	19_GO:0009987 cellular process	-52	12	27	30284	201	814	66	8.1	0.96	48|50|498|506|509|515|847|1347|1737|1738|1743|2108|2110|2271|2631|2805|2806|2819|3418|3419|3420|3421|4190|4519|4535|4536|4538|4539|4540|4541|4704|4705|4706|4711|4719|4720|4723|4967|5160|5162|6389|6390|6392|6648|7384|7385|7386|8402|8604|8801|8802|8803|9650|9927|10165|10873|10891|23410|23530|51103|57017|65018|114789|144363|246269|374291	ACO1|ACO2|ATP5F1A|ATP5F1B|ATP5F1C|ATP5PB|CAT|COX7A2|DLAT|DLD|DLST|ETFA|ETFDH|FH|NIPSNAP2|GOT1|GOT2|GPD1|IDH2|IDH3A|IDH3B|IDH3G|MDH1|CYTB|ND1|ND2|ND4|ND4L|ND5|ND6|NDUFA9|NDUFA10|NDUFAB1|NDUFB5|NDUFS1|NDUFS2|NDUFV1|OGDH|PDHA1|PDHB|SDHA|SDHB|SDHD|SOD2|UQCRC1|UQCRC2|UQCRFS1|SLC25A11|SLC25A12|SUCLG2|SUCLG1|SUCLA2|MTFR1|MFN2|SLC25A13|ME3|PPARGC1A|SIRT3|NNT|NDUFAF1|COQ9|PINK1|SLC25A25|ETFRF1|AFG1L|NDUFS7	-49	down-overlap
GO Biological Processes	19	GO:1901606	alpha-amino acid catabolic process	19_GO:0009987 cellular process	-52	19	30	30284	96	814	50	6.1	0.84	36|38|275|587|875|1743|1757|2184|2653|2731|2746|2752|2805|2806|2954|3081|3155|3176|3242|3712|4329|5053|5625|5860|6470|8528|8564|8659|10157|10247|11112|23464|23498|23576|26275|27034|51166|51268|51380|55258|56267|56922|64087|64577|64902|112817|123688|125061|130013|137872	ACADSB|ACAT1|AMT|BCAT2|CBS|DLST|SARDH|FAH|GCSH|GLDC|GLUD1|GLUL|GOT1|GOT2|GSTZ1|HGD|HMGCL|HNMT|HPD|IVD|ALDH6A1|PAH|PRODH|QDPR|SHMT1|DDO|KMO|ALDH4A1|AASS|RIDA|HIBADH|GCAT|HAAO|DDAH1|HIBCH|ACAD8|AADAT|PIPOX|CSAD|THNSL2|KYAT3|MCCC1|MCCC2|ALDH8A1|AGXT2|HOGA1|HYKK|AFMID|ACMSD|ADHFE1	-49	down-overlap
GO Biological Processes	19	GO:0072329	monocarboxylic acid catabolic process	19_GO:0009987 cellular process	-52	17	29	30284	114	814	53	6.5	0.86	30|33|34|35|37|38|51|1374|1376|1384|1579|1632|1666|1891|1892|1962|2108|2110|2184|2639|3030|3032|3033|3712|5095|5096|5105|5264|5825|5826|5828|6342|6652|8309|8310|9942|10449|10455|10478|11001|23175|23600|51084|55268|55862|56898|64902|80724|84129|84830|112817|171586|390916	ACAA1|ACADL|ACADM|ACADS|ACADVL|ACAT1|ACOX1|CPT1A|CPT2|CRAT|CYP4A11|ECI1|DECR1|ECH1|ECHS1|EHHADH|ETFA|ETFDH|FAH|GCDH|HADHA|HADHB|HADH|IVD|PCCA|PCCB|PCK1|PHYH|ABCD3|ABCD4|PEX2|SCP2|SORD|ACOX2|ACOX3|XYLB|ACAA2|ECI2|SLC25A17|SLC27A2|LPIN1|AMACR|CRYL1|ECHDC2|ECHDC1|BDH2|AGXT2|ACAD10|ACAD11|ADTRP|HOGA1|ABHD3|NUDT19	-49	down-overlap
GO Cellular Components	20	GO:0031966	mitochondrial membrane		-50	5.5	21	30284	784	814	115	14	1.2	33|34|37|211|292|445|498|506|509|515|622|664|670|1159|1347|1355|1374|1376|1384|1468|1571|2110|2180|2235|2475|2628|2631|2710|3030|3032|3283|3313|3329|3954|4519|4535|4536|4538|4539|4540|4541|4704|4705|4706|4711|4719|4720|4723|4967|4976|5245|5625|6389|6390|6392|6472|6583|6652|7384|7385|7386|7416|8034|8402|8564|8604|9131|9703|9927|10131|10165|10857|10939|10989|23175|23464|23530|28976|29078|50640|5107…	ACADL|ACADM|ACADVL|ALAS1|SLC25A5|ASS1|ATP5F1A|ATP5F1B|ATP5F1C|ATP5PB|BDH1|BNIP3|BPHL|CKMT1B|COX7A2|COX15|CPT1A|CPT2|CRAT|SLC25A10|CYP2E1|ETFDH|ACSL1|FECH|MTOR|GATM|NIPSNAP2|GK|HADHA|HADHB|HSD3B1|HSPA9|HSPD1|LETM1|CYTB|ND1|ND2|ND4|ND4L|ND5|ND6|NDUFA9|NDUFA10|NDUFAB1|NDUFB5|NDUFS1|NDUFS2|NDUFV1|OGDH|OPA1|PHB1|PRODH|SDHA|SDHB|SDHD|SHMT2|SLC22A4|SORD|UQCRC1|UQCRC2|UQCRFS1|VDAC1|SLC25A16|SLC25A11|KMO|…	-48	down-overlap
GO Biological Processes	19	GO:0009062	fatty acid catabolic process	19_GO:0009987 cellular process	-49	20	29	30284	89	814	47	5.8	0.82	30|33|34|35|37|38|51|1374|1376|1384|1579|1632|1666|1891|1892|1962|2108|2110|2639|3030|3032|3033|3712|5095|5096|5105|5264|5825|5826|5828|6342|8309|8310|10449|10455|10478|11001|23175|23600|55268|55862|56898|80724|84129|84830|171586|390916	ACAA1|ACADL|ACADM|ACADS|ACADVL|ACAT1|ACOX1|CPT1A|CPT2|CRAT|CYP4A11|ECI1|DECR1|ECH1|ECHS1|EHHADH|ETFA|ETFDH|GCDH|HADHA|HADHB|HADH|IVD|PCCA|PCCB|PCK1|PHYH|ABCD3|ABCD4|PEX2|SCP2|ACOX2|ACOX3|ACAA2|ECI2|SLC25A17|SLC27A2|LPIN1|AMACR|ECHDC2|ECHDC1|BDH2|ACAD10|ACAD11|ADTRP|ABHD3|NUDT19	-46	down-overlap
GO Biological Processes	19	GO:0090407	organophosphate biosynthetic process	19_GO:0009987 cellular process	-48	6.3	21	30284	569	814	97	12	1.1	38|132|203|205|498|506|509|515|523|1152|1159|1468|1737|1738|2180|2639|2710|3157|3422|4199|4338|4522|4535|4536|4538|4539|4540|4541|4594|4597|4704|4705|4706|4711|4719|4720|4723|5105|5160|5162|5471|5634|5833|5836|6342|6389|6390|6392|6470|6652|8050|8564|8566|9054|9060|9061|9390|9942|10007|10135|10165|10380|11001|23175|23417|23498|27010|50484|50808|51084|51205|53354|54872|55151|55163|55500|55902|56894…	ACAT1|ADK|AK1|AK4|ATP5F1A|ATP5F1B|ATP5F1C|ATP5PB|ATP6V1A|CKB|CKMT1B|SLC25A10|DLAT|DLD|ACSL1|GCDH|GK|HMGCS1|IDI1|ME1|MOCS2|MTHFD1|ND1|ND2|ND4|ND4L|ND5|ND6|MMUT|MVD|NDUFA9|NDUFA10|NDUFAB1|NDUFB5|NDUFS1|NDUFS2|NDUFV1|PCK1|PDHA1|PDHB|PPAT|PRPS2|PCYT2|PYGL|SCP2|SDHA|SDHB|SDHD|SHMT1|SORD|PDHX|KMO|PDXK|NFS1|PAPSS2|PAPSS1|SLC22A13|XYLB|GNPDA1|NAMPT|SLC25A13|BPNT1|SLC27A2|LPIN1|MLYCD|HAAO|TPK1|RRM2B|AK3|C…	-46	down-overlap
GO Biological Processes	19	GO:0006635	fatty acid beta-oxidation	19_GO:0009987 cellular process	-45	24	30	30284	58	814	38	4.7	0.74	30|33|34|35|37|38|51|1374|1376|1384|1632|1666|1891|1892|1962|2108|2110|2639|3030|3032|3033|3712|5825|5826|5828|6342|8309|8310|10449|10455|10478|11001|23600|55268|55862|56898|80724|84129	ACAA1|ACADL|ACADM|ACADS|ACADVL|ACAT1|ACOX1|CPT1A|CPT2|CRAT|ECI1|DECR1|ECH1|ECHS1|EHHADH|ETFA|ETFDH|GCDH|HADHA|HADHB|HADH|IVD|ABCD3|ABCD4|PEX2|SCP2|ACOX2|ACOX3|ACAA2|ECI2|SLC25A17|SLC27A2|AMACR|ECHDC2|ECHDC1|BDH2|ACAD10|ACAD11	-42	down-overlap
GO Biological Processes	19	GO:0019395	fatty acid oxidation	19_GO:0009987 cellular process	-45	20	28	30284	82	814	43	5.3	0.78	30|33|34|35|37|38|51|128|1374|1376|1384|1632|1666|1891|1892|1962|2108|2110|2639|3030|3032|3033|3712|5264|5825|5826|5828|6342|8309|8310|10449|10455|10478|10891|11001|23417|23600|55268|55862|56898|80724|84129|116285	ACAA1|ACADL|ACADM|ACADS|ACADVL|ACAT1|ACOX1|ADH5|CPT1A|CPT2|CRAT|ECI1|DECR1|ECH1|ECHS1|EHHADH|ETFA|ETFDH|GCDH|HADHA|HADHB|HADH|IVD|PHYH|ABCD3|ABCD4|PEX2|SCP2|ACOX2|ACOX3|ACAA2|ECI2|SLC25A17|PPARGC1A|SLC27A2|MLYCD|AMACR|ECHDC2|ECHDC1|BDH2|ACAD10|ACAD11|ACSM1	-42	down-overlap
GO Biological Processes	19	GO:0170033	L-amino acid metabolic process	19_GO:0009987 cellular process	-45	12	25	30284	168	814	56	6.9	0.89	275|435|443|445|587|875|1491|1743|2184|2639|2653|2678|2731|2746|2752|2805|2806|2954|3081|3155|3176|3242|3712|4522|5053|5625|5860|6470|6472|6611|7915|8528|8564|8659|10157|10247|10249|23464|23498|23576|23743|27232|51166|51268|51380|55258|56267|56922|56954|64087|64577|64902|65263|125061|137872|389434	AMT|ASL|ASPA|ASS1|BCAT2|CBS|CTH|DLST|FAH|GCDH|GCSH|GGT1|GLDC|GLUD1|GLUL|GOT1|GOT2|GSTZ1|HGD|HMGCL|HNMT|HPD|IVD|MTHFD1|PAH|PRODH|QDPR|SHMT1|SHMT2|SMS|ALDH5A1|DDO|KMO|ALDH4A1|AASS|RIDA|GLYAT|GCAT|HAAO|DDAH1|BHMT2|GNMT|AADAT|PIPOX|CSAD|THNSL2|KYAT3|MCCC1|NIT2|MCCC2|ALDH8A1|AGXT2|PYCR3|AFMID|ADHFE1|IYD	-42	down-overlap
KEGG Pathway	24	hsa00280	Valine, leucine and isoleucine degradation		-44	27	30	30284	48	814	35	4.3	0.71	18|30|34|35|36|38|39|223|501|587|593|594|1629|1738|1892|1962|3030|3032|3033|3155|3157|3712|4329|4594|5019|5095|5096|10449|11112|26275|27034|56922|64087|64902|65985	ABAT|ACAA1|ACADM|ACADS|ACADSB|ACAT1|ACAT2|ALDH9A1|ALDH7A1|BCAT2|BCKDHA|BCKDHB|DBT|DLD|ECHS1|EHHADH|HADHA|HADHB|HADH|HMGCL|HMGCS1|IVD|ALDH6A1|MMUT|OXCT1|PCCA|PCCB|ACAA2|HIBADH|HIBCH|ACAD8|MCCC1|MCCC2|AGXT2|AACS	-42	down-overlap
GO Biological Processes	19	GO:0170039	proteinogenic amino acid metabolic process	19_GO:0009987 cellular process	-43	12	24	30284	162	814	54	6.6	0.87	275|435|443|445|587|875|1491|1743|2184|2639|2653|2678|2731|2746|2752|2805|2806|2954|3081|3155|3176|3242|3712|4522|5053|5625|5860|6470|6472|6611|7915|8528|8564|8659|10157|10247|10249|23464|23498|23576|23743|27232|51166|51268|51380|55258|56922|56954|64087|64902|65263|125061|137872|389434	AMT|ASL|ASPA|ASS1|BCAT2|CBS|CTH|DLST|FAH|GCDH|GCSH|GGT1|GLDC|GLUD1|GLUL|GOT1|GOT2|GSTZ1|HGD|HMGCL|HNMT|HPD|IVD|MTHFD1|PAH|PRODH|QDPR|SHMT1|SHMT2|SMS|ALDH5A1|DDO|KMO|ALDH4A1|AASS|RIDA|GLYAT|GCAT|HAAO|DDAH1|BHMT2|GNMT|AADAT|PIPOX|CSAD|THNSL2|MCCC1|NIT2|MCCC2|AGXT2|PYCR3|AFMID|ADHFE1|IYD	-41	down-overlap
GO Biological Processes	19	GO:0034440	lipid oxidation	19_GO:0009987 cellular process	-43	18	27	30284	88	814	43	5.3	0.78	30|33|34|35|37|38|51|128|1374|1376|1384|1632|1666|1891|1892|1962|2108|2110|2639|3030|3032|3033|3712|5264|5825|5826|5828|6342|8309|8310|10449|10455|10478|10891|11001|23417|23600|55268|55862|56898|80724|84129|116285	ACAA1|ACADL|ACADM|ACADS|ACADVL|ACAT1|ACOX1|ADH5|CPT1A|CPT2|CRAT|ECI1|DECR1|ECH1|ECHS1|EHHADH|ETFA|ETFDH|GCDH|HADHA|HADHB|HADH|IVD|PHYH|ABCD3|ABCD4|PEX2|SCP2|ACOX2|ACOX3|ACAA2|ECI2|SLC25A17|PPARGC1A|SLC27A2|MLYCD|AMACR|ECHDC2|ECHDC1|BDH2|ACAD10|ACAD11|ACSM1	-41	down-overlap
GO Cellular Components	20	GO:0005743	mitochondrial inner membrane		-42	6.2	20	30284	506	814	85	10	1.1	37|211|292|498|506|509|515|622|1159|1347|1355|1376|1384|1468|1571|2110|2235|2628|3030|3032|3283|3313|3329|3954|4519|4535|4536|4538|4539|4540|4541|4704|4705|4706|4711|4719|4720|4723|4976|5245|5625|6389|6390|6392|6472|7384|7385|7386|8034|8402|8604|9131|10131|10165|10939|10989|23464|23530|28976|29078|51103|51537|51649|51660|53405|54927|55245|55572|57017|57129|58472|60386|63933|64968|65018|79135|7994…	ACADVL|ALAS1|SLC25A5|ATP5F1A|ATP5F1B|ATP5F1C|ATP5PB|BDH1|CKMT1B|COX7A2|COX15|CPT2|CRAT|SLC25A10|CYP2E1|ETFDH|FECH|GATM|HADHA|HADHB|HSD3B1|HSPA9|HSPD1|LETM1|CYTB|ND1|ND2|ND4|ND4L|ND5|ND6|NDUFA9|NDUFA10|NDUFAB1|NDUFB5|NDUFS1|NDUFS2|NDUFV1|OPA1|PHB1|PRODH|SDHA|SDHB|SDHD|SHMT2|UQCRC1|UQCRC2|UQCRFS1|SLC25A16|SLC25A11|SLC25A12|AIFM1|TRAP1|SLC25A13|AFG3L2|IMMT|GCAT|NNT|ACAD9|NDUFAF4|NDUFAF1|MTFP1|MRPS23…	-39	down-overlap
GO Biological Processes	19	GO:0009060	aerobic respiration	19_GO:0009987 cellular process	-41	12	23	30284	165	814	53	6.5	0.86	48|50|498|506|509|515|847|1347|1737|1738|1743|2271|2631|3418|3419|3420|3421|4190|4519|4535|4536|4538|4539|4540|4541|4704|4705|4706|4711|4719|4720|4723|4967|5160|5162|6389|6390|6392|7384|7385|7386|8801|8802|8803|9650|9927|10873|23410|23530|51103|57017|246269|374291	ACO1|ACO2|ATP5F1A|ATP5F1B|ATP5F1C|ATP5PB|CAT|COX7A2|DLAT|DLD|DLST|FH|NIPSNAP2|IDH2|IDH3A|IDH3B|IDH3G|MDH1|CYTB|ND1|ND2|ND4|ND4L|ND5|ND6|NDUFA9|NDUFA10|NDUFAB1|NDUFB5|NDUFS1|NDUFS2|NDUFV1|OGDH|PDHA1|PDHB|SDHA|SDHB|SDHD|UQCRC1|UQCRC2|UQCRFS1|SUCLG2|SUCLG1|SUCLA2|MTFR1|MFN2|ME3|SIRT3|NNT|NDUFAF1|COQ9|AFG1L|NDUFS7	-39	down-overlap
GO Molecular Functions	21	GO:0022853	active monoatomic ion transmembrane transporter activity		-41	8.6	21	30284	286	814	66	8.1	0.96	476|481|488|495|506|523|525|529|3954|4519|4535|4536|4538|4539|4540|4541|4704|4705|4711|4719|4720|4723|5172|6505|6521|6523|6526|6540|6546|6549|6550|6555|6557|6559|6565|6569|6570|7384|7386|8604|8671|8884|9963|9990|10165|10786|23315|23530|50617|51382|51606|54716|55002|55244|64116|64849|84879|115584|125206|159963|160728|206358|245972|245973|348932|374291	ATP1A1|ATP1B1|ATP2A2|ATP4A|ATP5F1B|ATP6V1A|ATP6V1B1|ATP6V1E1|LETM1|CYTB|ND1|ND2|ND4|ND4L|ND5|ND6|NDUFA9|NDUFA10|NDUFB5|NDUFS1|NDUFS2|NDUFV1|SLC26A4|SLC1A1|SLC4A1|SLC5A1|SLC5A3|SLC6A13|SLC8A1|SLC9A2|SLC9A3|SLC10A2|SLC12A1|SLC12A3|SLC15A2|SLC34A1|SLC18A1|UQCRC1|UQCRFS1|SLC25A12|SLC4A4|SLC5A6|SLC23A1|SLC12A6|SLC25A13|SLC17A3|SLC9A8|NNT|ATP6V0A4|ATP6V1D|ATP6V1H|SLC6A20|TMCO3|SLC47A1|SLC39A8|SLC13A3|M…	-39	down-overlap
GO Biological Processes	19	GO:0098660	inorganic ion transmembrane transport	19_GO:0051179 localization	-39	4.8	18	30284	780	814	101	12	1.2	292|358|476|481|488|495|498|506|509|515|523|525|529|1182|1188|1317|1468|2542|2823|3249|3313|3709|3758|3766|3772|3773|3954|4519|4535|4536|4538|4539|4540|4541|4704|4705|4711|4719|4720|4723|5172|6330|6505|6521|6523|6526|6540|6546|6549|6550|6557|6559|6565|6569|6570|6948|7384|7386|7416|7421|7809|8604|8671|8884|9213|9512|9963|9990|10165|10786|10939|23236|23315|23530|50617|51382|51458|51606|53405|54716|…	SLC25A5|AQP1|ATP1A1|ATP1B1|ATP2A2|ATP4A|ATP5F1A|ATP5F1B|ATP5F1C|ATP5PB|ATP6V1A|ATP6V1B1|ATP6V1E1|CLCN3|CLCNKB|SLC31A1|SLC25A10|SLC37A4|GPM6A|HPN|HSPA9|ITPR2|KCNJ1|KCNJ10|KCNJ15|KCNJ16|LETM1|CYTB|ND1|ND2|ND4|ND4L|ND5|ND6|NDUFA9|NDUFA10|NDUFB5|NDUFS1|NDUFS2|NDUFV1|SLC26A4|SCN4B|SLC1A1|SLC4A1|SLC5A1|SLC5A3|SLC6A13|SLC8A1|SLC9A2|SLC9A3|SLC12A1|SLC12A3|SLC15A2|SLC34A1|SLC18A1|TCN2|UQCRC1|UQCRFS1|VDAC1…	-37	down-overlap
GO Biological Processes	19	GO:0043603	amide metabolic process	19_GO:0009987 cellular process	-39	6.8	20	30284	403	814	74	9.1	1	20|38|327|435|445|1636|1737|1738|1743|1800|2180|2271|2639|2678|2938|2944|2954|3029|3156|3157|4224|4248|4311|4594|4597|4817|4967|5160|5162|6447|6470|6505|6648|7511|8034|8050|8801|8802|8803|8876|8884|9027|10007|10157|10249|10965|11001|23417|26027|51107|51166|51268|53354|54988|55902|56922|57678|64087|79646|80347|83464|84188|84532|84649|116285|122970|123876|128486|134526|148811|166929|373156|390916|4…	ABCA2|ACAT1|APEH|ASL|ASS1|ACE|DLAT|DLD|DLST|DPEP1|ACSL1|FH|GCDH|GGT1|GSTA1|GSTM1|GSTZ1|HAGH|HMGCR|HMGCS1|MEP1A|MGAT3|MME|MMUT|MVD|NIT1|OGDH|PDHA1|PDHB|SCG5|SHMT1|SLC1A1|SOD2|XPNPEP1|SLC25A16|PDHX|SUCLG2|SUCLG1|SUCLA2|VNN1|SLC5A6|NAT8|GNPDA1|AASS|GLYAT|ACOT2|SLC27A2|MLYCD|ACOT11|APH1A|AADAT|PIPOX|PANK1|ACSM5|ACSS2|MCCC1|GPAM|MCCC2|PANK3|COASY|APH1B|FAR1|ACSS1|DGAT2|ACSM1|ACOT4|ACSM2A|FITM2|ACOT12|…	-37	down-overlap
GO Biological Processes	19	GO:0009117	nucleotide metabolic process	19_GO:0009987 cellular process	-39	6.6	19	30284	431	814	76	9.3	1	132|203|205|229|230|481|498|506|509|515|523|525|957|1806|2326|2327|2819|3418|4190|4199|4522|4535|4536|4538|4539|4540|4541|4704|4705|4706|4711|4719|4720|4723|4967|4976|5091|5136|5167|5213|5224|5230|5236|5471|5634|6389|6390|6392|6470|6818|8564|9060|9061|9390|9540|10135|10165|10380|10840|11163|23498|23530|50484|50808|51071|51733|80347|83594|84836|114789|120892|125061|133686|160728|374291|554235	ADK|AK1|AK4|ALDOB|ALDOC|ATP1B1|ATP5F1A|ATP5F1B|ATP5F1C|ATP5PB|ATP6V1A|ATP6V1B1|ENTPD5|DPYD|FMO1|FMO2|GPD1|IDH2|MDH1|ME1|MTHFD1|ND1|ND2|ND4|ND4L|ND5|ND6|NDUFA9|NDUFA10|NDUFAB1|NDUFB5|NDUFS1|NDUFS2|NDUFV1|OGDH|OPA1|PC|PDE1A|ENPP1|PFKM|PGAM2|PGK1|PGM1|PPAT|PRPS2|SDHA|SDHB|SDHD|SHMT1|SULT1A3|KMO|PAPSS2|PAPSS1|SLC22A13|TP53I3|NAMPT|SLC25A13|BPNT1|ALDH1L1|NUDT4|HAAO|NNT|RRM2B|AK3|DERA|UPB1|COASY|NUDT12…	-36	down-overlap
GO Biological Processes	19	GO:0006163	purine nucleotide metabolic process	19_GO:0009987 cellular process	-39	7.1	20	30284	371	814	71	8.7	0.99	132|203|205|229|230|481|498|506|509|515|523|525|2326|2327|2819|3418|4190|4199|4522|4535|4536|4538|4539|4540|4541|4704|4705|4706|4711|4719|4720|4723|4967|4976|5091|5136|5167|5213|5224|5230|5236|5471|5634|6389|6390|6392|6818|8564|9060|9061|9390|9540|10135|10165|10380|10840|11163|23498|23530|50808|51071|80347|83594|84836|114789|120892|125061|133686|160728|374291|554235	ADK|AK1|AK4|ALDOB|ALDOC|ATP1B1|ATP5F1A|ATP5F1B|ATP5F1C|ATP5PB|ATP6V1A|ATP6V1B1|FMO1|FMO2|GPD1|IDH2|MDH1|ME1|MTHFD1|ND1|ND2|ND4|ND4L|ND5|ND6|NDUFA9|NDUFA10|NDUFAB1|NDUFB5|NDUFS1|NDUFS2|NDUFV1|OGDH|OPA1|PC|PDE1A|ENPP1|PFKM|PGAM2|PGK1|PGM1|PPAT|PRPS2|SDHA|SDHB|SDHD|SULT1A3|KMO|PAPSS2|PAPSS1|SLC22A13|TP53I3|NAMPT|SLC25A13|BPNT1|ALDH1L1|NUDT4|HAAO|NNT|AK3|DERA|COASY|NUDT12|ABHD14B|SLC25A25|LRRK2|AFMID…	-36	down-overlap
GO Molecular Functions	21	GO:0015318	inorganic molecular entity transmembrane transporter activity		-38	4.9	18	30284	738	814	97	12	1.1	292|358|360|361|476|481|488|495|498|506|509|515|523|525|529|1182|1188|1317|1468|2542|2823|3709|3758|3766|3772|3773|3954|4519|4535|4536|4538|4539|4540|4541|4704|4705|4711|4719|4720|4723|5172|6330|6505|6521|6523|6526|6540|6546|6549|6550|6555|6557|6559|6565|6569|6570|7384|7386|7809|8604|8671|8884|9213|9356|9376|9963|9990|10165|10786|23315|23530|50617|51382|51458|51606|53405|54716|54822|55002|55151|5…	SLC25A5|AQP1|AQP3|AQP4|ATP1A1|ATP1B1|ATP2A2|ATP4A|ATP5F1A|ATP5F1B|ATP5F1C|ATP5PB|ATP6V1A|ATP6V1B1|ATP6V1E1|CLCN3|CLCNKB|SLC31A1|SLC25A10|SLC37A4|GPM6A|ITPR2|KCNJ1|KCNJ10|KCNJ15|KCNJ16|LETM1|CYTB|ND1|ND2|ND4|ND4L|ND5|ND6|NDUFA9|NDUFA10|NDUFB5|NDUFS1|NDUFS2|NDUFV1|SLC26A4|SCN4B|SLC1A1|SLC4A1|SLC5A1|SLC5A3|SLC6A13|SLC8A1|SLC9A2|SLC9A3|SLC10A2|SLC12A1|SLC12A3|SLC15A2|SLC34A1|SLC18A1|UQCRC1|UQCRFS1|BS…	-36	down-overlap
GO Cellular Components	20	GO:0019866	organelle inner membrane		-38	5.6	18	30284	561	814	85	10	1.1	37|211|292|498|506|509|515|622|1159|1347|1355|1376|1384|1468|1571|2110|2235|2628|3030|3032|3283|3313|3329|3954|4519|4535|4536|4538|4539|4540|4541|4704|4705|4706|4711|4719|4720|4723|4976|5245|5625|6389|6390|6392|6472|7384|7385|7386|8034|8402|8604|9131|10131|10165|10939|10989|23464|23530|28976|29078|51103|51537|51649|51660|53405|54927|55245|55572|57017|57129|58472|60386|63933|64968|65018|79135|7994…	ACADVL|ALAS1|SLC25A5|ATP5F1A|ATP5F1B|ATP5F1C|ATP5PB|BDH1|CKMT1B|COX7A2|COX15|CPT2|CRAT|SLC25A10|CYP2E1|ETFDH|FECH|GATM|HADHA|HADHB|HSD3B1|HSPA9|HSPD1|LETM1|CYTB|ND1|ND2|ND4|ND4L|ND5|ND6|NDUFA9|NDUFA10|NDUFAB1|NDUFB5|NDUFS1|NDUFS2|NDUFV1|OPA1|PHB1|PRODH|SDHA|SDHB|SDHD|SHMT2|UQCRC1|UQCRC2|UQCRFS1|SLC25A16|SLC25A11|SLC25A12|AIFM1|TRAP1|SLC25A13|AFG3L2|IMMT|GCAT|NNT|ACAD9|NDUFAF4|NDUFAF1|MTFP1|MRPS23…	-36	down-overlap
GO Molecular Functions	21	GO:0015291	secondary active transmembrane transporter activity		-38	8.2	20	30284	287	814	63	7.7	0.94	292|1182|1468|2542|3954|5002|5172|6505|6521|6523|6526|6540|6546|6549|6550|6555|6557|6559|6565|6569|6570|6579|6583|6584|8034|8402|8604|8671|8884|9121|9122|9194|9213|9356|9376|9963|9990|10165|10478|10786|10864|23315|23443|54716|55002|55244|60386|64116|64747|64849|84879|91749|114571|114789|115584|125206|159963|160728|201232|206358|220963|340024|348932	SLC25A5|CLCN3|SLC25A10|SLC37A4|LETM1|SLC22A18|SLC26A4|SLC1A1|SLC4A1|SLC5A1|SLC5A3|SLC6A13|SLC8A1|SLC9A2|SLC9A3|SLC10A2|SLC12A1|SLC12A3|SLC15A2|SLC34A1|SLC18A1|SLCO1A2|SLC22A4|SLC22A5|SLC25A16|SLC25A11|SLC25A12|SLC4A4|SLC5A6|SLC16A5|SLC16A4|SLC16A7|XPR1|SLC22A6|SLC22A8|SLC23A1|SLC12A6|SLC25A13|SLC25A17|SLC17A3|SLC22A7|SLC9A8|SLC35A3|SLC6A20|TMCO3|SLC47A1|SLC25A19|SLC39A8|MFSD1|SLC13A3|MFSD2A|MFSD4…	-36	down-overlap
GO Biological Processes	19	GO:0072522	purine-containing compound biosynthetic process	19_GO:0009987 cellular process	-38	9.1	21	30284	236	814	58	7.1	0.9	38|132|203|205|498|506|509|515|523|1737|1738|2180|2639|4522|4535|4536|4538|4539|4540|4541|4594|4704|4705|4706|4711|4719|4720|4723|5160|5162|5471|5634|6389|6390|6392|6470|8050|8564|9060|9061|9390|10135|10165|11001|23417|23498|50808|53354|55902|79646|80347|83594|84532|125061|133686|160728|374291|554235	ACAT1|ADK|AK1|AK4|ATP5F1A|ATP5F1B|ATP5F1C|ATP5PB|ATP6V1A|DLAT|DLD|ACSL1|GCDH|MTHFD1|ND1|ND2|ND4|ND4L|ND5|ND6|MMUT|NDUFA9|NDUFA10|NDUFAB1|NDUFB5|NDUFS1|NDUFS2|NDUFV1|PDHA1|PDHB|PPAT|PRPS2|SDHA|SDHB|SDHD|SHMT1|PDHX|KMO|PAPSS2|PAPSS1|SLC22A13|NAMPT|SLC25A13|SLC27A2|MLYCD|HAAO|AK3|PANK1|ACSS2|PANK3|COASY|NUDT12|ACSS1|AFMID|NADK2|SLC5A8|NDUFS7|ASPDH	-36	down-overlap
GO Biological Processes	19	GO:0016042	lipid catabolic process	19_GO:0009987 cellular process	-37	7.8	20	30284	300	814	63	7.7	0.94	30|33|34|35|37|38|51|1066|1374|1376|1384|1579|1632|1666|1800|1891|1892|1962|2108|2110|2639|3030|3032|3033|3712|4023|5019|5095|5096|5105|5168|5264|5825|5826|5828|6342|8309|8310|8644|10449|10455|10478|11001|23175|23236|23600|26580|50640|51365|55268|55862|56898|57406|57552|80724|81537|84129|84830|128486|133121|171586|285148|390916	ACAA1|ACADL|ACADM|ACADS|ACADVL|ACAT1|ACOX1|CES1|CPT1A|CPT2|CRAT|CYP4A11|ECI1|DECR1|DPEP1|ECH1|ECHS1|EHHADH|ETFA|ETFDH|GCDH|HADHA|HADHB|HADH|IVD|LPL|OXCT1|PCCA|PCCB|PCK1|ENPP2|PHYH|ABCD3|ABCD4|PEX2|SCP2|ACOX2|ACOX3|AKR1C3|ACAA2|ECI2|SLC25A17|SLC27A2|LPIN1|PLCB1|AMACR|BSCL2|PNPLA8|PLA1A|ECHDC2|ECHDC1|BDH2|ABHD6|NCEH1|ACAD10|SGPP1|ACAD11|ADTRP|FITM2|ENPP6|ABHD3|IAH1|NUDT19	-34	down-overlap
GO Biological Processes	19	GO:0043648	dicarboxylic acid metabolic process	19_GO:0009987 cellular process	-37	16	24	30284	96	814	40	4.9	0.76	435|443|445|1738|1743|2271|2678|2746|2752|2805|2806|3418|4190|4199|4522|4967|5105|5264|5625|6389|6470|7915|8528|8564|8659|8801|8803|9380|10840|10873|23498|51011|51166|56267|56954|79944|81889|112817|122970|137872	ASL|ASPA|ASS1|DLD|DLST|FH|GGT1|GLUD1|GLUL|GOT1|GOT2|IDH2|MDH1|ME1|MTHFD1|OGDH|PCK1|PHYH|PRODH|SDHA|SHMT1|ALDH5A1|DDO|KMO|ALDH4A1|SUCLG2|SUCLA2|GRHPR|ALDH1L1|ME3|HAAO|FAHD2A|AADAT|KYAT3|NIT2|L2HGDH|FAHD1|HOGA1|ACOT4|ADHFE1	-34	down-overlap
GO Biological Processes	19	GO:0170035	L-amino acid catabolic process	19_GO:0009987 cellular process	-36	18	25	30284	73	814	36	4.4	0.72	275|875|1743|2184|2653|2731|2746|2752|2805|2806|2954|3081|3155|3176|3242|3712|5053|5625|5860|6470|8528|8659|10157|10247|23464|23576|51166|51268|51380|55258|56267|56922|64087|64577|64902|137872	AMT|CBS|DLST|FAH|GCSH|GLDC|GLUD1|GLUL|GOT1|GOT2|GSTZ1|HGD|HMGCL|HNMT|HPD|IVD|PAH|PRODH|QDPR|SHMT1|DDO|ALDH4A1|AASS|RIDA|GCAT|DDAH1|AADAT|PIPOX|CSAD|THNSL2|KYAT3|MCCC1|MCCC2|ALDH8A1|AGXT2|ADHFE1	-34	down-overlap
GO Biological Processes	19	GO:0098662	inorganic cation transmembrane transport	19_GO:0051179 localization	-36	4.9	17	30284	686	814	91	11	1.1	292|358|476|481|488|495|498|506|509|515|523|525|529|1182|1317|2823|3249|3313|3709|3758|3766|3772|3773|3954|4519|4535|4536|4538|4539|4540|4541|4704|4705|4711|4719|4720|4723|6330|6505|6523|6526|6540|6546|6549|6550|6557|6559|6565|6569|6570|6948|7384|7386|7416|8604|8671|8884|9512|9963|9990|10165|10786|10939|23236|23315|23530|50617|51382|51458|51606|54716|54822|55002|55151|55244|57127|63933|64116|6484…	SLC25A5|AQP1|ATP1A1|ATP1B1|ATP2A2|ATP4A|ATP5F1A|ATP5F1B|ATP5F1C|ATP5PB|ATP6V1A|ATP6V1B1|ATP6V1E1|CLCN3|SLC31A1|GPM6A|HPN|HSPA9|ITPR2|KCNJ1|KCNJ10|KCNJ15|KCNJ16|LETM1|CYTB|ND1|ND2|ND4|ND4L|ND5|ND6|NDUFA9|NDUFA10|NDUFB5|NDUFS1|NDUFS2|NDUFV1|SCN4B|SLC1A1|SLC5A1|SLC5A3|SLC6A13|SLC8A1|SLC9A2|SLC9A3|SLC12A1|SLC12A3|SLC15A2|SLC34A1|SLC18A1|TCN2|UQCRC1|UQCRFS1|VDAC1|SLC25A12|SLC4A4|SLC5A6|PMPCB|SLC23A1|S…	-34	down-overlap
GO Cellular Components	20	GO:0042579	microbody		-35	12	21	30284	147	814	46	5.7	0.81	30|51|847|1384|1891|1962|2053|2180|3155|3156|3418|3422|4644|5264|5825|5826|5827|5828|6342|8309|8310|8528|8800|9380|10247|10455|10478|10901|10965|11001|23078|23417|23600|50640|51015|51268|55825|65084|83594|84129|84188|84263|122970|255027|373156|390916	ACAA1|ACOX1|CAT|CRAT|ECH1|EHHADH|EPHX2|ACSL1|HMGCL|HMGCR|IDH2|IDI1|MYO5A|PHYH|ABCD3|ABCD4|PXMP2|PEX2|SCP2|ACOX2|ACOX3|DDO|PEX11A|GRHPR|RIDA|ECI2|SLC25A17|DHRS4|ACOT2|SLC27A2|VWA8|MLYCD|AMACR|PNPLA8|ISOC1|PIPOX|PECR|TMEM135|NUDT12|ACAD11|FAR1|HSDL2|ACOT4|MPV17L|GSTK1|NUDT19	-33	down-overlap
GO Cellular Components	20	GO:0005777	peroxisome		-35	12	21	30284	147	814	46	5.7	0.81	30|51|847|1384|1891|1962|2053|2180|3155|3156|3418|3422|4644|5264|5825|5826|5827|5828|6342|8309|8310|8528|8800|9380|10247|10455|10478|10901|10965|11001|23078|23417|23600|50640|51015|51268|55825|65084|83594|84129|84188|84263|122970|255027|373156|390916	ACAA1|ACOX1|CAT|CRAT|ECH1|EHHADH|EPHX2|ACSL1|HMGCL|HMGCR|IDH2|IDI1|MYO5A|PHYH|ABCD3|ABCD4|PXMP2|PEX2|SCP2|ACOX2|ACOX3|DDO|PEX11A|GRHPR|RIDA|ECI2|SLC25A17|DHRS4|ACOT2|SLC27A2|VWA8|MLYCD|AMACR|PNPLA8|ISOC1|PIPOX|PECR|TMEM135|NUDT12|ACAD11|FAR1|HSDL2|ACOT4|MPV17L|GSTK1|NUDT19	-33	down-overlap
GO Biological Processes	19	GO:1901293	nucleoside phosphate biosynthetic process	19_GO:0009987 cellular process	-35	7.7	19	30284	295	814	61	7.5	0.92	38|132|203|205|498|506|509|515|523|1737|1738|2180|2639|4199|4522|4535|4536|4538|4539|4540|4541|4594|4704|4705|4706|4711|4719|4720|4723|5160|5162|5471|5634|6389|6390|6392|6470|8050|8564|9060|9061|9390|10007|10135|10165|11001|23417|23498|50484|50808|53354|55902|79646|80347|83594|84532|125061|133686|160728|374291|554235	ACAT1|ADK|AK1|AK4|ATP5F1A|ATP5F1B|ATP5F1C|ATP5PB|ATP6V1A|DLAT|DLD|ACSL1|GCDH|ME1|MTHFD1|ND1|ND2|ND4|ND4L|ND5|ND6|MMUT|NDUFA9|NDUFA10|NDUFAB1|NDUFB5|NDUFS1|NDUFS2|NDUFV1|PDHA1|PDHB|PPAT|PRPS2|SDHA|SDHB|SDHD|SHMT1|PDHX|KMO|PAPSS2|PAPSS1|SLC22A13|GNPDA1|NAMPT|SLC25A13|SLC27A2|MLYCD|HAAO|RRM2B|AK3|PANK1|ACSS2|PANK3|COASY|NUDT12|ACSS1|AFMID|NADK2|SLC5A8|NDUFS7|ASPDH	-33	down-overlap
GO Biological Processes	19	GO:0170040	proteinogenic amino acid catabolic process	19_GO:0009987 cellular process	-34	18	24	30284	69	814	34	4.2	0.7	275|875|1743|2184|2653|2731|2746|2752|2805|2806|2954|3081|3155|3176|3242|3712|5053|5625|5860|6470|8528|8659|10157|10247|23464|23576|51166|51268|51380|55258|56922|64087|64902|137872	AMT|CBS|DLST|FAH|GCSH|GLDC|GLUD1|GLUL|GOT1|GOT2|GSTZ1|HGD|HMGCL|HNMT|HPD|IVD|PAH|PRODH|QDPR|SHMT1|DDO|ALDH4A1|AASS|RIDA|GCAT|DDAH1|AADAT|PIPOX|CSAD|THNSL2|MCCC1|MCCC2|AGXT2|ADHFE1	-32	down-overlap
GO Biological Processes	19	GO:0016053	organic acid biosynthetic process	19_GO:0009987 cellular process	-34	7.8	19	30284	277	814	58	7.1	0.9	18|435|445|587|875|1491|1571|1579|1806|2326|2628|2678|2746|2752|2805|2806|2944|4023|4522|4706|5053|5563|5825|6342|6470|6472|8309|8564|8644|8803|10157|11001|11019|23417|23498|23600|23743|50640|51380|51733|54206|54988|55258|55825|55902|64577|64902|65263|84532|112817|114876|114880|114883|116285|122970|123876|130013|171586	ABAT|ASL|ASS1|BCAT2|CBS|CTH|CYP2E1|CYP4A11|DPYD|FMO1|GATM|GGT1|GLUD1|GLUL|GOT1|GOT2|GSTM1|LPL|MTHFD1|NDUFAB1|PAH|PRKAA2|ABCD3|SCP2|SHMT1|SHMT2|ACOX2|KMO|AKR1C3|SUCLA2|AASS|SLC27A2|LIAS|MLYCD|HAAO|AMACR|BHMT2|PNPLA8|CSAD|UPB1|ERRFI1|ACSM5|THNSL2|PECR|ACSS2|ALDH8A1|AGXT2|PYCR3|ACSS1|HOGA1|OSBPL1A|OSBPL6|OSBPL9|ACSM1|ACOT4|ACSM2A|ACMSD|ABHD3	-32	down-overlap
GO Biological Processes	19	GO:0098655	monoatomic cation transmembrane transport	19_GO:0051179 localization	-34	4.7	17	30284	701	814	89	11	1.1	292|358|476|481|488|495|498|506|509|515|523|525|529|1182|1317|2823|3249|3313|3709|3758|3766|3772|3773|3954|4519|4535|4536|4538|4539|4540|4541|4704|4705|4711|4719|4720|4723|6330|6505|6523|6526|6540|6546|6549|6550|6557|6559|6565|6569|6570|6948|7384|7386|7416|8604|8671|8884|9512|9963|9990|10165|10786|10939|23236|23315|23530|50617|51382|51606|54716|54822|55002|55151|55244|63933|64116|64849|65125|6526…	SLC25A5|AQP1|ATP1A1|ATP1B1|ATP2A2|ATP4A|ATP5F1A|ATP5F1B|ATP5F1C|ATP5PB|ATP6V1A|ATP6V1B1|ATP6V1E1|CLCN3|SLC31A1|GPM6A|HPN|HSPA9|ITPR2|KCNJ1|KCNJ10|KCNJ15|KCNJ16|LETM1|CYTB|ND1|ND2|ND4|ND4L|ND5|ND6|NDUFA9|NDUFA10|NDUFB5|NDUFS1|NDUFS2|NDUFV1|SCN4B|SLC1A1|SLC5A1|SLC5A3|SLC6A13|SLC8A1|SLC9A2|SLC9A3|SLC12A1|SLC12A3|SLC15A2|SLC34A1|SLC18A1|TCN2|UQCRC1|UQCRFS1|VDAC1|SLC25A12|SLC4A4|SLC5A6|PMPCB|SLC23A1|S…	-32	down-overlap
GO Cellular Components	20	GO:1990204	oxidoreductase complex		-33	11	20	30284	153	814	45	5.5	0.8	275|593|594|847|1347|1629|1737|1738|1743|2653|2731|3030|3032|3419|3420|3421|4519|4535|4536|4538|4539|4540|4541|4704|4705|4706|4711|4719|4720|4723|4967|5160|5162|5163|6389|6390|6392|7384|7385|7386|8050|50484|50507|80777|374291	AMT|BCKDHA|BCKDHB|CAT|COX7A2|DBT|DLAT|DLD|DLST|GCSH|GLDC|HADHA|HADHB|IDH3A|IDH3B|IDH3G|CYTB|ND1|ND2|ND4|ND4L|ND5|ND6|NDUFA9|NDUFA10|NDUFAB1|NDUFB5|NDUFS1|NDUFS2|NDUFV1|OGDH|PDHA1|PDHB|PDK1|SDHA|SDHB|SDHD|UQCRC1|UQCRC2|UQCRFS1|PDHX|RRM2B|NOX4|CYB5B|NDUFS7	-31	down-overlap
GO Molecular Functions	21	GO:0022890	inorganic cation transmembrane transporter activity		-33	5	16	30284	616	814	82	10	1.1	292|358|476|481|488|495|498|506|509|515|523|525|529|1317|2823|3709|3758|3766|3772|3773|3954|4519|4535|4536|4538|4539|4540|4541|4704|4705|4711|4719|4720|4723|6330|6505|6523|6526|6540|6546|6549|6550|6555|6557|6559|6565|6569|6570|7384|7386|8604|8671|8884|9963|9990|10165|10786|23315|23530|50617|51382|51458|51606|54716|54822|55002|55151|55244|57127|64116|64849|84061|84879|115584|125206|159963|160728|2…	SLC25A5|AQP1|ATP1A1|ATP1B1|ATP2A2|ATP4A|ATP5F1A|ATP5F1B|ATP5F1C|ATP5PB|ATP6V1A|ATP6V1B1|ATP6V1E1|SLC31A1|GPM6A|ITPR2|KCNJ1|KCNJ10|KCNJ15|KCNJ16|LETM1|CYTB|ND1|ND2|ND4|ND4L|ND5|ND6|NDUFA9|NDUFA10|NDUFB5|NDUFS1|NDUFS2|NDUFV1|SCN4B|SLC1A1|SLC5A1|SLC5A3|SLC6A13|SLC8A1|SLC9A2|SLC9A3|SLC10A2|SLC12A1|SLC12A3|SLC15A2|SLC34A1|SLC18A1|UQCRC1|UQCRFS1|SLC25A12|SLC4A4|SLC5A6|SLC23A1|SLC12A6|SLC25A13|SLC17A3|S…	-30	down-overlap
GO Biological Processes	19	GO:0030258	lipid modification	19_GO:0009987 cellular process	-33	10	20	30284	167	814	46	5.7	0.81	30|33|34|35|37|38|51|128|1374|1376|1384|1571|1632|1666|1891|1892|1962|2053|2108|2110|2639|3030|3032|3033|3712|5264|5825|5826|5828|6342|8309|8310|10449|10455|10478|10891|11001|23417|23600|55268|55862|56898|80724|81537|84129|116285	ACAA1|ACADL|ACADM|ACADS|ACADVL|ACAT1|ACOX1|ADH5|CPT1A|CPT2|CRAT|CYP2E1|ECI1|DECR1|ECH1|ECHS1|EHHADH|EPHX2|ETFA|ETFDH|GCDH|HADHA|HADHB|HADH|IVD|PHYH|ABCD3|ABCD4|PEX2|SCP2|ACOX2|ACOX3|ACAA2|ECI2|SLC25A17|PPARGC1A|SLC27A2|MLYCD|AMACR|ECHDC2|ECHDC1|BDH2|ACAD10|SGPP1|ACAD11|ACSM1	-30	down-overlap
GO Biological Processes	19	GO:0046394	carboxylic acid biosynthetic process	19_GO:0009987 cellular process	-32	7.6	18	30284	274	814	56	6.9	0.89	18|435|445|587|875|1491|1571|1579|1806|2628|2678|2746|2752|2805|2806|2944|4023|4522|4706|5053|5563|5825|6342|6470|6472|8309|8564|8644|8803|10157|11001|11019|23417|23498|23600|23743|50640|51733|54206|54988|55258|55825|55902|64577|64902|65263|84532|112817|114876|114880|114883|116285|122970|123876|130013|171586	ABAT|ASL|ASS1|BCAT2|CBS|CTH|CYP2E1|CYP4A11|DPYD|GATM|GGT1|GLUD1|GLUL|GOT1|GOT2|GSTM1|LPL|MTHFD1|NDUFAB1|PAH|PRKAA2|ABCD3|SCP2|SHMT1|SHMT2|ACOX2|KMO|AKR1C3|SUCLA2|AASS|SLC27A2|LIAS|MLYCD|HAAO|AMACR|BHMT2|PNPLA8|UPB1|ERRFI1|ACSM5|THNSL2|PECR|ACSS2|ALDH8A1|AGXT2|PYCR3|ACSS1|HOGA1|OSBPL1A|OSBPL6|OSBPL9|ACSM1|ACOT4|ACSM2A|ACMSD|ABHD3	-30	down-overlap
GO Cellular Components	20	GO:0016324	apical plasma membrane		-32	6	17	30284	413	814	67	8.2	0.96	358|476|481|495|523|525|529|762|771|1317|1579|1800|3249|4036|5002|5172|5174|5213|5873|6505|6514|6518|6519|6523|6526|6549|6550|6555|6557|6559|6565|6569|6579|6582|6583|6584|7369|8029|8884|8972|9365|9376|9390|9963|10768|10786|10864|23315|23632|50617|51458|53405|54716|55244|64116|79849|91703|91749|115584|125206|134288|159963|160728|206358|245972|340024|348932	AQP1|ATP1A1|ATP1B1|ATP4A|ATP6V1A|ATP6V1B1|ATP6V1E1|CA4|CA12|SLC31A1|CYP4A11|DPEP1|HPN|LRP2|SLC22A18|SLC26A4|PDZK1|PFKM|RAB27A|SLC1A1|SLC2A2|SLC2A5|SLC3A1|SLC5A1|SLC5A3|SLC9A2|SLC9A3|SLC10A2|SLC12A1|SLC12A3|SLC15A2|SLC34A1|SLCO1A2|SLC22A2|SLC22A4|SLC22A5|UMOD|CUBN|SLC5A6|MGAM|KL|SLC22A8|SLC22A13|SLC23A1|AHCYL1|SLC17A3|SLC22A7|SLC9A8|CA14|ATP6V0A4|RHCG|CLIC5|SLC6A20|SLC47A1|SLC39A8|NHERF4|ACY3|MFSD…	-30	down-overlap
GO Biological Processes	19	GO:0035383	thioester metabolic process	19_GO:0009987 cellular process	-32	15	22	30284	92	814	36	4.4	0.72	38|1737|1738|1743|2180|2639|3157|4594|4597|4967|5160|5162|8050|8801|8802|8803|10157|10249|10965|11001|23417|26027|51166|51268|54988|55902|57678|84188|84532|84649|116285|122970|123876|128486|134526|390916	ACAT1|DLAT|DLD|DLST|ACSL1|GCDH|HMGCS1|MMUT|MVD|OGDH|PDHA1|PDHB|PDHX|SUCLG2|SUCLG1|SUCLA2|AASS|GLYAT|ACOT2|SLC27A2|MLYCD|ACOT11|AADAT|PIPOX|ACSM5|ACSS2|GPAM|FAR1|ACSS1|DGAT2|ACSM1|ACOT4|ACSM2A|FITM2|ACOT12|NUDT19	-30	down-overlap
GO Biological Processes	19	GO:0006637	acyl-CoA metabolic process	19_GO:0009987 cellular process	-32	15	22	30284	92	814	36	4.4	0.72	38|1737|1738|1743|2180|2639|3157|4594|4597|4967|5160|5162|8050|8801|8802|8803|10157|10249|10965|11001|23417|26027|51166|51268|54988|55902|57678|84188|84532|84649|116285|122970|123876|128486|134526|390916	ACAT1|DLAT|DLD|DLST|ACSL1|GCDH|HMGCS1|MMUT|MVD|OGDH|PDHA1|PDHB|PDHX|SUCLG2|SUCLG1|SUCLA2|AASS|GLYAT|ACOT2|SLC27A2|MLYCD|ACOT11|AADAT|PIPOX|ACSM5|ACSS2|GPAM|FAR1|ACSS1|DGAT2|ACSM1|ACOT4|ACSM2A|FITM2|ACOT12|NUDT19	-30	down-overlap
GO Biological Processes	19	GO:0022900	electron transport chain	19_GO:0009987 cellular process	-32	12	20	30284	131	814	41	5	0.77	1347|1738|2108|2110|2230|2805|2806|2819|4190|4519|4535|4536|4538|4539|4540|4541|4704|4705|4706|4711|4719|4720|4723|5447|6389|6390|6392|6648|7384|7385|7386|8402|8604|10165|10891|51103|57017|65018|144363|246269|374291	COX7A2|DLD|ETFA|ETFDH|FDX1|GOT1|GOT2|GPD1|MDH1|CYTB|ND1|ND2|ND4|ND4L|ND5|ND6|NDUFA9|NDUFA10|NDUFAB1|NDUFB5|NDUFS1|NDUFS2|NDUFV1|POR|SDHA|SDHB|SDHD|SOD2|UQCRC1|UQCRC2|UQCRFS1|SLC25A11|SLC25A12|SLC25A13|PPARGC1A|NDUFAF1|COQ9|PINK1|ETFRF1|AFG1L|NDUFS7	-29	down-overlap
GO Molecular Functions	21	GO:0015075	monoatomic ion transmembrane transporter activity		-31	4.4	16	30284	769	814	90	11	1.1	292|358|476|481|488|495|498|506|509|515|523|525|529|1182|1188|1317|2823|3709|3758|3766|3772|3773|3954|4519|4535|4536|4538|4539|4540|4541|4704|4705|4711|4719|4720|4723|5172|6330|6505|6521|6523|6526|6540|6546|6549|6550|6555|6557|6559|6565|6569|6570|7384|7386|7416|7809|8604|8671|8884|9963|9990|10165|10786|23315|23530|50617|51382|51606|53405|54716|54822|55002|55151|55244|64116|64849|84061|84879|94081…	SLC25A5|AQP1|ATP1A1|ATP1B1|ATP2A2|ATP4A|ATP5F1A|ATP5F1B|ATP5F1C|ATP5PB|ATP6V1A|ATP6V1B1|ATP6V1E1|CLCN3|CLCNKB|SLC31A1|GPM6A|ITPR2|KCNJ1|KCNJ10|KCNJ15|KCNJ16|LETM1|CYTB|ND1|ND2|ND4|ND4L|ND5|ND6|NDUFA9|NDUFA10|NDUFB5|NDUFS1|NDUFS2|NDUFV1|SLC26A4|SCN4B|SLC1A1|SLC4A1|SLC5A1|SLC5A3|SLC6A13|SLC8A1|SLC9A2|SLC9A3|SLC10A2|SLC12A1|SLC12A3|SLC15A2|SLC34A1|SLC18A1|UQCRC1|UQCRFS1|VDAC1|BSND|SLC25A12|SLC4A4|SL…	-29	down-overlap
GO Cellular Components	20	GO:0045177	apical part of cell		-31	5.5	17	30284	479	814	71	8.7	0.99	358|476|481|495|523|525|529|760|762|771|1317|1579|1800|1856|3249|4036|4646|5002|5172|5174|5213|5873|6505|6514|6518|6519|6523|6526|6549|6550|6555|6557|6559|6565|6569|6579|6582|6583|6584|7369|8029|8884|8972|9365|9376|9390|9963|10083|10768|10786|10864|23315|23632|50617|51458|53405|54716|55244|64116|79849|91703|91749|115584|125206|134288|159963|160728|206358|245972|340024|348932	AQP1|ATP1A1|ATP1B1|ATP4A|ATP6V1A|ATP6V1B1|ATP6V1E1|CA2|CA4|CA12|SLC31A1|CYP4A11|DPEP1|DVL2|HPN|LRP2|MYO6|SLC22A18|SLC26A4|PDZK1|PFKM|RAB27A|SLC1A1|SLC2A2|SLC2A5|SLC3A1|SLC5A1|SLC5A3|SLC9A2|SLC9A3|SLC10A2|SLC12A1|SLC12A3|SLC15A2|SLC34A1|SLCO1A2|SLC22A2|SLC22A4|SLC22A5|UMOD|CUBN|SLC5A6|MGAM|KL|SLC22A8|SLC22A13|SLC23A1|USH1C|AHCYL1|SLC17A3|SLC22A7|SLC9A8|CA14|ATP6V0A4|RHCG|CLIC5|SLC6A20|SLC47A1|SLC3…	-29	down-overlap
GO Biological Processes	19	GO:0015711	organic anion transport	19_GO:0051179 localization	-31	5.9	17	30284	413	814	66	8.1	0.96	292|762|1374|1376|1468|1636|2170|2180|2538|2542|2806|3766|4036|5172|5825|5826|6505|6514|6518|6519|6521|6540|6555|6579|6582|7369|8034|8402|8604|8671|8884|9121|9122|9194|9197|9356|9376|9390|9963|10165|10434|10478|10786|10864|11001|23443|50640|51660|54716|55244|60386|64116|64849|84879|94081|114571|114789|118980|123264|124935|159963|160728|201232|206358|220963|606495	SLC25A5|CA4|CPT1A|CPT2|SLC25A10|ACE|FABP3|ACSL1|G6PC1|SLC37A4|GOT2|KCNJ10|LRP2|SLC26A4|ABCD3|ABCD4|SLC1A1|SLC2A2|SLC2A5|SLC3A1|SLC4A1|SLC6A13|SLC10A2|SLCO1A2|SLC22A2|UMOD|SLC25A16|SLC25A11|SLC25A12|SLC4A4|SLC5A6|SLC16A5|SLC16A4|SLC16A7|SLC33A1|SLC22A6|SLC22A8|SLC22A13|SLC23A1|SLC25A13|LYPLA1|SLC25A17|SLC17A3|SLC22A7|SLC27A2|SLC35A3|PNPLA8|MPC1|SLC6A20|SLC47A1|SLC25A19|SLC39A8|SLC13A3|MFSD2A|SFXN1…	-29	down-overlap
KEGG Pathway	24	hsa04146	Peroxisome		-31	15	22	30284	83	814	34	4.2	0.7	30|51|847|1384|1891|1962|2053|2180|3155|3418|5264|5825|5826|5827|5828|6342|6648|8309|8310|8528|8800|10455|10478|10901|11001|23417|23600|51268|55825|83594|84188|255027|373156|390916	ACAA1|ACOX1|CAT|CRAT|ECH1|EHHADH|EPHX2|ACSL1|HMGCL|IDH2|PHYH|ABCD3|ABCD4|PXMP2|PEX2|SCP2|SOD2|ACOX2|ACOX3|DDO|PEX11A|ECI2|SLC25A17|DHRS4|SLC27A2|MLYCD|AMACR|PIPOX|PECR|NUDT12|FAR1|MPV17L|GSTK1|NUDT19	-29	down-overlap
GO Biological Processes	19	GO:0022904	respiratory electron transport chain	19_GO:0009987 cellular process	-31	12	20	30284	121	814	39	4.8	0.75	1347|1738|2108|2110|2805|2806|2819|4190|4519|4535|4536|4538|4539|4540|4541|4704|4705|4706|4711|4719|4720|4723|6389|6390|6392|6648|7384|7385|7386|8402|8604|10165|10891|51103|57017|65018|144363|246269|374291	COX7A2|DLD|ETFA|ETFDH|GOT1|GOT2|GPD1|MDH1|CYTB|ND1|ND2|ND4|ND4L|ND5|ND6|NDUFA9|NDUFA10|NDUFAB1|NDUFB5|NDUFS1|NDUFS2|NDUFV1|SDHA|SDHB|SDHD|SOD2|UQCRC1|UQCRC2|UQCRFS1|SLC25A11|SLC25A12|SLC25A13|PPARGC1A|NDUFAF1|COQ9|PINK1|ETFRF1|AFG1L|NDUFS7	-28	down-overlap
GO Biological Processes	19	GO:1902600	proton transmembrane transport	19_GO:0051179 localization	-29	9.1	18	30284	184	814	45	5.5	0.8	292|476|481|495|498|506|509|515|523|525|529|1182|3954|4519|4535|4536|4538|4539|4540|4541|4704|4705|4711|4719|4720|4723|6549|6550|6565|6570|7384|7386|8604|10165|23315|23530|50617|51382|51606|55002|55244|206358|245972|245973|374291	SLC25A5|ATP1A1|ATP1B1|ATP4A|ATP5F1A|ATP5F1B|ATP5F1C|ATP5PB|ATP6V1A|ATP6V1B1|ATP6V1E1|CLCN3|LETM1|CYTB|ND1|ND2|ND4|ND4L|ND5|ND6|NDUFA9|NDUFA10|NDUFB5|NDUFS1|NDUFS2|NDUFV1|SLC9A2|SLC9A3|SLC15A2|SLC18A1|UQCRC1|UQCRFS1|SLC25A12|SLC25A13|SLC9A8|NNT|ATP6V0A4|ATP6V1D|ATP6V1H|TMCO3|SLC47A1|SLC36A1|ATP6V0D2|ATP6V1C2|NDUFS7	-27	down-overlap
GO Molecular Functions	21	GO:0008324	monoatomic cation transmembrane transporter activity		-29	4.6	15	30284	651	814	80	9.8	1	292|358|476|481|488|495|498|506|509|515|523|525|529|1317|2823|3709|3758|3766|3772|3773|3954|4519|4535|4536|4538|4539|4540|4541|4704|4705|4711|4719|4720|4723|6330|6505|6523|6526|6540|6546|6549|6550|6555|6557|6559|6565|6569|6570|7384|7386|8604|8671|8884|9963|9990|10165|10786|23315|23530|50617|51382|51606|54716|54822|55002|55151|55244|64116|64849|84061|84879|115584|125206|159963|160728|206358|245972…	SLC25A5|AQP1|ATP1A1|ATP1B1|ATP2A2|ATP4A|ATP5F1A|ATP5F1B|ATP5F1C|ATP5PB|ATP6V1A|ATP6V1B1|ATP6V1E1|SLC31A1|GPM6A|ITPR2|KCNJ1|KCNJ10|KCNJ15|KCNJ16|LETM1|CYTB|ND1|ND2|ND4|ND4L|ND5|ND6|NDUFA9|NDUFA10|NDUFB5|NDUFS1|NDUFS2|NDUFV1|SCN4B|SLC1A1|SLC5A1|SLC5A3|SLC6A13|SLC8A1|SLC9A2|SLC9A3|SLC10A2|SLC12A1|SLC12A3|SLC15A2|SLC34A1|SLC18A1|UQCRC1|UQCRFS1|SLC25A12|SLC4A4|SLC5A6|SLC23A1|SLC12A6|SLC25A13|SLC17A3|S…	-27	down-overlap
GO Biological Processes	19	GO:1901615	organic hydroxy compound metabolic process	19_GO:0009987 cellular process	-29	5.4	16	30284	468	814	68	8.4	0.97	20|30|50|847|1066|1571|1579|1595|1644|1733|2184|2230|2235|2710|2805|2819|3029|3156|3157|3418|3419|3420|3421|3422|3638|4036|4597|5053|5105|5563|5825|5860|6342|6505|6526|6569|6652|6818|8029|8309|8566|8608|8644|9365|10449|10682|10901|11001|11163|23236|23600|26007|27010|50814|54206|54884|55163|55586|55825|55902|81537|84532|84649|114876|114880|114883|116150|389434	ABCA2|ACAA1|ACO2|CAT|CES1|CYP2E1|CYP4A11|CYP51A1|DDC|DIO1|FAH|FDX1|FECH|GK|GOT1|GPD1|HAGH|HMGCR|HMGCS1|IDH2|IDH3A|IDH3B|IDH3G|IDI1|INSIG1|LRP2|MVD|PAH|PCK1|PRKAA2|ABCD3|QDPR|SCP2|SLC1A1|SLC5A3|SLC34A1|SORD|SULT1A3|CUBN|ACOX2|PDXK|RDH16|AKR1C3|KL|ACAA2|EBP|DHRS4|SLC27A2|NUDT4|PLCB1|AMACR|TKFC|TPK1|NSDHL|ERRFI1|RETSAT|PNPO|MIOX|PECR|ACSS2|SGPP1|ACSS1|DGAT2|OSBPL1A|OSBPL6|OSBPL9|NUS1|IYD	-27	down-overlap
KEGG Pathway	24	hsa00640	Propanoate metabolism		-29	27	24	30284	32	814	23	2.8	0.58	18|35|51|593|594|1629|1738|1892|1962|3030|4329|4594|5095|5096|8310|8801|8802|8803|23417|26275|55862|55902|84532	ABAT|ACADS|ACOX1|BCKDHA|BCKDHB|DBT|DLD|ECHS1|EHHADH|HADHA|ALDH6A1|MMUT|PCCA|PCCB|ACOX3|SUCLG2|SUCLG1|SUCLA2|MLYCD|HIBCH|ECHDC1|ACSS2|ACSS1	-27	down-overlap
KEGG Pathway	24	hsa00020	Citrate cycle (TCA cycle)		-28	27	24	30284	30	814	22	2.7	0.57	48|50|1737|1738|1743|2271|3418|3419|3420|3421|4190|4967|5091|5105|5160|5162|6389|6390|6392|8801|8802|8803	ACO1|ACO2|DLAT|DLD|DLST|FH|IDH2|IDH3A|IDH3B|IDH3G|MDH1|OGDH|PC|PCK1|PDHA1|PDHB|SDHA|SDHB|SDHD|SUCLG2|SUCLG1|SUCLA2	-26	down-overlap
KEGG Pathway	24	hsa00071	Fatty acid degradation		-28	22	22	30284	43	814	25	3.1	0.6	30|33|34|35|36|37|38|39|51|128|223|501|1374|1376|1632|1892|1962|2180|2639|3030|3032|3033|8310|10449|10455	ACAA1|ACADL|ACADM|ACADS|ACADSB|ACADVL|ACAT1|ACAT2|ACOX1|ADH5|ALDH9A1|ALDH7A1|CPT1A|CPT2|ECI1|ECHS1|EHHADH|ACSL1|GCDH|HADHA|HADHB|HADH|ACOX3|ACAA2|ECI2	-26	down-overlap
GO Biological Processes	19	GO:0019693	ribose phosphate metabolic process	19_GO:0009987 cellular process	-28	6.5	16	30284	316	814	55	6.8	0.88	132|203|205|229|230|481|498|506|509|515|523|525|957|1806|4522|4535|4536|4538|4539|4540|4541|4704|4705|4706|4711|4719|4720|4723|4967|4976|5136|5167|5213|5224|5230|5236|5471|5634|5836|6389|6390|6392|6818|9060|9061|10165|10380|11163|50808|51733|80347|84836|114789|120892|374291	ADK|AK1|AK4|ALDOB|ALDOC|ATP1B1|ATP5F1A|ATP5F1B|ATP5F1C|ATP5PB|ATP6V1A|ATP6V1B1|ENTPD5|DPYD|MTHFD1|ND1|ND2|ND4|ND4L|ND5|ND6|NDUFA9|NDUFA10|NDUFAB1|NDUFB5|NDUFS1|NDUFS2|NDUFV1|OGDH|OPA1|PDE1A|ENPP1|PFKM|PGAM2|PGK1|PGM1|PPAT|PRPS2|PYGL|SDHA|SDHB|SDHD|SULT1A3|PAPSS2|PAPSS1|SLC25A13|BPNT1|NUDT4|AK3|UPB1|COASY|ABHD14B|SLC25A25|LRRK2|NDUFS7	-26	down-overlap
KEGG Pathway	24	hsa00630	Glyoxylate and dicarboxylate metabolism		-27	26	24	30284	31	814	22	2.7	0.57	38|39|48|50|275|847|1738|2653|2731|2752|4190|4594|5095|5096|6470|6472|9380|55902|84532|112817|125061|132158	ACAT1|ACAT2|ACO1|ACO2|AMT|CAT|DLD|GCSH|GLDC|GLUL|MDH1|MMUT|PCCA|PCCB|SHMT1|SHMT2|GRHPR|ACSS2|ACSS1|HOGA1|AFMID|GLYCTK	-25	down-overlap
GO Biological Processes	19	GO:0006575	modified amino acid metabolic process	19_GO:0009987 cellular process	-27	8.9	17	30284	175	814	42	5.2	0.78	33|34|223|445|501|1152|1159|1374|1376|1384|1733|1757|1800|2628|2678|2806|2938|2944|2954|3029|4522|5625|6470|6472|6505|6583|6648|8034|8659|8876|9027|10840|23743|27232|29958|51365|64902|112817|114882|373156|389434|494143	ACADL|ACADM|ALDH9A1|ASS1|ALDH7A1|CKB|CKMT1B|CPT1A|CPT2|CRAT|DIO1|SARDH|DPEP1|GATM|GGT1|GOT2|GSTA1|GSTM1|GSTZ1|HAGH|MTHFD1|PRODH|SHMT1|SHMT2|SLC1A1|SLC22A4|SOD2|SLC25A16|ALDH4A1|VNN1|NAT8|ALDH1L1|BHMT2|GNMT|DMGDH|PLA1A|AGXT2|HOGA1|OSBPL8|GSTK1|IYD|CHAC2	-25	down-overlap
GO Biological Processes	19	GO:0006164	purine nucleotide biosynthetic process	19_GO:0009987 cellular process	-27	8.8	17	30284	178	814	42	5.2	0.78	132|203|205|498|506|509|515|523|4522|4535|4536|4538|4539|4540|4541|4704|4705|4706|4711|4719|4720|4723|5471|5634|6389|6390|6392|8564|9060|9061|9390|10135|10165|23498|50808|80347|83594|125061|133686|160728|374291|554235	ADK|AK1|AK4|ATP5F1A|ATP5F1B|ATP5F1C|ATP5PB|ATP6V1A|MTHFD1|ND1|ND2|ND4|ND4L|ND5|ND6|NDUFA9|NDUFA10|NDUFAB1|NDUFB5|NDUFS1|NDUFS2|NDUFV1|PPAT|PRPS2|SDHA|SDHB|SDHD|KMO|PAPSS2|PAPSS1|SLC22A13|NAMPT|SLC25A13|HAAO|AK3|COASY|NUDT12|AFMID|NADK2|SLC5A8|NDUFS7|ASPDH	-25	down-overlap
GO Molecular Functions	21	GO:0008514	organic anion transmembrane transporter activity		-27	6.9	16	30284	269	814	50	6.1	0.84	292|1468|2542|5172|5825|5826|6505|6514|6519|6521|6540|6555|6579|6582|8034|8402|8604|8671|8884|9121|9122|9194|9197|9356|9376|9390|9963|10165|10478|10786|10864|11001|23443|51660|54716|55244|60386|64116|64849|84879|94081|114571|114789|123264|124935|159963|160728|201232|206358|220963	SLC25A5|SLC25A10|SLC37A4|SLC26A4|ABCD3|ABCD4|SLC1A1|SLC2A2|SLC3A1|SLC4A1|SLC6A13|SLC10A2|SLCO1A2|SLC22A2|SLC25A16|SLC25A11|SLC25A12|SLC4A4|SLC5A6|SLC16A5|SLC16A4|SLC16A7|SLC33A1|SLC22A6|SLC22A8|SLC22A13|SLC23A1|SLC25A13|SLC25A17|SLC17A3|SLC22A7|SLC27A2|SLC35A3|MPC1|SLC6A20|SLC47A1|SLC25A19|SLC39A8|SLC13A3|MFSD2A|SFXN1|SLC22A9|SLC25A25|SLC51B|SLC43A2|SLC5A12|SLC5A8|SLC16A13|SLC36A1|SLC16A9	-25	down-overlap
GO Biological Processes	19	GO:0009259	ribonucleotide metabolic process	19_GO:0009987 cellular process	-27	6.4	16	30284	308	814	53	6.5	0.86	132|203|205|229|230|481|498|506|509|515|523|525|957|1806|4522|4535|4536|4538|4539|4540|4541|4704|4705|4706|4711|4719|4720|4723|4967|4976|5136|5167|5213|5224|5230|5236|5471|6389|6390|6392|6818|9060|9061|10165|10380|11163|50808|51733|80347|84836|114789|120892|374291	ADK|AK1|AK4|ALDOB|ALDOC|ATP1B1|ATP5F1A|ATP5F1B|ATP5F1C|ATP5PB|ATP6V1A|ATP6V1B1|ENTPD5|DPYD|MTHFD1|ND1|ND2|ND4|ND4L|ND5|ND6|NDUFA9|NDUFA10|NDUFAB1|NDUFB5|NDUFS1|NDUFS2|NDUFV1|OGDH|OPA1|PDE1A|ENPP1|PFKM|PGAM2|PGK1|PGM1|PPAT|SDHA|SDHB|SDHD|SULT1A3|PAPSS2|PAPSS1|SLC25A13|BPNT1|NUDT4|AK3|UPB1|COASY|ABHD14B|SLC25A25|LRRK2|NDUFS7	-24	down-overlap
GO Biological Processes	19	GO:0009165	nucleotide biosynthetic process	19_GO:0009987 cellular process	-26	7.8	17	30284	214	814	45	5.5	0.8	132|203|205|498|506|509|515|523|4199|4522|4535|4536|4538|4539|4540|4541|4704|4705|4706|4711|4719|4720|4723|5471|5634|6389|6390|6392|6470|8564|9060|9061|9390|10135|10165|23498|50484|50808|80347|83594|125061|133686|160728|374291|554235	ADK|AK1|AK4|ATP5F1A|ATP5F1B|ATP5F1C|ATP5PB|ATP6V1A|ME1|MTHFD1|ND1|ND2|ND4|ND4L|ND5|ND6|NDUFA9|NDUFA10|NDUFAB1|NDUFB5|NDUFS1|NDUFS2|NDUFV1|PPAT|PRPS2|SDHA|SDHB|SDHD|SHMT1|KMO|PAPSS2|PAPSS1|SLC22A13|NAMPT|SLC25A13|HAAO|RRM2B|AK3|COASY|NUDT12|AFMID|NADK2|SLC5A8|NDUFS7|ASPDH	-24	down-overlap
GO Molecular Functions	21	GO:0015078	proton transmembrane transporter activity		-26	8.4	17	30284	185	814	42	5.2	0.78	292|495|498|506|509|515|523|525|529|3954|4519|4535|4536|4538|4539|4540|4541|4704|4705|4711|4719|4720|4723|6549|6550|6565|6570|7384|7386|8604|10165|23315|23530|50617|51382|51606|55002|55244|206358|245972|245973|374291	SLC25A5|ATP4A|ATP5F1A|ATP5F1B|ATP5F1C|ATP5PB|ATP6V1A|ATP6V1B1|ATP6V1E1|LETM1|CYTB|ND1|ND2|ND4|ND4L|ND5|ND6|NDUFA9|NDUFA10|NDUFB5|NDUFS1|NDUFS2|NDUFV1|SLC9A2|SLC9A3|SLC15A2|SLC18A1|UQCRC1|UQCRFS1|SLC25A12|SLC25A13|SLC9A8|NNT|ATP6V0A4|ATP6V1D|ATP6V1H|TMCO3|SLC47A1|SLC36A1|ATP6V0D2|ATP6V1C2|NDUFS7	-24	down-overlap
GO Molecular Functions	21	GO:0016627	oxidoreductase activity, acting on the CH-CH group of donors		-26	17	20	30284	60	814	27	3.3	0.63	30|33|34|35|36|37|51|1355|1384|1666|1806|2639|3712|6389|6390|6392|8309|8310|8644|27034|28976|54884|55825|56898|80724|84129|145482	ACAA1|ACADL|ACADM|ACADS|ACADSB|ACADVL|ACOX1|COX15|CRAT|DECR1|DPYD|GCDH|IVD|SDHA|SDHB|SDHD|ACOX2|ACOX3|AKR1C3|ACAD8|ACAD9|RETSAT|PECR|BDH2|ACAD10|ACAD11|PTGR2	-24	down-overlap
GO Molecular Functions	21	GO:0016829	lyase activity		-26	8	16	30284	201	814	43	5.3	0.78	48|50|229|230|435|593|760|762|771|875|1491|1644|1892|1962|2235|2271|2731|2805|3030|3032|3155|4199|4597|4953|5105|6470|6472|10873|23417|23632|26007|51071|51380|55268|55862|56267|79746|81889|112817|130013|148811|171425|494143	ACO1|ACO2|ALDOB|ALDOC|ASL|BCKDHA|CA2|CA4|CA12|CBS|CTH|DDC|ECHS1|EHHADH|FECH|FH|GLDC|GOT1|HADHA|HADHB|HMGCL|ME1|MVD|ODC1|PCK1|SHMT1|SHMT2|ME3|MLYCD|CA14|TKFC|DERA|CSAD|ECHDC2|ECHDC1|KYAT3|ECHDC3|FAHD1|HOGA1|ACMSD|PM20D1|CLYBL|CHAC2	-23	down-overlap
GO Molecular Functions	21	GO:0019842	vitamin binding		-26	9.4	17	30284	150	814	38	4.7	0.74	18|173|211|733|793|875|1491|1644|2731|2805|2806|4594|4967|5091|5095|5264|5836|6470|6472|6948|7421|8029|8566|9054|9365|23464|27010|27232|51166|51380|54583|55163|55258|55847|56267|56922|64902|79646	ABAT|AFM|ALAS1|C8G|CALB1|CBS|CTH|DDC|GLDC|GOT1|GOT2|MMUT|OGDH|PC|PCCA|PHYH|PYGL|SHMT1|SHMT2|TCN2|VDR|CUBN|PDXK|NFS1|KL|GCAT|TPK1|GNMT|AADAT|CSAD|EGLN1|PNPO|THNSL2|CISD1|KYAT3|MCCC1|AGXT2|PANK3	-23	down-overlap
GO Biological Processes	19	GO:0170041	non-proteinogenic amino acid metabolic process	19_GO:0009987 cellular process	-26	16	20	30284	62	814	27	3.3	0.63	18|435|445|875|1491|1757|1800|1806|2806|4522|4594|4953|5625|7915|8528|8564|8659|23576|27232|50507|51166|51733|56267|64577|64902|112817|125061	ABAT|ASL|ASS1|CBS|CTH|SARDH|DPEP1|DPYD|GOT2|MTHFD1|MMUT|ODC1|PRODH|ALDH5A1|DDO|KMO|ALDH4A1|DDAH1|GNMT|NOX4|AADAT|UPB1|KYAT3|ALDH8A1|AGXT2|HOGA1|AFMID	-23	down-overlap
GO Biological Processes	19	GO:0009150	purine ribonucleotide metabolic process	19_GO:0009987 cellular process	-25	6.5	16	30284	287	814	50	6.1	0.84	132|203|205|229|230|481|498|506|509|515|523|525|4522|4535|4536|4538|4539|4540|4541|4704|4705|4706|4711|4719|4720|4723|4967|4976|5136|5167|5213|5224|5230|5236|5471|6389|6390|6392|6818|9060|9061|10165|10380|11163|50808|80347|84836|114789|120892|374291	ADK|AK1|AK4|ALDOB|ALDOC|ATP1B1|ATP5F1A|ATP5F1B|ATP5F1C|ATP5PB|ATP6V1A|ATP6V1B1|MTHFD1|ND1|ND2|ND4|ND4L|ND5|ND6|NDUFA9|NDUFA10|NDUFAB1|NDUFB5|NDUFS1|NDUFS2|NDUFV1|OGDH|OPA1|PDE1A|ENPP1|PFKM|PGAM2|PGK1|PGM1|PPAT|SDHA|SDHB|SDHD|SULT1A3|PAPSS2|PAPSS1|SLC25A13|BPNT1|NUDT4|AK3|COASY|ABHD14B|SLC25A25|LRRK2|NDUFS7	-23	down-overlap
GO Cellular Components	20	GO:0031907	microbody lumen		-25	18	20	30284	52	814	25	3.1	0.6	30|51|847|1384|1891|1962|2053|3155|5264|5825|6342|8309|8310|8528|9380|10455|10901|10965|23417|23600|51268|83594|122970|373156|390916	ACAA1|ACOX1|CAT|CRAT|ECH1|EHHADH|EPHX2|HMGCL|PHYH|ABCD3|SCP2|ACOX2|ACOX3|DDO|GRHPR|ECI2|DHRS4|ACOT2|MLYCD|AMACR|PIPOX|NUDT12|ACOT4|GSTK1|NUDT19	-23	down-overlap
GO Cellular Components	20	GO:0005782	peroxisomal matrix		-25	18	20	30284	52	814	25	3.1	0.6	30|51|847|1384|1891|1962|2053|3155|5264|5825|6342|8309|8310|8528|9380|10455|10901|10965|23417|23600|51268|83594|122970|373156|390916	ACAA1|ACOX1|CAT|CRAT|ECH1|EHHADH|EPHX2|HMGCL|PHYH|ABCD3|SCP2|ACOX2|ACOX3|DDO|GRHPR|ECI2|DHRS4|ACOT2|MLYCD|AMACR|PIPOX|NUDT12|ACOT4|GSTK1|NUDT19	-23	down-overlap
GO Molecular Functions	21	GO:0050660	flavin adenine dinucleotide binding		-25	13	18	30284	86	814	30	3.7	0.66	33|34|35|36|37|51|1738|1806|2108|2110|2326|2327|2639|3712|4835|5447|5625|6389|8309|8310|8528|8564|9131|27034|28976|50507|51268|58472|80724|84129	ACADL|ACADM|ACADS|ACADSB|ACADVL|ACOX1|DLD|DPYD|ETFA|ETFDH|FMO1|FMO2|GCDH|IVD|NQO2|POR|PRODH|SDHA|ACOX2|ACOX3|DDO|KMO|AIFM1|ACAD8|ACAD9|NOX4|PIPOX|SQOR|ACAD10|ACAD11	-23	down-overlap
KEGG Pathway	24	hsa00190	Oxidative phosphorylation		-25	9.7	17	30284	138	814	36	4.4	0.72	495|498|506|509|515|523|525|529|1347|1355|4519|4535|4536|4538|4539|4540|4541|4704|4705|4706|4711|4719|4720|4723|6389|6390|6392|7384|7385|7386|50617|51382|51606|245972|245973|374291	ATP4A|ATP5F1A|ATP5F1B|ATP5F1C|ATP5PB|ATP6V1A|ATP6V1B1|ATP6V1E1|COX7A2|COX15|CYTB|ND1|ND2|ND4|ND4L|ND5|ND6|NDUFA9|NDUFA10|NDUFAB1|NDUFB5|NDUFS1|NDUFS2|NDUFV1|SDHA|SDHB|SDHD|UQCRC1|UQCRC2|UQCRFS1|ATP6V0A4|ATP6V1D|ATP6V1H|ATP6V0D2|ATP6V1C2|NDUFS7	-23	down-overlap
KEGG Pathway	24	hsa01210	2-Oxocarboxylic acid metabolism		-25	24	22	30284	33	814	21	2.6	0.56	48|50|95|587|593|594|1629|1737|1738|1743|2805|2806|3418|3419|3420|3421|4967|5160|5162|51166|64902	ACO1|ACO2|ACY1|BCAT2|BCKDHA|BCKDHB|DBT|DLAT|DLD|DLST|GOT1|GOT2|IDH2|IDH3A|IDH3B|IDH3G|OGDH|PDHA1|PDHB|AADAT|AGXT2	-23	down-overlap
GO Biological Processes	19	GO:0046942	carboxylic acid transport	19_GO:0051179 localization	-24	6.1	15	30284	304	814	50	6.1	0.84	1374|1376|1468|1636|2170|2180|2806|3766|4036|5172|5825|5826|6505|6519|6540|6555|6579|6582|7369|8402|8604|8884|9121|9122|9194|9356|9376|9390|9963|10165|10434|10478|10864|11001|50640|51660|54716|55244|64849|84879|94081|114571|118980|123264|124935|159963|160728|201232|206358|220963	CPT1A|CPT2|SLC25A10|ACE|FABP3|ACSL1|GOT2|KCNJ10|LRP2|SLC26A4|ABCD3|ABCD4|SLC1A1|SLC3A1|SLC6A13|SLC10A2|SLCO1A2|SLC22A2|UMOD|SLC25A11|SLC25A12|SLC5A6|SLC16A5|SLC16A4|SLC16A7|SLC22A6|SLC22A8|SLC22A13|SLC23A1|SLC25A13|LYPLA1|SLC25A17|SLC22A7|SLC27A2|PNPLA8|MPC1|SLC6A20|SLC47A1|SLC13A3|MFSD2A|SFXN1|SLC22A9|SFXN2|SLC51B|SLC43A2|SLC5A12|SLC5A8|SLC16A13|SLC36A1|SLC16A9	-22	down-overlap
GO Biological Processes	19	GO:0015849	organic acid transport	19_GO:0051179 localization	-24	6.1	15	30284	305	814	50	6.1	0.84	1374|1376|1468|1636|2170|2180|2806|3766|4036|5172|5825|5826|6505|6519|6540|6555|6579|6582|7369|8402|8604|8884|9121|9122|9194|9356|9376|9390|9963|10165|10434|10478|10864|11001|50640|51660|54716|55244|64849|84879|94081|114571|118980|123264|124935|159963|160728|201232|206358|220963	CPT1A|CPT2|SLC25A10|ACE|FABP3|ACSL1|GOT2|KCNJ10|LRP2|SLC26A4|ABCD3|ABCD4|SLC1A1|SLC3A1|SLC6A13|SLC10A2|SLCO1A2|SLC22A2|UMOD|SLC25A11|SLC25A12|SLC5A6|SLC16A5|SLC16A4|SLC16A7|SLC22A6|SLC22A8|SLC22A13|SLC23A1|SLC25A13|LYPLA1|SLC25A17|SLC22A7|SLC27A2|PNPLA8|MPC1|SLC6A20|SLC47A1|SLC13A3|MFSD2A|SFXN1|SLC22A9|SFXN2|SLC51B|SLC43A2|SLC5A12|SLC5A8|SLC16A13|SLC36A1|SLC16A9	-22	down-overlap
GO Molecular Functions	21	GO:0009055	electron transfer activity		-24	11	17	30284	116	814	33	4.1	0.69	128|2108|2110|2230|2731|3420|4199|4519|4535|4536|4538|4539|4540|4541|4704|4705|4711|4719|4720|4723|4835|5860|6389|6390|6392|7384|7386|8608|8659|23498|29958|50507|374291	ADH5|ETFA|ETFDH|FDX1|GLDC|IDH3B|ME1|CYTB|ND1|ND2|ND4|ND4L|ND5|ND6|NDUFA9|NDUFA10|NDUFB5|NDUFS1|NDUFS2|NDUFV1|NQO2|QDPR|SDHA|SDHB|SDHD|UQCRC1|UQCRFS1|RDH16|ALDH4A1|HAAO|DMGDH|NOX4|NDUFS7	-22	down-overlap
GO Biological Processes	19	GO:0008610	lipid biosynthetic process	19_GO:0009987 cellular process	-24	4.3	13	30284	602	814	69	8.5	0.98	20|38|1066|1571|1595|2180|2230|2639|2678|2710|2944|3155|3156|3157|3283|3422|3638|4023|4597|4706|5105|5563|5825|5833|6342|6489|8309|8644|10380|10449|10682|10690|11001|11019|23175|23417|23600|50640|50814|51205|54206|54872|54988|55151|55258|55500|55825|55902|56894|56994|57678|64577|65985|84188|84532|84649|84879|114876|114880|114883|116150|116285|122970|123876|128486|151742|161247|166929|171586	ABCA2|ACAT1|CES1|CYP2E1|CYP51A1|ACSL1|FDX1|GCDH|GGT1|GK|GSTM1|HMGCL|HMGCR|HMGCS1|HSD3B1|IDI1|INSIG1|LPL|MVD|NDUFAB1|PCK1|PRKAA2|ABCD3|PCYT2|SCP2|ST8SIA1|ACOX2|AKR1C3|BPNT1|ACAA2|EBP|FUT9|SLC27A2|LIAS|LPIN1|MLYCD|AMACR|PNPLA8|NSDHL|ACP6|ERRFI1|PIGG|ACSM5|TMEM38B|THNSL2|ETNK1|PECR|ACSS2|AGPAT3|CHPT1|GPAM|ALDH8A1|AACS|FAR1|ACSS1|DGAT2|MFSD2A|OSBPL1A|OSBPL6|OSBPL9|NUS1|ACSM1|ACOT4|ACSM2A|FITM2|PPM1L|…	-21	down-overlap
GO Biological Processes	19	GO:0009141	nucleoside triphosphate metabolic process	19_GO:0009987 cellular process	-24	7.3	15	30284	213	814	42	5.2	0.78	132|203|205|229|230|481|498|506|509|515|523|525|4535|4536|4538|4539|4540|4541|4704|4705|4706|4711|4719|4720|4723|4967|4976|5167|5213|5224|5230|5236|6389|6390|6392|10165|10924|50484|50808|114789|120892|374291	ADK|AK1|AK4|ALDOB|ALDOC|ATP1B1|ATP5F1A|ATP5F1B|ATP5F1C|ATP5PB|ATP6V1A|ATP6V1B1|ND1|ND2|ND4|ND4L|ND5|ND6|NDUFA9|NDUFA10|NDUFAB1|NDUFB5|NDUFS1|NDUFS2|NDUFV1|OGDH|OPA1|ENPP1|PFKM|PGAM2|PGK1|PGM1|SDHA|SDHB|SDHD|SLC25A13|SMPDL3A|RRM2B|AK3|SLC25A25|LRRK2|NDUFS7	-21	down-overlap
GO Biological Processes	19	GO:0005975	carbohydrate metabolic process	19_GO:0009987 cellular process	-23	4.9	14	30284	445	814	59	7.2	0.91	34|229|230|1374|1468|1737|2203|2538|2542|2591|2595|2710|2805|2819|3418|3419|3421|3795|4199|4247|4967|5091|5105|5160|5162|5163|5213|5224|5230|5236|5257|5465|5502|5836|6489|6514|6518|6519|6652|8402|8972|9365|9942|9963|10007|10165|10690|10891|11181|23710|26007|27232|51071|54206|55277|84649|89944|130589|132158	ACADM|ALDOB|ALDOC|CPT1A|SLC25A10|DLAT|FBP1|G6PC1|SLC37A4|GALNT3|GANC|GK|GOT1|GPD1|IDH2|IDH3A|IDH3G|KHK|ME1|MGAT2|OGDH|PC|PCK1|PDHA1|PDHB|PDK1|PFKM|PGAM2|PGK1|PGM1|PHKB|PPARA|PPP1R1A|PYGL|ST8SIA1|SLC2A2|SLC2A5|SLC3A1|SORD|SLC25A11|MGAM|KL|XYLB|SLC23A1|GNPDA1|SLC25A13|FUT9|PPARGC1A|TREH|GABARAPL1|TKFC|GNMT|DERA|ERRFI1|FGGY|DGAT2|GLB1L2|GALM|GLYCTK	-21	down-overlap
GO Biological Processes	19	GO:0009144	purine nucleoside triphosphate metabolic process	19_GO:0009987 cellular process	-23	7.6	15	30284	197	814	40	4.9	0.76	132|203|205|229|230|481|498|506|509|515|523|525|4535|4536|4538|4539|4540|4541|4704|4705|4706|4711|4719|4720|4723|4967|4976|5167|5213|5224|5230|5236|6389|6390|6392|10165|50808|114789|120892|374291	ADK|AK1|AK4|ALDOB|ALDOC|ATP1B1|ATP5F1A|ATP5F1B|ATP5F1C|ATP5PB|ATP6V1A|ATP6V1B1|ND1|ND2|ND4|ND4L|ND5|ND6|NDUFA9|NDUFA10|NDUFAB1|NDUFB5|NDUFS1|NDUFS2|NDUFV1|OGDH|OPA1|ENPP1|PFKM|PGAM2|PGK1|PGM1|SDHA|SDHB|SDHD|SLC25A13|AK3|SLC25A25|LRRK2|NDUFS7	-21	down-overlap
GO Molecular Functions	21	GO:0015293	symporter activity		-23	8.9	16	30284	146	814	35	4.3	0.71	5002|6505|6523|6526|6540|6555|6557|6559|6565|6569|6570|6583|6584|8671|8884|9121|9122|9194|9963|9990|10786|54716|64116|64849|84879|91749|115584|125206|159963|160728|201232|206358|220963|340024|348932	SLC22A18|SLC1A1|SLC5A1|SLC5A3|SLC6A13|SLC10A2|SLC12A1|SLC12A3|SLC15A2|SLC34A1|SLC18A1|SLC22A4|SLC22A5|SLC4A4|SLC5A6|SLC16A5|SLC16A4|SLC16A7|SLC23A1|SLC12A6|SLC17A3|SLC6A20|SLC39A8|SLC13A3|MFSD2A|MFSD4B|SLC5A11|SLC5A10|SLC5A12|SLC5A8|SLC16A13|SLC36A1|SLC16A9|SLC6A19|SLC6A18	-21	down-overlap
GO Biological Processes	19	GO:0009205	purine ribonucleoside triphosphate metabolic process	19_GO:0009987 cellular process	-23	7.6	15	30284	190	814	39	4.8	0.75	203|205|229|230|481|498|506|509|515|523|525|4535|4536|4538|4539|4540|4541|4704|4705|4706|4711|4719|4720|4723|4967|4976|5167|5213|5224|5230|5236|6389|6390|6392|10165|50808|114789|120892|374291	AK1|AK4|ALDOB|ALDOC|ATP1B1|ATP5F1A|ATP5F1B|ATP5F1C|ATP5PB|ATP6V1A|ATP6V1B1|ND1|ND2|ND4|ND4L|ND5|ND6|NDUFA9|NDUFA10|NDUFAB1|NDUFB5|NDUFS1|NDUFS2|NDUFV1|OGDH|OPA1|ENPP1|PFKM|PGAM2|PGK1|PGM1|SDHA|SDHB|SDHD|SLC25A13|AK3|SLC25A25|LRRK2|NDUFS7	-20	down-overlap
GO Biological Processes	19	GO:0006099	tricarboxylic acid cycle	19_GO:0009987 cellular process	-23	22	20	30284	34	814	20	2.5	0.54	48|50|1737|1743|2271|3418|3419|3420|3421|4190|4967|5160|5162|6389|6390|6392|8801|8802|8803|23530	ACO1|ACO2|DLAT|DLST|FH|IDH2|IDH3A|IDH3B|IDH3G|MDH1|OGDH|PDHA1|PDHB|SDHA|SDHB|SDHD|SUCLG2|SUCLG1|SUCLA2|NNT	-20	down-overlap
GO Biological Processes	19	GO:0019725	cellular homeostasis	19_GO:0042592 homeostatic process	-22	3.9	13	30284	703	814	73	9	1	20|48|358|361|435|476|481|488|495|506|523|525|529|664|760|793|1182|1317|1636|2039|3954|5105|5167|5213|5563|6387|6505|6521|6546|6549|6550|6557|6559|6569|6648|7037|7369|7421|8031|8671|9213|9709|9990|10891|10935|10939|10989|23315|23498|23530|50507|50617|51382|51458|51606|54583|54664|54822|55277|55847|56898|63933|64116|65125|65266|84649|114899|120892|128486|169200|245972|282679|653519	ABCA2|ACO1|AQP1|AQP4|ASL|ATP1A1|ATP1B1|ATP2A2|ATP4A|ATP5F1B|ATP6V1A|ATP6V1B1|ATP6V1E1|BNIP3|CA2|CALB1|CLCN3|SLC31A1|ACE|DMTN|LETM1|PCK1|ENPP1|PFKM|PRKAA2|CXCL12|SLC1A1|SLC4A1|SLC8A1|SLC9A2|SLC9A3|SLC12A1|SLC12A3|SLC34A1|SOD2|TFRC|UMOD|VDR|NCOA4|SLC4A4|XPR1|HERPUD1|SLC12A6|PPARGC1A|PRDX3|AFG3L2|IMMT|SLC9A8|HAAO|NNT|NOX4|ATP6V0A4|ATP6V1D|RHCG|ATP6V1H|EGLN1|TMEM106B|TRPM7|FGGY|CISD1|BDH2|MCUR1|SLC39…	-20	down-overlap
GO Biological Processes	19	GO:0009081	branched-chain amino acid metabolic process	19_GO:0009987 cellular process	-22	26	21	30284	26	814	18	2.2	0.52	36|38|587|593|594|1629|1738|1892|3155|3712|4329|5095|5096|11112|26275|27034|56922|64087	ACADSB|ACAT1|BCAT2|BCKDHA|BCKDHB|DBT|DLD|ECHS1|HMGCL|IVD|ALDH6A1|PCCA|PCCB|HIBADH|HIBCH|ACAD8|MCCC1|MCCC2	-20	down-overlap
GO Biological Processes	19	GO:0009199	ribonucleoside triphosphate metabolic process	19_GO:0009987 cellular process	-22	7.4	15	30284	197	814	39	4.8	0.75	203|205|229|230|481|498|506|509|515|523|525|4535|4536|4538|4539|4540|4541|4704|4705|4706|4711|4719|4720|4723|4967|4976|5167|5213|5224|5230|5236|6389|6390|6392|10165|50808|114789|120892|374291	AK1|AK4|ALDOB|ALDOC|ATP1B1|ATP5F1A|ATP5F1B|ATP5F1C|ATP5PB|ATP6V1A|ATP6V1B1|ND1|ND2|ND4|ND4L|ND5|ND6|NDUFA9|NDUFA10|NDUFAB1|NDUFB5|NDUFS1|NDUFS2|NDUFV1|OGDH|OPA1|ENPP1|PFKM|PGAM2|PGK1|PGM1|SDHA|SDHB|SDHD|SLC25A13|AK3|SLC25A25|LRRK2|NDUFS7	-20	down-overlap
GO Biological Processes	19	GO:0055082	intracellular chemical homeostasis	19_GO:0042592 homeostatic process	-22	4.1	13	30284	593	814	66	8.1	0.96	20|48|358|361|435|476|481|488|495|506|523|525|664|760|793|1182|1317|1636|2039|3954|5105|5167|5563|6387|6505|6521|6546|6549|6550|6569|6648|7037|7369|7421|8031|8671|9213|9709|9990|10891|10939|10989|23315|23530|50507|50617|51382|51458|51606|54583|54664|54822|55847|56898|63933|64116|65125|65266|84649|114899|120892|128486|169200|245972|282679|653519	ABCA2|ACO1|AQP1|AQP4|ASL|ATP1A1|ATP1B1|ATP2A2|ATP4A|ATP5F1B|ATP6V1A|ATP6V1B1|BNIP3|CA2|CALB1|CLCN3|SLC31A1|ACE|DMTN|LETM1|PCK1|ENPP1|PRKAA2|CXCL12|SLC1A1|SLC4A1|SLC8A1|SLC9A2|SLC9A3|SLC34A1|SOD2|TFRC|UMOD|VDR|NCOA4|SLC4A4|XPR1|HERPUD1|SLC12A6|PPARGC1A|AFG3L2|IMMT|SLC9A8|NNT|NOX4|ATP6V0A4|ATP6V1D|RHCG|ATP6V1H|EGLN1|TMEM106B|TRPM7|CISD1|BDH2|MCUR1|SLC39A8|WNK1|WNK4|DGAT2|C1QTNF3|LRRK2|FITM2|TMEM64|…	-20	down-overlap
GO Biological Processes	19	GO:0006066	alcohol metabolic process	19_GO:0009987 cellular process	-22	5.7	14	30284	314	814	48	5.9	0.83	20|50|847|1066|1595|2230|2235|2710|2805|3156|3157|3418|3419|3420|3421|3422|3638|4036|4597|5105|5563|5860|6342|6526|6569|6652|6818|8029|8608|8644|10449|10682|10901|11163|23236|26007|27010|50814|54206|54884|55586|55825|55902|81537|84532|84649|114876|116150	ABCA2|ACO2|CAT|CES1|CYP51A1|FDX1|FECH|GK|GOT1|HMGCR|HMGCS1|IDH2|IDH3A|IDH3B|IDH3G|IDI1|INSIG1|LRP2|MVD|PCK1|PRKAA2|QDPR|SCP2|SLC5A3|SLC34A1|SORD|SULT1A3|CUBN|RDH16|AKR1C3|ACAA2|EBP|DHRS4|NUDT4|PLCB1|TKFC|TPK1|NSDHL|ERRFI1|RETSAT|MIOX|PECR|ACSS2|SGPP1|ACSS1|DGAT2|OSBPL1A|NUS1	-20	down-overlap
KEGG Pathway	24	hsa00650	Butanoate metabolism		-22	25	21	30284	27	814	18	2.2	0.52	18|35|38|39|622|1892|1962|3030|3033|3155|3157|5019|7915|54988|65985|79944|116285|123876	ABAT|ACADS|ACAT1|ACAT2|BDH1|ECHS1|EHHADH|HADHA|HADH|HMGCL|HMGCS1|OXCT1|ALDH5A1|ACSM5|AACS|L2HGDH|ACSM1|ACSM2A	-20	down-overlap
GO Biological Processes	19	GO:0046034	ATP metabolic process	19_GO:0009987 cellular process	-22	8.1	15	30284	166	814	36	4.4	0.72	203|205|229|230|481|498|506|509|515|523|525|4535|4536|4538|4539|4540|4541|4704|4705|4706|4711|4719|4720|4723|4967|5167|5213|5224|5230|5236|6389|6390|6392|10165|114789|374291	AK1|AK4|ALDOB|ALDOC|ATP1B1|ATP5F1A|ATP5F1B|ATP5F1C|ATP5PB|ATP6V1A|ATP6V1B1|ND1|ND2|ND4|ND4L|ND5|ND6|NDUFA9|NDUFA10|NDUFAB1|NDUFB5|NDUFS1|NDUFS2|NDUFV1|OGDH|ENPP1|PFKM|PGAM2|PGK1|PGM1|SDHA|SDHB|SDHD|SLC25A13|SLC25A25|NDUFS7	-20	down-overlap
KEGG Pathway	24	hsa00380	Tryptophan metabolism		-22	19	19	30284	42	814	21	2.6	0.56	38|39|223|501|847|1644|1738|1743|1892|1962|2639|3030|3033|8564|11185|23498|51166|56267|64577|125061|130013	ACAT1|ACAT2|ALDH9A1|ALDH7A1|CAT|DDC|DLD|DLST|ECHS1|EHHADH|GCDH|HADHA|HADH|KMO|INMT|HAAO|AADAT|KYAT3|ALDH8A1|AFMID|ACMSD	-20	down-overlap
KEGG Pathway	24	hsa01230	Biosynthesis of amino acids		-22	13	17	30284	75	814	26	3.2	0.62	48|50|95|229|230|435|445|587|875|1491|2752|2805|2806|3418|3419|3420|3421|5053|5091|5213|5224|5230|5634|6470|6472|65263	ACO1|ACO2|ACY1|ALDOB|ALDOC|ASL|ASS1|BCAT2|CBS|CTH|GLUL|GOT1|GOT2|IDH2|IDH3A|IDH3B|IDH3G|PAH|PC|PFKM|PGAM2|PGK1|PRPS2|SHMT1|SHMT2|PYCR3	-19	down-overlap
GO Biological Processes	19	GO:0006119	oxidative phosphorylation	19_GO:0009987 cellular process	-21	9.5	16	30284	121	814	31	3.8	0.67	498|506|509|515|1347|1738|2631|4519|4535|4536|4538|4539|4540|4541|4704|4705|4706|4711|4719|4720|4723|6389|6390|6392|7384|7385|7386|51103|57017|246269|374291	ATP5F1A|ATP5F1B|ATP5F1C|ATP5PB|COX7A2|DLD|NIPSNAP2|CYTB|ND1|ND2|ND4|ND4L|ND5|ND6|NDUFA9|NDUFA10|NDUFAB1|NDUFB5|NDUFS1|NDUFS2|NDUFV1|SDHA|SDHB|SDHD|UQCRC1|UQCRC2|UQCRFS1|NDUFAF1|COQ9|AFG1L|NDUFS7	-19	down-overlap
GO Cellular Components	20	GO:0009925	basal plasma membrane		-21	5.7	14	30284	299	814	46	5.7	0.81	288|358|360|361|476|481|525|667|771|1188|1317|1636|2035|3766|3773|5167|6521|6526|6540|6579|6582|6583|6584|7037|7369|7809|8671|8884|9073|9121|9194|9356|9376|9963|9990|10864|23632|50617|51458|55244|57127|64116|64849|114571|123264|124935	ANK3|AQP1|AQP3|AQP4|ATP1A1|ATP1B1|ATP6V1B1|DST|CA12|CLCNKB|SLC31A1|ACE|EPB41|KCNJ10|KCNJ16|ENPP1|SLC4A1|SLC5A3|SLC6A13|SLCO1A2|SLC22A2|SLC22A4|SLC22A5|TFRC|UMOD|BSND|SLC4A4|SLC5A6|CLDN8|SLC16A5|SLC16A7|SLC22A6|SLC22A8|SLC23A1|SLC12A6|SLC22A7|CA14|ATP6V0A4|RHCG|SLC47A1|RHBG|SLC39A8|SLC13A3|SLC22A9|SLC51B|SLC43A2	-19	down-overlap
GO Molecular Functions	21	GO:0016620	oxidoreductase activity, acting on the aldehyde or oxo group of donors, NAD or NADP as acceptor		-21	19	19	30284	40	814	20	2.5	0.54	128|223|501|593|594|1629|1737|1738|4329|4967|5160|5162|7915|8050|8644|8659|10840|64577|84188|126133	ADH5|ALDH9A1|ALDH7A1|BCKDHA|BCKDHB|DBT|DLAT|DLD|ALDH6A1|OGDH|PDHA1|PDHB|ALDH5A1|PDHX|AKR1C3|ALDH4A1|ALDH1L1|ALDH8A1|FAR1|ALDH16A1	-19	down-overlap
GO Biological Processes	19	GO:0050801	monoatomic ion homeostasis	19_GO:0042592 homeostatic process	-21	4.3	13	30284	522	814	60	7.4	0.92	48|288|476|481|488|495|506|523|525|664|760|771|793|1182|1317|1579|2039|2235|3766|3954|5172|6387|6505|6521|6546|6549|6550|6557|6559|6648|7037|7369|7421|8031|8671|9365|9709|9990|10939|10989|23315|26249|50617|51382|51458|51606|54583|54664|54822|55847|56898|63933|64116|65125|65266|120892|169200|245972|282679|653519	ACO1|ANK3|ATP1A1|ATP1B1|ATP2A2|ATP4A|ATP5F1B|ATP6V1A|ATP6V1B1|BNIP3|CA2|CA12|CALB1|CLCN3|SLC31A1|CYP4A11|DMTN|FECH|KCNJ10|LETM1|SLC26A4|CXCL12|SLC1A1|SLC4A1|SLC8A1|SLC9A2|SLC9A3|SLC12A1|SLC12A3|SOD2|TFRC|UMOD|VDR|NCOA4|SLC4A4|KL|HERPUD1|SLC12A6|AFG3L2|IMMT|SLC9A8|KLHL3|ATP6V0A4|ATP6V1D|RHCG|ATP6V1H|EGLN1|TMEM106B|TRPM7|CISD1|BDH2|MCUR1|SLC39A8|WNK1|WNK4|LRRK2|TMEM64|ATP6V0D2|AQP11|GPR89A	-19	down-overlap
GO Biological Processes	19	GO:0009083	branched-chain amino acid catabolic process	19_GO:0009987 cellular process	-20	27	20	30284	22	814	16	2	0.49	36|38|587|593|594|1629|1738|1892|3155|3712|4329|11112|26275|27034|56922|64087	ACADSB|ACAT1|BCAT2|BCKDHA|BCKDHB|DBT|DLD|ECHS1|HMGCL|IVD|ALDH6A1|HIBADH|HIBCH|ACAD8|MCCC1|MCCC2	-18	down-overlap
KEGG Pathway	24	hsa05415	Diabetic cardiomyopathy		-20	6.9	14	30284	205	814	38	4.7	0.74	292|488|498|506|509|515|1347|1376|1636|2475|3667|4519|4535|4536|4538|4539|4540|4541|4704|4705|4706|4711|4719|4720|4723|5160|5162|5465|6389|6390|6392|7384|7385|7386|7416|23236|51660|374291	SLC25A5|ATP2A2|ATP5F1A|ATP5F1B|ATP5F1C|ATP5PB|COX7A2|CPT2|ACE|MTOR|IRS1|CYTB|ND1|ND2|ND4|ND4L|ND5|ND6|NDUFA9|NDUFA10|NDUFAB1|NDUFB5|NDUFS1|NDUFS2|NDUFV1|PDHA1|PDHB|PPARA|SDHA|SDHB|SDHD|UQCRC1|UQCRC2|UQCRFS1|VDAC1|PLCB1|MPC1|NDUFS7	-18	down-overlap
KEGG Pathway	24	hsa00260	Glycine, serine and threonine metabolism		-20	18	18	30284	41	814	20	2.5	0.54	211|275|501|875|1491|1738|1757|2628|2653|2731|5224|6470|6472|9380|23464|27232|29958|51268|64902|132158	ALAS1|AMT|ALDH7A1|CBS|CTH|DLD|SARDH|GATM|GCSH|GLDC|PGAM2|SHMT1|SHMT2|GRHPR|GCAT|GNMT|DMGDH|PIPOX|AGXT2|GLYCTK	-18	down-overlap
GO Biological Processes	19	GO:0055080	monoatomic cation homeostasis	19_GO:0042592 homeostatic process	-20	4.3	12	30284	512	814	59	7.2	0.91	48|288|476|481|488|495|506|523|525|664|760|793|1182|1317|1579|2039|2235|3766|3954|5172|6387|6505|6521|6546|6549|6550|6557|6559|6648|7037|7369|7421|8031|8671|9365|9709|9990|10939|10989|23315|26249|50617|51382|51458|51606|54583|54664|54822|55847|56898|63933|64116|65125|65266|120892|169200|245972|282679|653519	ACO1|ANK3|ATP1A1|ATP1B1|ATP2A2|ATP4A|ATP5F1B|ATP6V1A|ATP6V1B1|BNIP3|CA2|CALB1|CLCN3|SLC31A1|CYP4A11|DMTN|FECH|KCNJ10|LETM1|SLC26A4|CXCL12|SLC1A1|SLC4A1|SLC8A1|SLC9A2|SLC9A3|SLC12A1|SLC12A3|SOD2|TFRC|UMOD|VDR|NCOA4|SLC4A4|KL|HERPUD1|SLC12A6|AFG3L2|IMMT|SLC9A8|KLHL3|ATP6V0A4|ATP6V1D|RHCG|ATP6V1H|EGLN1|TMEM106B|TRPM7|CISD1|BDH2|MCUR1|SLC39A8|WNK1|WNK4|LRRK2|TMEM64|ATP6V0D2|AQP11|GPR89A	-18	down-overlap
GO Biological Processes	19	GO:0072524	pyridine-containing compound metabolic process	19_GO:0009987 cellular process	-20	8.9	15	30284	129	814	31	3.8	0.67	229|230|2326|2327|2819|3418|4190|4199|4967|5091|5213|5224|5230|5236|5634|8564|8566|9390|9540|10135|10840|23498|23530|51071|55163|83594|125061|130013|133686|160728|554235	ALDOB|ALDOC|FMO1|FMO2|GPD1|IDH2|MDH1|ME1|OGDH|PC|PFKM|PGAM2|PGK1|PGM1|PRPS2|KMO|PDXK|SLC22A13|TP53I3|NAMPT|ALDH1L1|HAAO|NNT|DERA|PNPO|NUDT12|AFMID|ACMSD|NADK2|SLC5A8|ASPDH	-18	down-overlap
GO Biological Processes	19	GO:0006814	sodium ion transport	19_GO:0051179 localization	-20	7	14	30284	196	814	37	4.5	0.73	476|481|495|525|1188|4704|6330|6523|6526|6540|6546|6549|6550|6555|6557|6559|6569|6583|6584|7369|8671|8884|9963|10786|23315|26249|54716|64849|65125|65266|91749|115584|125206|159963|160728|340024|348932	ATP1A1|ATP1B1|ATP4A|ATP6V1B1|CLCNKB|NDUFA9|SCN4B|SLC5A1|SLC5A3|SLC6A13|SLC8A1|SLC9A2|SLC9A3|SLC10A2|SLC12A1|SLC12A3|SLC34A1|SLC22A4|SLC22A5|UMOD|SLC4A4|SLC5A6|SLC23A1|SLC17A3|SLC9A8|KLHL3|SLC6A20|SLC13A3|WNK1|WNK4|MFSD4B|SLC5A11|SLC5A10|SLC5A12|SLC5A8|SLC6A19|SLC6A18	-18	down-overlap
GO Biological Processes	19	GO:0030001	metal ion transport	19_GO:0051179 localization	-20	3.8	12	30284	656	814	67	8.2	0.96	358|476|481|488|495|525|1188|1317|2823|3249|3313|3709|3758|3766|3772|3773|3954|4036|4704|6330|6505|6523|6526|6540|6546|6549|6550|6555|6557|6559|6569|6583|6584|6948|7037|7369|7416|7421|8671|8884|9512|9963|9990|10786|10939|23236|23315|26249|54716|54822|55002|55151|63933|64116|64849|65125|65266|84061|91749|94081|114789|115584|125206|159963|160728|340024|348932	AQP1|ATP1A1|ATP1B1|ATP2A2|ATP4A|ATP6V1B1|CLCNKB|SLC31A1|GPM6A|HPN|HSPA9|ITPR2|KCNJ1|KCNJ10|KCNJ15|KCNJ16|LETM1|LRP2|NDUFA9|SCN4B|SLC1A1|SLC5A1|SLC5A3|SLC6A13|SLC8A1|SLC9A2|SLC9A3|SLC10A2|SLC12A1|SLC12A3|SLC34A1|SLC22A4|SLC22A5|TCN2|TFRC|UMOD|VDAC1|VDR|SLC4A4|SLC5A6|PMPCB|SLC23A1|SLC12A6|SLC17A3|AFG3L2|PLCB1|SLC9A8|KLHL3|SLC6A20|TRPM7|TMCO3|TMEM38B|MCUR1|SLC39A8|SLC13A3|WNK1|WNK4|MAGT1|MFSD4B|SFXN…	-18	down-overlap
GO Biological Processes	19	GO:1901137	carbohydrate derivative biosynthetic process	19_GO:0009987 cellular process	-20	4.1	12	30284	551	814	61	7.5	0.92	132|203|205|498|506|509|515|523|957|1468|2591|2650|2710|4247|4248|4522|4535|4536|4538|4539|4540|4541|4704|4705|4706|4711|4719|4720|4723|5105|5471|5634|5836|6389|6390|6392|6470|6489|6652|9060|9061|9917|9942|10007|10165|10690|11041|50484|50808|51084|54872|63917|64116|79623|80347|84061|116150|282679|374291|374378|374907	ADK|AK1|AK4|ATP5F1A|ATP5F1B|ATP5F1C|ATP5PB|ATP6V1A|ENTPD5|SLC25A10|GALNT3|GCNT1|GK|MGAT2|MGAT3|MTHFD1|ND1|ND2|ND4|ND4L|ND5|ND6|NDUFA9|NDUFA10|NDUFAB1|NDUFB5|NDUFS1|NDUFS2|NDUFV1|PCK1|PPAT|PRPS2|PYGL|SDHA|SDHB|SDHD|SHMT1|ST8SIA1|SORD|PAPSS2|PAPSS1|FAM20B|XYLB|GNPDA1|SLC25A13|FUT9|B4GAT1|RRM2B|AK3|CRYL1|PIGG|GALNT11|SLC39A8|GALNT14|COASY|MAGT1|NUS1|AQP11|NDUFS7|GALNT18|B3GNT8	-18	down-overlap
GO Molecular Functions	21	GO:0046943	carboxylic acid transmembrane transporter activity		-20	7.2	14	30284	186	814	36	4.4	0.72	1468|5172|5825|5826|6505|6519|6540|6555|6579|6582|8402|8604|8884|9121|9122|9194|9356|9390|9963|10165|10864|11001|51660|54716|55244|64849|84879|94081|114571|123264|124935|159963|160728|201232|206358|220963	SLC25A10|SLC26A4|ABCD3|ABCD4|SLC1A1|SLC3A1|SLC6A13|SLC10A2|SLCO1A2|SLC22A2|SLC25A11|SLC25A12|SLC5A6|SLC16A5|SLC16A4|SLC16A7|SLC22A6|SLC22A13|SLC23A1|SLC25A13|SLC22A7|SLC27A2|MPC1|SLC6A20|SLC47A1|SLC13A3|MFSD2A|SFXN1|SLC22A9|SLC51B|SLC43A2|SLC5A12|SLC5A8|SLC16A13|SLC36A1|SLC16A9	-18	down-overlap
GO Biological Processes	19	GO:0009152	purine ribonucleotide biosynthetic process	19_GO:0009987 cellular process	-20	8.4	15	30284	142	814	32	3.9	0.68	132|203|205|498|506|509|515|523|4522|4535|4536|4538|4539|4540|4541|4704|4705|4706|4711|4719|4720|4723|5471|6389|6390|6392|9060|9061|10165|50808|80347|374291	ADK|AK1|AK4|ATP5F1A|ATP5F1B|ATP5F1C|ATP5PB|ATP6V1A|MTHFD1|ND1|ND2|ND4|ND4L|ND5|ND6|NDUFA9|NDUFA10|NDUFAB1|NDUFB5|NDUFS1|NDUFS2|NDUFV1|PPAT|SDHA|SDHB|SDHD|PAPSS2|PAPSS1|SLC25A13|AK3|COASY|NDUFS7	-18	down-overlap
GO Cellular Components	20	GO:0045178	basal part of cell		-20	5.4	13	30284	318	814	46	5.7	0.81	288|358|360|361|476|481|525|667|771|1188|1317|1636|2035|3766|3773|5167|6521|6526|6540|6579|6582|6583|6584|7037|7369|7809|8671|8884|9073|9121|9194|9356|9376|9963|9990|10864|23632|50617|51458|55244|57127|64116|64849|114571|123264|124935	ANK3|AQP1|AQP3|AQP4|ATP1A1|ATP1B1|ATP6V1B1|DST|CA12|CLCNKB|SLC31A1|ACE|EPB41|KCNJ10|KCNJ16|ENPP1|SLC4A1|SLC5A3|SLC6A13|SLCO1A2|SLC22A2|SLC22A4|SLC22A5|TFRC|UMOD|BSND|SLC4A4|SLC5A6|CLDN8|SLC16A5|SLC16A7|SLC22A6|SLC22A8|SLC23A1|SLC12A6|SLC22A7|CA14|ATP6V0A4|RHCG|SLC47A1|RHBG|SLC39A8|SLC13A3|SLC22A9|SLC51B|SLC43A2	-18	down-overlap
GO Molecular Functions	21	GO:0005342	organic acid transmembrane transporter activity		-20	7.2	14	30284	187	814	36	4.4	0.72	1468|5172|5825|5826|6505|6519|6540|6555|6579|6582|8402|8604|8884|9121|9122|9194|9356|9390|9963|10165|10864|11001|51660|54716|55244|64849|84879|94081|114571|123264|124935|159963|160728|201232|206358|220963	SLC25A10|SLC26A4|ABCD3|ABCD4|SLC1A1|SLC3A1|SLC6A13|SLC10A2|SLCO1A2|SLC22A2|SLC25A11|SLC25A12|SLC5A6|SLC16A5|SLC16A4|SLC16A7|SLC22A6|SLC22A13|SLC23A1|SLC25A13|SLC22A7|SLC27A2|MPC1|SLC6A20|SLC47A1|SLC13A3|MFSD2A|SFXN1|SLC22A9|SLC51B|SLC43A2|SLC5A12|SLC5A8|SLC16A13|SLC36A1|SLC16A9	-18	down-overlap
GO Biological Processes	19	GO:0046390	ribose phosphate biosynthetic process	19_GO:0009987 cellular process	-20	7.7	14	30284	165	814	34	4.2	0.7	132|203|205|498|506|509|515|523|4522|4535|4536|4538|4539|4540|4541|4704|4705|4706|4711|4719|4720|4723|5471|5634|5836|6389|6390|6392|9060|9061|10165|50808|80347|374291	ADK|AK1|AK4|ATP5F1A|ATP5F1B|ATP5F1C|ATP5PB|ATP6V1A|MTHFD1|ND1|ND2|ND4|ND4L|ND5|ND6|NDUFA9|NDUFA10|NDUFAB1|NDUFB5|NDUFS1|NDUFS2|NDUFV1|PPAT|PRPS2|PYGL|SDHA|SDHB|SDHD|PAPSS2|PAPSS1|SLC25A13|AK3|COASY|NDUFS7	-18	down-overlap
GO Molecular Functions	21	GO:0015399	primary active transmembrane transporter activity		-20	7.6	14	30284	166	814	34	4.2	0.7	20|476|481|488|495|506|523|525|529|4519|4535|4536|4538|4539|4540|4541|4704|4705|4711|4719|4720|4723|5825|5826|7384|7386|23530|50617|51382|51606|154664|245972|245973|374291	ABCA2|ATP1A1|ATP1B1|ATP2A2|ATP4A|ATP5F1B|ATP6V1A|ATP6V1B1|ATP6V1E1|CYTB|ND1|ND2|ND4|ND4L|ND5|ND6|NDUFA9|NDUFA10|NDUFB5|NDUFS1|NDUFS2|NDUFV1|ABCD3|ABCD4|UQCRC1|UQCRFS1|NNT|ATP6V0A4|ATP6V1D|ATP6V1H|ABCA13|ATP6V0D2|ATP6V1C2|NDUFS7	-18	down-overlap
GO Biological Processes	19	GO:0044272	sulfur compound biosynthetic process	19_GO:0009987 cellular process	-20	7.5	14	30284	168	814	34	4.2	0.7	38|875|1491|1737|1738|2180|2326|2639|2678|2938|2944|3029|4522|4594|5160|5162|6505|8050|9060|9061|11001|11019|11041|23417|23743|27010|51380|53354|55902|60386|79646|80347|84532|494143	ACAT1|CBS|CTH|DLAT|DLD|ACSL1|FMO1|GCDH|GGT1|GSTA1|GSTM1|HAGH|MTHFD1|MMUT|PDHA1|PDHB|SLC1A1|PDHX|PAPSS2|PAPSS1|SLC27A2|LIAS|B4GAT1|MLYCD|BHMT2|TPK1|CSAD|PANK1|ACSS2|SLC25A19|PANK3|COASY|ACSS1|CHAC2	-18	down-overlap
GO Molecular Functions	21	GO:0016651	oxidoreductase activity, acting on NAD(P)H		-20	11	16	30284	88	814	26	3.2	0.62	1355|4535|4536|4538|4539|4540|4541|4704|4705|4711|4719|4720|4723|4835|5447|8564|8644|9131|9540|10901|23530|50507|55586|84816|374291|606495	COX15|ND1|ND2|ND4|ND4L|ND5|ND6|NDUFA9|NDUFA10|NDUFB5|NDUFS1|NDUFS2|NDUFV1|NQO2|POR|KMO|AKR1C3|AIFM1|TP53I3|DHRS4|NNT|NOX4|MIOX|RTN4IP1|NDUFS7|CYB5RL	-18	down-overlap
GO Biological Processes	19	GO:0019646	aerobic electron transport chain	19_GO:0009987 cellular process	-20	11	16	30284	88	814	26	3.2	0.62	1347|1738|4519|4535|4536|4538|4539|4540|4541|4704|4705|4706|4711|4719|4720|4723|6389|6390|6392|7384|7385|7386|51103|57017|246269|374291	COX7A2|DLD|CYTB|ND1|ND2|ND4|ND4L|ND5|ND6|NDUFA9|NDUFA10|NDUFAB1|NDUFB5|NDUFS1|NDUFS2|NDUFV1|SDHA|SDHB|SDHD|UQCRC1|UQCRC2|UQCRFS1|NDUFAF1|COQ9|AFG1L|NDUFS7	-18	down-overlap
GO Biological Processes	19	GO:0010876	lipid localization	19_GO:0051179 localization	-19	4.8	13	30284	387	814	50	6.1	0.84	20|1066|1374|1376|1468|1636|2170|2180|2806|5167|5825|5826|6342|6521|6555|6579|6582|7416|8402|9356|9376|10434|10478|10809|10864|11001|26580|27141|50640|55852|55937|56910|57047|64849|65266|79135|81537|84649|84879|114571|114876|114880|114882|114883|123264|128486|134429|154664|160728|161247	ABCA2|CES1|CPT1A|CPT2|SLC25A10|ACE|FABP3|ACSL1|GOT2|ENPP1|ABCD3|ABCD4|SCP2|SLC4A1|SLC10A2|SLCO1A2|SLC22A2|VDAC1|SLC25A11|SLC22A6|SLC22A8|LYPLA1|SLC25A17|STARD10|SLC22A7|SLC27A2|BSCL2|CIDEB|PNPLA8|TEX2|APOM|STARD7|PLSCR2|SLC13A3|WNK4|APOO|SGPP1|DGAT2|MFSD2A|SLC22A9|OSBPL1A|OSBPL6|OSBPL8|OSBPL9|SLC51B|FITM2|STARD4|ABCA13|SLC5A8|FITM1	-17	down-overlap
GO Molecular Functions	21	GO:0016830	carbon-carbon lyase activity		-19	15	17	30284	52	814	21	2.6	0.56	229|230|593|1644|2805|3155|4199|4597|4953|5105|6470|6472|10873|23417|51071|51380|55862|81889|112817|130013|171425	ALDOB|ALDOC|BCKDHA|DDC|GOT1|HMGCL|ME1|MVD|ODC1|PCK1|SHMT1|SHMT2|ME3|MLYCD|DERA|CSAD|ECHDC1|FAHD1|HOGA1|ACMSD|CLYBL	-17	down-overlap
GO Molecular Functions	21	GO:0016903	oxidoreductase activity, acting on the aldehyde or oxo group of donors		-19	16	17	30284	46	814	20	2.5	0.54	128|223|501|593|594|1629|1737|1738|4329|4967|5160|5162|7915|8050|8644|8659|10840|64577|84188|126133	ADH5|ALDH9A1|ALDH7A1|BCKDHA|BCKDHB|DBT|DLAT|DLD|ALDH6A1|OGDH|PDHA1|PDHB|ALDH5A1|PDHX|AKR1C3|ALDH4A1|ALDH1L1|ALDH8A1|FAR1|ALDH16A1	-17	down-overlap
GO Cellular Components	20	GO:0016323	basolateral plasma membrane		-19	5.8	13	30284	265	814	41	5	0.77	288|358|360|361|476|481|525|771|1188|1317|2035|3766|3773|5167|6521|6526|6540|6579|6582|7037|7369|7809|8671|8884|9073|9121|9194|9356|9376|9990|10864|23632|50617|51458|55244|57127|64116|64849|114571|123264|124935	ANK3|AQP1|AQP3|AQP4|ATP1A1|ATP1B1|ATP6V1B1|CA12|CLCNKB|SLC31A1|EPB41|KCNJ10|KCNJ16|ENPP1|SLC4A1|SLC5A3|SLC6A13|SLCO1A2|SLC22A2|TFRC|UMOD|BSND|SLC4A4|SLC5A6|CLDN8|SLC16A5|SLC16A7|SLC22A6|SLC22A8|SLC12A6|SLC22A7|CA14|ATP6V0A4|RHCG|SLC47A1|RHBG|SLC39A8|SLC13A3|SLC22A9|SLC51B|SLC43A2	-17	down-overlap
GO Biological Processes	19	GO:0042775	mitochondrial ATP synthesis coupled electron transport	19_GO:0009987 cellular process	-19	10	15	30284	93	814	26	3.2	0.62	1347|1738|4519|4535|4536|4538|4539|4540|4541|4704|4705|4706|4711|4719|4720|4723|6389|6390|6392|7384|7385|7386|51103|57017|246269|374291	COX7A2|DLD|CYTB|ND1|ND2|ND4|ND4L|ND5|ND6|NDUFA9|NDUFA10|NDUFAB1|NDUFB5|NDUFS1|NDUFS2|NDUFV1|SDHA|SDHB|SDHD|UQCRC1|UQCRC2|UQCRFS1|NDUFAF1|COQ9|AFG1L|NDUFS7	-17	down-overlap
GO Biological Processes	19	GO:0042773	ATP synthesis coupled electron transport	19_GO:0009987 cellular process	-19	10	15	30284	93	814	26	3.2	0.62	1347|1738|4519|4535|4536|4538|4539|4540|4541|4704|4705|4706|4711|4719|4720|4723|6389|6390|6392|7384|7385|7386|51103|57017|246269|374291	COX7A2|DLD|CYTB|ND1|ND2|ND4|ND4L|ND5|ND6|NDUFA9|NDUFA10|NDUFAB1|NDUFB5|NDUFS1|NDUFS2|NDUFV1|SDHA|SDHB|SDHD|UQCRC1|UQCRC2|UQCRFS1|NDUFAF1|COQ9|AFG1L|NDUFS7	-17	down-overlap
KEGG Pathway	24	hsa00620	Pyruvate metabolism		-19	16	17	30284	47	814	20	2.5	0.54	38|39|128|223|501|1737|1738|2271|3029|4190|4199|5091|5105|5160|5162|9380|10873|55902|84532|134526	ACAT1|ACAT2|ADH5|ALDH9A1|ALDH7A1|DLAT|DLD|FH|HAGH|MDH1|ME1|PC|PCK1|PDHA1|PDHB|GRHPR|ME3|ACSS2|ACSS1|ACOT12	-17	down-overlap
KEGG Pathway	24	hsa05208	Chemical carcinogenesis - reactive oxygen species		-19	6.2	13	30284	227	814	38	4.7	0.74	292|498|506|509|515|847|1347|1571|1950|2053|2938|2944|4519|4535|4536|4538|4539|4540|4541|4704|4705|4706|4711|4719|4720|4723|6389|6390|6392|6648|7384|7385|7386|7416|7422|8644|50507|374291	SLC25A5|ATP5F1A|ATP5F1B|ATP5F1C|ATP5PB|CAT|COX7A2|CYP2E1|EGF|EPHX2|GSTA1|GSTM1|CYTB|ND1|ND2|ND4|ND4L|ND5|ND6|NDUFA9|NDUFA10|NDUFAB1|NDUFB5|NDUFS1|NDUFS2|NDUFV1|SDHA|SDHB|SDHD|SOD2|UQCRC1|UQCRC2|UQCRFS1|VDAC1|VEGFA|AKR1C3|NOX4|NDUFS7	-17	down-overlap
GO Molecular Functions	21	GO:0051287	NAD binding		-19	14	16	30284	54	814	21	2.6	0.56	1962|2746|2819|3030|3033|3418|3419|3420|3421|4199|4720|4723|5860|6652|9380|10873|11112|23410|23530|51084|56898	EHHADH|GLUD1|GPD1|HADHA|HADH|IDH2|IDH3A|IDH3B|IDH3G|ME1|NDUFS2|NDUFV1|QDPR|SORD|GRHPR|ME3|HIBADH|SIRT3|NNT|CRYL1|BDH2	-17	down-overlap
GO Biological Processes	19	GO:0015718	monocarboxylic acid transport	19_GO:0051179 localization	-19	7.7	14	30284	155	814	32	3.9	0.68	1374|1376|1636|2170|2180|2806|5825|5826|6540|6555|6579|6582|8884|9121|9122|9194|9356|9376|9390|10434|10478|10864|11001|50640|51660|84879|114571|123264|159963|160728|201232|220963	CPT1A|CPT2|ACE|FABP3|ACSL1|GOT2|ABCD3|ABCD4|SLC6A13|SLC10A2|SLCO1A2|SLC22A2|SLC5A6|SLC16A5|SLC16A4|SLC16A7|SLC22A6|SLC22A8|SLC22A13|LYPLA1|SLC25A17|SLC22A7|SLC27A2|PNPLA8|MPC1|MFSD2A|SLC22A9|SLC51B|SLC5A12|SLC5A8|SLC16A13|SLC16A9	-17	down-overlap
GO Cellular Components	20	GO:0098803	respiratory chain complex		-19	9.1	14	30284	114	814	28	3.4	0.64	498|506|509|515|1347|1355|4519|4535|4536|4538|4539|4540|4541|4704|4705|4706|4711|4719|4720|4723|6389|6390|6392|7384|7385|7386|23530|374291	ATP5F1A|ATP5F1B|ATP5F1C|ATP5PB|COX7A2|COX15|CYTB|ND1|ND2|ND4|ND4L|ND5|ND6|NDUFA9|NDUFA10|NDUFAB1|NDUFB5|NDUFS1|NDUFS2|NDUFV1|SDHA|SDHB|SDHD|UQCRC1|UQCRC2|UQCRFS1|NNT|NDUFS7	-17	down-overlap
GO Biological Processes	19	GO:0009260	ribonucleotide biosynthetic process	19_GO:0009987 cellular process	-18	7.5	14	30284	158	814	32	3.9	0.68	132|203|205|498|506|509|515|523|4522|4535|4536|4538|4539|4540|4541|4704|4705|4706|4711|4719|4720|4723|5471|6389|6390|6392|9060|9061|10165|50808|80347|374291	ADK|AK1|AK4|ATP5F1A|ATP5F1B|ATP5F1C|ATP5PB|ATP6V1A|MTHFD1|ND1|ND2|ND4|ND4L|ND5|ND6|NDUFA9|NDUFA10|NDUFAB1|NDUFB5|NDUFS1|NDUFS2|NDUFV1|PPAT|SDHA|SDHB|SDHD|PAPSS2|PAPSS1|SLC25A13|AK3|COASY|NDUFS7	-16	down-overlap
GO Biological Processes	19	GO:0007005	mitochondrion organization	19_GO:0009987 cellular process	-18	4.7	12	30284	392	814	49	6	0.83	292|664|1347|2631|3155|3313|3329|3954|4535|4536|4538|4540|4541|4704|4705|4706|4711|4719|4720|4976|5245|6648|7019|7386|9131|9650|9927|10449|10891|10935|10939|10989|23277|28976|29078|50484|51103|51537|54927|55245|55572|65018|65084|79135|84795|120892|246269|255027|374291	SLC25A5|BNIP3|COX7A2|NIPSNAP2|HMGCL|HSPA9|HSPD1|LETM1|ND1|ND2|ND4|ND5|ND6|NDUFA9|NDUFA10|NDUFAB1|NDUFB5|NDUFS1|NDUFS2|OPA1|PHB1|SOD2|TFAM|UQCRFS1|AIFM1|MTFR1|MFN2|ACAA2|PPARGC1A|PRDX3|AFG3L2|IMMT|CLUH|ACAD9|NDUFAF4|RRM2B|NDUFAF1|MTFP1|CHCHD3|UQCC1|FOXRED1|PINK1|TMEM135|APOO|PYROXD2|LRRK2|AFG1L|MPV17L|NDUFS7	-16	down-overlap
GO Molecular Functions	21	GO:0030170	pyridoxal phosphate binding		-18	14	16	30284	56	814	21	2.6	0.56	18|211|875|1491|1644|2731|2805|2806|5836|6470|6472|8566|9054|23464|51166|51380|55163|55258|55847|56267|64902	ABAT|ALAS1|CBS|CTH|DDC|GLDC|GOT1|GOT2|PYGL|SHMT1|SHMT2|PDXK|NFS1|GCAT|AADAT|CSAD|PNPO|THNSL2|CISD1|KYAT3|AGXT2	-16	down-overlap
[truncated: 1,286 more rows]

## Sheet: UP_GO_AllLists
Category	CategoryID	GO	Description	PARENT_GO	LogP	Enrichment	Z-score	#TotalGeneInLibrary	#GeneInGO	#GeneInHitList	#GeneInGOAndHitList	%InGO	STDV %InGO	GeneID	Hits	Log(q-value)	GeneList
[truncated: 4,037 more rows]
