# Supplementary material for: TIE2 activation by antibody-clustered endogenous angiopoietin-2 prevents capillary loss and fibrosis in experimental kidney disease
Source: J Clin Invest. 2025 Sep 15;135(21):e190286. doi: 10.1172/JCI190286 (PMC12578391; doi:10.1172/JCI190286)
Supplement: Supplemental data set 5 [file jci-135-190286-s311.xlsx]

## Sheet: Fig 1D
3dUUO
IgG	ABT
1	1.23379
0.593037	1.16543
0.482945	1.25696
0.894959	1.60955
0.570546	0.956681
1	1.03834
1	1.92016
0.961016	0.569459
0.824645	0.665877
0.66364	1.02876

## Sheet: Fig 1E
3dUUO
WT	VeKO
1.2	1.5
1	1.8
0.9	2.1
	2.2

## Sheet: Fig 1F
CL		3dUUO
WT	VeKO	WT	VeKO
0.565326	0.514293	0.822186	0.216352
0.549752	0.167361	1.04301	0.599437
0.527501	0.251828	1.09735	0.246149

## Sheet: Fig 1G
CL		3dUUO
WT	T2KO	WT	T2KO
1.112	0.274	0.42592	0.0598
0.914	0.092	0.52206	0.0786
1.338	0.103	0.61381	0.0454
	0.112		0.089
	0.084		0.0473

## Sheet: Fig 1H
sham	IgG	ABT	WT	VeKO	WT	T2KO	WT	PbKO
0.996	0.768232	0.876866	0.755677	0.917421	0.832258	0.432741	0.70687	0.797794
1.16508	0.645995	0.731447	0.731796	0.880333	0.810127	0.616667	0.624277	0.784104
1.01317	0.833333	0.925574	0.821782	0.969014	0.713483	0.603712	0.769231	0.72973
1.0838	0.800195	0.926543	0.82458	1.03856	0.727878	0.394737	0.832604	0.645074
1.03008	0.763251	0.931159	0.601793	1.01472	0.721921	0.493896	0.78882	0.691073
		0.908517	0.787668	0.910189	0.858921	0.528037	0.692063
		0.878534	0.838457	0.958084	0.693233	0.640944
			0.618896	0.882911	0.755392	0.692342
					0.794087

## Sheet: Fig 1J
CL		3dUUO		CL		3dUUO		CL		3dUUO		CL		3dUUO
WT	T2KO	WT	T2KO	IgG	ABT	IgG	ABT	WT	VeKO	WT	VeKO	WT	PbKO	WT	PbKO
214.351	239.497	142.341	126.958	183.067	201.847	107.311	153.871	220.239	228.867	148.849	159.088	194.189	165.43	147.262	131.766
238.415	180.622	132.958	112.989	210.095	185.185	100.531	161.296	257.594	194.357	128.939	173.309	204.443	157.06	126.129	134.584
163.808	185.724	172.447	126.008	193.286	161.224	130.453	151.519	208.673	228.014	175.395	184.971	180.946	208.51	134.5	158.559
185.321	166.083	173.203	111.091	206.558	219.018	143.046	155.602	200.709	166.294	164.966	185.066	163.76	196.67	136.702	147.039
217.725	174.735	193.102	155.661	161.686	183.798	157.797	208.283	216.826	174.637	149.038	231.143	157.844	132.94	115.064	141.614
188.654	176.487	149.262	136.873	247.227	190.878	125.383	165.629	173.025	198.813	169.043	227.54	217.981		141.588
				169.351	174.727	144.702	180.943	185.161	223.842	165.725	214.646
				200.856	213.109	131.386	148.374	162.501	222.799	121.165	174.542
				204.811	201.893	141.261	153.112	215.594		169.138
				222.482		182.286

## Sheet: Fig 1K
CL		3dUUO		CL		3dUUO		CL		3dUUO		CL		3dUUO
WT	T2KO	WT	T2KO	IgG	ABT	IgG	ABT	WT	VeKO	WT	VeKO	WT	PbKO	WT	PbKO
205.6	184.511	188.55	119.385	174.525	190.65	187.642	182.064	217.157	186.971	154.927	178.244	181.986	175.726	122.716	138.163
188.745	208.917	191.25	109.96	234.195	191.236	146.801	198.963	239.375	167.895	160.962	198.406	173.3	148.575	134.61	118.028
238.959	212.898	186.193	122.894	229.09	174.055	194.143	216.131	179.973	181.059	152.093	179.575	157.632	219	113.744	142.187
208.789	207.928	145.268	110.828	184.61	206.688	171.353	227.715	159.303	209.923	142.57	214.839	166.229	182.949	134.652	145.782
198.776	182.033	136.172	128.694	200.875	209.969	137.797	144.311	236.487	182.254	155.278	213.825	152.547	114.876	149.251	144.578
175.948	215.481	148.31	128.274	192.697	162.879	147.065	206.652	196.442	216.614	166.174	186.039	175.948		90.8564
				196.167	190.891	83.6819	170.54	192.567	225.269	159.589	209.878
				174.841	189.375	118.962	160.104	200.824	230.005	107.005	157.836
				175.306	159.031	135.937	192.117	191.453		187.809
				217.241

## Sheet: Fig 2B
CL		3dUUO		CL		3dUUO		CL		3dUUO
WT	T2KO	WT	T2KO	IgG	ABT	IgG	ABT	WT	VeKO	WT	VeKO
4	3.66667	1.5	0.8	3.71429	3.76923	1.6	2.38095	3.333	3.235	1.389	2.647
3.77778	3.88889	1.25	0.6667	3.76923	3.625	1.16667	2.81818	3.474	3.529	1	2
3.66667	3.88889	2.474	0.3636	3.55556	3.72727	1.85714	2.3125	3.455	3.545	1.391	2.5
3.83	3.4	2.25	0.94	3.7382	3.77635	1.17647	2.70587	3.583	3.522	1.188	2.75
3.6	3.5	1.85	1.25	3.63424	3.63424	1.625	2.18604	3.455		1.545

## Sheet: Fig 2C
CL		1dUUO		3dUUO		10dUUO
WT	T2KO	WT	T2KO	WT	T2KO	WT	T2KO
17.4519	17.2154	16.5283	20.0837	14.2911	14.3871	13.7588	13.7198
12.7888	14.6754	16.4095	16.498	18.0615	16.012	13.1597	11.147
13.2711	14.455	15.6808	14.8545	17.0169	15.8201	13.8672	9.14733
13.1678	18.4	18.2829	16.2485	16.4529	18.4106	15.5985	10.3485
18.7924	19.3637				17.7404	12.0564	9.26411
17.0011	18.1742				19.8792	12.6827	9.45405
17.5546	20.5764					11.8601
14.9784	15.5198
20.5824	14.4672
14.0108	18.6018
15.8393	16.3779
17.1494	19.0498
14.2924	17.3753
16.2721	15.5437
15.5328	16.1886
	15.0374

## Sheet: Fig 3B
CL		3dUUO		CL		3dUUO		CL		3dUUO		CL		3dUUO
WT	T2KO	WT	T2KO	IgG	ABT	IgG	ABT	WT	VeKO	WT	VeKO	WT	PbKO	WT	PbKO
0.908909	0.756609	18.0315	25.9185	0.950184	1.39051	15.9902	5.422	0.972156	1.00803	12.1643	7.06451	0.595432	1.2858	7.49988	6.03899
0.86479	0.330228	13.244	26.1744	1.60912	2.20518	15.0602	8.552	0.772646	1.26362	12.7876	6.09904	1.44146	0.5292	9.60757	7.35298
1.14936	2.24814	15.4892	24.2367	1.47144	1.51688	10.738	7.35	1.30898	1.55276	13.3087	4.29707	0.417823	0.9148	13.0674	6.75398
2.40319	1.28183	22.1587	20.5429	0.440884	1.43539	10.568	8.206	1.17526	0.268198	15.3958	8.83037	0.378675	1.2357	10.9931	7.6834
1.46829	1.001	20.2299	29.9287	5.67775	3.13158	24.5747	10.8742	1.6073	0.271696	13.0748	8.44134	0.474709	0.9186	14.994	7.3319
	0.3296		18.88	2.91022	1.18228	14.4318	12.1026	0.676205	0.483712	16.8148	5.95096	1.08149		12.6927
				3.9802	1.09419	19.6667	10.4149	1.08149	0.363269	7.14501	5.5553
				1.70527	2.91146	15.2967	14.0788	0.356058	0.590737	11.8633	5.32608
				1.5056	2.29677	19.4992	12.0558	0.609395		11.1724
				1.05137		14.5189
				1.39398		17.2278

[truncated: 27 more sheets: Fig 3C, Fig 3D, Fig 3E, Fig 3F, Fig 4C, Fig 5B, Fig 5D, Fig 5E, Fig 5G, Fig 5H, Fig 5I, Fig 5J, Fig6C, Fig 6D, Fig 6E, Fig 6F, Fig 6G, Fig S1B, Fig S1C, Fig S1D …]
